# Supplementary material for: Tracing back primed resistance in cancer via sister cells
Source: Nat Commun. 2024 Feb 7;15:1158. doi: 10.1038/s41467-024-45478-7 (PMC10850087; doi:10.1038/s41467-024-45478-7)
Supplement: Supplementary file 4 — Supplementary Data 1 [file 41467_2024_45478_MOESM4_ESM.xlsx]

## Sheet: Sheet1
Simulation	NCellBT	NCellAT	NCellPreSeq	NCellSeq
Carboplatin	4748	2151	290000	10000
Olaparib	4959	5247	245000	10000
NK	5851	5422	51000	10000
Base line	16000	16000	16000	16000
