# Supplementary material for: Tracing back primed resistance in cancer via sister cells
Source: Nat Commun. 2024 Feb 7;15:1158. doi: 10.1038/s41467-024-45478-7 (PMC10850087; doi:10.1038/s41467-024-45478-7)
Supplement: Supplementary file 5 — Supplementary Data 2 [file 41467_2024_45478_MOESM5_ESM.xlsx]

## Sheet: Sheet1
ensembl	symbol	sister_concordant_gene	Carbo_log2FC_preR_preS	Carbo_preR_preS_p	Carbo_preR_preS_p_adj	Olaparib_log2FC_preR_preS	Olaparib_preR_preS_p	Olaparib_preR_preS_p_adj	NK_log2FC_preR_preS	NK_preR_preS_p	NK_preR_preS_p_adj	Control_log2FC_preR_preS	Control_preR_preS_p	Control_preR_preS_p_adj	Carbo_log2FC_preR_preS_adj	Carbo_boot_p	Carbo_perm_p	Olaparib_log2FC_preR_preS_adj	Olaparib_boot_p	Olaparib_perm_p	NK_log2FC_preR_preS_adj	NK_boot_p	NK_perm_p	log2FC_A	p_adj_A	log2FC_B	p_adj_B	log2FC_C	p_adj_C	log2FC_D	p_adj_D	log2FC_E	p_adj_E
ENSG00000248740.5	RP11-328K4.1	FALSE	0.00316059	0.0144037	0.5	-0.00161762	0.0264421	1	-0.000899755	0.337971	1	0.000235755	0.757018	1	0.00292483	0.671368	0.538	-0.00185337	0.319105	0.6371	-0.00113551	0.789078	0.8691	0.00154702	1	-0.00292401	6.00326e-07	-0.00197506	1	0.00207245	0.0422097	0.00335672	1
ENSG00000213047.11	DENND1B	TRUE	0.00874771	0.0166985	0.5	-0.0115057	1.18371e-05	0.361782	-0.00613759	0.0515502	1	0.000152972	0.582407	1	0.00859474	0.432286	0.355	-0.0116587	0.0478965	0.1198	-0.00629056	0.270872	0.3542	-0.0120371	1.20744e-33	0.0149755	3.29074e-25	-0.00650338	1	0.00659297	0.0790942	0.01745	1
ENSG00000107796.13	ACTA2	TRUE	-0.245229	1.3747e-34	4.20838e-30	-0.0804694	0.0354445	1	-0.205616	4.07354e-07	0.0124703	-0.163453	0.504766	1	-0.0817759	0.255008	0.3047	0.0829836	0.444609	0.3531	-0.0421631	0.538585	0.5537	0.0847005	9.67842e-139	-0.27253	1.14205e-108	-0.195408	2.55872e-73	0.562013	2.03782e-26	-0.191367	0.0332938
ENSG00000189403.14	HMGB1	TRUE	0.151043	5.59417e-30	1.71254e-25	0.199951	2.94e-29	9e-25	0.133896	5.50159e-09	0.00016842	0.095759	0.00667568	1	0.0552843	0.0338014	0.041	0.104192	0.000273921	0.0006	0.0381369	0.196542	0.1852	0.06147	7.18666e-39	-0.025327	1	-0.112052	4.69016e-37	0.129648	5.83203e-20	-0.292758	1.74769e-83
ENSG00000147403.16	RPL10	TRUE	0.077925	2.82667e-24	8.65328e-20	0.0698916	1.22833e-20	3.7603e-16	0.0308543	5.75278e-08	0.0017611	0.0208947	0.166995	1	0.0570303	0.00388918	0.0048	0.0489968	0.00778372	0.0072	0.00995963	0.86162	0.8372	0.230803	0	-0.15061	2.23739e-236	-0.0426619	1.23579e-06	-0.448389	0	-0.0624643	1.08822e-05
ENSG00000175197.11	DDIT3	TRUE	-0.10747	6.75227e-30	2.06707e-25	-0.0964801	2.67344e-09	8.18421e-05	-0.131024	1.36519e-22	4.17927e-18	-0.0929435	0.0160435	1	-0.0145266	0.496645	0.5435	-0.00353663	0.883262	0.884	-0.0380805	0.0331347	0.039	-0.041679	1.73297e-56	0.056961	1.04559e-53	-0.0183177	1	0.0428473	6.34339e-22	-0.00761156	1
ENSG00000155090.14	KLF10	TRUE	-0.154919	3.15372e-23	9.65448e-19	-0.115706	8.09781e-06	0.247898	-0.145123	2.68708e-17	8.22595e-13	-0.0682504	0.0792124	1	-0.0866683	0.00168116	0.0373	-0.0474551	0.19494	0.215	-0.0768729	0.00400955	0.0611	0.0550529	6.8494e-08	-0.107724	6.06741e-91	-0.0420475	1	0.0662446	5.71345e-43	0.0692091	1.83291e-16
ENSG00000210082.2	MT-RNR2	TRUE	0.161219	2.10313e-26	6.4383e-22	0.135345	4.96107e-36	1.51873e-31	0.247853	6.24393e-32	1.91145e-27	0.135418	0.000109947	0.651049	0.0258019	0.452261	0.3709	-7.20694e-05	0.764888	0.6983	0.112435	0.000921211	0.0002	-0.0690972	2.07176e-22	0.0166104	1	0.0820567	3.74193e-14	-0.056255	0.0246854	0.253323	6.1404e-65
ENSG00000137628.16	DDX60	TRUE	0.00798759	0.043857	0.5	-0.0182643	0.0191389	0.902296	-0.00363759	0.0334557	1	-0.0112446	0.0366825	1	0.0192322	0.317231	0.2006	-0.00701974	0.609374	0.6699	0.00760701	0.448193	0.5456	-0.015083	8.79866e-18	0.00687005	1.45611e-08	0.0213883	2.2345e-05	0.005807	1	0.00777923	1
ENSG00000181163.13	NPM1	TRUE	0.199141	9.46559e-25	2.8977e-20	0.159567	1.69601e-27	5.19201e-23	0.173447	3.88262e-26	1.18859e-21	0.191217	1.97839e-11	5.70331e-07	0.00792411	0.79495	0.776	-0.0316501	0.0902417	0.0915	-0.0177696	0.28544	0.2565	0.0576036	1.11351e-30	0.235172	0	-0.0686876	8.57354e-18	-0.685324	0	-0.307213	1.31554e-155
ENSG00000177410.12	ZFAS1	TRUE	-0.289785	1.42718e-24	4.36904e-20	-0.284662	4.31903e-27	1.32145e-22	-0.321547	6.83211e-17	2.09151e-12	-0.209825	0.0114075	1	-0.0799608	0.0508083	0.1022	-0.0748379	0.145955	0.1424	-0.111723	0.00161766	0.0079	0.111726	1.62483e-77	-0.294408	0	0.168709	2.66761e-121	0.012484	1	0.020436	1
ENSG00000198727.2	MT-CYB	TRUE	0.149195	3.12669e-24	9.57172e-20	0.104851	1.59959e-20	4.89681e-16	0.20573	3.97166e-18	1.21584e-13	0.214265	1.37948e-05	0.396888	-0.0650707	0.146572	0.1414	-0.109414	0.011972	0.0103	-0.00853579	0.855492	0.8314	-0.234093	4.57751e-213	0.171305	8.09928e-82	0.0259731	1	0.232542	2.90142e-40	0.258477	2.84691e-51
ENSG00000198712.1	MT-CO2	TRUE	0.0911764	8.2358e-24	2.52123e-19	0.0478017	8.79626e-29	2.6928e-24	0.144939	7.71982e-27	2.36327e-22	0.15833	2.37407e-05	0.677963	-0.0671533	0.0535866	0.043	-0.110528	0.00081428	0.0005	-0.013391	0.794421	0.7669	-0.17135	5.07328e-240	0.162312	7.52036e-134	0.148234	5.69786e-73	-0.128547	2.90815e-23	0.239266	3.51241e-77
ENSG00000198938.2	MT-CO3	TRUE	0.178987	7.21924e-23	2.21003e-18	0.153359	2.12192e-22	6.49584e-18	0.237444	1.57012e-20	4.8066e-16	0.220678	4.07809e-06	0.117304	-0.0416903	0.401922	0.3749	-0.0673188	0.137178	0.1094	0.0167666	0.461725	0.3997	-0.139376	4.94685e-75	0.239147	7.03659e-184	-0.0146315	1	-0.379966	1.96179e-160	0.406998	7.32124e-125
ENSG00000087074.7	PPP1R15A	TRUE	-0.194597	1.2723e-22	3.8949e-18	-0.181411	2.68553e-09	8.2212e-05	-0.19512	3.55724e-27	1.08898e-22	-0.0945477	0.188536	1	-0.10005	0.000464093	0.0214	-0.0868632	0.0248328	0.0368	-0.100573	0.000640871	0.0294	-0.00578047	6.53039e-07	-0.00562699	1	-0.00257871	7.58482e-15	0.0348638	0.801871	0.00564718	1
ENSG00000198804.2	MT-CO1	TRUE	0.211069	1.39861e-22	4.28156e-18	0.199235	1.87255e-19	5.73243e-15	0.260767	3.8188e-19	1.16905e-14	0.199515	1.43714e-05	0.414256	0.0115535	0.739607	0.7313	-0.000280263	0.985958	0.9801	0.0612517	0.0764898	0.0694	-0.0116305	1	0.228365	2.01394e-151	-0.37764	7.47406e-219	-0.453543	3.00224e-220	0.465037	2.1606e-154
ENSG00000168028.13	RPSA	TRUE	0.0983425	2.59813e-22	7.95364e-18	0.114409	3.40418e-17	1.04212e-12	0.0586272	2.59072e-10	7.93096e-06	0.0479728	0.0455605	1	0.0503697	0.00511354	0.007	0.0664367	0.000165934	0.0004	0.0106544	0.566264	0.5616	0.117159	8.10969e-242	-0.154877	5.60565e-286	-0.0870188	1.08593e-42	0.0735035	1.36208e-33	-0.0475889	0.0100482
ENSG00000180573.9	HIST1H2AC	TRUE	-0.208671	5.34879e-11	1.63743e-06	-0.225643	8.52158e-24	2.6112e-19	-0.170249	1.27497e-08	0.000390306	-0.229385	0.000492048	1	0.0207142	0.522627	0.542	0.00374196	0.843423	0.8441	0.0591364	0.0469662	0.07	0.0677938	1.62279e-52	-0.025844	1	-0.157572	5.97917e-83	-0.086046	2.20629e-12	0.16161	4.85927e-16
ENSG00000100292.16	HMOX1	TRUE	-0.0904259	6.28405e-21	1.92374e-16	-0.0609394	0.00343888	0.5	-0.0746461	3.50542e-11	1.07311e-06	-0.0185734	0.724959	1	-0.0718526	0.00120359	0.018	-0.042366	0.0744472	0.1656	-0.0560728	0.00061574	0.046	0.0173311	0.210138	0.0396548	3.32733e-98	-0.0728786	1.22492e-07	-0.0447337	5.13025e-11	-0.0374447	2.18126e-26
ENSG00000196756.11	SNHG17	TRUE	-0.12476	1.24581e-20	3.81378e-16	-0.11614	2.7874e-14	8.53307e-10	-0.127839	1.8566e-30	5.6836e-26	-0.0504259	0.217785	1	-0.0743343	0.000140656	0.0014	-0.0657139	0.0015908	0.0034	-0.0774126	2.28131e-05	0.0004	0.0542351	7.74936e-09	-0.086071	3.58706e-40	0.0175369	6.71137e-11	0.00884474	1	-0.0474004	1
ENSG00000186468.12	RPS23	TRUE	0.112211	2.16011e-20	6.61276e-16	0.113635	2.68913e-20	8.23223e-16	0.0931402	5.41245e-14	1.65691e-09	0.0754181	0.00643202	1	0.0367926	0.106368	0.1273	0.0382165	0.109247	0.1263	0.0177221	0.636409	0.6259	0.141465	2.14457e-155	0.0448064	6.169e-05	0.0682539	4.87717e-19	-1.00904	0	0.0528876	0.00949182
ENSG00000065978.18	YBX1	TRUE	0.0494918	5.75015e-12	1.76029e-07	0.0582227	1.94669e-24	5.95942e-20	0.020755	1.12818e-07	0.00345369	0.0437128	0.0287139	1	0.00577908	0.902678	0.9016	0.0145099	0.495779	0.4863	-0.0229577	0.0821514	0.0725	-0.0780253	4.9973e-136	0.0580672	2.79398e-58	-0.0572528	3.18092e-16	0.253959	0	-0.0909186	1.25053e-23
ENSG00000108509.20	CAMTA2	TRUE	-0.0484308	1.82279e-18	5.58012e-14	-0.0288797	0.0250184	0.5	-0.0675878	2.08364e-17	6.37863e-13	-0.0332689	0.264836	1	-0.015162	0.204421	0.2929	0.00438914	0.805316	0.8061	-0.034319	0.00617279	0.0166	0.0191643	2.87964e-06	0.00840089	1	-0.0244331	1	-0.0410461	7.14968e-16	-0.0317764	1
ENSG00000132507.17	EIF5A	TRUE	0.238834	8.88092e-12	2.71872e-07	0.141989	0.0314256	0.867964	0.112387	0.0466122	1	0.15338	0.000133147	0.500223	0.0854539	0.0340868	0.0476	-0.0113907	0.529742	0.5167	-0.0409928	0.206171	0.2074	0.369458	0	-0.186	4.6994e-74	-0.369919	1.84558e-193	-0.19652	1.5294e-29	-0.529834	8.87553e-166
ENSG00000117632.21	STMN1	TRUE	0.0698085	1.05903e-15	3.24202e-11	0.157907	2.96023e-19	9.05072e-15	0.0919538	1.5462e-10	4.73337e-06	0.0477711	0.213803	1	0.0220374	0.462833	0.4756	0.110136	0.00190135	0.0026	0.0441828	0.225526	0.2173	0.239914	3.65307e-206	-0.266488	5.00467e-158	-0.0339581	1	-0.113101	9.49907e-08	-0.193892	6.78832e-21
ENSG00000158373.8	HIST1H2BD	TRUE	-0.0534845	1.56667e-15	4.79605e-11	-0.0614154	1.2702e-20	3.89039e-16	-0.0360179	4.14306e-08	0.00126832	-0.0463713	0.056517	0.806836	-0.00711315	0.646357	0.6966	-0.0150441	0.251997	0.3098	0.0103534	0.246915	0.3268	0.0267636	5.12632e-19	-0.00579328	1	-0.0433892	3.76416e-19	-0.0273239	1	-0.000480688	1
ENSG00000122026.10	RPL21	TRUE	0.0768354	2.84869e-15	8.7207e-11	0.0888361	1.30361e-14	3.99075e-10	0.0779856	1.01903e-10	3.11955e-06	0.0409053	0.0311702	1	0.0359301	0.0700117	0.1117	0.0479308	0.0257594	0.0409	0.0370803	0.0606169	0.0745	0.0342134	2.0793e-22	-0.00658133	1	-0.0814218	1.38705e-33	-0.0280568	2.00102e-07	0.0410375	0.0379496
ENSG00000170684.8	ZNF296	TRUE	-0.0319371	4.15882e-18	1.27314e-13	-0.0515373	7.72715e-12	2.36551e-07	-0.0521132	1.43119e-20	4.38129e-16	-0.0048624	0.155765	1	-0.0270747	0.0566387	0.1108	-0.0466749	0.000248237	0.0076	-0.0472508	6.27284e-05	0.0061	0.0293941	1	-0.0227411	1	-0.0308111	1	0.0046547	4.07139e-16	-0.0301637	1
ENSG00000198355.4	PIM3	TRUE	-0.0621107	1.09148e-13	3.34135e-09	-0.0509017	0.044639	0.5	-0.079324	2.33492e-13	7.1479e-09	-0.0385725	0.0421259	1	-0.0235382	0.103343	0.1993	-0.0123292	0.394767	0.4246	-0.0407514	0.00365409	0.0178	-0.000483143	0.0249403	0.0510812	8.37668e-75	-0.0544231	1.02719e-11	-0.0531719	2.5478e-13	0.000796841	1
ENSG00000161970.12	RPL26	TRUE	0.0646246	4.0565e-11	1.24182e-06	-0.0528508	0.0133964	1	-0.0596518	0.0250897	1	0.0112173	0.265643	1	0.0534073	0.119395	0.1675	-0.0640681	0.0429881	0.0542	-0.070869	0.0132751	0.0204	0.176246	3.67647e-178	-0.0874368	4.48487e-32	-0.259029	2.93088e-119	-0.205694	2.00939e-61	0.13409	2.32657e-26
ENSG00000198886.2	MT-ND4	TRUE	0.105971	5.59745e-18	1.71355e-13	0.0908709	3.80965e-20	1.16625e-15	0.154167	6.27325e-21	1.92043e-16	0.105209	0.00493805	1	0.000761591	0.938937	0.9237	-0.0143383	0.804992	0.771	0.0489581	0.12613	0.0836	-0.0325043	1	0.00506607	1	-0.0329691	1	0.000614581	1	0.241727	1.20563e-48
ENSG00000198918.7	RPL39	TRUE	-0.0182807	7.46213e-16	2.28438e-11	-0.0127463	1.56464e-16	4.78984e-12	-0.0261307	9.58046e-12	2.93287e-07	-0.034307	0.168631	1	0.0160263	0.423044	0.4727	0.0215607	0.46307	0.5166	0.00817632	0.747114	0.7415	0.0276167	2.76694e-14	-0.0321201	1.66073e-11	-0.0920153	1.19071e-57	0.00532478	1	0.148618	6.02323e-65
ENSG00000168209.4	DDIT4	TRUE	-0.0225447	1.45979e-07	0.00446886	-0.000757754	0.084585	1	-0.0114064	2.97826e-06	0.0911736	-0.0253966	0.514815	1	0.00285193	0.72304	0.7732	0.0246389	0.0436973	0.0515	0.0139902	0.329052	0.4082	0.053706	1.30563e-166	-0.0191606	1.64868e-09	-0.0750579	6.41351e-122	-0.0353978	1.91542e-19	-0.0316521	0.002475
ENSG00000197989.13	SNHG12	TRUE	-0.108364	9.17082e-18	2.80746e-13	-0.102423	1.93023e-06	0.0590901	-0.16436	7.28868e-20	2.23128e-15	-0.0124851	0.151024	1	-0.0958793	0.000329409	0.0106	-0.0899383	0.00510016	0.0114	-0.151875	2.90725e-08	0	-0.0139344	3.63361e-30	0.0381894	1.05664e-66	-0.00521376	1	-0.00169391	1	-0.0585024	7.1194e-17
ENSG00000131981.15	LGALS3	TRUE	-0.112015	1.20459e-17	3.68762e-13	-0.119697	1.49197e-15	4.56737e-11	-0.13908	7.04932e-20	2.15801e-15	-0.0999275	0.0561281	1	-0.0120875	0.586781	0.6147	-0.0197694	0.316047	0.35	-0.0391523	0.0643514	0.0804	-0.0371682	1.17346e-06	-0.123552	8.50754e-155	0.0822492	1.45427e-63	0.0652992	4.18297e-35	0.382851	3.60046e-168
ENSG00000113739.10	STC2	TRUE	-0.0612844	8.97716e-09	0.000274818	-0.0524534	0.00286327	0.501457	-0.0584458	4.03737e-08	0.00123596	-0.0473708	0.0145143	1	-0.0139136	0.277082	0.254	-0.00508258	0.609432	0.5625	-0.011075	0.254908	0.2309	-0.0463236	3.12081e-16	0.0470212	1	-0.00402822	1	0.0590152	1	0.00324952	7.78586e-25
ENSG00000198034.10	RPS4X	TRUE	0.0126378	3.13266e-08	0.000959001	0.0126062	4.92928e-20	1.509e-15	-0.0128543	6.46334e-14	1.97862e-09	-0.0388289	0.213921	1	0.0514667	0.0096748	0.0109	0.0514351	0.00437068	0.0054	0.0259746	0.38994	0.3714	0.136557	0	-0.127457	4.95067e-145	-0.100936	4.89684e-40	-0.327657	0	0.353987	2.58962e-209
ENSG00000089157.15	RPLP0	TRUE	0.105902	5.28272e-17	1.6172e-12	0.109326	1.67461e-17	5.12648e-13	0.103517	5.47465e-13	1.67595e-08	0.0832557	2.76663e-05	0.511499	0.0226463	0.230385	0.2309	0.0260704	0.201099	0.1802	0.0202618	0.198664	0.1714	0.0930452	9.6874e-171	-0.127958	1.09842e-212	0.0619549	2.68981e-31	-0.126977	7.92251e-81	-0.00277762	1
ENSG00000187514.15	PTMA	TRUE	0.124709	5.20196e-17	1.59248e-12	0.160113	4.93976e-26	1.51221e-21	0.108328	1.16263e-19	3.55915e-15	0.102099	0.000197695	0.808637	0.0226102	0.326931	0.3151	0.0580137	0.0126234	0.013	0.00622878	0.958877	0.9468	0.0448908	1.53846e-22	0.153217	4.03266e-188	-0.185332	9.16187e-131	-0.189867	1.83769e-116	-0.25201	3.5106e-80
ENSG00000179094.14	PER1	TRUE	-0.0125186	1.25101e-09	3.8297e-05	-0.0282662	1.89292e-12	5.7948e-08	-0.00799603	3.07354e-08	0.000940902	-0.0126289	0.207317	1	0.000110269	0.984926	0.9894	-0.0156374	0.05271	0.12	0.00463284	0.386529	0.4381	0.0124029	1	0.0053584	0.00607325	-0.0285889	1.22983e-11	-0.01097	1	-0.0173093	0.0188338
ENSG00000070669.16	ASNS	TRUE	-0.0816333	1.64517e-06	0.0503636	-0.0879982	5.10001e-14	1.555e-09	-0.0618507	0.0114592	0.5	-0.0773432	0.0451587	1	-0.00429015	0.733264	0.7046	-0.010655	0.50644	0.496	0.0154925	0.713318	0.6561	-0.0274316	1	0.0246148	1	-0.06335	2.4571e-06	0.16651	8.96791e-15	-0.0889309	3.5748e-13
ENSG00000103257.8	SLC7A5	TRUE	-0.044772	1.20122e-05	0.367729	-0.0587245	2.03502e-07	0.0062324	-0.0494269	4.12395e-08	0.00126247	-0.0243245	0.218449	1	-0.0204475	0.137861	0.1622	-0.0344	0.0146038	0.0156	-0.0251024	0.104553	0.0998	-0.0873147	2.19984e-195	0.117709	2.00498e-182	0.0337501	6.01563e-30	0.03432	3.70567e-12	-0.0860184	3.74153e-34
ENSG00000143947.12	RPS27A	TRUE	0.0614889	3.52271e-11	1.07841e-06	0.0699843	3.27735e-11	1.00329e-06	0.0316485	2.30837e-08	0.000706662	0.0510341	0.0170863	1	0.0104548	0.537159	0.557	0.0189501	0.246869	0.2746	-0.0193856	0.110609	0.121	0.0577739	1.45344e-66	0.00564748	1	-0.0791479	1.12697e-41	-0.15467	1.93712e-124	0.0421487	0.0105518
ENSG00000135486.17	HNRNPA1	TRUE	0.186045	1.60521e-16	4.91403e-12	0.18881	2.005e-28	6.15001e-24	0.177487	2.12492e-26	6.50503e-22	0.110626	0.000526802	0.500543	0.0754195	0.00111043	0.0011	0.0781846	0.000592743	0.0003	0.0668612	0.00258354	0.0019	0.184834	0	-0.108722	4.37136e-83	-0.16739	1.24539e-113	-0.142752	1.94818e-59	-0.117624	1.38309e-20
ENSG00000198899.2	MT-ATP6	TRUE	0.155252	9.39649e-16	2.87655e-11	0.105149	6.35668e-13	1.94597e-08	0.225248	2.84344e-11	8.70461e-07	0.241397	2.10171e-06	0.0602545	-0.0861455	0.0965817	0.0759	-0.136248	0.00612997	0.0034	-0.0161493	0.866941	0.8381	-0.403533	0	0.476125	0	0.0153294	1	-0.130144	6.80875e-15	0.520459	2.96747e-163
ENSG00000223547.9	ZNF844	FALSE	-0.0224491	3.7129e-16	1.13663e-11	-0.0174403	0.0314554	0.5	-0.0399736	9.96957e-14	3.05198e-09	-0.0138147	0.382445	1	-0.00863445	0.279251	0.5213	-0.00362566	0.683863	0.6611	-0.026159	0.00773662	0.077	0.0402666	2.71228e-58	-0.0110976	1	-0.0616912	3.05084e-89	-0.000774192	1.86785e-07	-0.070078	4.53418e-49
ENSG00000181885.18	CLDN7	TRUE	-0.00563657	1.24888e-12	3.82319e-08	-0.000160365	0.110407	1	-0.0118091	0.000455511	0.817405	-0.00851032	0.359554	1	0.00287375	0.705959	0.7192	0.00834995	0.249936	0.2906	-0.00329874	0.590149	0.6053	0.00342986	2.09206e-27	0.00114289	5.54227e-06	-0.0369503	8.41442e-82	-0.0247566	1.02997e-47	0.0972056	4.65274e-08
ENSG00000198830.10	HMGN2	TRUE	0.116877	8.7478e-16	2.67796e-11	0.187332	5.65e-14	1.725e-09	0.107592	7.08198e-14	2.16801e-09	0.0827601	0.0290815	1	0.0341173	0.317279	0.318	0.104572	0.00396741	0.0031	0.0248322	0.48992	0.466	0.220973	2.32265e-218	-0.223431	5.12737e-143	-0.219643	3.13648e-72	0.202727	8.09229e-68	-0.447517	1.31528e-112
ENSG00000197019.4	SERTAD1	TRUE	-0.198663	1.10391e-15	3.37939e-11	-0.179692	3.19036e-08	0.000976664	-0.193963	4.54898e-17	1.39258e-12	-0.0816484	0.0709487	1	-0.117014	0.000198062	0.0026	-0.0980435	0.0037883	0.0118	-0.112315	0.000381963	0.0035	0.109706	5.79877e-43	-0.0989891	3.07605e-39	-0.0971383	0.0901659	0.0865835	1.29049e-36	-0.241238	2.7791e-73
ENSG00000108518.7	PFN1	TRUE	0.102979	7.18692e-10	2.20013e-05	0.0176969	0.111792	1	-0.0156821	0.379048	1	0.0941342	0.000813563	1	0.00884525	0.81448	0.8281	-0.0764373	0.0344448	0.0341	-0.109816	0.0017357	0.0017	0.285071	0	-0.158987	1.09628e-70	-0.0988488	6.83129e-13	-0.464879	3.74395e-291	-0.230316	1.46144e-31
ENSG00000164587.11	RPS14	TRUE	0.0775487	1.43916e-15	4.40569e-11	0.0852028	2.95593e-09	9.04899e-05	0.0488135	6.14707e-09	0.00018818	0.0388933	0.161272	1	0.0386555	0.0182381	0.0192	0.0463095	0.00376287	0.0037	0.00992022	0.804838	0.7791	0.140449	0	-0.0179402	0.016832	-0.0651993	9.49782e-29	-0.588753	0	0.178963	1.18775e-83
ENSG00000112306.7	RPS12	TRUE	0.061752	4.81363e-14	1.4736e-09	0.054238	5.16572e-14	1.58138e-09	0.0151171	2.59724e-13	7.95094e-09	0.026298	0.110507	1	0.035454	0.0465074	0.0583	0.02794	0.099751	0.1058	-0.011181	0.351401	0.3609	-0.0146835	0.000706117	-0.000450109	1	0.138139	4.11199e-151	-0.134626	1.78087e-81	-0.0129651	1
ENSG00000183696.13	UPP1	TRUE	-0.0900903	1.86292e-15	5.70295e-11	-0.0969841	4.775e-18	1.46339e-13	-0.100958	1.95684e-13	5.99049e-09	-0.0428216	0.0396521	1	-0.0472687	0.00452309	0.0057	-0.0541625	0.0014625	0.0015	-0.0581363	0.000848036	0.0002	-0.0228998	1.02556e-18	0.00437546	1	-0.00814884	1	0.096457	6.4443e-61	-0.024638	1
ENSG00000100316.15	RPL3	TRUE	0.114176	2.58619e-15	7.91711e-11	0.117961	3.93918e-10	1.2059e-05	0.117782	4.26792e-10	1.30654e-05	0.0539151	0.023042	1	0.0602609	0.0038321	0.0055	0.0640458	0.00121392	0.0017	0.0638671	0.0035546	0.0023	0.189307	0	-0.0982195	5.8673e-72	-0.201353	1.17435e-164	-0.412274	0	0.258844	1.79068e-111
ENSG00000148303.16	RPL7A	TRUE	0.0712896	1.15479e-10	3.53515e-06	0.0737386	3.43192e-21	1.05061e-16	0.0452747	5.98331e-05	0.500012	0.0228409	0.298685	1	0.0484487	0.00872363	0.0104	0.0508976	0.00209104	0.0029	0.0224338	0.345253	0.33	0.15996	0	-0.0859552	6.54826e-66	-0.134283	2.5776e-94	-0.313599	0	0.130982	2.87103e-39
ENSG00000063177.12	RPL18	TRUE	0.042666	1.09597e-14	3.35508e-10	0.0339672	7.02029e-15	2.14912e-10	-0.0113971	4.34343e-05	0.500044	-0.0374842	0.319507	1	0.0801502	3.3269e-05	0	0.0714514	0.000110149	0.0002	0.0260871	0.344393	0.3351	0.15459	0	-0.124244	1.0666e-166	-0.198768	1.70944e-213	-0.129547	4.02936e-65	0.171457	9.64998e-65
ENSG00000172264.16	MACROD2	TRUE	-0.0257918	1.93587e-05	0.5	-0.0207419	0.00153121	0.513768	-0.016061	7.411e-06	0.226873	-0.0329238	0.434739	1	0.007132	0.462961	0.4523	0.0121819	0.204038	0.2123	0.0168627	0.0859878	0.0942	-0.0969464	0	-0.0407017	1.87827e-14	0.093271	9.86254e-285	0.0267804	2.04929e-34	0.452919	0
ENSG00000163017.13	ACTG2	TRUE	-0.0715758	2.64272e-09	8.09015e-05	-0.0395696	0.104194	1	-0.0532738	0.000911388	0.502602	-0.0877789	0.0356003	1	0.0162031	0.632323	0.5986	0.0482093	0.272898	0.1436	0.0345051	0.351286	0.3045	-0.0299171	7.76097e-60	-0.0823679	1	-0.0760256	1	0.393876	4.80602e-245	-0.0632406	1
ENSG00000174748.18	RPL15	TRUE	0.0305222	5.94355e-11	1.8195e-06	0.0506363	6.82053e-14	2.08797e-09	0.00889936	3.30478e-06	0.101169	0.00294916	0.620949	1	0.027573	0.0841165	0.0961	0.0476871	0.000983555	0.0013	0.0059502	0.914046	0.9027	0.143696	0	-0.0167936	1	-0.191361	1.67e-292	-0.280094	0	0.026051	1
ENSG00000102317.17	RBM3	TRUE	0.140551	1.73762e-10	5.31936e-06	0.0990838	5.55314e-10	1.70076e-05	0.0862454	9.00183e-06	0.275573	0.106837	5.48074e-05	0.502642	0.0337141	0.132568	0.1649	-0.00775314	0.541187	0.5546	-0.0205915	0.272145	0.296	0.0800978	6.58467e-84	0.0896171	2.91824e-66	-0.143249	3.23428e-87	-0.198773	4.85915e-127	-0.272636	2.22997e-121
ENSG00000188846.13	RPL14	TRUE	0.0980795	5.42168e-13	1.65974e-08	0.0946092	1.41438e-19	4.32985e-15	0.0765232	1.94658e-09	5.95905e-05	0.0580596	0.00825006	1	0.0400199	0.034517	0.0445	0.0365497	0.0347181	0.0501	0.0184637	0.487	0.4816	0.119601	1.52099e-228	-0.0687914	2.89088e-48	-0.0921478	2.74423e-43	-0.158244	1.21905e-99	-0.00476548	1
ENSG00000128016.5	ZFP36	TRUE	-0.0636704	1.88073e-14	5.75748e-10	-0.0659321	2.83075e-13	8.66603e-09	-0.0352309	5.43725e-12	1.6645e-07	-0.0560647	0.0119146	1	-0.00760574	0.690182	0.7047	-0.00986745	0.665741	0.6315	0.0208338	0.0940442	0.1423	0.0323843	1.07172e-13	-0.00651556	1	-0.0357132	1	-0.0256992	1	-0.054267	3.45522e-09
ENSG00000145592.13	RPL37	TRUE	0.0434763	1.28538e-13	3.93494e-09	0.0196769	1.37354e-15	4.20481e-11	0.0347889	1.00913e-10	3.08924e-06	-0.00145368	0.48487	1	0.04493	0.00670857	0.0381	0.0211306	0.334909	0.4564	0.0362426	0.0329292	0.0706	-0.0450211	1.44756e-29	0.0119326	1	-0.0266203	0.639463	0.0961023	3.78679e-42	0.123639	9.62375e-37
ENSG00000229117.8	RPL41	TRUE	0.0525787	3.31855e-14	1.01591e-09	0.0362977	1.89813e-15	5.81075e-11	9.2414e-05	5.44366e-07	0.0166647	0.00921893	0.316685	1	0.0433597	0.00809397	0.0341	0.0270788	0.0803815	0.1485	-0.00912651	0.613013	0.6608	0.082209	8.11631e-139	-0.0984421	1.29791e-103	-0.103238	1.50679e-63	-0.0884147	1.22079e-38	0.243088	3.84556e-138
ENSG00000198786.2	MT-ND5	TRUE	0.115475	3.63357e-14	1.11234e-09	0.10618	2.91991e-16	8.93873e-12	0.244691	1.59029e-25	4.86837e-21	0.073516	0.00393108	1	0.0419594	0.218447	0.194	0.0326642	0.293226	0.2571	0.171175	1.25496e-06	0	-0.142188	3.77861e-67	-0.0909279	3.46541e-24	0.155521	1.2013e-47	0.199038	1.33398e-36	0.47223	3.80184e-159
ENSG00000108107.13	RPL28	TRUE	0.0953883	4.65182e-14	1.42406e-09	0.0905633	2.21791e-12	6.78968e-08	0.0122819	1.04718e-05	0.320574	-0.00404969	0.66784	1	0.099438	8.27465e-07	0	0.094613	1.21181e-06	0	0.0163316	0.443151	0.4159	0.288551	0	-0.239123	0	-0.123192	1.138e-82	-0.344176	0	-0.0376201	0.0569509
ENSG00000142937.11	RPS8	TRUE	0.0651565	1.01898e-09	3.1194e-05	0.0732306	3.2425e-15	9.92627e-11	0.0413139	1.43314e-10	4.38727e-06	-0.0034132	0.781445	1	0.0685697	0.000370186	0.0003	0.0766438	7.20181e-05	0.0001	0.0447271	0.0321149	0.0316	0.14408	0	-0.119729	3.10958e-153	-0.0868944	2.18948e-38	-0.321636	0	0.257498	1.10864e-135
ENSG00000136942.14	RPL35	TRUE	0.0885596	8.80435e-12	2.69528e-07	0.0807759	5.83328e-19	1.78574e-14	0.0395849	5.33402e-09	0.00016329	0.0287178	0.0799942	1	0.0598418	0.000176272	0.0005	0.0520581	0.00105248	0.0044	0.0108671	0.650598	0.6609	0.129823	0	-0.0461096	5.88844e-27	-0.232798	0	-0.0244291	0.0368039	-0.0860994	7.42668e-14
ENSG00000144655.14	CSRNP1	FALSE	-0.018225	2.52729e-11	7.7368e-07	-0.0205446	2.54247e-12	7.7994e-08	-0.0204764	3.03638e-08	0.000929527	-0.00477032	0.230781	1	-0.0134547	0.0107532	0.037	-0.0157743	0.00473368	0.014	-0.0157061	0.0031567	0.0152	0.00346072	1	-0.00153024	1	-0.00937687	1	0.00165245	1	0.0030814	1
ENSG00000197958.12	RPL12	TRUE	-0.00149103	2.45396e-13	7.5123e-09	0.029379	3.02395e-27	9.25723e-23	-0.0248829	2.54454e-14	7.78961e-10	-0.0273559	0.541238	1	0.0258648	0.172055	0.1882	0.0567348	0.000914019	0.0012	0.00247299	0.752825	0.7573	0.0270917	4.37238e-08	-0.03627	0.000289985	-0.0899469	3.42045e-52	0.0805261	6.02424e-21	0.0381722	0.656535
ENSG00000167193.7	CRK	TRUE	-0.0838671	0.000356101	0.5	-0.101651	6.29238e-10	1.92629e-05	-0.0398596	0.0103807	1	-0.030111	0.407877	1	-0.0537561	0.00271282	0.0043	-0.0715402	2.37419e-05	0.0001	-0.00974853	0.620555	0.608	-0.188185	0	-0.125793	1.39174e-114	0.296341	0	0.532165	0	-0.0948603	1.0546e-13
ENSG00000137818.11	RPLP1	TRUE	-0.0166119	3.86748e-09	0.000118395	-0.0174599	8.77796e-21	2.68725e-16	0.0223756	6.20983e-06	0.190102	-0.0180512	0.502628	1	0.00143934	0.784914	0.7582	0.000591319	0.781774	0.7494	0.0404269	0.0454731	0.034	-0.0723211	1.56277e-05	-0.180498	4.839e-296	0.600022	0	-0.283805	5.54373e-160	0.00404726	1
ENSG00000231500.6	RPS18	TRUE	0.0555633	7.09189e-12	2.17104e-07	0.0617898	3.45768e-16	1.0585e-11	0.040693	1.81215e-09	5.54755e-05	-0.00942946	0.887148	1	0.0649928	0.000315871	0.0003	0.0712192	5.11229e-05	0	0.0501225	0.00794161	0.0068	0.159295	0	-0.0796026	3.47646e-81	-0.182722	1.17485e-234	-0.29956	0	0.185846	2.95534e-88
ENSG00000167526.13	RPL13	TRUE	0.0420235	7.33701e-12	2.24608e-07	0.0308553	1.29011e-16	3.94942e-12	0.0311364	6.30015e-07	0.0192867	-0.00606655	0.969671	1	0.0480901	0.00595249	0.0057	0.0369218	0.0248823	0.0265	0.037203	0.0866606	0.0786	0.0458346	2.22249e-39	-0.0102311	1	0.0045078	1	-0.170637	7.23736e-158	0.0204037	1
ENSG00000092841.18	MYL6	TRUE	-0.131284	3.97294e-10	1.21624e-05	-0.0653943	0.0209424	0.5	-0.113111	2.75762e-07	0.00844191	-0.0966864	0.0142561	1	-0.0345973	0.191703	0.2123	0.0312921	0.14451	0.1436	-0.0164246	0.537625	0.5258	-0.0148237	1	-0.124682	3.49982e-75	-0.00278691	1	0.280918	3.07877e-178	0.080934	3.04809e-05
ENSG00000169242.11	EFNA1	TRUE	-0.0563546	2.56522e-07	0.0078529	-0.0555753	6.00001e-12	1.84e-07	-0.0335545	1.12562e-07	0.00344585	-0.0197262	0.187182	1	-0.0366285	0.00886041	0.0162	-0.0358491	0.00903849	0.0179	-0.0138284	0.290443	0.2962	-0.0495473	1.15629e-58	0.0358202	5.3078e-20	-0.0265378	1.68487e-05	0.0258287	1.12704e-05	0.172332	2.72724e-109
ENSG00000123411.14	IKZF4	FALSE	-0.000364156	0.00319454	0.5	-0.000281805	0.0450479	1	-0.000716311	0.047474	1	-0.00971778	0.0258544	1	0.00935362	0.0441244	0.0434	0.00943598	0.00837624	0.0331	0.00900147	0.015779	0.0399	0.00106364	1	-0.00347469	1	-6.32594e-05	1	0.00320865	0.00195667	0.00237016	1
ENSG00000142910.15	TINAGL1	TRUE	-0.198656	1.76837e-09	5.41352e-05	-0.221462	3.19289e-08	0.000977397	-0.199452	4.1206e-06	0.126144	-0.195103	0.000628707	0.501804	-0.00355263	0.990049	0.9932	-0.0263586	0.63837	0.6537	-0.00434869	0.903536	0.9206	0.134821	1.03169e-135	-0.057341	1.16929e-13	-0.0985552	1.83322e-26	-0.286428	7.99702e-126	0.0595663	1
ENSG00000198840.2	MT-ND3	TRUE	0.0946942	3.79542e-13	1.16189e-08	0.0481086	7.15575e-15	2.19059e-10	0.115316	2.82794e-15	8.65717e-11	0.128426	0.00166679	1	-0.0337314	0.448053	0.3876	-0.080317	0.0185449	0.0097	-0.0131098	0.93572	0.9263	-0.151367	5.93035e-118	0.0958618	2.09969e-37	-0.0502141	1	0.0894758	2.4705e-08	0.450844	1.54806e-167
ENSG00000108298.9	RPL19	TRUE	0.072298	5.55542e-09	0.000170068	0.0600375	5.02233e-07	0.0153749	0.0127795	1.74987e-05	0.500853	0.0202059	0.204563	1	0.0520921	0.00247859	0.0022	0.0398316	0.00789707	0.0087	-0.00742634	0.527419	0.5025	0.180013	0	-0.0493502	1.09931e-22	-0.211047	5.68471e-289	-0.305739	0	0.0123315	1
ENSG00000143367.15	TUFT1	TRUE	-0.034464	5.76766e-05	0.5	-0.0370944	6.64997e-15	2.03574e-10	-0.0306771	6.12848e-11	1.87611e-06	-0.0123646	0.279754	1	-0.0220995	0.0197115	0.0254	-0.0247298	0.0052164	0.007	-0.0183125	0.0670825	0.0665	-0.0515934	7.68723e-258	0.0302561	6.81488e-51	0.0347454	2.11108e-57	0.0386955	1.98462e-47	0.0533721	1.18554e-19
ENSG00000273151.1	RP11-449P15.2	FALSE	0.000528659	0.188612	0.5	-0.000316686	0.461249	1	0.00103647	0.128495	1	0.000699438	0.422786	1	-0.000170779	0.884238	0.8857	-0.00101612	0.624283	0.688	0.000337028	0.73933	0.7411	-0.000807337	1	0.00151224	1	0.00205609	1	-0.00308926	1	-0.00061627	1
ENSG00000115461.4	IGFBP5	TRUE	-0.239191	3.38857e-13	1.03734e-08	-0.134963	0.000633363	1	-0.157872	9.94857e-06	0.304556	-0.175093	0.00712306	1	-0.0640978	0.126285	0.1324	0.0401308	0.597646	0.5282	0.0172218	0.916144	0.8892	0.112059	5.18193e-25	-0.0664246	1.51767e-07	-0.0827181	1	-0.050683	0.000922066	-0.171324	1.48091e-24
ENSG00000170889.13	RPS9	TRUE	0.0854224	3.49676e-13	1.07046e-08	0.0869438	8.23103e-25	2.52041e-20	0.0558774	2.22032e-08	0.000679706	0.02718	0.160009	1	0.0582424	0.000367748	0.0002	0.0597638	9.00898e-05	0.0001	0.0286974	0.0991538	0.0855	0.204998	0	-0.11208	3.4298e-195	-0.202425	0	-0.193725	9.20386e-227	-0.0740075	1.25501e-12
ENSG00000144642.21	RBMS3	TRUE	-0.0405856	0.000340126	0.5	-0.016983	0.00651179	1	-0.00650053	0.0811565	1	-0.0160035	0.16588	1	-0.0245821	0.00985831	0.0175	-0.000979496	0.916457	0.9153	0.00950296	0.409426	0.3815	-0.0187447	1.02964e-38	-0.0345275	4.59175e-34	0.0279761	4.68285e-44	0.109474	5.01169e-200	0.00320471	1
ENSG00000128590.4	DNAJB9	TRUE	-0.0516523	1.37336e-05	0.420428	-0.0395383	0.000400636	1	-0.0456402	1.22499e-07	0.00375007	-0.0417357	0.0241308	1	-0.00991659	0.584339	0.5745	0.00219741	0.907862	0.8966	-0.00390452	0.78274	0.773	0.0818973	1.68242e-176	-0.0775173	5.79315e-86	-0.0601219	8.08358e-32	-0.0268531	6.75423e-07	-0.0176799	1
ENSG00000234741.7	GAS5	TRUE	-0.210537	5.19795e-13	1.59125e-08	-0.212986	4.81193e-11	1.47212e-06	-0.174601	5.56595e-13	1.7039e-08	-0.142	0.40246	1	-0.0685369	0.140947	0.2412	-0.0709861	0.311726	0.2811	-0.0326008	0.41624	0.5184	-0.121112	1.52773e-42	0.150533	6.79709e-57	-0.0072911	1	-0.1763	8.61299e-45	0.383261	2.12568e-66
ENSG00000210140.1	MT-TC	TRUE	-0.0921142	1.78739e-07	0.00547173	-0.0702592	7.83173e-05	0.596732	-0.069016	0.000833006	1	-0.0203256	0.516641	1	-0.0717886	0.000144199	0.0107	-0.0499336	0.0329601	0.1164	-0.0486904	0.0572455	0.0896	-0.152501	1.12844e-205	-0.0410703	1	-0.0380365	1	0.515042	0	0.191648	2.7285e-77
ENSG00000105825.11	TFPI2	TRUE	-0.0339813	3.10868e-10	9.51662e-06	-0.0275145	0.0372431	0.50004	-0.0347931	1.43122e-10	4.38138e-06	-0.0021383	0.359355	1	-0.031843	0.0392358	0.0224	-0.0253762	0.126251	0.0656	-0.0326548	0.0238505	0.0122	0.011087	1	-0.0222402	9.18971e-18	-0.0226863	1	0.053247	1.53756e-86	-0.0193099	1
ENSG00000078401.6	EDN1	TRUE	-0.236486	4.40948e-05	0.5	-0.239887	8.82405e-07	0.0270165	-0.194734	0.0136384	0.502923	-0.211098	0.299866	1	-0.0253878	0.700951	0.6762	-0.0287893	0.635136	0.5759	0.0163638	0.89674	0.9033	-0.380892	0	0.176802	5.37148e-69	-0.0261567	2.76408e-08	0.832801	0	-0.0724948	3.84086e-11
ENSG00000204388.6	HSPA1B	TRUE	-0.101111	2.17689e-11	6.66412e-07	-0.0825864	3.4131e-07	0.0104485	-0.0732122	3.33104e-11	1.01973e-06	-0.0673858	0.00720025	0.764883	-0.0337249	0.0752258	0.1024	-0.0152006	0.40847	0.4554	-0.00582646	0.865813	0.8792	-0.0326053	2.30306e-26	-0.0358798	4.60161e-07	0.0716981	6.17546e-46	0.0992012	3.27115e-33	0.0125168	1
ENSG00000109475.16	RPL34	TRUE	0.0419561	9.86121e-13	3.01881e-08	0.018757	3.3521e-17	1.02618e-12	0.00258777	4.83738e-11	1.48087e-06	-0.0209383	0.810326	1	0.0628944	0.00159611	0.0033	0.0396953	0.070199	0.1026	0.023526	0.395781	0.3928	0.0823111	5.22378e-109	-0.0318498	2.35073e-05	-0.169176	9.59668e-129	-0.189743	3.97242e-120	0.268401	2.04755e-122
ENSG00000071967.11	CYBRD1	TRUE	-0.0351946	4.52933e-08	0.00138656	-0.0260335	0.0164452	0.500001	-0.0335183	0.000145759	0.50005	-0.0410839	0.00110716	1	0.00588931	0.567623	0.5971	0.0150504	0.103588	0.111	0.00756562	0.442697	0.454	0.0207561	5.70505e-28	-0.0721447	1.25287e-229	0.0798632	1.23247e-137	-0.0250855	0.0149306	0.019663	0.0259706
ENSG00000113504.20	SLC12A7	FALSE	-0.0211945	4.84741e-06	0.148394	-0.035899	4.11998e-05	0.5	-0.0275767	5.44917e-14	1.66816e-09	-0.00251381	0.445699	1	-0.0186806	0.0218255	0.0959	-0.0333852	0.00157726	0.0026	-0.0250629	0.00683449	0.0221	-0.00700406	2.8103e-37	-0.00284312	1	-0.00162146	1	0.0320539	1.31941e-43	0.00455511	1
ENSG00000100097.11	LGALS1	TRUE	0.176676	1.92249e-12	5.88531e-08	0.173666	1.4464e-13	4.43142e-09	0.020354	8.17321e-06	0.250206	0.089185	0.0264451	1	0.0874913	0.0207877	0.019	0.084481	0.0208153	0.022	-0.068831	0.0590457	0.0576	0.291947	0	-0.348865	0	-0.0687933	1	-0.0381046	1	-0.265717	5.9738e-45
ENSG00000110700.6	RPS13	TRUE	0.0386694	3.67503e-10	1.12504e-05	0.0294156	1.12486e-10	3.44352e-06	0.0039092	0.000100649	1	0.00893341	0.311054	1	0.029736	0.102428	0.1401	0.0204822	0.186334	0.2411	-0.00502421	0.442073	0.4512	0.0352907	2.85605e-32	0.0308587	1.77892e-13	-0.0753914	4.21928e-42	-0.226447	4.32627e-256	0.171317	5.67031e-63
ENSG00000127957.16	PMS2P3	FALSE	-0.021327	8.45006e-06	0.258682	-0.00949205	0.00795177	1	-0.00910451	0.051785	0.500003	-0.00259617	0.462037	1	-0.0187308	0.00100074	0.0046	-0.00689588	0.322547	0.3244	-0.00650834	0.263621	0.2741	0.00472754	1	-0.0151905	1.00191e-15	-0.00237523	1	0.0160036	7.46351e-16	0.011014	1
ENSG00000134333.13	LDHA	TRUE	0.0614983	3.28217e-12	1.00477e-07	0.0464091	5.70714e-13	1.74792e-08	0.0176945	0.00467652	0.549127	0.0968904	0.000521473	1	-0.0353921	0.147566	0.1683	-0.0504812	0.0528323	0.0629	-0.0791958	0.00150527	0.0013	-0.0976378	7.50534e-85	0.203102	5.50045e-251	-0.0529127	0.0661079	0.086912	2.821e-15	-0.32614	1.31839e-122
ENSG00000171863.12	RPS7	TRUE	0.0713867	2.02202e-12	6.19002e-08	0.0654005	2.64479e-19	8.0965e-15	0.0518279	8.38218e-10	2.56604e-05	0.0586053	0.0091422	1	0.0127814	0.530857	0.5555	0.00679516	0.66708	0.6859	-0.00677739	0.427991	0.4331	0.0577158	1.2692e-50	0.0349751	1.13189e-13	-0.169128	1.96495e-160	-0.156185	7.86802e-100	0.111331	9.62429e-33
ENSG00000169271.2	HSPB3	TRUE	-0.00157651	0.0264887	0.5	-0.00440536	0.0259887	1	-0.00246735	0.508224	1	0.0019098	0.436011	1	-0.00348631	0.561471	0.4707	-0.00631517	0.0512235	0.1719	-0.00437715	0.283431	0.4278	-0.0143508	2.31314e-156	-0.00406669	1	0.0520939	0	-0.00624666	1.24339e-07	-0.00264905	1
ENSG00000261602.1	CTD-2033A16.1	FALSE	0.00104663	0.113145	0.5	-0.00142681	0.291702	1	-0.000701745	0.589321	1	-0.00207904	0.0771138	1	0.00312567	0.199837	0.12	0.000652228	0.582148	0.7542	0.00137729	0.148017	0.4102	0.00159199	0.038657	-0.000901543	1	-0.00132235	1	-0.00109026	1	-0.00145052	1
ENSG00000105640.12	RPL18A	TRUE	0.0803029	2.92155e-12	8.94374e-08	0.0915399	5.11796e-14	1.56676e-09	0.0388735	2.47272e-07	0.00756974	0.0143972	0.194985	1	0.0659056	0.000219352	0.0002	0.0771427	3.17851e-06	0	0.0244763	0.247077	0.2282	0.181958	0	-0.0955413	4.69432e-125	-0.143312	3.31242e-145	-0.24383	5.74469e-299	-0.0446487	1
ENSG00000118181.10	RPS25	TRUE	0.0842013	7.53005e-12	2.30517e-07	0.105176	9.09708e-09	0.000278489	0.0674347	1.40012e-08	0.000428619	0.0377584	0.0807958	1	0.0464429	0.0455798	0.0922	0.0674174	0.00884592	0.0195	0.0296763	0.2686	0.3224	0.0906163	8.04172e-153	-0.079236	7.60475e-61	-0.0730652	4.06751e-24	-0.172945	5.87455e-123	0.188997	3.13757e-52
ENSG00000145912.8	NHP2	TRUE	0.126247	2.97296e-12	9.10113e-08	0.116318	3.49289e-11	1.06928e-06	0.0733849	0.00455762	0.509826	0.0623963	0.00128616	1	0.0638512	0.00114246	0.0021	0.0539221	0.00635874	0.0112	0.0109886	0.793376	0.7751	0.135712	0	-0.0879641	3.52939e-90	-0.00560025	1	-0.238469	1.17615e-224	-0.103059	8.65566e-20
ENSG00000167996.15	FTH1	TRUE	-0.282158	1.60157e-11	4.90288e-07	-0.292954	5.10037e-17	1.56011e-12	-0.305589	2.24348e-06	0.0686796	-0.239513	0.0119661	0.582386	-0.0426453	0.447477	0.449	-0.0534413	0.450287	0.4299	-0.0660762	0.142581	0.1275	0.133343	7.60037e-204	0.101367	0.000117094	-0.439817	2.52948e-273	-0.58555	0	0.413081	1.28501e-49
ENSG00000167074.14	TEF	FALSE	-0.000440796	0.372761	0.5	-0.00247322	0.196813	1	0.00308088	0.0113844	1	-0.000385464	0.534309	1	-5.53314e-05	0.995523	0.9882	-0.00208776	0.677704	0.7244	0.00346634	0.366609	0.4288	0.00665887	0.000553503	-0.00337456	1	-0.00772045	1	-0.00501822	1	-0.0019116	1
ENSG00000114391.12	RPL24	TRUE	0.0349059	4.47285e-08	0.00136927	0.0417636	3.90835e-10	1.19646e-05	0.00642195	2.69966e-06	0.0826448	0.0105851	0.399138	1	0.0243207	0.138568	0.1736	0.0311785	0.032315	0.0607	-0.00416317	0.480988	0.5266	0.0217138	5.73981e-11	0.0131945	1	-0.152917	2.66284e-173	0.0212896	1	0.104224	8.55626e-30
ENSG00000096384.19	HSP90AB1	TRUE	0.11965	5.04632e-12	1.54483e-07	0.0921884	8.6569e-14	2.65242e-09	0.139813	1.88134e-10	5.75933e-06	0.100485	1.57491e-05	0.453458	0.0191652	0.431614	0.4421	-0.00829669	0.582774	0.5893	0.0393276	0.0437687	0.0421	-0.0565099	8.41164e-27	0.048236	4.10416e-15	0.0969172	3.0217e-32	0.0331314	1	-0.135798	4.50345e-35
ENSG00000163435.15	ELF3	TRUE	-0.0337398	3.07449e-09	9.41193e-05	-0.0237527	5.95268e-11	1.82082e-06	-0.0209547	0.000190764	0.538657	-0.0183217	0.0858776	1	-0.0154181	0.0941472	0.1781	-0.005431	0.628747	0.6774	-0.00263297	0.932045	0.9463	0.024714	1.89658e-125	-0.0220451	2.14546e-23	-0.0484709	4.80702e-92	-0.0557621	2.95488e-72	0.133809	7.2221e-62
ENSG00000137267.5	TUBB2A	TRUE	-0.0784004	6.45896e-12	1.97728e-07	-0.0718223	0.128828	0.5	-0.0647127	4.18494e-11	1.28114e-06	0.000588331	0.756835	1	-0.0789887	0.000116497	0.0005	-0.0724106	0.000941471	0.0006	-0.065301	0.00126164	0.0037	-0.0202329	3.58877e-44	-0.0115515	1	0.0901994	2.62062e-92	0.0525771	3.37451e-31	-0.133907	4.68337e-58
ENSG00000101255.10	TRIB3	TRUE	-0.0183778	9.40575e-07	0.0287938	-0.0144632	4.745e-05	0.5	-0.0207667	0.000135275	0.500001	-0.0156356	0.26426	1	-0.0027422	0.62213	0.6555	0.00117245	0.849612	0.847	-0.00513107	0.256689	0.2683	-0.0104142	2.93755e-05	0.0121097	4.92398e-06	-0.00358892	1	0.0183437	1.16879e-06	-0.00792291	1
ENSG00000142507.9	PSMB6	TRUE	0.139483	2.93377e-10	8.98116e-06	0.0164744	0.389535	1	0.0117308	0.417859	1	0.0763304	0.0383325	1	0.0631525	0.072215	0.1001	-0.059856	0.0576807	0.0643	-0.0645996	0.0443469	0.0419	0.186474	2.24988e-175	-0.178538	2.41965e-113	-0.281794	1.00136e-150	0.226361	3.03308e-143	-0.296206	3.32259e-73
ENSG00000136810.12	TXN	TRUE	0.0033955	6.31962e-05	0.5	-0.0358792	4.20444e-08	0.00128715	-0.0779095	6.31872e-07	0.0193435	-0.0109011	0.567226	1	0.0142966	0.618801	0.6295	-0.0249781	0.196487	0.2378	-0.0670084	0.000443684	0.0011	-0.0611162	4.65824e-61	0.0417248	4.2521e-18	-0.0436704	0.00125047	0.137191	2.4739e-72	0.0669795	2.49866e-08
ENSG00000173660.11	UQCRH	TRUE	0.0190286	3.91748e-08	0.00119926	0.0225181	2.26884e-10	6.9456e-06	-0.00679819	5.0461e-08	0.00154476	0.0153679	0.349984	1	0.00366072	0.873256	0.8633	0.00715017	0.675681	0.6697	-0.0221661	0.0919657	0.0796	-0.0215207	1.39364e-07	0.148571	0	-0.132983	1.35663e-139	-0.0880944	7.98161e-37	-0.0618795	0.000354759
ENSG00000168653.10	NDUFS5	TRUE	0.064731	5.48771e-09	0.000167995	0.039012	1.91733e-05	0.500023	0.0239882	0.00376033	1	0.0423896	0.137066	1	0.0223414	0.218623	0.2633	-0.00337751	0.996656	0.9928	-0.0184013	0.248065	0.2573	-0.0110851	1	0.21186	0	-0.279434	0	-0.116011	1.26435e-53	-0.0680203	1.59239e-06
ENSG00000140264.19	SERF2	TRUE	-0.0341216	9.87625e-12	3.02342e-07	-0.0319225	3.19397e-13	9.77761e-09	-0.0355224	2.11415e-08	0.000647205	-0.105786	0.00699122	0.817522	0.0716644	0.00045426	0.0002	0.0738635	0.000186258	0	0.0702636	0.00139481	0.0004	0.160853	0	-0.197967	0	-0.0527015	6.73089e-22	-0.163736	9.91536e-74	0.161359	1.2969e-68
ENSG00000183722.7	LHFP	TRUE	-0.113837	1.28139e-08	0.000392272	-0.0825194	3.90083e-08	0.00119416	-0.0471297	0.00071449	0.852426	-0.0420515	0.108121	1	-0.0717855	0.000264177	0.002	-0.040468	0.0584096	0.067	-0.00507823	0.969715	0.969	-0.142176	0	-0.027318	1.17201e-11	0.298666	0	0.163502	1.49335e-248	-0.0168021	1
ENSG00000023608.4	SNAPC1	TRUE	-0.161731	9.7775e-12	2.99319e-07	-0.184095	4.52614e-23	1.38559e-18	-0.220923	4.01349e-33	1.22865e-28	-0.129734	0.0325814	1	-0.0319969	0.411194	0.406	-0.0543609	0.173284	0.1733	-0.0911889	0.0614165	0.0504	0.0214897	0.40028	0.018855	1	-0.0992754	1	0.0929912	8.53514e-114	-0.166903	7.15665e-40
ENSG00000132763.14	MMACHC	FALSE	0.0114008	0.0160406	0.5	0.00262587	0.105005	1	0.0127402	0.0275723	0.824811	0.017974	0.193434	1	-0.00657325	0.469193	0.4564	-0.0153481	0.0787086	0.0979	-0.00523383	0.496073	0.4899	-0.0042232	4.9152e-05	0.00416325	1	-0.0112784	1	0.0173414	3.56005e-14	0.00540065	1
ENSG00000259782.2	CTD-2270L9.2	FALSE	0.0013231	0.166412	0.5	0.000436292	0.104561	1	0.000230095	0.20899	1	0.000182796	0.652234	1	0.00114031	0.788632	0.7852	0.000253496	0.975739	0.9764	4.72993e-05	0.919788	0.9389	-0.000449184	0.834202	0.00037633	1	0.000117468	1	-0.000789117	1	0.00237941	1
ENSG00000198576.3	ARC	FALSE	-0.0475609	7.73232e-11	2.3671e-06	-0.0459382	0.00255811	0.5	-0.0660326	5.35477e-11	1.63926e-06	-0.0105037	0.287367	1	-0.0370572	0.0298245	0.0907	-0.0354346	0.00265991	0.0957	-0.0555289	8.76845e-06	0.0146	0.0349503	7.27236e-54	-0.0296878	3.10472e-31	-0.0392528	1	0.0232127	0.000794072	-0.0503599	9.12325e-07
ENSG00000094975.13	SUCO	TRUE	-0.123971	1.47618e-11	4.51903e-07	-0.119776	3.07506e-09	9.40772e-05	-0.0877341	4.84122e-08	0.00148204	-0.0409429	0.0313022	1	-0.083028	0.00713464	0.0007	-0.0788334	0.0116914	0.0013	-0.0467912	0.131633	0.0646	-0.0917295	2.43926e-127	0.0767094	5.10163e-41	-0.00157483	1	0.110785	3.70367e-67	0.0669963	6.69012e-08
ENSG00000109220.10	CHIC2	TRUE	-0.065966	1.34375e-11	4.11362e-07	-0.0472061	1.38734e-07	0.00424705	-0.0733275	6.55481e-16	2.00662e-11	-0.0421128	0.00656076	1	-0.0238532	0.0698915	0.1023	-0.00509326	0.714011	0.6876	-0.0312147	0.0257335	0.0447	-0.0128678	1.84431e-14	-0.00712198	1	-0.035544	0.0327189	0.0913371	8.64787e-65	0.0311206	0.208384
ENSG00000213585.10	VDAC1	TRUE	0.108483	1.72179e-11	5.27093e-07	0.0930253	3.37225e-17	1.03233e-12	0.0948389	7.19607e-12	2.20293e-07	0.121988	7.53416e-07	0.0217194	-0.0135052	0.458939	0.4505	-0.0289629	0.0555189	0.063	-0.0271492	0.10109	0.0921	-0.0993853	3.07403e-134	0.182482	0	0.0793695	2.44635e-32	-0.120882	5.4897e-52	-0.149185	1.69604e-48
ENSG00000197956.9	S100A6	TRUE	-0.227911	1.87195e-11	5.73061e-07	-0.262213	7.48263e-12	2.29065e-07	-0.252064	4.09826e-09	0.00012546	-0.19442	0.0148454	1	-0.0334912	0.432583	0.4263	-0.0677924	0.117712	0.1198	-0.057644	0.213302	0.2068	0.155029	5.35274e-123	-0.0989151	2.46871e-28	-0.353921	1.40851e-192	-0.0102199	1	0.175818	3.03575e-21
ENSG00000068028.17	RASSF1	TRUE	-0.0437525	3.12364e-07	0.0095624	-0.0330594	1.79271e-06	0.0548803	-0.0360548	0.000115914	0.500737	-0.0166133	0.229675	1	-0.0271391	0.00602944	0.0154	-0.0164461	0.0632092	0.1014	-0.0194415	0.066773	0.0807	-0.016547	5.40058e-32	-0.00390424	1	0.0411385	1.08339e-34	0.01014	0.00847153	0.00838515	1
ENSG00000128965.11	CHAC1	FALSE	-0.0167856	0.000118422	0.500001	-0.0111433	0.00357534	0.757894	-0.0292597	3.96787e-07	0.0121469	-0.0200025	0.218352	1	0.00321688	0.756268	0.7477	0.00885926	0.326555	0.2915	-0.00925715	0.181811	0.1869	-0.0217898	1.32004e-23	0.0203689	1.78059e-10	0.00328505	1	0.0358539	9.92724e-13	-0.0166597	1
ENSG00000243836.5	WDR86-AS1	TRUE	-0.00583177	0.368372	0.500001	0.00584546	0.24895	1	-0.00464572	0.397924	0.538484	-0.00339107	0.69075	1	-0.0024407	0.727173	0.7758	0.00923653	0.29026	0.3091	-0.00125465	0.765527	0.7823	0.036098	5.57727e-135	-0.0322505	7.42114e-70	-0.00434204	1	-0.0290455	1.00538e-12	-0.0363384	4.82673e-28
ENSG00000116679.15	IVNS1ABP	TRUE	-0.0892425	2.56878e-08	0.000786381	-0.0662577	0.00309456	0.500376	-0.0391541	0.0900524	1	-0.0431126	0.215892	1	-0.04613	0.0228193	0.0424	-0.0231452	0.327856	0.3253	0.00395846	0.906503	0.9001	-0.0607665	9.56433e-76	0.0276011	0.00805601	0.0533321	1.82475e-34	0.0382021	1.33979e-07	0.0793752	2.11676e-12
ENSG00000188508.10	KRTDAP	FALSE	0.00221644	0.00238898	0.500001	-0.00332536	0.127826	1	-0.00543095	0.0915223	1	-0.00352839	0.170102	1	0.00574484	0.213236	0.2135	0.000203038	0.989123	0.9963	-0.00190256	0.573749	0.6404	0.00289246	1	-0.00174607	1	-0.00754933	1.9883e-05	-0.00349734	1	0.0122497	3.07798e-13
ENSG00000118898.15	PPL	TRUE	-0.0167852	0.00943985	0.500001	-0.0186418	0.00174651	1	-0.0207543	5.67537e-05	1	-0.0331203	0.208261	1	0.0163351	0.147184	0.2119	0.0144785	0.226867	0.2731	0.012366	0.270217	0.3301	0.0576793	8.21159e-134	-0.0201487	1	-0.0728324	5.64643e-83	-0.140115	2.51185e-220	0.11024	1.87986e-51
ENSG00000053254.15	FOXN3	TRUE	-0.0192721	0.00974229	0.500001	-0.0145278	0.0183086	1	-0.00705568	0.101425	1	-0.00869744	0.514261	1	-0.0105746	0.179387	0.211	-0.00583034	0.461733	0.478	0.00164177	0.916335	0.9021	0.0175309	5.18335e-13	-0.0210144	3.95744e-12	-0.0499622	8.72467e-55	0.0263724	4.52321e-17	0.0433286	1.30119e-09
ENSG00000051108.14	HERPUD1	TRUE	-0.114751	3.86525e-05	0.500001	-0.0788401	1.25898e-07	0.00384896	-0.100875	1.28718e-06	0.0394044	-0.0581028	0.0288239	1	-0.0566482	0.0674052	0.0415	-0.0207373	0.485203	0.4365	-0.0427724	0.156546	0.1084	-0.0200992	1	0.0357243	1	-0.00725189	1	0.0144083	1	-0.0309607	1
ENSG00000163156.11	SCNM1	TRUE	-0.0850143	3.43725e-08	0.00105225	-0.0982765	1.49543e-10	4.57131e-06	-0.0536911	1.72098e-05	0.526843	-0.050389	0.0235321	1	-0.0346253	0.0543429	0.0632	-0.0478876	0.00747327	0.0095	-0.0033021	0.865535	0.844	-0.129122	0	0.0928628	8.34542e-103	0.0244502	3.32304e-07	0.182136	8.33839e-170	0.0448704	0.0648748
ENSG00000198242.13	RPL23A	TRUE	0.0630905	1.94629e-10	5.95819e-06	0.0734794	9.44521e-16	2.89146e-11	0.0427129	2.37058e-07	0.00725705	0.0264415	0.324876	1	0.036649	0.0166463	0.056	0.047038	0.000198596	0.0031	0.0162714	0.19478	0.2938	0.0418699	1.10035e-33	-0.0315631	2.77129e-09	-0.00643505	1	-0.0474666	5.74397e-13	-0.0400341	0.164142
ENSG00000187109.13	NAP1L1	TRUE	0.120046	7.10231e-10	2.17423e-05	0.155544	1.10337e-11	3.36867e-07	0.130345	0.000171662	0.5	0.0881399	0.00156789	1	0.0319058	0.183246	0.205	0.0674044	0.00872814	0.0082	0.0422052	0.0416597	0.0418	0.14525	1.87222e-211	-0.193439	4.13705e-261	-0.00837213	1	-0.027316	1	-0.0751463	4.25619e-05
ENSG00000011422.11	PLAUR	TRUE	-0.0365564	2.75562e-11	8.43577e-07	-0.0362858	2.99299e-16	9.15874e-12	-0.0489169	8.9061e-14	2.72643e-09	-0.0271315	0.195751	1	-0.0094249	0.280978	0.3274	-0.00915432	0.260663	0.3157	-0.0217854	0.0394163	0.0563	-0.0223479	0.000227046	-0.00800698	1	-0.0111939	1	0.119214	3.20234e-75	-0.0109973	3.54184e-16
ENSG00000099860.8	GADD45B	TRUE	-0.201487	3.09685e-11	9.4804e-07	-0.206669	8.01224e-10	2.45279e-05	-0.196576	3.74256e-22	1.14571e-17	-0.13013	0.0203081	1	-0.0713571	0.152247	0.1626	-0.0765396	0.133526	0.1109	-0.0664464	0.134161	0.1867	0.0867938	0.00159993	-0.0239342	0.0022431	-0.130147	3.75218e-28	-0.0853018	0.404156	-0.0175031	1
ENSG00000156804.7	FBXO32	TRUE	-0.0199221	6.69458e-08	0.00204941	-0.0161699	1.52626e-10	4.67696e-06	0.000546714	0.00789929	1	-0.0232411	0.443958	1	0.00331898	0.791801	0.8203	0.00707127	0.489763	0.5411	0.0237878	0.088383	0.1004	0.042586	2.87653e-97	0.0170562	0.000360621	-0.0547257	5.22029e-63	-0.0617582	3.14161e-42	-0.11811	9.82212e-90
ENSG00000211459.2	MT-RNR1	TRUE	0.0223482	3.45323e-11	1.05714e-06	0.00405486	9.06277e-20	2.77439e-15	0.142814	4.60877e-12	1.41088e-07	0.0278594	0.00901223	1	-0.00551121	0.927389	0.922	-0.0238045	0.572732	0.5199	0.114955	0.0027628	0.0007	-0.285558	0	0.0564057	1.38867e-28	-0.0234246	1	0.630502	0	0.319211	1.1006e-83
ENSG00000159256.12	MORC3	TRUE	-0.0745725	1.87901e-08	0.000575221	-0.0485527	0.000177644	0.501033	-0.0532306	5.98463e-08	0.00183207	-0.0291931	0.281065	1	-0.0453794	0.00156315	0.0048	-0.0193597	0.1694	0.2015	-0.0240376	0.10406	0.131	-0.0778406	2.39877e-134	-0.0497535	9.57439e-31	0.173528	2.48744e-260	0.111099	5.16526e-81	0.0845448	9.26992e-20
ENSG00000158246.7	FAM46B	TRUE	-0.0262162	4.51556e-08	0.00138235	-0.00809465	5.98344e-07	0.0183171	-0.0348216	1.82717e-06	0.0559351	-0.00543872	0.377183	1	-0.0207775	0.0389421	0.0788	-0.00265593	0.742522	0.7629	-0.0293829	0.00495874	0.0117	0.0475279	2.42858e-86	-0.0368059	1.15778e-35	-0.04417	5.09023e-19	-0.0301374	3.41273e-06	0.00302143	1
ENSG00000140511.11	HAPLN3	TRUE	-0.0224627	0.000127859	0.500001	-0.0190537	0.0220147	1	0.00665591	0.0898121	0.514571	-0.00642988	0.426987	1	-0.0160328	0.144986	0.18	-0.0126238	0.254311	0.2938	0.0130858	0.384997	0.3788	-0.0648811	3.17006e-242	0.0355677	3.70955e-52	0.119914	1.95829e-266	0.0118701	4.86865e-05	-0.0419106	2.123e-15
ENSG00000204628.11	RACK1	TRUE	0.0910235	3.55194e-11	1.08735e-06	0.0950611	3.1567e-12	9.6636e-08	0.0524323	0.0043346	0.83262	0.0340978	0.193635	1	0.0569257	0.00329206	0.0045	0.0609633	0.000498247	0.0005	0.0183345	0.430308	0.4097	0.223913	0	-0.0335624	3.17135e-11	-0.175746	6.08949e-164	-0.581051	0	-0.034559	1
ENSG00000099624.7	ATP5D	TRUE	0.0970306	3.64564e-11	1.11604e-06	0.0937295	6.71376e-06	0.205528	0.0617409	0.00709843	0.588939	0.0564581	0.177149	1	0.0405725	0.0256157	0.0401	0.0372714	0.0314272	0.044	0.00528278	0.65533	0.6432	0.0798811	8.1903e-92	0.0434822	1.77757e-14	-0.184963	2.22993e-166	-0.176382	1.84758e-96	0.00356907	1
ENSG00000203875.10	SNHG5	TRUE	0.0503471	2.89749e-05	0.500001	0.02733	7.02674e-06	0.215109	0.0213335	9.54019e-06	0.292054	0.0614033	0.0460525	1	-0.0110562	0.551997	0.5811	-0.0340733	0.0794109	0.1053	-0.0400698	0.0756608	0.0882	-0.0417066	1.54741e-07	0.128638	5.92817e-74	0.0163306	0.491078	-0.107671	1.96055e-30	-0.152162	4.13835e-25
ENSG00000233927.4	RPS28	TRUE	0.0643859	3.90577e-11	1.19567e-06	0.0526122	7.38001e-10	2.25924e-05	0.0266999	1.54188e-08	0.000472014	0.000677619	0.811287	1	0.0637083	0.000961412	0.0026	0.0519345	0.0154742	0.0352	0.0260223	0.198822	0.2322	0.117575	1.03558e-234	-0.0858164	1.9385e-83	-0.123268	2.25985e-90	-0.0906373	1.00104e-28	0.0360224	0.283937
ENSG00000115457.9	IGFBP2	TRUE	-0.0169139	2.24126e-10	6.86118e-06	-0.0392559	2.99328e-10	9.16366e-06	-0.0276059	7.81159e-14	2.39136e-09	-0.0244533	0.49722	1	0.00753945	0.714376	0.7103	-0.0148026	0.751621	0.7395	-0.00315252	0.984617	0.9853	-0.00767134	1	0.0224266	1	-0.0478845	1	0.0195768	1	0.0294839	1
ENSG00000197959.13	DNM3	TRUE	-0.0783389	4.80974e-11	1.47241e-06	-0.0360814	0.00968755	1	-0.015675	0.154663	0.558095	-0.0237265	0.081341	1	-0.0546124	0.000108288	0.0004	-0.0123549	0.416795	0.4246	0.00805147	0.68336	0.6611	-0.0303628	1.25002e-21	0.0299473	6.83057e-14	-0.034376	1.28893e-06	0.104219	5.91418e-80	-0.0394337	6.36993e-07
ENSG00000135046.13	ANXA1	TRUE	0.19233	7.86395e-08	0.00240739	0.098073	0.0210962	1	0.018603	0.00449177	0.922196	0.148531	0.000678394	1	0.0437989	0.247941	0.2555	-0.050458	0.261365	0.2464	-0.129928	0.00253622	0.0028	0.312726	0	-0.138772	7.32296e-27	-0.358972	7.80873e-173	-0.455723	1.24176e-211	0.0540045	0.00265233
ENSG00000182809.10	CRIP2	TRUE	-0.228858	5.68486e-11	1.7403e-06	-0.181528	5.40071e-07	0.0164917	-0.148704	2.89859e-06	0.0887345	-0.128798	0.074679	1	-0.10006	0.000880707	0.002	-0.0527307	0.0841747	0.1184	-0.0199065	0.472302	0.5027	-0.42713	0	0.431976	0	0.108206	7.21719e-60	0.270448	5.46452e-159	0.0476725	1.79327e-05
ENSG00000107317.11	PTGDS	TRUE	-0.108385	4.91098e-11	1.5034e-06	-0.105335	1.65635e-17	5.07059e-13	-0.0851483	5.46335e-13	1.6725e-08	-0.113631	0.00770114	0.627996	0.0052459	0.719126	0.7379	0.00829579	0.6574	0.6616	0.0284823	0.112171	0.1755	0.0506625	1.41733e-126	-0.140606	1.11677e-209	0.139757	2.87044e-20	-0.136542	2.10934e-72	0.134313	2.51539e-24
ENSG00000049769.12	PPP1R3F	FALSE	0.00195233	0.0174155	0.500002	-0.000211183	0.0210358	1	0.00062024	0.155583	1	-0.00192917	0.0355211	1	0.0038815	0.184045	0.2325	0.00171798	0.386034	0.5056	0.00254941	0.196811	0.2969	-0.00546766	5.15657e-34	-0.00262477	1	0.0210788	3.01488e-153	0.00244556	0.55515	-0.00732316	0.000839703
ENSG00000138326.18	RPS24	TRUE	0.047585	1.94109e-10	5.94226e-06	0.0480825	7.39006e-13	2.26232e-08	0.0346838	1.98487e-06	0.0607627	0.00185144	0.720418	1	0.0457336	0.0172662	0.0385	0.046231	0.0120733	0.0269	0.0328323	0.129372	0.178	0.0173352	1.03966e-06	0.0211982	5.027e-05	-0.175521	3.40484e-160	-0.0168714	1	0.201893	1.9341e-45
ENSG00000178982.9	EIF3K	TRUE	0.0995165	5.95401e-08	0.0018227	0.0665422	5.89705e-07	0.0180522	0.0505792	1.37407e-05	0.420645	0.0514266	0.0449674	1	0.04809	0.0161802	0.0191	0.0151156	0.271772	0.2801	-0.000847417	0.828371	0.8205	0.11286	6.71241e-173	0.0636273	8.42998e-32	-0.0641296	1.17057e-17	-0.232604	5.53508e-181	-0.55303	0
ENSG00000074800.13	ENO1	TRUE	0.0618097	1.05563e-10	3.2316e-06	0.0516072	3.77811e-13	1.15659e-08	0.0391628	0.000228292	0.5	0.142782	1.35117e-06	0.0389497	-0.0809723	0.00054027	0.0005	-0.0911747	6.50046e-05	0	-0.103619	3.86716e-05	0	-0.187385	0	0.46583	0	-0.193633	1.41955e-152	-0.136079	2.33846e-52	-0.315102	2.96077e-160
ENSG00000140988.15	RPS2	TRUE	0.0655921	1.25596e-06	0.0384487	0.120768	9.7991e-24	2.99981e-19	0.0842478	8.49016e-08	0.00259909	0.0616877	0.00155637	1	0.0039044	0.76276	0.7613	0.0590801	0.000242216	0.0003	0.0225602	0.285557	0.2855	0.0630066	1.89764e-64	-0.0350071	3.91777e-10	-0.0744486	2.3566e-34	0.0177587	1	-0.121809	1.13494e-40
ENSG00000162616.8	DNAJB4	TRUE	-0.123072	3.80968e-06	0.116626	-0.0932342	2.2275e-06	0.0681951	-0.0607834	0.00798683	1	-0.0704397	0.161969	1	-0.0526321	0.0502604	0.0539	-0.0227945	0.410944	0.4063	0.00965627	0.513336	0.5044	0.0347466	8.83029e-09	-0.0197682	0.307531	-0.00395986	1	-0.00769041	1	-0.121034	3.31163e-27
ENSG00000171530.13	TBCA	TRUE	0.0957996	2.02533e-07	0.00620015	0.0345442	0.0280421	1	0.0356385	0.0235575	1	0.0792005	0.000810948	1	0.016599	0.419455	0.4317	-0.0446563	0.0375746	0.0426	-0.043562	0.0351481	0.0361	-0.0287203	2.87085e-07	0.137375	4.32131e-186	0.101127	5.39641e-59	-0.405514	0	-0.029005	1
ENSG00000164405.10	UQCRQ	TRUE	0.0539913	1.43884e-09	4.40472e-05	0.0546522	8.84073e-08	0.00270641	0.033808	1.14602e-05	0.350832	0.0401043	0.105706	1	0.013887	0.435707	0.4447	0.014548	0.479599	0.4878	-0.00629629	0.697967	0.7024	0.0496626	4.0276e-42	0.0732748	2.367e-53	-0.0437461	4.50475e-09	-0.420452	0	0.108768	1.15081e-23
ENSG00000133703.11	KRAS	TRUE	-0.0434603	5.68768e-05	0.500004	0.0154128	1.6667e-08	0.000510226	0.0378761	0.00094534	1	0.00943027	0.687664	1	-0.0528906	0.118361	0.097	0.00598249	0.833704	0.8334	0.0284459	0.315562	0.2824	0.175344	0	-0.186501	2.76694e-258	0.0360272	2.02321e-10	-0.0324888	1	-0.438943	2.18238e-272
ENSG00000267014.5	LINC01532	FALSE	0.00249483	0.00819548	0.500004	-0.000273371	0.304937	1	0.00151459	0.0508589	1	0.000291734	0.700298	1	0.0022031	0.396111	0.3578	-0.000565105	0.805606	0.8464	0.00122286	0.583247	0.6427	0.00239385	1.32848e-08	-0.000131244	1	-0.00239779	0.160858	-0.0034878	7.15039e-06	-0.00318715	0.246842
ENSG00000006652.13	IFRD1	TRUE	-0.165189	2.92941e-08	0.000896779	-0.168771	4.90907e-08	0.00150283	-0.0821448	0.0198008	1	-0.0237563	0.324086	1	-0.141433	7.30214e-07	0	-0.145014	6.64357e-07	0	-0.0583885	0.0406463	0.0432	-0.202011	0	0.112873	4.52285e-81	0.225374	1.68523e-185	0.178122	2.14138e-94	-0.0587716	0.00449425
ENSG00000159885.13	ZNF222	FALSE	-0.00983144	0.00160749	0.500004	-0.00515312	0.0133294	0.84176	-0.00576797	0.000308026	0.548434	-0.0048095	0.402006	1	-0.00502195	0.453677	0.5503	-0.000343625	0.974119	0.9701	-0.000958474	0.945485	0.9544	0.00257646	1	0.00320127	1	-0.0109876	1	0.0119419	9.55422e-12	-0.0254619	2.22219e-17
ENSG00000153879.8	CEBPG	TRUE	-0.082621	2.57319e-09	7.87732e-05	-0.0606012	4.62169e-05	0.535721	-0.0719412	4.02865e-05	0.500328	-0.051192	0.263593	1	-0.031429	0.124197	0.1416	-0.00940914	0.618365	0.5939	-0.0207492	0.300075	0.2836	-0.0811774	6.32883e-64	0.0744359	8.95904e-50	0.0328895	5.08428e-10	0.188349	2.95803e-85	-0.233149	5.56963e-141
ENSG00000163430.10	FSTL1	TRUE	-0.0811377	0.000298878	0.500004	-0.0280865	0.00023403	0.500052	-0.0275591	0.0471747	1	-0.0554817	0.777824	1	-0.025656	0.514775	0.4485	0.0273952	0.62621	0.5687	0.0279226	0.556179	0.4773	0.130715	2.64489e-139	-0.200082	9.79578e-110	-0.299382	7.27903e-185	0.443487	2.19869e-267	-0.285353	1.43662e-81
ENSG00000145016.14	RUBCN	FALSE	-0.00808869	0.000933966	0.500004	-0.00356945	0.0172742	1	-0.00490099	0.0302018	0.536694	-0.000734726	0.244292	1	-0.00735396	0.440058	0.4927	-0.00283472	0.808526	0.8319	-0.00416626	0.765578	0.7596	0.00420786	1	-0.012229	9.52957e-06	-0.00107641	1	0.00169837	1	0.023667	0.00106919
ENSG00000104419.14	NDRG1	TRUE	-0.0420939	7.61228e-08	0.00233035	-0.0622701	3.01559e-08	0.000923163	-0.0511624	1.22386e-07	0.00374661	-0.0208254	0.674463	1	-0.0212685	0.21264	0.2443	-0.0414447	0.0112223	0.0133	-0.0303371	0.0657429	0.0699	0.0231617	5.61379e-14	0.0619782	3.47081e-71	-0.0325659	7.06819e-07	-0.132333	2.97063e-130	-0.121449	3.72981e-62
ENSG00000114942.13	EEF1B2	TRUE	0.0758597	7.62704e-08	0.00233487	0.10808	2.91461e-16	8.9225e-12	0.0390203	0.000563105	1	0.0521563	0.0723804	1	0.0237034	0.305401	0.3396	0.055924	0.00689598	0.013	-0.0131361	0.470064	0.4579	0.192791	0	-0.0744754	1.22036e-53	-0.225374	1.47867e-273	-0.28275	9.02794e-289	0.0314923	1
ENSG00000198888.2	MT-ND1	TRUE	0.128906	1.60781e-10	4.922e-06	0.139663	2.53499e-16	7.76035e-12	0.187604	6.58815e-16	2.01683e-11	0.0937572	0.00972975	1	0.0351483	0.40405	0.3311	0.0459057	0.221332	0.1631	0.0938467	0.0132424	0.0042	0.158929	7.56405e-146	-0.0654099	1.73499e-12	-0.253241	2.77377e-112	-0.253744	1.40673e-86	0.205011	2.03343e-32
ENSG00000168003.16	SLC3A2	TRUE	-0.179132	1.74882e-10	5.35366e-06	-0.253794	1.8618e-13	5.69953e-09	-0.257071	4.70861e-12	1.44145e-07	-0.094637	0.309361	1	-0.0844953	0.0231542	0.0317	-0.159157	1.76583e-05	0	-0.162434	5.7382e-06	0	-0.143191	1.76663e-184	0.201477	4.65871e-216	0.0720075	8.49857e-50	0.01455	1	-0.161235	2.3588e-35
ENSG00000187840.4	EIF4EBP1	TRUE	-0.0880259	2.41515e-09	7.39349e-05	-0.0708444	5.10201e-07	0.0155744	-0.113264	0.0112322	0.500339	-0.0660904	0.51127	1	-0.0219355	0.455121	0.473	-0.00475401	0.82915	0.8179	-0.0471738	0.0774818	0.0622	-0.0433835	1	-0.0546579	2.36029e-43	0.0364734	6.25346e-16	0.376109	2.78871e-184	-0.34236	6.33371e-103
ENSG00000116251.9	RPL22	TRUE	0.0540098	5.42156e-08	0.0016597	0.0654814	2.04473e-08	0.000625954	0.0470419	3.2765e-05	0.500336	0.0435587	0.0423928	1	0.010451	0.68831	0.7035	0.0219227	0.416388	0.4399	0.00348317	0.983079	0.9895	0.0635254	6.5575e-69	-0.0367157	3.99474e-12	-0.108923	2.01923e-74	-0.0609003	3.26373e-16	0.0935167	7.25172e-29
ENSG00000122406.12	RPL5	TRUE	0.0444039	3.44265e-08	0.0010539	0.0259373	2.49635e-11	7.64208e-07	0.0371194	0.0490842	0.686533	0.0269506	0.231736	1	0.0174533	0.39617	0.4038	-0.00101336	0.996205	0.9973	0.0101688	0.958141	0.9483	0.0597774	2.04656e-63	0.0118749	1	-0.177427	1.42625e-182	-0.100834	1.1898e-44	0.124063	2.81783e-34
ENSG00000278576.1	RP11-507K2.6	FALSE	0.00743522	0.240727	0.500006	-0.00493845	0.0132241	1	0.00382011	0.13328	1	0.000614714	0.898628	1	0.00682051	0.139668	0.1438	-0.00555316	0.138587	0.2279	0.0032054	0.445734	0.5001	-0.000155236	1	0.000645031	1	-0.00106432	1	0.00010411	1	0.000565942	1
ENSG00000173812.10	EIF1	TRUE	-0.174831	2.3265e-10	7.12211e-06	-0.188905	2.34684e-13	7.18465e-09	-0.199439	1.00396e-12	3.07342e-08	-0.148752	0.00650964	0.634974	-0.0260783	0.393014	0.3869	-0.0401527	0.139901	0.1489	-0.050687	0.0392083	0.0474	-0.140763	6.65948e-234	0.105558	2.85662e-90	0.075677	1.74554e-41	0.18175	1.34125e-81	-0.0564393	3.36916e-06
ENSG00000211445.11	GPX3	TRUE	-0.132723	6.1951e-09	0.000189651	-0.163811	6.2e-08	0.00190289	-0.0771687	0.0220845	0.511607	-0.111705	0.428115	1	-0.0210178	0.7274	0.7404	-0.0521059	0.257086	0.2884	0.0345361	0.210889	0.198	-0.0424199	1.13897e-51	-0.0306296	2.89041e-45	0.420666	1.50453e-204	-0.312443	1.87026e-178	-0.217029	2.60124e-72
ENSG00000162733.16	DDR2	FALSE	0.000615171	0.00334916	0.500007	-0.00461406	0.352115	1	-0.00782382	0.0449442	1	-0.00559524	0.342353	1	0.00621041	0.30708	0.2121	0.000981179	0.895065	0.9252	-0.00222858	0.356655	0.5921	-0.00121563	0.113525	0.00336881	4.14005e-05	-0.00290858	1	0.000681836	1	-0.000832721	1
ENSG00000166803.10	KIAA0101	TRUE	-0.0221349	3.48529e-07	0.0106695	0.0420087	9.20062e-06	0.28236	-0.0452373	0.00655905	0.500929	0.0139013	0.388399	1	-0.0360362	0.391137	0.3869	0.0281075	0.47832	0.4509	-0.0591385	0.110917	0.1097	-0.0113695	1	-0.00308694	1	0.14283	3.51348e-31	-0.100113	1.17347e-08	-0.093038	3.46181e-13
ENSG00000116209.11	TMEM59	TRUE	-0.175059	3.66517e-10	1.12202e-05	-0.136134	4.87211e-06	0.14915	-0.125558	1.02897e-05	0.314999	-0.180484	9.67542e-07	0.0278897	0.00542494	0.805745	0.8029	0.0443499	0.0871771	0.0836	0.0549261	0.0346503	0.0356	0.138203	4.20961e-244	-0.278892	0	-0.052636	7.01631e-11	0.00631455	1	0.305229	2.30591e-100
ENSG00000102109.8	PCSK1N	TRUE	-0.107338	1.4528e-05	0.444747	-0.0422092	0.0593518	1	-0.0657574	0.0200643	0.581822	-0.10486	0.00543109	0.581278	-0.00247797	0.95139	0.9615	0.0626512	0.0118488	0.017	0.039103	0.144884	0.1805	0.324809	0	-0.352148	0	-0.163897	1.67026e-44	-0.134323	1.54153e-18	-0.0694412	1
ENSG00000166794.4	PPIB	TRUE	0.0550135	9.31446e-10	2.85144e-05	0.0509643	0.000191991	0.500397	0.0838298	2.05781e-05	0.5	0.0234623	0.36463	1	0.0315512	0.158314	0.1652	0.027502	0.170749	0.1637	0.0603675	0.00412635	0.0033	0.12456	2.23841e-186	-0.252276	0	0.0741825	2.96463e-26	0.0306278	1	-0.0146283	1
ENSG00000168140.4	VASN	TRUE	-0.0880898	6.22504e-08	0.00190567	-0.0644807	2.47779e-07	0.00758449	-0.0353189	0.029205	0.53158	-0.0745486	0.00566709	0.569802	-0.0135412	0.413764	0.4454	0.0100679	0.672065	0.6786	0.0392297	0.0972492	0.0967	0.00664002	1	-0.0296261	0.00220301	0.0175136	0.0809561	0.0377053	0.000716995	-0.0256332	0.116483
ENSG00000075624.13	ACTB	TRUE	-0.0146762	3.67248e-08	0.00112426	-0.0605152	7.54105e-09	0.000230511	-0.0267932	1.54079e-06	0.0471682	0.108398	0.0104941	1	-0.123074	0.000291922	0.0002	-0.168913	2.5638e-07	0	-0.135191	4.73685e-05	0	-0.349837	0	0.341648	0	0.424455	0	-0.066765	1	-0.272581	1.17453e-52
ENSG00000198517.9	MAFK	FALSE	-0.0162386	5.48747e-07	0.0167988	-0.00965164	2.01391e-05	0.500012	0.000937416	0.000114297	0.52639	-0.00575155	0.179952	1	-0.010487	0.0955514	0.152	-0.00390009	0.434426	0.4676	0.00668896	0.39101	0.3894	-0.0175916	2.3568e-63	0.0141118	1.04463e-22	0.0271613	1.10346e-50	-0.01224	1	0.0108763	1
ENSG00000234585.6	CCT6P3	FALSE	-0.00862347	3.25031e-06	0.0995016	-0.0201924	0.0002667	0.5	-0.0141793	1.91212e-09	5.85356e-05	-0.0108211	0.157694	1	0.00219759	0.689072	0.7098	-0.00937136	0.11654	0.1649	-0.0033582	0.810041	0.8182	0.0106433	0.000833842	-0.0184109	6.36623e-22	-0.01441	1	0.0145238	2.24937e-08	0.0168977	1
ENSG00000140319.10	SRP14	TRUE	-0.0517356	2.85639e-09	8.74426e-05	-0.0373324	7.56908e-07	0.0231311	-0.044917	0.00313836	0.559237	-0.0571403	0.22412	1	0.00540466	0.633465	0.6281	0.0198078	0.276986	0.269	0.0122232	0.702436	0.6626	0.000489733	1	-0.041261	4.03227e-20	-0.0391784	1.61475e-09	0.0421886	5.72929e-05	0.174256	5.95604e-61
ENSG00000129235.10	TXNDC17	TRUE	0.167647	1.12817e-07	0.00345367	0.0791266	0.209654	1	0.0262017	0.245805	1	0.106766	0.00140834	1	0.060881	0.102105	0.125	-0.0276391	0.359525	0.3737	-0.080564	0.0153707	0.0151	0.245359	5.68027e-251	-0.192274	4.46455e-107	-0.184722	9.46504e-46	0.0288299	2.78369e-06	-0.474017	1.36174e-146
ENSG00000185565.11	LSAMP	TRUE	-0.0396164	6.81353e-05	0.500012	-0.0116359	0.142754	1	0.0172639	0.0917069	1	-0.022609	0.196656	1	-0.0170074	0.115203	0.2569	0.0109731	0.291743	0.3415	0.0398728	0.00262207	0.0042	0.08656	2.98938e-264	-0.0513662	2.60261e-54	-0.0736341	1.45302e-72	-0.0506161	3.46987e-09	-0.0858708	6.26729e-63
ENSG00000204103.3	MAFB	TRUE	-0.0512599	1.93632e-05	0.500012	-0.0284859	0.000651622	0.71439	-0.0106191	0.331918	1	-0.0173556	0.390228	1	-0.0339043	0.0499767	0.0446	-0.0111303	0.391	0.4828	0.00673651	0.735821	0.7312	-0.0271704	8.67393e-161	-0.000680517	5.1112e-25	0.105895	1.31204e-283	-0.0134401	1	-0.0532557	6.91648e-24
ENSG00000134198.9	TSPAN2	TRUE	-0.0580629	1.96602e-08	0.000601858	-0.0452522	0.000204268	1	-0.0412536	2.97789e-06	0.0911623	-0.0446242	0.0365402	1	-0.0134388	0.286873	0.3296	-0.000628011	0.979249	0.9791	0.00337063	0.67357	0.6638	-0.0951002	2.12917e-248	-0.074217	9.6081e-107	0.0528656	9.81692e-111	0.323732	0	0.168548	5.63648e-138
ENSG00000133112.16	TPT1	TRUE	-0.00592162	4.09473e-10	1.25352e-05	0.00171085	2.20798e-06	0.067593	-0.00704853	1.83941e-08	0.000563098	-0.0653072	0.125008	1	0.0593856	0.00343818	0.0046	0.0670181	0.0015378	0.0009	0.0582587	0.00373127	0.0042	0.134434	0	-0.0299934	1.16188e-15	-0.0514758	2.49081e-16	-0.358218	0	-0.0527541	0.028483
ENSG00000205544.3	TMEM256	TRUE	0.189615	2.9632e-08	0.000907125	0.131153	0.0091076	0.631955	0.0880214	0.0839568	1	0.0916771	0.00613554	1	0.097938	0.00460019	0.0043	0.0394755	0.283266	0.2937	-0.00365575	0.926802	0.9143	0.428555	0	-0.286239	2.1118e-241	-0.460135	0	-0.179984	8.83643e-23	-0.311157	1.18007e-65
ENSG00000144366.15	GULP1	TRUE	-0.0962322	7.95206e-09	0.000243436	-0.0774787	6.95195e-07	0.0212879	-0.0282328	0.104413	1	-0.0362986	0.714081	1	-0.0599336	0.00540215	0.0082	-0.0411801	0.0553967	0.0591	0.0080658	0.683971	0.6657	-0.131221	9.07779e-252	0.0636285	2.07189e-68	0.0484966	8.89835e-44	0.367063	0	-0.267973	1.31549e-210
ENSG00000128272.14	ATF4	TRUE	-0.105613	3.83438e-09	0.000117382	-0.107868	2.15174e-08	0.000658703	-0.0910069	1.10365e-07	0.0033786	-0.094697	0.0166113	1	-0.0109165	0.554085	0.5603	-0.0131708	0.535449	0.5453	0.00369004	0.937779	0.9352	0.0231453	0.0283983	0.0347837	1.98247e-13	-0.019181	1	-0.101963	3.99992e-44	-0.0818231	1.5362e-13
ENSG00000005483.20	KMT2E	TRUE	-0.118387	1.84728e-05	0.500016	-0.0544789	0.0106157	1	-0.0501079	0.293218	1	-0.0770968	0.00853611	1	-0.0412901	0.0642938	0.0913	0.0226179	0.296769	0.3327	0.0269889	0.168705	0.1884	0.106941	5.11321e-155	-0.146908	6.9896e-183	-0.123421	9.66702e-66	0.0385856	7.17912e-05	0.12272	7.31027e-23
ENSG00000172757.12	CFL1	TRUE	0.0114634	5.75669e-10	1.76229e-05	0.0347083	1.47936e-09	4.52645e-05	-0.011484	0.000594335	0.625708	0.0258463	0.217712	1	-0.0143829	0.426707	0.4374	0.00886197	0.743183	0.741	-0.0373303	0.0367824	0.0339	0.00967816	0.0455458	-0.195231	0	0.102674	1.4956e-81	0.240578	4.19186e-292	0.0326987	1
ENSG00000215866.7	LINC01356	FALSE	0.000779599	0.0592702	0.500018	-0.00849848	0.00498899	1	-0.00844753	0.0231381	1	-0.00426883	0.135653	1	0.00504843	0.327132	0.2869	-0.00422965	0.170815	0.2879	-0.00417871	0.194686	0.2937	-0.010584	1.38469e-65	0.011179	3.43413e-37	-0.00100425	1	0.00940004	1.32763e-12	0.00669162	1
ENSG00000143870.12	PDIA6	TRUE	0.0339923	0.0667367	0.500018	0.0666859	9.87749e-08	0.00302379	0.0864956	0.000125204	0.5	0.0530105	0.348817	0.961199	-0.0190183	0.26133	0.2618	0.0136753	0.706509	0.7105	0.033485	0.171203	0.1628	0.0367241	3.79004e-21	-0.0855301	5.74699e-66	-0.0817211	4.08033e-25	0.197392	8.31066e-134	-0.0596012	0.000202874
ENSG00000196154.11	S100A4	TRUE	-0.20045	7.25185e-10	2.22001e-05	-0.232591	1.32651e-09	4.06023e-05	-0.182053	2.62958e-08	0.000804994	-0.124751	0.473081	1	-0.0756985	0.155715	0.1619	-0.10784	0.0405157	0.0417	-0.057302	0.349352	0.3474	-0.144129	2.47854e-40	0.00396345	1	0.419911	1.39027e-277	-0.560476	7.79826e-236	0.538347	3.06674e-163
ENSG00000185567.6	AHNAK2	TRUE	-0.020684	0.0322578	0.500019	-0.0277129	0.000583371	0.539352	-0.0227745	3.12338e-05	0.5	-0.0145409	0.223834	1	-0.00614307	0.465533	0.5077	-0.013172	0.12281	0.1671	-0.00823362	0.343499	0.4101	-0.024385	2.54825e-32	-0.0267807	2.16075e-26	0.0738232	3.5126e-135	0.000646847	1	0.0897452	2.80715e-38
ENSG00000164032.11	H2AFZ	TRUE	0.0295448	1.77714e-06	0.0544037	0.0285785	8.27005e-05	0.500399	-0.0494695	0.00904101	1	0.0516295	0.319168	1	-0.0220847	0.626782	0.61	-0.023051	0.547781	0.5308	-0.101099	0.000677651	0.0003	-0.108495	5.12365e-74	0.242365	1.44064e-296	0.07064	9.53153e-10	-0.0755819	6.73838e-16	-0.475707	3.81126e-167
ENSG00000175592.8	FOSL1	TRUE	-0.0707257	9.0979e-10	2.78514e-05	-0.062805	4.20399e-07	0.0128697	-0.073572	4.02126e-10	1.23103e-05	-0.0248675	0.103347	1	-0.0458583	1.11346e-05	0.0006	-0.0379375	0.000667342	0.0026	-0.0487045	4.40032e-06	0.0001	-0.00846168	1.52276e-11	-0.028952	2.65449e-19	0.0345546	2.0545e-21	0.0416212	6.49748e-30	0.0212215	4.46949e-15
ENSG00000197756.9	RPL37A	TRUE	0.04658	1.03967e-09	3.18276e-05	0.0452266	1.13219e-10	3.46597e-06	0.0310512	1.25993e-07	0.00385702	0.0538148	0.0753107	1	-0.00723474	0.616416	0.654	-0.00858814	0.353256	0.408	-0.0227635	0.210749	0.2469	-0.0383487	5.93748e-18	0.110855	1.08765e-117	-0.10711	1.88245e-50	-0.0161217	1	0.0373303	1
ENSG00000175130.6	MARCKSL1	TRUE	0.026208	8.68156e-06	0.265769	-0.0126219	3.65237e-05	0.500725	0.018111	0.0798603	1	0.0407838	0.276372	1	-0.0145758	0.595712	0.611	-0.0534056	0.091324	0.1069	-0.0226727	0.428387	0.4293	-0.343511	0	0.0737807	1.23641e-40	0.447288	0	0.521218	0	-0.335017	4.31149e-79
ENSG00000136603.13	SKIL	TRUE	-0.102033	1.60555e-09	4.91506e-05	-0.0792867	0.00122245	0.500071	-0.0376022	3.73305e-05	0.978966	-0.0893426	0.000707123	1	-0.0126902	0.458953	0.4808	0.010056	0.816073	0.8077	0.0517404	0.0160646	0.0205	-0.120983	2.52258e-250	-0.0799241	2.86186e-25	0.146494	8.45471e-152	0.217437	4.97972e-188	0.320132	1.97287e-193
ENSG00000163874.9	ZC3H12A	TRUE	-0.0260563	1.65754e-08	0.000507423	-0.0243679	0.00489891	0.5	-0.0351853	2.42019e-07	0.00740893	-0.0097302	0.428679	1	-0.0163261	0.295154	0.3213	-0.0146377	0.26013	0.3565	-0.0254551	0.0242174	0.1165	0.00597916	1	0.00680746	0.0128769	-0.0128932	1	-0.028036	0.00100414	0.0108877	1
ENSG00000167552.13	TUBA1A	TRUE	-0.0847121	3.70645e-09	0.000113466	-0.068253	0.065111	0.500007	-0.0729396	4.69014e-05	0.500478	-0.0984494	0.00684029	1	0.0137373	0.475949	0.5936	0.0301964	0.209753	0.2404	0.0255098	0.132888	0.1793	-0.0113184	2.02926e-08	-0.110683	7.89951e-142	0.149151	2.46849e-53	0.117267	2.1937e-49	-0.043978	1.14812e-19
ENSG00000126803.9	HSPA2	TRUE	-0.0391908	0.00274009	0.500039	-0.0351054	0.0962165	0.500001	-0.0330731	0.000574275	0.718734	-0.0347032	0.0245344	1	-0.00448758	0.719284	0.7169	-0.000402124	0.744103	0.7539	0.00163008	0.683719	0.6958	0.0175238	1	-0.0157893	1	-0.0366681	5.84422e-08	-0.00291226	1	0.042559	0.00339387
ENSG00000116954.7	RRAGC	FALSE	-0.0266557	0.0262939	0.500041	-0.0417824	5.33617e-10	1.63347e-05	-0.0195243	0.00443526	0.532406	-0.0414088	0.0167896	1	0.0147531	0.206024	0.2398	-0.000373647	0.75619	0.7713	0.0218845	0.0563075	0.0695	-0.0098229	1.61989e-05	-0.0155251	0.000279943	0.00996499	0.717068	0.0378584	3.40573e-28	0.0380312	0.00195621
ENSG00000067167.7	TRAM1	TRUE	-0.131887	5.77204e-08	0.001767	-0.0868616	0.000259072	1	-0.0678299	0.00183283	1	-0.124138	0.00138375	0.530808	-0.00774876	0.873049	0.8578	0.0372768	0.0926987	0.0973	0.0563084	0.0158957	0.0148	0.0616694	2.26723e-56	-0.167104	7.12087e-197	0.179566	4.76052e-104	0.0182555	1	-0.195899	1.07197e-56
ENSG00000171621.13	SPSB1	TRUE	-0.0565682	1.39752e-09	4.27823e-05	-0.0702488	2.13823e-13	6.54576e-09	-0.0538304	9.62563e-12	2.94669e-07	-0.0251721	0.0380987	1	-0.0313961	0.00961889	0.017	-0.0450767	0.000142899	0.0004	-0.0286583	0.0274828	0.0278	-0.0714435	1.60759e-244	0.0665577	7.71445e-101	0.0467292	8.56992e-54	-0.00352256	1	0.0704307	1.21332e-26
ENSG00000111790.13	FGFR1OP2	TRUE	-0.0969938	6.93561e-07	0.021232	-0.0978955	0.000262932	0.5	-0.0844454	5.08657e-07	0.0155715	-0.100858	0.00924334	1	0.00386399	0.805239	0.8115	0.00296229	0.890848	0.8942	0.0164124	0.409099	0.4398	0.12945	8.69416e-250	-0.0313998	4.17937e-14	-0.297647	0	-0.0323814	1	0.000263558	1
ENSG00000225648.5	SBDSP1	TRUE	-0.0554181	2.71702e-09	8.3176e-05	-0.0677571	1.33797e-10	4.09592e-06	-0.0710381	8.82483e-09	0.000270155	-0.0328923	0.150237	1	-0.0225258	0.133733	0.1481	-0.0348648	0.0175309	0.0206	-0.0381458	0.0116668	0.0126	0.0326303	2.32609e-15	-0.0616723	4.99619e-50	-0.05022	1.44986e-10	0.100205	4.6635e-70	-0.0164682	1
ENSG00000232956.8	SNHG15	TRUE	-0.104224	1.45444e-09	4.45248e-05	-0.110536	7.74776e-10	2.37182e-05	-0.113594	1.98237e-13	6.06864e-09	-0.0444406	0.548173	1	-0.0597836	0.0152528	0.0316	-0.0660959	0.0102312	0.0139	-0.0691536	0.00257902	0.0084	-0.15269	0	0.241592	0	0.0455826	3.37291e-34	-0.0777575	2.15047e-10	-0.056929	5.51364e-08
ENSG00000118596.11	SLC16A7	FALSE	-0.00205487	0.398016	0.500046	-0.000609533	0.0598323	1	-0.000124074	0.0793049	1	-0.00117506	0.539211	1	-0.000879812	0.91923	0.9053	0.00056553	0.888325	0.8802	0.00105099	0.662128	0.6684	-0.00544348	1.21244e-32	0.00126632	1	0.00588442	6.42279e-11	0.00830815	6.74675e-14	0.00146596	1
ENSG00000221866.9	PLXNA4	TRUE	-0.0619799	3.75042e-06	0.114812	-0.0342472	0.0596315	0.500002	-0.0264391	0.0156117	0.887439	-0.0432561	0.000878289	1	-0.0187238	0.202259	0.2726	0.00900886	0.427458	0.4259	0.016817	0.112697	0.1437	0.055923	6.44581e-110	-0.0863297	3.51065e-128	0.0808975	7.64441e-37	-0.0741021	2.04858e-38	-0.0679342	1.07221e-17
ENSG00000168939.11	SPRY3	FALSE	0.00178744	0.381252	0.50005	0.00015469	0.229142	1	-0.000398151	0.331999	1	-0.00181386	0.512901	1	0.0036013	0.233668	0.2034	0.00196855	0.399366	0.475	0.00141571	0.588959	0.6613	-0.00133274	0.000174963	-0.00322757	1.2555e-08	0.00690372	2.05379e-42	0.00282786	0.00240238	0.00116397	1
ENSG00000084207.15	GSTP1	TRUE	0.0901418	1.75923e-09	5.38554e-05	0.085346	2.06463e-14	6.32877e-10	0.0435536	0.000392248	0.500217	0.043887	0.0637824	1	0.0462548	0.0381518	0.0411	0.041459	0.0514503	0.0518	-0.000333434	0.986023	0.9962	0.0417908	2.09408e-32	-0.224448	0	0.0844799	6.62585e-28	0.201286	3.6652e-135	0.060851	1
ENSG00000140992.18	PDPK1	FALSE	-0.0651592	2.69865e-07	0.00826139	-0.0204362	0.189851	1	-0.0305108	0.0131477	1	-0.0251905	0.129165	1	-0.0399687	0.00221926	0.0103	0.00475428	0.72875	0.7431	-0.00532034	0.675249	0.6643	-0.0132267	2.00445e-06	-0.0240543	0.00011848	0.0228554	6.58693e-07	0.0436336	5.86096e-14	0.0545009	1.5307e-07
ENSG00000147676.13	MAL2	TRUE	-0.149322	1.86789e-09	5.71816e-05	-0.10072	1.20062e-07	0.00367543	-0.0886535	0.00114932	0.500002	-0.104953	0.256657	1	-0.0443695	0.216804	0.2111	0.00423247	0.793173	0.7704	0.0162992	0.572478	0.5332	0.109343	2.6986e-250	-0.0866636	0.905938	-0.296717	0	-0.241498	7.06185e-140	0.568166	1.97646e-65
ENSG00000107175.11	CREB3	TRUE	-0.0817279	3.66521e-07	0.0112203	-0.0788079	7.40006e-08	0.00225784	-0.0623973	8.08192e-05	0.513617	-0.047035	0.120616	1	-0.0346929	0.070094	0.0893	-0.0317729	0.0831038	0.1009	-0.0153623	0.371388	0.3757	-0.0935906	2.82663e-82	0.240814	0	-0.12764	7.35192e-89	-0.0637131	3.26499e-09	-0.0687712	1.48919e-07
ENSG00000130921.7	C12orf65	TRUE	-0.0635014	0.0252923	0.500061	-0.0312837	0.2382	1	-0.0510322	0.0383049	0.512772	-0.0385222	0.179328	1	-0.0249791	0.113477	0.1482	0.00723855	0.762872	0.7646	-0.01251	0.310577	0.3165	0.0153048	1	-0.0274907	5.30887e-06	-0.0123525	1	0.037964	2.12408e-08	-0.0209826	1
ENSG00000136155.16	SCEL	TRUE	-0.044349	0.000408458	0.500064	-0.0243767	0.184482	1	-0.0366643	0.000520093	0.546874	-0.0410362	0.240826	1	-0.00331277	0.890072	0.8865	0.0166595	0.299148	0.3224	0.00437193	0.582342	0.5709	-0.131088	0	0.0693584	2.76485e-171	0.138413	5.49515e-148	-0.0514709	6.08146e-24	0.277975	4.09578e-159
ENSG00000106803.9	SEC61B	TRUE	0.0146625	0.0330502	0.500069	0.00342398	0.0743427	1	-0.0387828	0.317855	1	0.0130093	0.290186	1	0.00165318	0.983546	0.9779	-0.00958534	0.620203	0.6256	-0.0517921	0.00611334	0.0067	0.0276794	2.21068e-15	-0.0624787	1.54937e-47	-0.025169	1	0.129655	8.34355e-69	-0.0955959	2.57845e-18
ENSG00000145425.9	RPS3A	TRUE	0.00596032	2.83583e-07	0.00868132	0.0109616	4.89195e-13	1.49758e-08	-0.00241267	2.74085e-06	0.0839056	-0.0409869	0.294309	1	0.0469472	0.0208329	0.021	0.0519485	0.00736847	0.0083	0.0385742	0.133892	0.1212	0.109148	2.34564e-195	-0.091752	1.0034e-80	-0.121155	8.19276e-70	-0.180906	7.70788e-118	0.234109	1.86177e-107
ENSG00000113369.8	ARRDC3	TRUE	-0.0352616	2.37663e-09	7.27557e-05	-0.022436	0.294662	0.5	-0.0340008	7.71207e-06	0.236089	-0.031748	0.702969	1	-0.00351364	0.886714	0.9079	0.009312	0.698001	0.6827	-0.00225287	0.930816	0.9381	0.0519063	1.66303e-85	-0.0207468	5.49633e-05	-0.0334826	3.95272e-08	-0.0953711	9.08851e-72	-0.00701653	1
ENSG00000136888.6	ATP6V1G1	TRUE	-0.098987	4.05234e-08	0.00124054	-0.155514	3.22845e-12	9.88364e-08	-0.113729	1.80838e-07	0.005536	-0.109459	0.00069795	0.525108	0.0104717	0.772191	0.7609	-0.0460552	0.0133893	0.015	-0.00426985	0.641689	0.6201	-0.130202	2.88537e-236	0.0138149	0.0101583	0.153419	1.52129e-121	0.077536	2.79387e-30	0.251946	4.40895e-91
ENSG00000130255.12	RPL36	TRUE	0.0191033	2.55579e-09	7.82403e-05	-0.00858375	7.50361e-14	2.29708e-09	-0.0408619	2.57368e-10	7.87882e-06	-0.016134	0.619678	1	0.0352373	0.0311637	0.0529	0.00755029	0.851583	0.8606	-0.0247279	0.112618	0.1373	-0.00382485	1	-0.020583	0.644276	-0.0276576	1	0.0140868	1	0.142748	1.02646e-52
ENSG00000124216.3	SNAI1	TRUE	-0.032908	2.5837e-09	7.90948e-05	-0.0366159	3.28202e-09	0.000100472	-0.0250765	0.00013062	0.500003	-0.036225	0.222821	1	0.00331705	0.952635	0.9273	-0.000390834	0.848954	0.862	0.0111485	0.601301	0.6081	0.00367156	1.92531e-07	-0.0224379	0.589014	0.0166022	2.61097e-15	0.02146	7.32525e-21	-0.00563513	1
ENSG00000100664.10	EIF5	TRUE	-0.208034	2.83448e-09	8.6772e-05	-0.144087	0.0324182	0.500001	-0.189458	6.9554e-08	0.00212926	-0.10804	0.075003	1	-0.0999945	0.00143397	0.012	-0.0360473	0.269384	0.2565	-0.0814181	0.00651352	0.0358	-0.0599101	1.57402e-38	0.112757	5.47129e-108	-0.170389	5.52759e-50	0.211889	3.37705e-62	-0.118477	6.86475e-21
ENSG00000111716.12	LDHB	TRUE	0.078776	2.69631e-09	8.25421e-05	0.0840267	1.77627e-19	5.43769e-15	0.0652711	1.08847e-15	3.33212e-11	0.113057	1.58267e-06	0.0452109	-0.0342811	0.0786147	0.079	-0.0290304	0.100039	0.1128	-0.047786	0.0146032	0.0124	-0.0791615	1.10754e-104	0.156324	6.8055e-263	0.0153668	1	-0.0312104	1	-0.15919	3.00425e-50
ENSG00000135919.12	SERPINE2	TRUE	-0.239392	2.75729e-09	8.44088e-05	-0.189367	9.60011e-11	2.93004e-06	-0.169028	4.26931e-05	0.500133	-0.0618339	0.342763	1	-0.177558	0.0068248	0.0031	-0.127533	0.0553311	0.0326	-0.107194	0.142571	0.0918	0.212079	1.9565e-49	-0.194177	1.57712e-14	-0.168686	0.000197328	0.133328	1.03143e-71	-0.48862	5.19617e-283
ENSG00000174099.10	MSRB3	TRUE	-0.0822933	0.000171099	0.500085	-0.0270068	0.316814	1	-0.0526844	0.000461252	1	-0.0553713	0.00482293	1	-0.026922	0.127528	0.157	0.0283645	0.104418	0.126	0.00268693	0.779959	0.775	-0.000743666	1	-0.0840133	2.91852e-84	0.0454176	3.80169e-22	0.137592	1.28974e-110	-0.00292162	1
ENSG00000154803.12	FLCN	FALSE	-0.0124358	3.69133e-05	0.50009	-0.011678	0.00156116	0.5	-0.0156049	4.01479e-05	0.50004	-0.00442323	0.452617	1	-0.00801256	0.113095	0.1761	-0.00725474	0.198125	0.2417	-0.0111817	0.0320218	0.0512	-0.0285471	1.97088e-178	-0.00211701	1	0.0398957	7.03654e-136	0.0611905	9.05165e-200	-0.00930457	0.376303
ENSG00000117139.16	KDM5B	TRUE	-0.123696	0.00501591	0.50009	-0.117974	0.000164114	0.501147	-0.0520314	0.078001	1	-0.0679966	0.196336	1	-0.0556991	0.0488456	0.0627	-0.0499769	0.0550076	0.0736	0.0159652	0.573702	0.5763	-0.125976	9.46988e-122	0.11143	1.36114e-46	0.00420284	1	0.173827	1.47667e-80	0.00698514	1
ENSG00000273802.2	HIST1H2BG	TRUE	-0.0313972	2.99275e-09	9.16172e-05	-0.0208809	1.97673e-13	6.05138e-09	-0.0223914	6.10406e-09	0.000186863	-0.0142253	0.183442	1	-0.0171719	0.226678	0.2492	-0.00665559	0.367407	0.5729	-0.00816607	0.390867	0.6489	0.00603378	1	0.00193314	1	0.000798411	0.00121499	-0.020233	1	-0.0138286	1
ENSG00000177556.11	ATOX1	TRUE	-0.0397812	3.05945e-09	9.36589e-05	-0.0773134	6.72846e-10	2.05978e-05	-0.0837364	0.000298315	0.500001	-0.0787615	0.0304418	1	0.0389803	0.0771722	0.0937	0.00144813	0.991961	0.9986	-0.00497481	0.741097	0.7304	0.0145516	3.01358e-08	-0.10924	1.74033e-89	0.0474515	1.87013e-05	-0.0922583	1.91492e-20	0.355388	4.05896e-170
ENSG00000116288.12	PARK7	TRUE	0.0775458	3.10101e-09	9.49313e-05	0.0857643	4.45584e-12	1.36407e-07	0.0104158	7.08916e-06	0.217021	0.0583362	0.00507808	1	0.0192097	0.164743	0.1781	0.0274281	0.0310458	0.0338	-0.0479204	0.00144631	0.0017	0.135403	0	-0.0809954	4.06292e-103	-0.167432	3.78082e-247	-0.0456772	1.24397e-10	-0.0771416	3.08646e-21
ENSG00000142627.12	EPHA2	TRUE	-0.121225	1.00335e-05	0.307156	-0.0937092	0.000266041	0.500001	-0.127149	6.33802e-10	1.94026e-05	-0.0919277	0.00492003	1	-0.0292976	0.242022	0.2424	-0.00178154	0.908152	0.886	-0.0352217	0.141902	0.1459	-0.0563651	1.4682e-63	0.0430419	5.01942e-22	-0.0269798	1	0.125294	1.00361e-53	0.016503	1
ENSG00000162642.13	C1orf52	TRUE	-0.0889476	3.92485e-09	0.000120152	-0.0738487	0.00103201	0.500001	-0.0730129	0.002594	0.500131	-0.0430929	0.210602	1	-0.0458547	0.0282231	0.0344	-0.0307559	0.112279	0.1081	-0.02992	0.105408	0.0978	-0.0154933	0.479714	0.0317046	8.96585e-08	-0.0614901	1.92619e-21	0.0885017	4.04387e-45	-0.0528114	4.37042e-07
ENSG00000175899.14	A2M	TRUE	-0.0881088	0.000430891	0.500105	-0.0917641	5.01622e-07	0.015355	-0.0281317	0.17962	1	-0.0231439	0.507553	1	-0.0649649	0.0110679	0.0101	-0.0686202	0.00836074	0.004	-0.00498779	0.784173	0.7323	-0.287933	0	0.0695065	5.46224e-206	0.336395	0	0.441455	0	-0.157872	2.45165e-59
ENSG00000262655.3	SPON1	TRUE	0.209019	3.5642e-09	0.000109111	0.199926	1.1078e-08	0.000339132	0.197084	1.93518e-06	0.0592417	0.114148	0.0161516	0.706542	0.094871	0.0135005	0.0128	0.0857775	0.0264545	0.0245	0.0829361	0.0312841	0.0255	0.0952947	4.40061e-39	0.106843	4.21813e-57	-0.0738619	1.60996e-06	-0.447788	2.35327e-249	-0.235284	2.85013e-41
ENSG00000188868.13	ZNF563	FALSE	-0.00209757	0.00780111	0.50011	-0.00360515	0.00134324	1	0.000709108	0.00032003	0.892956	-0.00111126	0.540868	1	-0.000986303	0.844141	0.8531	-0.00249388	0.544244	0.6192	0.00182037	0.694142	0.6986	0.013752	2.4545e-48	-0.0083151	6.32062e-07	-0.0162894	1.46941e-40	-0.000810168	1	-0.0141212	3.21227e-11
ENSG00000087460.23	GNAS	TRUE	-0.129197	8.32975e-09	0.000254999	-0.0844545	0.000178269	0.675985	-0.070519	0.000891286	1	-0.121808	0.000145261	1	-0.00738894	0.813374	0.7943	0.037354	0.0698999	0.0681	0.0512895	0.03989	0.0369	0.045156	1.05022e-56	-0.452578	0	0.267518	5.64339e-277	0.296707	6.40351e-270	0.194074	6.90403e-71
ENSG00000108561.8	C1QBP	TRUE	0.185947	3.76716e-09	0.000115324	0.0326497	0.188318	1	0.0828351	0.0572252	1	0.18311	3.14082e-05	0.500074	0.00283688	0.957362	0.9503	-0.15046	2.77044e-05	0.0001	-0.100275	0.00660279	0.0079	0.0188216	1	-0.0480682	1	0.0650652	0.143928	0.157391	3.98795e-77	-0.407546	7.00852e-94
ENSG00000183011.13	NAA38	TRUE	0.0846448	3.82225e-09	0.000117011	-0.0450621	0.0225211	1	-0.0323272	0.286811	1	0.046676	0.052506	1	0.0379689	0.262271	0.287	-0.091738	0.00123459	0.0012	-0.0790031	0.0141142	0.0133	0.0317674	1	-0.0313989	1	-0.147032	2.36816e-37	0.249594	6.585e-179	-0.225192	6.02435e-40
ENSG00000248092.7	NNT-AS1	TRUE	-0.0321999	1.69944e-06	0.0520248	-0.0235388	0.000905242	1	-0.0292154	0.00497254	0.501117	-0.00799442	0.64198	1	-0.0242055	0.0105163	0.0215	-0.0155444	0.0944354	0.1164	-0.021221	0.0442858	0.0444	-0.0460772	1.62376e-136	-0.00896512	1	0.010344	6.2458e-07	0.141256	1.55307e-254	0.0535035	7.70917e-19
ENSG00000154079.5	SDHAF4	FALSE	0.0104834	0.0373565	0.500119	0.0102718	0.0339365	1	0.00976256	0.0294675	0.53613	0.00273787	0.606536	1	0.00774555	0.535656	0.5411	0.00753397	0.499873	0.5112	0.00702469	0.469144	0.4978	-0.0174661	6.03789e-36	0.0129337	3.7116e-11	0.0205657	2.03807e-16	0.0201468	5.86126e-09	-0.0257194	6.02384e-07
ENSG00000062282.14	DGAT2	FALSE	0.00896132	0.00139034	0.500125	-0.00798353	0.0201169	1	-0.00551935	0.00214781	0.879645	0.00146725	0.752452	1	0.00749406	0.272487	0.3064	-0.00945078	0.271391	0.3028	-0.00698661	0.604893	0.6008	0.000714165	1	0.00119238	1	0.000349122	1	-0.00464755	1	-0.00236166	1
ENSG00000119705.9	SLIRP	TRUE	0.105058	1.61958e-08	0.000495803	0.0398659	0.00218044	1	0.0448779	0.39407	1	0.0931081	1.87478e-05	0.539278	0.0119502	0.597576	0.6445	-0.0532422	0.0043061	0.0153	-0.0482302	0.0235999	0.0403	-0.0743481	2.34155e-54	0.153478	6.5474e-174	-0.056941	3.07262e-08	0.088886	1.04173e-21	-0.231784	9.20483e-89
ENSG00000171827.10	ZNF570	FALSE	-0.00602087	0.000287148	0.500134	-0.00536364	0.0119982	1	-0.00612147	0.000732442	0.731096	-0.00712642	0.191587	1	0.00110555	0.849463	0.8685	0.00176278	0.739471	0.7535	0.00100495	0.855563	0.8673	0.00398233	1	-0.00556001	1	-0.0131034	1.2955e-13	0.0257601	1.96263e-87	-0.0168564	1.45139e-12
ENSG00000205002.3	AARD	TRUE	0.0128841	0.0300264	0.500134	-0.00953027	0.00409459	1	-0.00278068	0.0161027	0.500001	-0.000504648	0.42034	1	0.0133888	0.113982	0.1287	-0.00902562	0.408331	0.4723	-0.00227603	0.969399	0.9547	-0.00150426	1	-0.0251989	5.60899e-32	0.0385249	4.54956e-80	0.0396808	8.89425e-45	-0.0452593	3.79573e-34
ENSG00000126603.8	GLIS2	FALSE	-0.0256016	6.97622e-09	0.000213563	-0.00870062	0.0029093	0.500048	-0.02486	1.80899e-09	5.53787e-05	-0.0198844	0.0253999	1	-0.00571718	0.505764	0.5463	0.0111838	0.252464	0.2664	-0.0049756	0.62329	0.6525	0.0108696	1	-0.0185163	2.59548e-11	-0.00845555	1	-0.000961949	1	0.0288789	0.00640441
ENSG00000160886.13	LY6K	TRUE	-0.0574058	1.09059e-07	0.00333864	-0.038637	2.53325e-06	0.07755	-0.0386646	0.000276867	1	-0.0190588	0.141478	1	-0.038347	0.00304286	0.007	-0.0195782	0.0824374	0.1737	-0.0196058	0.0886338	0.1467	-0.0344734	1.74076e-40	-0.083523	1.33457e-252	0.0958681	0	0.222298	2.45704e-291	-0.0746546	1.18825e-49
ENSG00000273723.1	RP11-93H24.3	FALSE	-0.000914811	0.220974	0.500143	0.0027728	0.0589431	1	0.00293165	0.01861	1	0.00171159	0.762699	1	-0.0026264	0.642979	0.6568	0.00106121	0.986766	0.9797	0.00122006	0.894687	0.8952	0.00593952	1	-0.00720003	1	0.00144322	0.54502	-0.00900639	1	0.00439114	1
ENSG00000054267.20	ARID4B	TRUE	-0.14558	6.34008e-05	0.500146	-0.138516	6.2682e-07	0.0191888	-0.11903	0.000359493	1	-0.0713972	0.0402454	1	-0.0741826	0.0081594	0.0161	-0.0671184	0.0125779	0.0213	-0.0476325	0.113504	0.1361	-0.167876	0	0.170646	4.6755e-189	0.0516357	3.51918e-18	0.0452765	7.80402e-05	0.135644	1.64455e-34
ENSG00000152583.12	SPARCL1	TRUE	-0.0240515	1.14981e-06	0.0351992	-0.00903502	0.0614749	0.552512	-0.0217348	0.000138738	1	-0.0100646	0.199302	1	-0.0139869	0.165167	0.1719	0.00102956	0.823392	0.7936	-0.0116702	0.373995	0.312	0.0356564	3.00555e-75	-0.0241474	2.60238e-25	-0.0251698	1.03547e-08	-0.0256977	1.28084e-07	-0.0248204	0.532731
ENSG00000182492.15	BGN	TRUE	0.0125362	0.394796	0.500148	0.00262907	0.28358	1	-0.00774681	0.396564	1	-0.00829319	0.284232	1	0.0208294	0.0272386	0.0087	0.0109223	0.0772769	0.1753	0.000546378	0.891311	0.9336	0.0281268	1.6538e-129	-0.0140704	6.89153e-06	-0.0240452	1.0697e-46	-0.0245074	9.94462e-34	-0.0234318	3.30953e-16
ENSG00000144713.12	RPL32	TRUE	0.0260915	4.85229e-09	0.000148543	0.0264552	3.21604e-11	9.84473e-07	-0.0112989	0.00159508	1	-0.0106014	0.708488	1	0.0366929	0.0757099	0.09	0.0370566	0.064643	0.0778	-0.000697535	0.620169	0.624	0.102688	1.95551e-157	-0.0689026	1.52645e-44	-0.167939	2.2504e-150	-0.0717096	1.64126e-14	0.120592	6.6221e-38
ENSG00000118816.9	CCNI	TRUE	-0.0267719	0.0003069	0.500153	0.0115525	0.00104962	1	-0.0143199	0.113848	1	-0.0602429	0.0161806	1	0.0334709	0.0994997	0.1362	0.0717953	0.000369267	0.0007	0.0459229	0.0527828	0.0607	0.0352616	1.00597e-13	-0.0994523	8.89431e-86	0.0625838	1.15493e-20	0.0537199	3.43134e-08	-0.0588399	0.000122674
ENSG00000087086.14	FTL	TRUE	-0.0649362	5.21508e-09	0.000159649	-0.0854712	2.45904e-09	7.52786e-05	-0.179111	1.83263e-07	0.00561023	-0.10265	0.437175	1	0.0377136	0.205398	0.2059	0.0171786	0.423692	0.402	-0.0764609	0.0874246	0.0723	0.470056	0	-0.184342	5.81448e-113	-0.318555	1.54059e-145	-0.93656	0	-0.257417	8.19873e-45
ENSG00000105298.13	CACTIN	FALSE	-0.0106066	0.00273073	0.500163	-0.00559954	0.116098	1	-0.00468977	0.0161067	1	0.00232088	0.645431	1	-0.0129275	0.0360156	0.0705	-0.00792042	0.222782	0.2526	-0.00701064	0.254849	0.2935	0.0023544	1	-0.00525261	1	-0.00101553	1	0.00691605	0.0023387	-0.00264839	1
ENSG00000189042.13	ZNF567	TRUE	-0.028668	0.000646063	0.50017	-0.0221451	0.00306891	1	-0.0314688	0.00437915	0.500306	-0.0297511	0.0443189	1	0.00108311	0.99895	0.9975	0.00760608	0.522463	0.5342	-0.00171768	0.786014	0.7898	0.00526802	1	-0.00658451	1	-0.0326183	0.000318369	0.0783579	1.361e-54	-0.0714088	1.56168e-28
ENSG00000160678.11	S100A1	TRUE	-0.0546797	5.64321e-09	0.000172756	-0.108155	7.13028e-15	2.18132e-10	-0.0578817	6.56503e-08	0.00200975	-0.0584179	0.422514	1	0.00373826	0.93102	0.9247	-0.0497366	0.21156	0.2057	0.000536207	0.874461	0.8644	-0.0628165	5.03075e-08	0.247445	2.08608e-186	0.150882	3.42063e-35	-1.23859	0	0.389806	2.44326e-106
ENSG00000113916.17	BCL6	FALSE	-0.0172736	0.000755507	0.500183	-0.00813782	0.00437991	1	-0.00691124	0.000584771	1	-0.0122857	0.0567292	1	-0.00498788	0.49302	0.5134	0.00414788	0.533758	0.5131	0.00537447	0.332987	0.3159	0.00556993	1	-0.0022302	1	-0.00103268	1	-0.0129616	1	-0.00154086	1
ENSG00000173960.12	UBXN2A	TRUE	-0.0339804	0.0669837	0.500191	-0.026314	0.330988	1	-0.031829	0.177659	1	-0.0151741	0.360564	1	-0.0188063	0.316062	0.3297	-0.0111399	0.403506	0.4138	-0.0166548	0.263835	0.2612	-0.0234815	2.35026e-11	-0.015577	1	-0.0176974	1	0.123883	2.06615e-91	0.0337882	1
ENSG00000134548.9	SPX	TRUE	-0.0379742	0.00762485	0.500192	-0.0185498	0.391285	0.5	-0.0287262	0.000260554	0.597482	-0.0487073	0.110281	1	0.0107331	0.517586	0.4796	0.0301575	0.0929103	0.0496	0.0199811	0.217543	0.174	0.0861424	2.94639e-194	-0.00919781	1	-0.110833	1.96529e-168	-0.0960126	2.31523e-68	-0.102155	1.07757e-69
ENSG00000142541.16	RPL13A	TRUE	0.100489	6.67063e-09	0.000204208	0.133878	1.85827e-11	5.68871e-07	0.122324	5.71267e-08	0.00174882	0.0639359	0.00850848	1	0.0365528	0.137876	0.1595	0.0699422	0.0033138	0.0028	0.0583878	0.00620977	0.0067	0.0771645	3.45549e-63	-0.072046	2.13614e-28	0.131604	4.96431e-73	-0.312147	4.36159e-260	-0.017155	1
ENSG00000164949.7	GEM	FALSE	-0.0337567	6.81366e-09	0.000208587	-0.0391639	1.52996e-11	4.68367e-07	-0.0276126	7.17136e-08	0.00219537	-0.0161889	0.668036	1	-0.0175678	0.00890744	0.0204	-0.0229749	0.000721849	0.0015	-0.0114236	0.0497166	0.1156	-0.019641	1.93275e-55	0.0208917	2.92062e-31	0.0119694	2.09121e-17	0.0256813	1.52428e-14	-0.0352222	4.80773e-22
ENSG00000198931.10	APRT	TRUE	0.0867958	6.51869e-05	0.50021	0.0919298	1.57759e-08	0.000482947	0.0496822	0.000135299	0.500002	0.0307047	0.145771	1	0.0560911	0.00892688	0.009	0.0612251	0.00180414	0.002	0.0189774	0.470355	0.4509	0.113835	2.09284e-186	0.046866	1.39289e-16	-0.187407	9.75139e-166	-0.177067	4.28714e-105	-0.235496	1.47572e-105
ENSG00000130202.9	NECTIN2	TRUE	-0.143387	5.44672e-07	0.016674	-0.119538	4.59044e-07	0.0140454	-0.112724	3.85173e-05	0.531598	-0.123144	0.000198732	0.500087	-0.0202432	0.482424	0.5059	0.00360639	0.659634	0.6827	0.0104201	0.533403	0.5618	0.0121358	1	-0.0978379	2.98784e-61	0.0755902	8.72628e-33	0.185164	7.05266e-110	-0.204731	3.31634e-74
ENSG00000117525.13	F3	TRUE	0.228839	1.04401e-07	0.00319604	0.182199	1.481e-05	0.454114	0.164646	0.169145	0.5	0.12543	0.113731	1	0.103409	0.0897942	0.0952	0.0567696	0.352746	0.3542	0.0392158	0.333469	0.3238	0.285597	0	0.0491418	1.16529e-39	-0.508745	0	-0.438245	6.91685e-214	-0.342021	6.50766e-62
ENSG00000165494.11	PCF11	TRUE	-0.0357081	0.024431	0.500223	-0.0241273	0.00743508	0.501567	-0.0104741	0.0790385	1	-0.0239519	0.389584	1	-0.0117563	0.512209	0.5521	-0.000175487	0.983273	0.9878	0.0134777	0.396809	0.413	0.00180901	1	-0.00679357	1	0.0189746	2.30717e-08	-0.0114923	1	-0.00745047	1
ENSG00000116560.10	SFPQ	TRUE	0.0548794	1.79821e-07	0.00550487	0.074243	2.36367e-07	0.00723589	0.122471	3.32142e-08	0.00101679	0.0653684	0.00367736	1	-0.010489	0.740923	0.7528	0.0088746	0.773241	0.7896	0.0571021	0.0188172	0.0282	-0.0749479	1.15897e-68	0.161787	6.288e-170	-0.0433338	1	0.0438082	1.87159e-05	-0.212108	1.61629e-53
ENSG00000165105.9	RASEF	TRUE	-0.0134873	0.00018294	0.500234	-0.0122651	0.0130766	0.564379	-0.0154127	0.00100938	1	-0.0077146	0.315065	1	-0.00577274	0.280407	0.3191	-0.00455047	0.432949	0.4407	-0.00769813	0.231385	0.2205	0.00756527	1	0.0121228	1.08016e-15	-0.0328084	9.60993e-46	-0.0240144	1.32186e-11	0.0169515	0.242908
ENSG00000132341.11	RAN	TRUE	0.0706891	8.14437e-09	0.000249324	0.0775012	1.0585e-19	3.23984e-15	0.0450902	2.12055e-05	0.519525	0.108565	0.000123782	0.621332	-0.0378754	0.127608	0.1164	-0.0310633	0.248025	0.2339	-0.0634743	0.00281674	0.0016	-0.0339706	2.85923e-18	0.0947043	3.92537e-83	0.0544988	1.21787e-19	-0.0753055	9.37631e-20	-0.200909	8.15979e-67
ENSG00000136240.9	KDELR2	TRUE	-0.104812	0.0145362	0.500255	-0.0953992	0.000225003	0.625528	-0.0844828	0.0207666	1	-0.0472	0.45376	1	-0.0576117	0.0514607	0.0493	-0.0481992	0.124091	0.1232	-0.0372828	0.245463	0.2432	-0.218482	0	0.288453	0	0.228818	2.53967e-220	-0.092861	9.26442e-19	-0.305767	3.63218e-145
ENSG00000162244.10	RPL29	TRUE	0.0531039	9.27544e-09	0.000283949	0.0175247	1.25464e-10	3.84082e-06	-0.0184533	0.00028727	0.505914	-0.000491149	0.642315	1	0.053595	0.00558732	0.0062	0.0180159	0.21469	0.2231	-0.0179622	0.236389	0.2158	0.12187	1.66884e-226	-0.0585173	8.68881e-22	-0.197855	2.83262e-189	-0.213442	1.42883e-161	0.231548	4.15402e-93
ENSG00000141504.11	SAT2	TRUE	-0.0928987	8.71933e-09	0.000266925	-0.167975	1.37097e-11	4.19592e-07	-0.124645	1.08528e-05	0.332238	-0.0811209	0.0789617	1	-0.0117778	0.748458	0.7695	-0.0868541	0.00145859	0.0041	-0.0435244	0.118226	0.1303	-0.00701447	0.000455641	-0.0681511	1.06082e-25	0.010634	1.43601e-06	0.255892	2.71638e-225	-0.18557	6.67077e-45
ENSG00000116741.7	RGS2	FALSE	-0.0164125	9.04243e-07	0.0276816	-0.013488	0.0433191	0.507868	-0.000264079	0.000281242	0.513506	-0.00482092	0.150676	1	-0.0115916	0.180518	0.1716	-0.00866705	0.394751	0.3508	0.00455684	0.420773	0.3693	0.00917402	1	-0.00192554	0.352036	-0.0176562	0.00792965	0.0107052	9.44019e-19	-0.0286731	5.51747e-19
ENSG00000265972.5	TXNIP	TRUE	-0.149305	1.62225e-06	0.0496619	-0.160745	0.000297082	0.500015	-0.144311	0.0012801	0.515393	-0.176513	0.000888775	1	0.0272081	0.429061	0.4701	0.0157681	0.699157	0.7028	0.0322023	0.23139	0.2818	0.0142411	2.17409e-06	-0.157213	2.82927e-145	0.0571779	3.17832e-14	0.262528	8.51595e-122	-0.079744	4.15365e-11
ENSG00000104497.13	SNX16	TRUE	-0.0527701	2.91722e-05	0.500288	-0.0450307	8.27827e-05	0.5	-0.0303438	0.000122157	0.727348	-0.00993954	0.599646	1	-0.0428305	0.00150133	0.0032	-0.0350911	0.00782088	0.0101	-0.0204043	0.154462	0.1615	-0.0117606	6.29768e-13	0.0125749	7.11686e-05	0.00831502	1	0.0110226	1	-0.0161446	1
ENSG00000182899.14	RPL35A	TRUE	0.0607701	1.36288e-08	0.000417219	0.0540909	2.78368e-06	0.0852168	0.0182216	1.1365e-06	0.0347915	0.0116451	0.3888	1	0.0491251	0.00695747	0.0105	0.0424458	0.0149953	0.0207	0.00657653	0.963526	0.9563	0.075329	7.95708e-93	0.00598985	1	-0.192759	2.51959e-201	-0.0989197	5.92201e-40	0.0821112	6.49881e-12
ENSG00000026508.16	CD44	TRUE	-0.100679	1.11405e-08	0.000341044	-0.122627	8.39425e-10	2.56973e-05	-0.10603	2.27553e-05	0.5	-0.0527499	0.540543	1	-0.047929	0.0101213	0.0149	-0.0698768	8.33833e-05	0	-0.0532803	0.00293755	0.0042	-0.171474	0	0.0495643	1.97385e-74	0.137198	6.4283e-219	0.370401	0	-0.1545	4.02845e-68
ENSG00000164695.4	CHMP4C	TRUE	-0.040964	3.98326e-07	0.012194	-0.0396025	0.0023751	0.819259	-0.0289055	0.107235	1	-0.0252023	0.160898	1	-0.0157617	0.336806	0.3543	-0.0144002	0.327366	0.3348	-0.00370325	0.769083	0.7455	-0.0327272	0.0161332	-0.123568	1.02073e-270	0.111271	1.10519e-106	0.106002	2.4213e-65	0.240719	1.10602e-168
ENSG00000007944.14	MYLIP	TRUE	-0.0630221	1.05644e-08	0.000323409	-0.0416439	0.11199	0.5	-0.0443404	8.29948e-10	2.54072e-05	-0.0463409	0.00321301	1	-0.0166812	0.215508	0.4095	0.00469696	0.911132	0.9087	0.00200049	0.994257	0.9853	0.0694617	1.15464e-133	-0.0166542	1	-0.0888839	4.785e-91	-0.0752733	2.3474e-37	-0.0450481	6.60831e-09
ENSG00000168517.10	HEXIM2	FALSE	-0.014778	0.000439516	0.500327	-0.000436981	0.0146424	1	-0.00236492	0.00232912	0.507208	-0.00175969	0.396783	1	-0.0130183	0.0755857	0.1393	0.00132271	0.591749	0.5766	-0.000605229	0.995911	1	0.00842385	1	-0.00260899	1	-0.0235616	2.55887e-13	-0.0107172	1	0.0294411	2.01859e-05
ENSG00000101335.9	MYL9	TRUE	-0.364622	2.92785e-08	0.000896304	-0.277577	5.47302e-06	0.167498	-0.304919	1.88313e-05	0.508866	-0.285121	0.00466528	1	-0.0795014	0.251202	0.2654	0.00754363	0.871925	0.869	-0.0197983	0.93979	0.9327	-0.0355048	1.26927e-50	-1.11879	0	0.292499	7.53724e-150	1.10449	0	0.429423	4.01954e-108
ENSG00000102854.15	MSLN	TRUE	-0.107524	1.13902e-08	0.000348687	-0.091285	1.85603e-10	5.70315e-06	-0.0583974	0.00113461	1	-0.0821586	0.188965	1	-0.0253652	0.308255	0.3703	-0.00912647	0.868779	0.8825	0.0237611	0.257298	0.2866	-0.159406	1.13699e-148	0.00546017	1.49991e-12	0.189685	7.90271e-76	-0.142666	2.22416e-43	0.633855	0
ENSG00000167323.10	STIM1	TRUE	-0.0146035	0.0197015	0.500382	-0.0156243	0.143459	1	-0.0197249	0.0131419	0.500001	-0.0171081	0.030843	1	0.0025047	0.836068	0.8385	0.00148382	0.972289	0.9555	-0.00261677	0.547214	0.5573	0.00808711	1	-0.00667876	1	-0.0125273	1	-0.000364098	1	0.00582447	1
ENSG00000099783.11	HNRNPM	TRUE	0.124941	1.24753e-08	0.000381907	0.121635	1.54774e-07	0.00473808	0.119588	1.64572e-06	0.0503806	0.115849	5.27976e-06	0.152202	0.00909248	0.729286	0.7378	0.0057863	0.825008	0.835	0.00373882	0.647354	0.6409	-0.00190407	1	0.0780761	2.53035e-47	-0.0760674	4.72741e-21	0.0150149	1	-0.185156	5.15989e-58
ENSG00000181827.14	RFX7	FALSE	0.00468937	0.0222913	0.5004	-0.00238376	0.139325	1	0.00443567	0.155034	1	-0.00523614	0.598126	1	0.00992552	0.339628	0.358	0.00285239	0.779562	0.7907	0.00967181	0.334906	0.363	-0.0145229	2.18703e-27	-0.00134654	1	0.01423	6.74563e-12	0.0254436	8.64232e-16	0.0210766	0.0390474
ENSG00000142188.16	TMEM50B	TRUE	-0.0289478	0.0919224	0.500402	-0.0331876	0.00164663	0.508563	-0.0220005	0.0196915	0.742733	-0.0242934	0.249151	1	-0.00465445	0.704723	0.7051	-0.00889426	0.439238	0.4641	0.00229283	0.978868	0.9704	-0.0867174	2.67233e-240	-0.0247607	0.000703265	0.157244	5.46455e-272	0.0861723	1.80545e-73	0.122911	5.673e-63
ENSG00000179562.2	GCC1	TRUE	-0.000726967	0.0641363	0.500403	-0.00727023	0.0936673	1	-0.00874436	0.0117889	1	0.01555	0.338257	1	-0.016277	0.143555	0.1717	-0.0228202	0.0330566	0.0427	-0.0242944	0.0491349	0.0513	-0.0198029	2.24885e-15	-0.0368579	6.9047e-34	0.130363	2.97404e-255	-0.00575528	1	-0.0227806	0.110124
ENSG00000237512.6	UNC5B-AS1	TRUE	0.00323519	0.0414391	0.500408	-0.0082312	0.0355207	1	0.00136203	0.217734	1	-0.0032717	0.621453	1	0.00650689	0.386866	0.3817	-0.00495949	0.333798	0.41	0.00463373	0.483693	0.463	0.0107407	8.44775e-26	-0.0137008	3.01279e-18	-0.008799	7.44789e-07	-0.0126041	0.00152861	0.0304172	3.45557e-13
ENSG00000159208.15	CIART	FALSE	-0.0223097	1.37157e-08	0.000419878	-0.0370113	7.31941e-12	2.24069e-07	-0.015771	9.0533e-06	0.277149	-0.0149547	0.0179217	1	-0.00735501	0.131119	0.2861	-0.0220566	0.000253027	0.0032	-0.000816335	0.936208	0.9441	-0.0183277	8.67223e-59	0.0133407	2.90613e-22	0.00208444	0.17337	0.00662271	1	0.0442003	1.3523e-12
ENSG00000137210.13	TMEM14B	TRUE	0.0221217	9.94989e-07	0.0304596	-0.00352004	9.22198e-08	0.00282236	-0.025425	0.000267844	1	0.0152333	0.312613	1	0.00688838	0.828856	0.8257	-0.0187534	0.295611	0.3147	-0.0406583	0.0262452	0.0235	-0.170112	0	0.201819	0	-0.0765536	1.65567e-23	0.153331	3.34672e-98	0.107901	1.08322e-23
ENSG00000108510.9	MED13	TRUE	-0.0518396	0.00470473	0.500433	-0.0187275	0.346647	1	-0.00225515	0.0534208	1	-0.0262737	0.124178	1	-0.0255659	0.103467	0.1534	0.00754618	0.706477	0.7328	0.0240185	0.0780108	0.1008	-0.00941282	0.00189963	0.0027314	1	-0.00954077	1	0.0301501	4.75019e-05	0.0180807	1
ENSG00000111860.13	CEP85L	TRUE	-0.0283886	0.00046418	0.500479	-0.0224384	9.35001e-05	1	-0.00362774	0.0272414	0.657436	-0.0116038	0.20412	1	-0.0167848	0.0515377	0.0926	-0.0108346	0.25717	0.3046	0.00797608	0.327362	0.3399	-0.0165513	2.0892e-42	0.0107159	3.174e-07	0.00617706	0.000655083	0.0299468	7.25562e-27	-0.0056814	1
ENSG00000119048.7	UBE2B	TRUE	-0.102136	0.00024186	0.500494	-0.111869	6.43634e-06	0.197036	-0.0948336	0.000235761	1	-0.108279	0.000164276	0.535362	0.00614332	0.779638	0.7866	-0.00358987	0.855899	0.8528	0.0134457	0.588818	0.5924	0.00831824	0.0498651	-0.00284558	1	0.0805604	2.01803e-34	-0.211838	2.05041e-162	0.107911	3.65382e-10
ENSG00000231107.1	LINC01508	TRUE	-0.0244997	6.20347e-06	0.189907	-0.0189535	0.00411497	1	-0.00170929	0.19413	0.500372	-0.00287388	0.337382	1	-0.0216259	0.067652	0.072	-0.0160796	0.144925	0.1261	0.00116459	0.813691	0.7902	-0.0691552	4.19289e-234	0.0295766	7.83564e-46	0.0642577	2.44851e-90	0.138402	1.53596e-179	-0.0835386	1.32916e-57
ENSG00000140416.19	TPM1	TRUE	-0.144668	4.84583e-07	0.0148345	-0.0601616	0.00202236	1	-0.0765543	0.0406854	1	-0.0319388	0.92306	1	-0.112729	0.0409505	0.0464	-0.0282228	0.56755	0.5286	-0.0446155	0.381188	0.3429	-0.0847221	1	-0.0840863	1.12889e-20	0.0459821	0.55302	0.510074	5.58104e-152	-0.264138	4.46463e-33
ENSG00000145335.15	SNCA	TRUE	-0.0711227	2.49082e-08	0.000762516	-0.060386	0.000184308	0.5	-0.0337405	0.0465078	0.628498	-0.0735372	0.000538605	0.503521	0.00241452	0.771529	0.7698	0.0131512	0.355152	0.3632	0.0397967	0.00448259	0.004	-0.048546	1.66893e-139	-0.0385562	3.0628e-09	0.0546016	2.17992e-78	0.0811066	1.56329e-105	0.188164	1.28735e-95
ENSG00000198467.13	TPM2	TRUE	-0.129752	2.19657e-08	0.000672436	-0.083111	1.28539e-05	0.393496	-0.0817399	5.3856e-05	1	0.01098	0.601741	1	-0.140732	0.00175331	0.0004	-0.094091	0.0316698	0.0106	-0.0927199	0.030602	0.01	-0.0946463	1.66319e-34	0.356726	0	-0.274387	1.22532e-120	0.0844422	6.28486e-14	-0.699233	0
ENSG00000137801.10	THBS1	TRUE	-0.0842126	2.27188e-05	0.500602	-0.0725228	1.11563e-06	0.0340979	-0.0624613	0.00222768	0.500038	-0.0705914	0.101688	1	-0.0136212	0.443399	0.4079	-0.00193148	0.761159	0.703	0.0081301	0.818746	0.7919	-0.0480377	1.34956e-51	0.0984211	7.95958e-112	-0.105564	3.71504e-39	0.0961368	7.13812e-34	-0.0481172	1
ENSG00000072818.11	ACAP1	TRUE	0.00446321	6.17821e-07	0.0189133	-0.00335574	0.0150127	0.740883	-0.00642102	0.088724	0.818123	-0.00555735	0.251372	1	0.0100206	0.128264	0.1248	0.00220161	0.629486	0.639	-0.000863669	0.705155	0.7168	0.00905211	0.0023444	-0.0137094	7.68639e-17	-0.00266787	1	-0.0178741	4.0853e-10	0.0359912	9.67989e-28
ENSG00000182774.10	RPS17	TRUE	0.0458417	9.17327e-08	0.00280821	0.0496621	7.02156e-07	0.0214951	0.037914	0.00594154	1	0.0439562	0.295774	1	0.00188554	0.82955	0.822	0.00570593	0.781833	0.7766	-0.00604218	0.788451	0.7683	-0.101684	5.90279e-73	-0.0471328	9.54884e-05	0.451398	0	-0.180123	1.43771e-76	-0.0397624	1
ENSG00000168807.16	SNTB2	TRUE	-0.0378458	8.97669e-07	0.0274803	-0.00298355	0.00366422	1	-0.0341711	2.01037e-05	0.500761	-0.0118303	0.317556	1	-0.0260155	0.0261206	0.048	0.00884674	0.711863	0.7095	-0.0223408	0.135341	0.1445	-0.0287216	2.75888e-32	-0.016977	0.00527438	0.0823948	2.12291e-100	0.0607365	1.76261e-37	-0.0476542	1.59731e-11
ENSG00000174444.14	RPL4	TRUE	0.0823972	2.15137e-08	0.000658598	0.0823805	1.0687e-12	3.26499e-08	0.105488	2.71472e-09	8.31058e-05	0.047303	0.174154	1	0.0350942	0.0547573	0.0602	0.0350775	0.035408	0.0398	0.0581846	0.00237262	0.0019	-0.0437991	4.98107e-10	-0.0273317	1	0.439017	0	-0.49038	0	-0.0202837	1
ENSG00000165323.15	FAT3	TRUE	-0.0173479	0.00588473	0.500705	-0.0117224	0.164792	0.500696	-0.00748998	0.103507	1	-0.0122407	0.0346477	1	-0.00510728	0.428477	0.4483	0.000518229	0.668073	0.6456	0.00475068	0.417098	0.3564	-0.0100954	1.46577e-23	-0.0153271	1.81344e-23	-0.00545045	1	0.0757031	1.78539e-289	0.00750629	1
ENSG00000113361.12	CDH6	TRUE	0.122244	2.3107e-08	0.000707374	0.122003	4.51619e-07	0.0138254	0.200999	1.46736e-07	0.00449201	0.0235389	0.20233	1	0.0987048	0.0158002	0.0138	0.0984641	0.012009	0.0102	0.17746	4.74858e-06	0	-0.0834485	1.01855e-16	-0.194816	3.13634e-69	0.288604	2.72195e-102	0.288814	8.26885e-71	0.0520538	1
ENSG00000125691.12	RPL23	TRUE	0.0921785	2.48872e-08	0.000761873	0.114377	7.66479e-09	0.000234642	0.0775867	0.000588376	1	0.0404294	0.13641	1	0.0517491	0.0621514	0.0674	0.0739477	0.0113576	0.013	0.0371572	0.181416	0.1629	0.11344	8.97576e-102	-0.0239908	1	-0.128308	2.58392e-39	-0.283531	5.14939e-162	0.113385	2.65101e-08
ENSG00000213261.3	EEF1B2P6	FALSE	0.00765212	0.0144782	0.500754	0.028395	0.0342214	0.575081	-0.00100009	0.000658244	1	-0.00574958	0.430281	1	0.0134017	0.180753	0.2229	0.0341446	0.00140381	0.0039	0.00474949	0.403873	0.4103	0.0326076	5.07729e-39	-0.015049	0.119369	-0.0342735	3.54879e-13	-0.0472004	5.49905e-23	0.013871	1
ENSG00000167920.8	TMEM99	TRUE	-0.0582655	2.47716e-08	0.000758333	-0.0437904	0.00877327	0.504198	-0.0361836	0.020178	1	-0.0286014	0.0581919	1	-0.0296641	0.0172634	0.0348	-0.015189	0.216732	0.2506	-0.00758223	0.559172	0.5444	-0.0430204	1.36363e-61	-0.016083	1	0.0695988	3.99534e-66	0.0752767	1.60244e-44	0.0451884	0.000795128
ENSG00000113140.10	SPARC	TRUE	-0.113976	0.00341885	0.500763	-0.0643312	0.0230524	1	-0.0765884	0.194326	1	-0.144707	0.0215574	1	0.0307309	0.441262	0.4383	0.0803755	0.0579526	0.0458	0.0681182	0.128851	0.1078	0.253872	0	-0.14268	4.98323e-54	-0.409437	0	0.100508	5.36645e-12	-0.388868	2.9087e-121
ENSG00000130222.10	GADD45G	FALSE	-0.0206688	0.00149787	0.500789	-0.0170528	0.0605481	0.572026	-0.0173566	1.206e-06	0.0369193	-0.0146045	0.794693	1	-0.00606425	0.577278	0.4684	-0.00244829	0.659627	0.6531	-0.00275209	0.609551	0.6144	0.00987788	0.0288927	-0.00250519	0.00161019	-0.0124784	1	-0.00531425	1	-0.0147131	1
ENSG00000204256.12	BRD2	TRUE	-0.106029	2.68597e-08	0.000822257	-0.11573	1.01329e-05	0.310198	-0.103397	1.17462e-07	0.00359587	-0.0645904	0.361498	1	-0.0414383	0.0521121	0.0865	-0.05114	0.026287	0.0284	-0.0388071	0.106063	0.1299	0.028574	1	0.0268087	3.49913e-07	-0.0462336	1	-0.0770372	5.97321e-14	-0.06093	8.09878e-06
ENSG00000187601.4	MAGEH1	TRUE	-0.00762539	0.0763187	0.500882	-0.00654407	0.00531127	1	-0.00141309	0.0117333	0.627475	-0.00583532	0.267132	1	-0.00179007	0.874051	0.8907	-0.000708754	0.912697	0.9128	0.00442223	0.325058	0.3294	0.00718401	0.0183715	-0.0164566	1.32428e-37	0.00102288	1	0.00923835	2.51952e-07	0.00455605	1
ENSG00000179119.14	SPTY2D1	TRUE	-0.0293409	1.95586e-05	0.500893	-0.0444575	0.0014765	0.500004	-0.0190665	0.0933656	1	-0.0193182	0.487334	1	-0.0100227	0.513099	0.5254	-0.0251393	0.0692589	0.0815	0.000251762	0.956904	0.9438	0.0116356	0.352817	0.00855833	1	-0.05416	7.28967e-23	0.00478789	1	0.00482357	1
ENSG00000166741.7	NNMT	TRUE	-0.186963	6.13411e-07	0.0187784	-0.186253	8.79292e-05	0.500924	-0.176747	9.09237e-05	0.500135	-0.00899813	0.504551	1	-0.177965	0.000801286	0.0001	-0.177255	0.00125874	0.0001	-0.167749	0.00156459	0.0003	-0.502233	0	0.847526	0	-0.0464816	9.96583e-54	-0.329334	8.83762e-107	-0.298687	2.35841e-48
ENSG00000115053.15	NCL	TRUE	0.142504	3.11413e-08	0.000953328	0.125279	1.49704e-09	4.58294e-05	0.149328	1.14762e-06	0.0351321	0.168973	0.000107235	0.5	-0.0264688	0.261734	0.2689	-0.0436936	0.0577638	0.0598	-0.0196446	0.576262	0.5567	-0.0628056	3.24713e-26	0.160939	2.80055e-127	-0.0411103	1	0.038484	1	-0.294556	6.15233e-84
ENSG00000163661.3	PTX3	TRUE	-0.0403375	3.18589e-08	0.000975295	-0.0359387	9.67171e-06	0.29608	-0.0419621	1.50761e-07	0.00461523	-0.0153268	0.440036	1	-0.0250107	0.056198	0.0204	-0.0206119	0.10395	0.0382	-0.0266354	0.0447744	0.0122	-0.0266771	5.6898e-25	-0.00668539	1	0.00465768	1	0.115961	4.34328e-115	-0.0194239	0.182767
ENSG00000280334.1	RP11-361L15.5	FALSE	0.00261819	0.5	0.500976	-0.00043168	0.543141	1	-0.000231224	0.817381	1	-0.00178185	0.273453	1	0.00440005	0.111599	0.0287	0.00135017	0.105527	0.4866	0.00155063	0.107546	0.4594	0.000445592	1	-0.000472823	1	-0.000362974	1	-0.000414573	1	0.000691366	1
ENSG00000186162.10	CIDECP	FALSE	-0.0268514	3.44709e-08	0.00105526	-0.021133	2.52781e-05	0.500222	-0.0120166	0.00031029	0.5	-0.0107312	0.254011	1	-0.0161201	0.00539877	0.0121	-0.0104018	0.0789818	0.0924	-0.00128542	0.686852	0.6843	-0.0030015	0.000342353	-0.000716136	1	-0.000728461	1	0.0128979	3.90239e-10	0.00151221	1
ENSG00000112149.9	CD83	TRUE	-0.00908207	3.42501e-08	0.0010485	-0.0108957	0.132167	0.500557	-0.0224644	1.93089e-06	0.0591103	0.00182391	0.582659	1	-0.010906	0.122679	0.2191	-0.0127196	0.133096	0.157	-0.0242883	0.00201254	0.0113	-0.000479444	4.01722e-07	0.010435	4.99045e-19	-0.0223865	0.0102398	-0.01163	1	0.030346	4.30542e-12
ENSG00000163660.11	CCNL1	TRUE	-0.070938	3.43884e-08	0.00105273	-0.0982644	6.52337e-12	1.997e-07	-0.065517	1.21168e-09	3.70931e-05	-0.0472619	0.507959	1	-0.023676	0.264346	0.3786	-0.0510025	0.0359309	0.0594	-0.0182551	0.587129	0.6508	0.0478231	1	0.00515691	0.00241881	-0.0877073	4.75128e-13	-0.0666706	2.13061e-09	-0.0154991	1
ENSG00000125868.15	DSTN	TRUE	-0.093106	4.60603e-06	0.141004	-0.0676018	0.0110647	1	-0.0285842	0.0353689	1	-0.0762485	0.0511138	1	-0.0168575	0.548979	0.5493	0.00864667	0.853778	0.827	0.0476643	0.107296	0.0861	0.00594612	1	-0.141077	1.36702e-96	-0.0707253	4.42565e-10	0.325606	1.7135e-276	0.0751363	7.16768e-09
ENSG00000130475.14	FCHO1	TRUE	0.0300382	0.0075601	0.501076	0.0270031	0.0342929	1	0.000112144	0.0774684	1	-0.000241574	0.621148	1	0.0302798	0.0137284	0.025	0.0272447	0.0183505	0.0381	0.000353718	0.975701	0.9827	0.0431009	1.36943e-79	-0.0734813	4.95977e-167	-0.0140306	1	-0.0112514	1	0.0786318	2.98601e-30
ENSG00000138050.14	THUMPD2	TRUE	-0.0528786	4.11596e-08	0.00126002	-0.0279171	0.128104	0.518915	-0.0312423	0.00171126	0.512833	-0.0134672	0.729978	1	-0.0394113	0.0097735	0.0198	-0.0144499	0.301769	0.323	-0.017775	0.269515	0.2734	-0.0614386	1.76071e-122	0.0905952	3.82813e-171	-0.02905	1	0.0608024	1.61224e-23	-0.0338316	0.000513029
ENSG00000205707.10	LYRM5	TRUE	0.0196939	9.72632e-05	0.501139	-0.077587	1.82324e-05	0.500001	-0.00178216	0.00304978	1	0.0193834	0.118761	1	0.000310494	0.993636	0.9808	-0.0969703	0.00202301	0.0034	-0.0211655	0.486438	0.4842	-0.201514	8.14546e-219	-0.0185691	1	0.285051	8.60355e-212	0.369499	2.60097e-235	-0.0461914	0.00587514
ENSG00000204525.15	HLA-C	TRUE	-0.0871946	3.74431e-08	0.00114625	-0.125986	5.40383e-11	1.65617e-06	-0.107849	9.62045e-08	0.00294511	-0.0980212	7.98708e-05	0.668309	0.0108265	0.73613	0.7286	-0.027965	0.214705	0.1852	-0.00982791	0.683318	0.6584	0.0511905	6.04474e-79	-0.0575097	3.83384e-29	-0.0599136	2.65861e-22	-0.0916568	4.11866e-56	0.190633	1.81256e-38
ENSG00000127252.5	HRASLS	TRUE	-0.0154233	0.000807175	0.501205	-0.00601876	0.0638517	1	-0.00565118	0.00693831	1	-0.00180676	0.387247	1	-0.0136165	0.0051309	0.0117	-0.00421199	0.420603	0.4166	-0.00384441	0.500379	0.4687	-0.0167944	1.87981e-113	-0.015569	1.00198e-32	0.0515377	0	0.0420604	1.011e-156	-0.0220793	7.45229e-20
ENSG00000147649.9	MTDH	TRUE	-0.120949	4.66212e-05	0.50135	-0.0875533	0.00153603	0.701874	-0.0711618	0.00140844	1	-0.0749564	0.0330774	1	-0.0459924	0.0852781	0.0922	-0.0125969	0.591474	0.5588	0.00379462	0.905333	0.9116	-0.123012	1.55113e-146	-0.0377912	0.0016531	0.212791	1.02058e-223	0.360677	0	-0.292376	7.10952e-142
ENSG00000176890.15	TYMS	TRUE	-0.0716701	1.42837e-07	0.00437268	0.0174324	1.10211e-05	0.33752	-0.0993831	0.00319816	1	-0.0201405	0.531164	1	-0.0515297	0.23985	0.249	0.0375729	0.359932	0.3672	-0.0792427	0.0671498	0.067	0.194582	2.49639e-106	-0.214727	1.45538e-76	-0.134152	3.0177e-15	0.040671	0.0186276	-0.143362	5.26711e-20
ENSG00000122515.14	ZMIZ2	FALSE	-0.0163041	9.70003e-06	0.296947	-0.00184836	0.00264928	1	-0.0112415	0.0280498	1	-0.00389161	0.393056	1	-0.0124125	0.138911	0.1866	0.00204325	0.552502	0.5631	-0.00734986	0.488764	0.5072	-0.0173244	2.89806e-56	0.02531	1.78849e-53	0.0102557	2.84558e-11	-0.00767937	1	-0.00649999	1
ENSG00000241468.7	ATP5J2	TRUE	0.0899907	4.72672e-08	0.00144699	0.100639	3.23628e-11	9.90769e-07	0.0405878	0.104878	1	0.016907	0.417389	1	0.0730837	0.000860157	0.0019	0.0837318	7.01654e-05	0.0001	0.0236807	0.396666	0.3764	0.224699	0	-0.306333	0	-0.303581	0	0.154793	6.6949e-87	0.149509	5.68165e-43
ENSG00000167964.12	RAB26	TRUE	-0.000904012	0.0745558	0.501376	0.0105295	0.121087	1	0.0106443	2.0623e-07	0.00631331	-0.00273154	0.507946	1	0.00182752	0.724216	0.7618	0.0132611	0.0481347	0.1125	0.0133759	0.118989	0.1546	0.0276235	1.91489e-65	-0.0203501	5.15726e-23	-0.0125587	1	-0.0267471	2.00085e-17	-0.0164706	0.00010678
ENSG00000136111.12	TBC1D4	TRUE	-0.0422543	0.0148846	0.501384	-0.0198556	0.00412755	0.559995	-0.0212657	0.00619402	1	-0.0424262	0.526329	1	0.000171907	0.963704	0.9665	0.0225706	0.121261	0.1219	0.0211605	0.178885	0.1708	0.0317878	2.87835e-94	-0.0941044	1.06293e-156	-0.112573	5.02313e-150	0.288019	0	-0.109171	4.7562e-83
ENSG00000154518.9	ATP5G3	TRUE	0.096627	2.77541e-07	0.00849636	0.0822271	1.58369e-09	4.84815e-05	0.0729463	1.19398e-06	0.0365512	0.117419	2.97181e-05	0.813193	-0.0207915	0.456551	0.4434	-0.0351914	0.209103	0.2074	-0.0444722	0.0386511	0.0367	-0.101999	1.0868e-65	0.257354	0	-0.188614	2.25387e-112	-0.0650984	4.94168e-05	0.0410925	1
ENSG00000204131.8	NHSL2	TRUE	0.0183692	0.0607069	0.501428	0.00966706	0.0462871	1	0.0012289	0.00283426	0.539094	0.00725455	0.350168	1	0.0111147	0.429512	0.4522	0.00241251	0.825339	0.8259	-0.00602565	0.672612	0.69	0.0658425	2.4186e-195	-0.0314749	2.14256e-19	-0.0841069	1.27566e-125	-0.0260433	0.000278946	-0.053865	5.74502e-24
ENSG00000174238.14	PITPNA	TRUE	-0.0635471	0.00426775	0.501436	-0.0658411	9.07298e-05	0.5	-0.0417452	0.00147128	1	-0.0398195	0.203952	1	-0.0237276	0.201191	0.2158	-0.0260216	0.111685	0.1357	-0.00192572	0.911759	0.9041	-0.213853	0	-0.124145	1.91547e-91	0.241161	0	0.659148	0	-0.0947128	2.27317e-12
ENSG00000106366.8	SERPINE1	TRUE	-0.0982625	4.87433e-08	0.00149218	-0.0730042	0.000277174	0.5	-0.0642011	0.000205784	0.502368	-0.0598071	0.0699179	1	-0.0384554	0.028317	0.1593	-0.0131971	0.631958	0.6224	-0.00439403	0.668516	0.7297	0.0112343	1	-0.0136521	1	-0.0505076	1	0.0682618	3.56002e-18	-0.019863	1
ENSG00000130203.9	APOE	TRUE	-0.267728	5.22271e-08	0.00159883	-0.396905	1.75171e-13	5.36237e-09	-0.262478	2.47619e-05	0.758035	-0.264472	0.0562377	1	-0.00325544	0.96325	0.9589	-0.132433	0.0234699	0.0291	0.00199382	0.885545	0.8799	-0.24484	2.15298e-100	-0.194286	2.66646e-19	0.846323	0	0.0893163	1	-0.286386	1.36115e-32
ENSG00000144381.16	HSPD1	TRUE	0.101431	5.16886e-08	0.00158234	0.084326	4.21369e-20	1.29009e-15	0.104764	1.33386e-09	4.08334e-05	0.145495	0.000187831	0.500002	-0.0440635	0.106291	0.1073	-0.0611687	0.011082	0.0122	-0.040731	0.188551	0.1677	-0.223524	8.80418e-259	0.112808	8.87316e-103	0.0244268	1	0.615862	0	-0.4264	1.00996e-160
ENSG00000165996.13	HACD1	TRUE	-0.00186331	0.013949	0.501585	0.000747185	0.226326	1	-0.00846295	0.00249565	0.543982	-0.0204686	0.167231	1	0.0186053	0.128829	0.1513	0.0212158	0.092253	0.1	0.0120056	0.248298	0.2298	0.0104195	4.39883e-18	-0.0846269	0	0.018712	5.42701e-12	0.054712	6.92257e-54	0.136542	2.17849e-95
ENSG00000162614.18	NEXN	TRUE	-0.104842	5.27772e-08	0.00161567	-0.0753986	0.000169309	0.502103	-0.0866718	0.00227947	0.5	-0.0615793	0.0680409	1	-0.0432629	0.0708928	0.0615	-0.0138193	0.544865	0.4936	-0.0250925	0.246458	0.2117	-0.223196	0	-0.0330852	4.11296e-05	0.283253	0	0.389704	0	0.11365	1.49398e-14
ENSG00000243568.2	RP11-2I17.1	FALSE	0.00119367	0.0682921	0.501681	0.000219471	0.0662119	1	1.7618e-05	0.575404	1	-0.000754942	0.328627	1	0.00194861	0.265375	0.2394	0.000974413	0.527733	0.5963	0.00077256	0.600429	0.6603	0.000157186	1	-0.00042988	1	0.000364833	1	1.66066e-05	1	-7.33876e-05	1
ENSG00000234745.9	HLA-B	TRUE	-0.186374	5.56878e-08	0.00170477	-0.270115	3.6486e-17	1.11695e-12	-0.226835	1.57374e-10	4.81769e-06	-0.19812	0.000473588	1	0.0117463	0.86014	0.8467	-0.0719943	0.0994986	0.0794	-0.0287148	0.481698	0.4488	-0.0245136	1.84949e-15	-0.0684995	3.33236e-48	-0.0158351	1	0.0160159	0.0232793	0.394916	1.13144e-69
ENSG00000134186.11	PRPF38B	TRUE	-0.0828873	2.37424e-05	0.50173	-0.0392399	0.0696072	0.500061	-0.0381631	0.0466274	1	-0.0175164	0.536164	1	-0.0653708	0.00428475	0.0212	-0.0217234	0.309814	0.316	-0.0206466	0.452983	0.4953	0.00460914	1	0.0172036	1.70057e-06	-0.0372913	1	-0.0183092	1	0.0148353	1
ENSG00000251022.6	THAP9-AS1	FALSE	-0.0362231	5.28219e-07	0.0161704	-0.0370954	0.00476535	0.5	-0.0458448	1.862e-06	0.0570015	-0.0291803	0.207271	1	-0.00704279	0.730996	0.7463	-0.00791508	0.629706	0.644	-0.0166645	0.208553	0.2403	-0.0101225	1.47734e-06	-0.0015385	1	0.020468	3.99654e-07	0.014237	0.0189105	-0.00112113	1
ENSG00000120885.20	CLU	TRUE	-0.193037	2.00489e-07	0.00613758	-0.128691	4.69314e-05	0.502492	-0.0687789	0.110203	1	-0.122893	0.465568	1	-0.0701448	0.155189	0.1728	-0.00579883	0.987005	0.9838	0.0541136	0.126997	0.1144	0.0420178	0.000135709	0.102978	1.08933e-41	0.185697	1.83572e-56	-0.410399	5.83459e-151	-0.654417	4.96856e-253
ENSG00000204381.11	LAYN	TRUE	-0.0191361	0.00207009	0.501946	-0.014624	0.0138755	0.515921	-0.00840109	0.000686885	1	-0.00290372	0.460492	1	-0.0162324	0.040559	0.0459	-0.0117203	0.127424	0.1221	-0.00549737	0.641456	0.5828	-0.0304412	2.93734e-80	-0.0175208	6.03281e-07	-0.00713186	1	0.144774	0	0.0233829	0.133894
ENSG00000151468.10	CCDC3	TRUE	-0.0275191	6.51165e-08	0.00199341	-0.0185508	1.31664e-05	0.403166	-0.00848621	0.157726	1	-0.0122882	0.444889	1	-0.0152308	0.0962734	0.1499	-0.00626259	0.680052	0.6752	0.00380203	0.45986	0.4557	-0.017116	1	-0.0570518	2.37516e-155	0.0744686	6.19623e-49	0.0944255	4.78468e-199	0.00242327	1
ENSG00000108515.17	ENO3	TRUE	0.0330744	6.91938e-08	0.00211823	0.00865756	5.69813e-06	0.17443	-0.017707	0.080135	1	-0.00452259	0.0723155	1	0.037597	0.304031	0.3517	0.0131801	0.775105	0.7859	-0.0131844	0.754922	0.7523	0.671201	0	-0.575442	0	-0.353674	4.66614e-87	-0.798719	0	-0.0724183	1
ENSG00000101190.12	TCFL5	TRUE	-0.00740829	0.016183	0.5022	-0.00500644	0.0801473	1	-0.00407337	0.132226	1	-0.00635685	0.72152	1	-0.00105143	0.942057	0.9498	0.00135042	0.813292	0.8227	0.00228348	0.879742	0.865	0.0361302	7.34401e-57	-0.0796696	1.5825e-202	0.0427361	3.96908e-35	0.0274198	3.21265e-12	-0.0501549	1.99745e-18
ENSG00000100575.13	TIMM9	TRUE	-0.044365	0.0903771	0.502203	-0.037683	0.0767384	1	-0.0259862	0.49717	1	-0.00993405	0.224188	1	-0.0344309	0.026793	0.0365	-0.027749	0.0644807	0.0786	-0.0160521	0.147582	0.1523	-0.0458513	5.28739e-45	0.0401691	1.30021e-22	0.0192957	0.030807	0.0699238	3.1759e-22	-0.0448775	1.3722e-05
ENSG00000089009.15	RPL6	TRUE	0.0904716	7.27212e-08	0.00222621	0.0828548	1.28554e-17	3.93543e-13	0.0823429	1.21152e-06	0.0370882	0.0431743	0.00903111	1	0.0472973	0.0239116	0.03	0.0396805	0.0501977	0.0682	0.0391685	0.0638648	0.0672	0.123698	2.98504e-257	-0.0340402	8.57989e-08	-0.223192	3.38271e-273	-0.164056	3.60337e-115	0.109305	4.14945e-27
ENSG00000116675.15	DNAJC6	TRUE	-0.01557	4.9032e-05	0.502308	-0.000645573	0.074119	1	-0.00436488	0.0205009	1	-0.00320028	0.505059	1	-0.0123697	0.041722	0.0731	0.0025547	0.733953	0.6996	-0.00116461	0.916379	0.8993	0.0220959	1.80162e-64	-0.0307695	3.09477e-112	-0.0290976	3.31843e-51	0.0386493	5.69657e-131	-0.0135262	8.72861e-05
ENSG00000255717.6	SNHG1	TRUE	-0.0640126	1.41976e-07	0.0043463	-0.0884629	0.000815442	0.5	-0.0921273	1.77437e-09	5.43189e-05	-0.0674702	0.71432	1	0.00345755	0.953023	0.9522	-0.0209927	0.324849	0.3215	-0.0246572	0.240552	0.2772	-0.0540577	3.11542e-36	0.0822037	1.12386e-68	0.017009	1	0.0860397	6.06447e-13	-0.209623	1.11528e-79
ENSG00000120533.12	ENY2	TRUE	0.0641409	2.15057e-05	0.502474	0.0324209	1.86809e-05	0.502477	0.0198557	0.00373388	1	0.0519472	0.0769817	1	0.0121937	0.433953	0.4611	-0.0195263	0.380056	0.3903	-0.0320915	0.0645777	0.0698	-0.0714323	1.69814e-78	0.0286722	3.69535e-06	0.119005	7.84612e-89	0.183467	1.63891e-147	-0.310625	9.50579e-195
ENSG00000167705.11	RILP	FALSE	-0.0145747	4.08375e-05	0.502506	-0.012145	0.00357881	0.822177	-0.0102012	0.16506	0.568157	-0.00854409	0.122249	1	-0.00603056	0.115949	0.1703	-0.00360087	0.432277	0.4346	-0.00165713	0.550207	0.5383	-0.00953105	2.06637e-34	-0.0132297	2.29383e-23	0.0180844	7.5633e-47	0.0480461	3.34205e-184	-0.00993609	6.89911e-05
ENSG00000115414.18	FN1	TRUE	-0.446041	5.64723e-07	0.0172879	-0.129306	0.393025	1	-0.254593	0.0777545	1	-0.222694	0.0438472	1	-0.223347	0.0946271	0.0642	0.0933879	0.564797	0.4782	-0.0318989	0.701783	0.6615	0.656098	3.36971e-288	-0.533633	2.64339e-93	-0.734823	1.81695e-127	0.0463521	8.22359e-13	-0.845954	2.11089e-116
ENSG00000185201.16	IFITM2	TRUE	-0.161081	3.312e-05	0.50265	-0.122135	9.71416e-05	0.500262	-0.031772	0.474073	1	-0.152695	0.0448081	1	-0.00838569	0.858842	0.8491	0.0305603	0.311666	0.3106	0.120923	0.000969502	0.0005	-0.0223512	3.44351e-18	-0.292264	2.14119e-291	0.448772	9.64782e-208	0.0691869	0.238635	-0.00359273	1
ENSG00000122861.15	PLAU	TRUE	-0.105064	8.99181e-08	0.00275266	-0.0807007	0.00885137	0.500109	-0.083577	3.85379e-05	0.504619	-0.0924546	0.0902017	1	-0.0126095	0.743364	0.7332	0.0117539	0.68002	0.6621	0.00887767	0.570818	0.5759	0.16515	0	-0.0103962	1	-0.206673	1.5613e-133	-0.224197	1.23592e-158	-0.197479	3.29433e-91
ENSG00000130751.9	NPAS1	TRUE	-0.0285078	9.20358e-08	0.00281749	-0.0270761	0.00022456	0.5	-0.036778	1.16661e-05	0.357134	-0.0295053	0.224221	1	0.000997508	0.946048	0.943	0.00242921	0.974676	0.9709	-0.00727269	0.469906	0.4866	0.0238834	8.10841e-30	-0.105366	2.7216e-215	-0.0499444	1.14055e-08	0.227462	1.25732e-297	-0.0267924	1
ENSG00000121753.12	ADGRB2	TRUE	-0.0177982	7.51062e-05	0.502858	-0.0140915	0.000293056	1	-0.00869945	0.00971405	0.514796	-0.00842896	0.110988	1	-0.00936922	0.166536	0.2269	-0.00566251	0.423517	0.4634	-0.000270493	0.983441	0.9846	0.0180559	2.77744e-14	-0.0250662	4.73287e-35	0.00086948	1	-0.0111016	1	0.00646762	1
ENSG00000115758.12	ODC1	TRUE	0.0155466	0.00338314	0.502858	0.0160217	0.000119752	1	0.00244204	0.160019	1	-0.000231859	0.572674	1	0.0157784	0.681435	0.7107	0.0162536	0.843533	0.8498	0.0026739	0.959845	0.9706	-0.0732712	1.74882e-49	0.0819477	1.27855e-40	-0.129661	6.58189e-33	0.317718	1.3194e-254	-0.206558	1.20226e-49
ENSG00000111912.19	NCOA7	TRUE	-0.0616713	0.00400632	0.502895	-0.07025	3.10983e-07	0.00952071	-0.047624	0.00206387	1	-0.0935003	0.0011094	1	0.0318289	0.120391	0.134	0.0232503	0.320894	0.3378	0.0458763	0.020131	0.0195	-0.186468	0	-0.0496292	9.96988e-06	0.158296	1.6093e-211	0.323082	0	0.367534	8.02043e-208
ENSG00000242732.4	RGAG4	FALSE	-0.00201058	0.0269635	0.502912	0.00313743	0.0694	1	0.00104812	0.0297034	1	-0.0110454	0.128832	1	0.00903486	0.124916	0.1965	0.0141829	0.0226099	0.0351	0.0120936	0.0569913	0.074	0.0233388	6.02071e-64	-0.0316741	2.69289e-106	-0.0197287	3.078e-11	0.0133506	2.10079e-16	0.00534213	1
ENSG00000145741.15	BTF3	TRUE	0.0729354	1.01723e-07	0.00311403	0.0713721	1.15548e-14	3.54406e-10	0.0436587	0.00284433	0.501126	0.0566904	0.0216393	1	0.016245	0.40854	0.3997	0.0146817	0.473488	0.4701	-0.0130317	0.38465	0.3567	0.15728	0	0.0567286	1.39559e-22	-0.0703951	8.99941e-34	-0.764912	0	-0.0191753	1
ENSG00000277443.2	MARCKS	TRUE	0.0683757	0.00219017	0.503143	0.140341	9.90007e-06	0.303442	0.107733	0.000321594	0.790216	0.109306	0.136856	1	-0.0409301	0.277012	0.2594	0.0310346	0.7881	0.7575	-0.00157256	0.718312	0.6944	0.0470678	0.274782	-0.081086	0.00128496	-0.105722	1.90747e-07	0.422647	1.45642e-239	-0.689073	1.00132e-239
ENSG00000253729.7	PRKDC	TRUE	0.0320389	1.0291e-07	0.00315038	0.0877437	2.07746e-14	6.35972e-10	0.0458366	4.67205e-10	1.43025e-05	0.0257329	0.434569	1	0.00630594	0.858051	0.8535	0.0620108	0.00757424	0.0056	0.0201037	0.316346	0.2875	0.00710203	1	-0.00424694	1	-0.0145074	1	0.172603	5.51738e-100	-0.343087	1.44362e-165
ENSG00000112033.13	PPARD	FALSE	-0.017147	5.07071e-06	0.15523	-0.0103596	0.0338618	0.50035	0.000839998	0.00508415	1	-0.00531072	0.363265	1	-0.0118363	0.100044	0.1257	-0.00504884	0.405533	0.4244	0.00615072	0.53323	0.5092	-0.00260823	1	0.00901371	5.28442e-05	-0.00591016	1	-0.000914908	1	-0.00600634	1
ENSG00000137868.18	STRA6	TRUE	-0.0433681	2.59639e-05	0.503156	-0.0447668	0.000153598	0.50136	-0.0161545	0.000536953	1	-0.0271896	0.0488265	0.566109	-0.0161786	0.198832	0.2612	-0.0175772	0.199037	0.2484	0.0110351	0.179606	0.1806	-0.0918922	0	-0.0439435	2.64581e-55	0.238147	0	0.08314	2.45045e-143	0.0370432	1.09787e-15
ENSG00000205426.10	KRT81	TRUE	-0.0115491	0.0210631	0.503243	-0.00480395	0.00200601	1	-0.00296032	0.106233	1	5.88314e-05	0.670238	1	-0.0116079	0.0543774	0.0675	-0.00486279	0.0861605	0.3482	-0.00301915	0.368929	0.5136	0.00885838	3.00869e-19	-0.00631687	1.45315e-06	-0.00862432	0.245233	-0.000782874	1	-0.00887338	0.00214838
ENSG00000120688.8	WBP4	TRUE	-0.0543305	0.00605457	0.503251	-0.0553457	0.0805063	0.500176	-0.071119	0.000438318	0.501108	-0.0443471	0.10061	1	-0.00998332	0.687536	0.7065	-0.0109986	0.56819	0.5433	-0.0267719	0.2393	0.2762	-0.0218624	2.10512e-11	0.02643	2.42806e-14	-0.0357222	0.00393434	0.0409163	2.88245e-06	0.0381845	1
ENSG00000087301.8	TXNDC16	TRUE	-0.0236529	0.0502214	0.503401	0.000680621	0.3114	1	0.00348745	0.0318101	1	-0.0156295	0.203256	1	-0.00802339	0.390667	0.426	0.0163102	0.203058	0.2269	0.019117	0.0918421	0.0859	0.0285211	2.03616e-25	-0.0199508	5.0582e-08	-0.0514451	6.08098e-44	0.00539676	0.306377	0.00938801	1
ENSG00000130956.13	HABP4	FALSE	-0.0284103	0.00289509	0.50341	-0.0176053	0.000104931	0.66926	-0.00523401	0.0338678	0.699938	-0.00591497	0.383312	1	-0.0224953	0.0272934	0.0433	-0.0116903	0.213912	0.2403	0.000680962	0.987172	0.9852	-0.000369365	1	-0.0514831	1.4434e-118	0.0511757	1.5154e-85	0.0623345	3.33071e-87	-0.0137504	1
ENSG00000142556.18	ZNF614	FALSE	-0.0100468	0.0486605	0.503451	-0.00781083	0.0627149	1	-0.000839967	0.000752989	1	-0.0119305	0.156694	1	0.00188372	0.867057	0.8642	0.00411971	0.620665	0.6394	0.0110906	0.132649	0.1413	-0.00115652	0.452304	-0.000721272	1	-0.0144814	1	0.02911	5.2111e-33	-0.00694666	1
ENSG00000165259.13	HDX	TRUE	-0.011148	0.000887764	0.503525	-0.0134748	0.000108516	1	-0.00558167	0.0142614	1	-0.001948	0.379809	1	-0.00920003	0.0209145	0.0171	-0.0115268	0.00453621	0.0021	-0.00363367	0.446704	0.3564	-0.0336778	0	-0.0211883	1.08489e-131	0.0603548	0	0.0743013	0	0.0307268	1.23258e-57
ENSG00000130517.13	PGPEP1	FALSE	-0.00997423	0.000684987	0.503541	-0.00915761	0.00319026	1	-0.0128317	9.55991e-05	0.553339	-0.0123947	0.0397853	1	0.00242048	0.656364	0.6801	0.00323709	0.582038	0.5983	-0.00043701	0.906171	0.9034	0.0257676	9.22711e-71	-0.0183751	3.23481e-20	-0.0327671	1.10306e-47	-0.0210208	4.61549e-08	0.0234243	5.11888e-08
ENSG00000124614.13	RPS10	TRUE	0.0401034	0.000540026	0.503559	0.0293174	6.99661e-07	0.0214353	-0.0149613	0.00373348	1	-0.00608938	0.724291	1	0.0461928	0.016924	0.0526	0.0354067	0.010631	0.0207	-0.00887191	0.4858	0.5502	0.0811587	1.69977e-112	-0.0586974	2.71862e-35	-0.166131	7.16534e-159	0.0197272	1	0.0590037	6.85087e-08
ENSG00000164850.14	GPER1	FALSE	-0.000522778	0.00238705	0.503601	-0.00108704	0.0523334	1	0.000445765	0.161773	1	-0.00366078	0.358462	1	0.003138	0.28535	0.3152	0.00257374	0.276868	0.4147	0.00410654	0.100508	0.1466	-0.0102322	1.11263e-103	0.00469633	3.36885e-13	0.0144754	8.04671e-79	0.00141819	1	0.00960683	0.00688082
ENSG00000058085.14	LAMC2	TRUE	-0.0337663	1.18511e-07	0.00362798	-0.0154246	0.0636982	1	-0.0325257	5.73974e-06	0.175711	-0.00946291	0.295879	1	-0.0243034	0.0237134	0.0534	-0.00596171	0.54095	0.5002	-0.0230628	0.0116389	0.0274	-0.00388382	1	0.0448026	2.19684e-41	-0.0735752	1.49723e-85	0.00845133	1	-0.0129181	1
ENSG00000091542.8	ALKBH5	TRUE	-0.0515714	0.00495866	0.503666	-0.0557699	8.63824e-06	0.264442	-0.0305695	0.0199792	0.500112	-0.03445	0.0255934	1	-0.0171214	0.23612	0.2633	-0.0213199	0.105745	0.1384	0.00388044	0.890501	0.8854	-0.152086	0	-0.0694346	1.08082e-42	0.289271	0	0.323173	0	-0.0735717	2.79425e-17
ENSG00000272888.5	LINC01578	TRUE	-0.108169	1.21455e-07	0.00371809	-0.062113	0.00946889	0.5	-0.0262606	0.0294665	1	-0.0737382	0.0226189	1	-0.034431	0.0900257	0.1396	0.0116251	0.674689	0.6819	0.0474776	0.0209826	0.0388	-0.0172562	0.00036407	-0.0532352	4.9902e-20	0.153497	9.27333e-148	-0.0341484	0.0582324	0.0189316	1
ENSG00000102908.20	NFAT5	TRUE	-0.0779508	1.275e-07	0.00390315	-0.0258122	0.00699692	0.867275	-0.0474699	1.79802e-05	0.550427	-0.0403281	0.0660017	1	-0.0376227	0.032799	0.0607	0.014516	0.459458	0.4887	-0.00714181	0.829399	0.8178	0.0675136	2.65618e-62	-0.026542	1	-0.0798703	2.96819e-33	-0.07291	2.41087e-24	-0.0148305	1
ENSG00000272145.1	NFYC-AS1	FALSE	0.0115784	0.0168357	0.503744	0.0171861	0.0154131	1	0.010793	0.0593972	0.546502	0.00390603	0.39298	1	0.00767237	0.419401	0.4462	0.01328	0.138396	0.2042	0.00688697	0.30864	0.3539	0.0242101	3.27638e-24	-0.0135518	0.0475224	-0.0154586	1	-0.0268	6.7604e-09	-0.0163131	1
ENSG00000198755.10	RPL10A	TRUE	0.0695392	1.23886e-07	0.00379252	0.0770633	3.43475e-11	1.05197e-06	0.0535062	0.000675957	1	0.00588589	0.422843	1	0.0636533	0.00151785	0.0015	0.0711774	0.000189363	0	0.0476203	0.0277456	0.0223	0.218639	0	-0.153661	1.57738e-223	-0.221221	2.50071e-273	-0.359387	0	0.265148	2.10634e-119
ENSG00000129354.11	AP1M2	TRUE	-0.10353	1.36512e-07	0.00417904	-0.0945424	5.22593e-09	0.000160034	-0.102683	0.000144865	0.5	-0.0480524	0.134871	1	-0.0554772	0.0149657	0.0181	-0.04649	0.0317561	0.0369	-0.054631	0.0105278	0.0098	-0.156824	1.73045e-240	-0.0365959	0.00252869	0.304645	0	0.175869	1.06482e-111	0.0752062	0.00304269
ENSG00000272931.1	RP5-943J3.2	TRUE	0.042589	0.0442406	0.503979	0.0401893	0.0158128	1	0.024035	0.0275564	0.727477	0.00267695	0.24638	1	0.039912	0.0101432	0.0211	0.0375124	0.00594125	0.0208	0.0213581	0.182853	0.2473	0.0982575	4.37223e-284	-0.0364333	1.39911e-05	-0.100576	4.48621e-129	-0.0914997	6.52109e-75	-0.0946064	2.15252e-58
ENSG00000189410.11	SH2D5	FALSE	0.00148994	0.0186099	0.50414	-0.00295326	0.0548826	1	0.000423409	0.106853	1	0.00158848	0.555102	1	-9.85425e-05	0.923801	0.9306	-0.00454174	0.0534113	0.0816	-0.00116507	0.434582	0.4527	0.00229668	1	-0.00249802	1	-0.00362154	1	0.00399808	0.0526403	-0.00274403	1
ENSG00000178996.13	SNX18	TRUE	-0.0111499	0.0883189	0.504144	-0.006607	0.0833885	1	-0.00403913	0.0377691	1	-0.00748502	0.155322	1	-0.00366484	0.78581	0.7841	0.000878024	0.888081	0.8944	0.00344589	0.705819	0.7095	-0.00226051	1	0.0187054	2.70441e-21	0.0119773	0.531796	-0.0486367	6.46734e-37	-0.00938663	1
ENSG00000143153.12	ATP1B1	TRUE	-0.106283	1.39949e-07	0.00428426	-0.093555	4.69221e-07	0.0143625	-0.104452	1.24535e-09	3.81239e-05	-0.0803037	0.0626949	1	-0.025979	0.18811	0.2118	-0.0132512	0.538236	0.5361	-0.0241486	0.285537	0.3019	-0.0514484	1.40603e-19	-0.0799526	5.2917e-46	-0.00389314	1	0.227151	7.14202e-151	0.230981	1.84331e-85
ENSG00000106635.7	BCL7B	TRUE	-0.0770013	3.33218e-07	0.0102008	-0.0564569	0.00667307	0.502513	-0.0817226	2.73283e-06	0.0836601	-0.0394995	0.143523	1	-0.0375018	0.0224461	0.0476	-0.0169573	0.311171	0.3508	-0.0422231	0.018869	0.0316	0.0765405	3.17738e-91	-0.120021	5.78741e-173	-0.0412069	0.00171047	0.0487437	1.0819e-16	0.0132184	1
ENSG00000121858.10	TNFSF10	FALSE	-0.0150472	0.000707801	0.504382	-0.0107612	0.0415067	0.66864	0.0101261	0.0209627	0.5	-0.0134939	0.0959408	1	-0.00155328	0.763304	0.8362	0.0027327	0.751735	0.8584	0.02362	0.158886	0.1115	-0.029254	5.32184e-177	0.0365687	3.90016e-209	0.0025961	1	-0.022871	1.61495e-32	0.064533	2.02571e-77
ENSG00000113119.12	TMCO6	FALSE	0.00745541	0.00525293	0.504479	-0.00324633	0.0727672	1	-0.00232457	4.08624e-05	0.522227	0.00593977	0.501597	1	0.00151565	0.788235	0.7897	-0.00918609	0.311693	0.3663	-0.00826433	0.363327	0.3988	0.0101204	1	-0.00915163	1	0.00474372	0.00827623	-0.0202951	0.00427949	-0.00245065	1
ENSG00000184009.9	ACTG1	TRUE	0.0573016	1.53757e-07	0.00470696	0.0775072	5.56583e-12	1.70387e-07	0.045928	2.24996e-05	0.500053	0.0631835	0.0492152	1	-0.00588193	0.912756	0.9085	0.0143237	0.577775	0.5795	-0.0172555	0.605703	0.5958	0.175286	3.56429e-188	-0.136076	9.33779e-75	-0.140295	5.19616e-39	0.055078	1.91223e-07	-0.377842	2.74604e-125
ENSG00000206503.11	HLA-A	TRUE	-0.1302	1.55327e-07	0.00475503	-0.199911	7.76148e-14	2.37602e-09	-0.142626	1.71951e-06	0.0526395	-0.1314	0.00152632	1	0.00119991	0.990212	0.9989	-0.0685109	0.0394453	0.0299	-0.0112262	0.747855	0.7149	-0.0989065	3.79789e-16	-0.0592472	2.01258e-45	0.0870065	1.64818e-16	0.143033	9.594e-37	0.370362	7.0438e-103
ENSG00000242125.3	SNHG3	TRUE	0.159793	3.6146e-07	0.0110654	0.154895	9.00879e-06	0.275786	0.14096	8.18966e-06	0.25071	0.0672619	0.036602	1	0.0925316	0.00597801	0.0072	0.0876335	0.00951716	0.0099	0.0736986	0.031306	0.0325	0.081419	2.40587e-24	-0.0478405	1	0.0178629	0.144902	-0.260453	3.26634e-126	0.0552439	0.00376447
ENSG00000143258.15	USP21	FALSE	-0.000782821	0.133705	0.504822	-0.00516606	0.0985493	1	-0.00656789	6.73518e-05	0.731423	0.0119267	0.308193	1	-0.0127095	0.164643	0.1753	-0.0170928	0.0393909	0.0549	-0.0184946	0.0591263	0.072	-0.00841897	9.85866e-18	0.00448646	1	0.00329109	0.474665	0.0121192	4.42156e-07	0.00634797	1
ENSG00000170540.14	ARL6IP1	TRUE	-0.22875	8.15817e-07	0.0249746	-0.113372	0.0779956	1	-0.112329	0.21845	0.586416	-0.129506	0.0790122	0.636278	-0.0992437	0.0532562	0.0625	0.0161341	0.744299	0.7419	0.0171768	0.806725	0.8077	-0.102372	3.70011e-82	-0.075129	1	0.299967	4.36741e-154	0.111092	6.78535e-23	0.0159461	1
ENSG00000128564.6	VGF	TRUE	-0.08072	1.61042e-07	0.00492998	0.0228049	0.0177639	1	-0.0482052	0.25107	0.500074	-0.00648635	0.379169	1	-0.0742336	0.000324564	0.4479	0.0292913	0.719642	0.5751	-0.0417188	0.0224369	0.545	0.0424827	1	-0.0507154	3.28126e-12	-0.0529827	1	0.0671422	1.30509e-05	-0.0587632	1
ENSG00000153132.12	CLGN	TRUE	-0.0703482	0.000158722	0.504998	-0.0358924	0.028483	1	-0.0191804	0.0374757	1	-0.0243312	0.711163	1	-0.0460171	0.0194174	0.0319	-0.0115612	0.640183	0.6239	0.00515077	0.82129	0.8011	-0.248525	0	0.264892	0	0.228358	0	-0.02278	1	-0.0884949	9.17119e-18
ENSG00000158604.14	TMED4	TRUE	-0.107525	1.47732e-06	0.0452253	-0.0826861	6.49557e-05	0.50966	-0.0378142	0.0366217	1	-0.0534389	0.0224873	1	-0.0540856	0.00687174	0.0091	-0.0292472	0.102352	0.1268	0.0156246	0.413846	0.4041	-0.175726	0	0.141269	1.46244e-234	0.218832	0	-0.0201448	1	0.0210716	1
ENSG00000164610.8	RP9	TRUE	-0.0462981	1.00114e-05	0.306478	-0.0520177	5.91893e-08	0.00181666	-0.0366178	0.000910517	0.585673	-0.0270588	0.24346	1	-0.0192393	0.178106	0.2089	-0.0249589	0.11524	0.1418	-0.00955896	0.546654	0.5244	-0.0935023	1.05924e-273	0.108785	6.5643e-251	0.0401267	3.0991e-20	0.0445798	1.63057e-18	-0.0381352	9.43479e-13
ENSG00000149273.14	RPS3	TRUE	0.070276	1.81244e-07	0.00554841	0.055236	3.22404e-14	9.86976e-10	0.0195625	5.63867e-05	0.501337	0.0101043	0.400945	1	0.0601717	0.00252686	0.0029	0.0451317	0.00765053	0.0095	0.00945822	0.877834	0.8617	0.0769314	7.99795e-105	-0.0892039	1.8004e-70	-0.0203061	1	-0.224375	3.37669e-176	0.264027	3.19146e-104
ENSG00000162496.8	DHRS3	TRUE	-0.0812085	0.00662237	0.505563	-0.0876856	2.9482e-06	0.0902668	-0.0591045	0.000830046	0.509006	-0.100785	0.00360318	1	0.0195768	0.420936	0.4449	0.0130998	0.533821	0.5966	0.0416808	0.039486	0.0485	-0.105279	6.42752e-102	0.146691	9.56596e-236	-0.0161742	1.7315e-15	0.137416	3.5734e-48	-0.176857	3.18403e-72
ENSG00000152137.6	HSPB8	TRUE	-0.0152082	0.00617672	0.505779	-0.0164003	0.00865301	0.522659	-0.0186244	0.0440734	0.500003	-0.0134271	0.121898	1	-0.00178104	0.745692	0.7788	-0.00297313	0.513842	0.5228	-0.00519729	0.253111	0.274	0.0185671	2.44256e-51	-0.043853	4.91052e-195	-0.0226419	1.1271e-08	0.0194235	1.36699e-14	0.0800128	1.0028e-95
ENSG00000178662.15	CSRNP3	TRUE	-0.0265098	0.00590309	0.505951	0.00232654	0.610217	1	-0.000645453	0.0883978	0.578591	-0.0100572	0.479784	1	-0.0164526	0.0811604	0.1449	0.0123837	0.175742	0.2111	0.00941171	0.37603	0.3662	0.00549474	1	-0.0259074	4.75978e-14	0.0254359	1.71617e-28	0.0141704	4.29076e-05	-0.0108441	1
ENSG00000188643.10	S100A16	TRUE	-0.0475655	3.84477e-07	0.01177	-0.149464	0.000186176	1	-0.139694	0.0341763	1	0.0347018	0.296138	1	-0.0822673	0.0460465	0.0505	-0.184166	2.49572e-05	0	-0.174395	2.55324e-05	0	-0.399964	0	0.404586	0	0.14827	4.59749e-44	0.0174226	1	0.340506	1.27063e-94
ENSG00000184428.12	TOP1MT	TRUE	0.0786724	0.000622972	0.505966	0.0321692	0.280189	1	0.0523603	0.00725887	1	0.0259005	0.176674	1	0.0527719	0.00712009	0.0124	0.00626863	0.689704	0.7056	0.0264598	0.212057	0.2251	0.0151669	0.792188	-0.0769326	2.245e-57	0.0232285	0.000378044	0.173335	4.53314e-125	-0.156054	5.32573e-62
ENSG00000272720.1	CTA-228A9.3	FALSE	-0.00138211	0.407974	0.506109	-0.00127197	0.312564	1	0.000926488	0.24634	1	-0.00229583	0.109759	1	0.000913722	0.490143	0.5983	0.00102386	0.399633	0.5504	0.00322231	0.0208631	0.0236	-0.0013903	2.51815e-05	-0.000546802	1	0.000207996	1	-0.000435052	1	0.0114041	2.71755e-42
ENSG00000196139.13	AKR1C3	TRUE	-0.0752886	5.56241e-05	0.506164	-0.107789	3.32901e-12	1.02e-07	-0.0899545	3.16891e-07	0.00970099	-0.0590946	0.623019	1	-0.016194	0.545491	0.5276	-0.048694	0.0585148	0.0517	-0.0308599	0.290838	0.2422	-0.194307	0	0.217829	0	0.252873	0	-0.085503	5.43369e-13	-0.194996	1.74989e-111
ENSG00000117569.18	PTBP2	TRUE	-0.0386859	1.56512e-05	0.479129	-0.032555	0.000214062	0.501785	-0.0304001	4.2072e-05	0.515245	-0.025144	0.758653	1	-0.0135419	0.414391	0.4267	-0.00741101	0.602423	0.6031	-0.00525607	0.974689	0.9678	-0.00548172	1	0.0167807	3.19123e-05	-0.0458615	3.14811e-10	0.0271232	0.000436457	0.0217236	1
ENSG00000118515.11	SGK1	FALSE	-0.0152208	1.67641e-06	0.0513199	-0.00240035	0.203816	0.5	-0.0121653	3.60523e-06	0.110367	-0.0133882	0.530919	1	-0.00183261	0.796462	0.8016	0.0109879	0.230274	0.1538	0.00122291	0.89919	0.8847	0.013654	6.05155e-15	-0.00684776	0.0114638	-0.0152753	0.00284363	-0.00286207	1	-0.0184624	6.09852e-10
ENSG00000183323.12	CCDC125	TRUE	-0.0167675	0.0724844	0.506593	-0.000452169	0.102155	1	0.00422012	0.00250562	0.788333	-0.00271958	0.361695	1	-0.0140479	0.170166	0.2046	0.00226741	0.67068	0.6841	0.00693971	0.44545	0.4366	-0.0077194	1.1688e-08	0.0284992	5.47968e-48	-0.000397393	1	-0.0476719	3.53934e-42	0.0110944	1
ENSG00000101888.11	NXT2	FALSE	-0.0127807	0.0232538	0.506655	0.0093452	0.00539822	1	0.00472725	8.63635e-05	1	-0.00770982	0.19517	1	-0.00507088	0.290366	0.4007	0.017055	0.00508801	0.0089	0.0124371	0.0539179	0.0726	0.00184119	1	-0.00253177	1	-0.00726647	1	0.00481713	0.0188296	0.00727616	1
ENSG00000177302.14	TOP3A	TRUE	-0.0249631	0.00268224	0.506847	-0.0237279	0.00565603	1	-0.0130119	0.000961903	0.528486	0.00459903	0.629197	1	-0.0295621	0.00152408	0.0033	-0.0283269	0.00253469	0.0026	-0.0176109	0.060877	0.0604	-0.061549	1.27948e-232	-0.0313293	3.92504e-26	0.127885	0	0.138727	0	-0.0310627	1.64661e-06
ENSG00000118137.9	APOA1	TRUE	-0.006517	2.4046e-07	0.00736121	-0.0403711	4.63972e-05	0.506038	-0.0315164	0.0071298	0.545404	-0.0571883	0.325567	1	0.0506713	0.0229748	0.0264	0.0168172	0.414944	0.4059	0.0256719	0.201545	0.191	-0.0699883	4.42706e-77	-0.0959459	5.06267e-29	0.0645553	1.50555e-50	0.203127	2.76143e-84	0.29039	3.27374e-113
ENSG00000143603.18	KCNN3	TRUE	-0.0184771	0.0622721	0.506945	-0.0119086	0.0929494	0.819991	-0.0163049	0.00395911	1	-0.00470004	0.599612	1	-0.013777	0.179599	0.1797	-0.00720858	0.581854	0.5834	-0.0116048	0.287955	0.2936	-0.0489951	2.64628e-189	0.0220804	8.5097e-39	-0.000233702	1	0.039076	7.49061e-38	0.14622	5.03754e-116
ENSG00000163171.7	CDC42EP3	TRUE	-0.115379	2.26975e-07	0.0069484	-0.101917	2.2742e-07	0.00696202	-0.140532	7.31782e-14	2.2402e-09	-0.119698	0.000266212	1	0.00431898	0.925519	0.9059	0.0177811	0.548414	0.5026	-0.0208337	0.365577	0.3264	0.0209164	1	-0.0939966	3.0065e-31	-0.0557844	0.0910237	0.188156	5.49786e-104	0.0360249	0.00765325
ENSG00000139219.17	COL2A1	TRUE	-0.0518283	5.78789e-06	0.177185	0.00515064	0.119024	1	0.018407	0.296985	1	-0.0390872	0.090441	1	-0.0127411	0.424933	0.4482	0.0442378	0.0469076	0.039	0.0574942	0.0187131	0.0108	0.115239	0	-0.142726	0	-0.129538	9.86204e-162	0.142769	1.78616e-78	-0.122297	1.8203e-61
ENSG00000145494.11	NDUFS6	TRUE	0.0348384	0.000268903	0.50709	0.0403685	0.000174427	0.500042	-0.0020037	0.063929	1	0.022	0.244868	1	0.0128384	0.533122	0.5427	0.0183685	0.365112	0.3643	-0.0240037	0.154709	0.1407	-0.0817271	1.16069e-87	0.172512	0	-0.221255	1.60018e-254	0.215503	4.19258e-192	-0.147816	3.36153e-43
ENSG00000267530.2	AC006273.5	FALSE	-0.0152699	0.214664	0.507266	0.00232052	0.205047	1	0.00644075	0.0128677	1	-0.0140299	0.355336	1	-0.00124	0.891286	0.899	0.0163504	0.136754	0.1621	0.0204706	0.0578564	0.0758	-0.00852366	3.62237e-09	0.00304896	1	0.0484709	2.39231e-56	-0.0330016	6.59291e-07	-0.015581	1
ENSG00000132950.18	ZMYM5	TRUE	-0.0668329	2.67888e-07	0.00820086	-0.0844228	0.000120389	0.5	-0.0781644	1.31343e-09	4.02081e-05	-0.059168	0.0208963	1	-0.00766489	0.642495	0.7003	-0.0252549	0.154393	0.1716	-0.0189964	0.369435	0.4439	0.0216707	0.000839802	-0.0276174	0.000123419	-0.0690474	4.32432e-19	0.0892721	4.93213e-40	-0.02494	0.0079769
ENSG00000166441.12	RPL27A	TRUE	0.0836819	2.45785e-07	0.0075242	0.114337	5.79755e-05	0.5	0.108209	1.90062e-05	0.502271	0.036481	0.135517	1	0.0472009	0.0531961	0.0956	0.0778564	0.00106222	0.0027	0.0717276	0.00298564	0.0045	0.104184	4.62722e-97	-0.12267	4.53162e-74	-0.0237256	1	-0.176389	2.1071e-62	0.174182	3.60475e-20
ENSG00000141738.13	GRB7	FALSE	-0.00962378	1.03195e-06	0.0315911	0.000112407	0.206901	1	-0.0130021	0.00362274	1	-0.0110704	0.0390953	1	0.00144664	0.762684	0.7995	0.0111828	0.0637804	0.0839	-0.00193172	0.792089	0.8181	0.0128428	6.20562e-22	0.000919718	1	-0.0313261	8.01675e-58	-0.0297094	8.03952e-39	0.0363831	1.62897e-20
ENSG00000101928.12	MOSPD1	TRUE	-0.0283448	7.9869e-05	0.507569	-0.037859	2.58654e-06	0.0792571	-0.0284536	0.00112981	0.504691	-0.021483	0.128683	1	-0.00686174	0.5066	0.5193	-0.016376	0.147353	0.1747	-0.00697054	0.489145	0.4974	-0.0247757	2.48351e-32	0.0437378	1.84162e-72	-0.019172	0.233857	0.00021775	1	0.0170023	1
ENSG00000168994.13	PXDC1	TRUE	-0.0375123	2.61978e-07	0.00801994	-0.0506189	1.78272e-13	5.46473e-09	-0.0497867	4.99763e-12	1.52993e-07	-0.0359806	0.00500464	1	-0.00153172	0.904802	0.9016	-0.0146382	0.210048	0.2532	-0.0138061	0.178901	0.2188	-0.00540102	1	0.041251	2.85148e-49	-0.0316226	1.99506e-08	-0.0190959	1	-0.035163	1.22183e-09
ENSG00000102010.14	BMX	FALSE	-0.00139981	0.00545638	0.507933	-0.00022191	0.424823	1	-0.00536498	0.0115114	1	-0.00249707	0.240953	1	0.00109726	0.717477	0.6464	0.00227516	0.205817	0.3665	-0.00286791	0.183882	0.4854	-0.00799918	1.37289e-50	0.0119758	2.86078e-67	-0.0010932	1	0.00552511	0.0577292	-0.00627343	0.0291093
ENSG00000159199.13	ATP5G1	TRUE	0.0930713	2.67093e-07	0.00817653	0.0306683	0.000110757	0.736468	0.0188368	0.0234138	1	0.0578227	0.0215711	1	0.0352486	0.123992	0.1354	-0.0271544	0.320152	0.3385	-0.0389859	0.0806783	0.0868	-0.0883276	9.33941e-60	0.239183	0	-0.170616	1.83415e-92	-0.134731	2.69989e-43	0.109215	4.85764e-12
ENSG00000051523.10	CYBA	TRUE	-0.0161867	3.65839e-06	0.111994	-0.0311426	4.07078e-07	0.0124684	-0.0452414	0.000108423	0.678028	-0.0456368	0.276964	1	0.0294501	0.162636	0.1712	0.0144942	0.290743	0.2818	0.000395425	0.937207	0.9262	0.0639255	5.70316e-56	0.0235368	0.629641	-0.036471	4.08635e-07	-0.289821	9.88999e-229	0.0364201	1
ENSG00000035862.12	TIMP2	TRUE	-0.0418932	5.71734e-06	0.175025	-0.0478325	0.000216256	0.5	-0.0342491	0.0576157	0.5	-0.0427797	0.187506	1	0.000886488	0.870418	0.861	-0.00505284	0.763066	0.7577	0.00853061	0.625576	0.5863	-0.0431426	1.99191e-77	0.00184402	1	0.041104	1.18943e-35	0.0423205	6.9701e-28	0.0955564	3.57014e-29
ENSG00000163683.11	SMIM14	TRUE	-0.0528992	6.98436e-07	0.0213812	-0.0496918	2.14079e-07	0.0065542	-0.0452133	3.10619e-05	0.500093	-0.0652418	0.000820497	0.937911	0.0123427	0.435376	0.4553	0.01555	0.256624	0.2709	0.0200285	0.18198	0.1736	0.0656574	7.87855e-145	-0.0712786	7.1633e-114	1.06027e-05	1	-0.0494693	1.61401e-11	-0.0393367	1.21395e-10
ENSG00000181274.6	FRAT2	TRUE	0.00961641	0.075937	0.50837	0.0130623	0.0294444	1	0.0185196	0.0094943	0.507019	-0.010414	0.170817	1	0.0200304	0.066996	0.1074	0.0234763	0.022006	0.0598	0.0289336	0.0113431	0.0194	0.00964367	1	0.0107466	0.00098629	-0.0321539	2.31162e-11	-0.0317338	9.50804e-10	0.021061	1
ENSG00000173457.10	PPP1R14B	TRUE	0.0199139	2.84546e-07	0.0087108	-0.0140741	0.000159109	0.502618	-0.0498256	0.001471	0.665851	0.0209212	0.274612	1	-0.00100731	0.953994	0.9552	-0.0349953	0.195864	0.1863	-0.0707468	0.000727806	0.0003	-0.249599	0	0.0630741	2.4959e-42	0.176979	3.2613e-180	0.275673	7.71292e-262	0.358969	2.55511e-198
ENSG00000159335.15	PTMS	TRUE	0.0709078	2.78626e-07	0.00852956	0.149762	5.98556e-13	1.83236e-08	0.133615	8.61469e-08	0.00263721	0.0548407	0.0377292	1	0.0160671	0.605285	0.5978	0.0949215	0.00150845	0.0005	0.0787742	0.00195002	0.0011	0.209015	0	-0.373654	0	0.0174414	1	0.168192	3.43057e-57	-0.230698	1.60803e-67
ENSG00000131015.4	ULBP2	TRUE	-0.0142803	2.75367e-06	0.0842982	-0.0108501	0.0190039	0.542425	-0.029104	3.3072e-06	0.101243	-0.00949182	0.473734	1	-0.00478851	0.392084	0.3464	-0.00135825	0.569698	0.5034	-0.0196122	0.0195903	0.0131	0.0338014	7.01627e-95	-0.0355816	4.2728e-76	-0.0274464	5.73758e-13	0.0141511	0.000213736	-0.029113	9.29012e-16
ENSG00000222714.1	RN7SKP38	FALSE	0.00351077	0.0538671	0.508931	5.69333e-05	0.0416751	1	0.000202737	0.318282	1	-0.000548335	0.384914	1	0.00405911	0.0858667	0.0751	0.000605268	0.727384	0.7722	0.000751071	0.774712	0.8142	0.000674643	1	0.000248395	1	-0.00113757	1	-0.00102483	1	-0.000953678	1
ENSG00000183087.14	GAS6	FALSE	-0.0174515	0.000324671	0.508951	-0.00955619	0.110862	0.566035	-0.00797475	0.0777351	1	-0.00477841	0.384494	1	-0.0126731	0.0258671	0.0824	-0.00477777	0.553508	0.5841	-0.00319634	0.61236	0.6572	0.00495889	1	-0.00979147	1	-0.0194366	6.25393e-11	-0.00236749	1	0.0570503	1.95287e-45
ENSG00000189067.12	LITAF	TRUE	-0.0883894	3.86377e-07	0.0118282	-0.0196384	0.596992	1	-0.061557	0.0384795	1	-0.0445685	0.110682	1	-0.0438208	0.030413	0.0618	0.0249302	0.295579	0.3125	-0.0169885	0.343334	0.3658	0.0159387	1	0.0969845	6.88124e-111	-0.145851	4.0983e-83	-0.199877	1.11571e-141	0.1268	2.7875e-31
ENSG00000120129.5	DUSP1	TRUE	-0.0642867	4.03329e-05	0.509429	-0.0781816	2.70536e-07	0.00828193	-0.0636576	3.25065e-06	0.0995121	-0.0449888	0.300842	1	-0.0192979	0.392892	0.4231	-0.0331927	0.0978655	0.1293	-0.0186688	0.458183	0.4952	-0.040889	7.91354e-59	0.0819479	1.65032e-103	-0.050249	1	-0.0875916	4.64558e-21	0.165127	2.54993e-53
ENSG00000072778.19	ACADVL	TRUE	0.0997002	6.12112e-06	0.187386	0.0299179	0.038828	1	0.0349324	0.366846	1	0.0438974	0.0928934	1	0.0558028	0.124349	0.1484	-0.0139794	0.610858	0.6108	-0.00896496	0.933095	0.9336	0.284449	0	-0.277731	1.44218e-251	-0.257143	5.86159e-91	0.0278425	3.11678e-16	-0.185171	5.61677e-15
ENSG00000152128.13	TMEM163	TRUE	0.0139924	0.0498829	0.509472	0.00410981	0.0644251	1	0.0118341	0.00209468	1	0.000557772	0.498353	1	0.0134346	0.186506	0.188	0.00355204	0.7605	0.7923	0.0112763	0.245264	0.3018	0.0354615	1.09644e-124	-0.00907364	0.116537	-0.0422527	3.24499e-64	-0.0395215	1.03611e-40	-0.0241961	5.45518e-06
ENSG00000162923.14	WDR26	TRUE	-0.0736048	1.95803e-05	0.510026	-0.0730111	4.30172e-06	0.131691	-0.0141847	0.0880555	1	-0.0334275	0.147473	1	-0.0401773	0.0255141	0.0302	-0.0395836	0.022823	0.0284	0.0192428	0.32101	0.3253	-0.0871924	1.34195e-163	0.0377797	6.61323e-15	0.0653075	1.25461e-41	0.107433	6.87747e-67	0.0541761	1.95298e-05
ENSG00000112763.15	BTN2A1	TRUE	-0.0863164	3.40222e-07	0.0104152	-0.0757036	0.00015861	0.501659	-0.0613962	6.49717e-05	0.569673	-0.062797	0.0108849	1	-0.0235194	0.172794	0.1986	-0.0129066	0.389796	0.3873	0.00140077	0.996809	0.9956	-0.00349541	1	-0.00193682	1	-0.00900788	1	0.073559	2.85214e-27	-0.0806231	2.33829e-26
ENSG00000226791.6	AC109826.1	FALSE	0.000669165	0.00327701	0.510163	-0.00233387	0.113829	1	-0.00322056	0.120518	1	-0.00403862	0.2899	1	0.00470778	0.120742	0.0865	0.00170475	0.370453	0.4827	0.000818058	0.573521	0.6418	-0.00519976	1.52378e-29	0.00138183	1	0.00889926	1.3327e-35	-0.00156659	1	0.00947718	2.41593e-07
ENSG00000277170.1	RP11-295D4.4	FALSE	-0.000506391	0.264735	0.510261	0.00092643	0.393306	1	-0.00293474	0.0363325	1	-0.00133977	0.476345	1	0.000833375	0.53554	0.5801	0.0022662	0.187774	0.2183	-0.00159498	0.627244	0.6794	0.000659823	1	-0.000835562	1	-0.00140012	1	-0.000697253	1	0.00372455	1
ENSG00000156508.17	EEF1A1	TRUE	0.12064	3.36632e-07	0.0103053	0.121138	5.90645e-14	1.80814e-09	0.094323	1.05081e-10	3.21685e-06	0.0251376	0.175879	1	0.0955025	1.54437e-05	0	0.0959999	7.59453e-06	0.0001	0.0691854	0.00244636	0.0037	0.212636	0	-0.113934	1.48104e-84	-0.108299	1.92329e-45	-0.581954	0	0.205231	4.14266e-62
ENSG00000048649.13	RSF1	TRUE	-0.0579183	0.0939997	0.510341	-0.0323757	0.0454106	1	-0.0606807	0.0857972	1	-0.0500714	0.0374475	1	-0.00784696	0.799498	0.8053	0.0176957	0.394105	0.4106	-0.0106093	0.70515	0.7022	0.0720147	1.23276e-69	-0.0131452	1	-0.13902	1.14108e-89	-0.0531507	1.11032e-07	-0.00322649	1
ENSG00000116717.11	GADD45A	TRUE	-0.295635	3.38866e-07	0.0103737	-0.267688	0.000191155	0.5	-0.354474	1.65311e-15	5.06066e-11	-0.225729	0.00119683	1	-0.0699054	0.0954586	0.1354	-0.0419591	0.252459	0.2618	-0.128745	0.00367189	0.0075	-0.114445	1.90941e-130	0.0890683	9.57315e-36	-0.13091	1	0.1221	9.30533e-30	0.379474	1.38846e-112
ENSG00000283566.1	ABC13-47656900H15.1	FALSE	-0.00023914	3.43713e-07	0.0105221	-0.00192992	0.0977133	1	-0.0053077	0.0200361	1	0.00766805	0.415311	1	-0.00790719	0.218569	0.2921	-0.00959797	0.117374	0.1646	-0.0129758	0.0601102	0.0688	0.0138936	0.000352993	-0.00576585	1	-0.00628785	1	-0.0204704	2.2052e-05	-0.0149464	0.150111
ENSG00000158406.4	HIST1H4H	TRUE	-0.163124	3.44303e-07	0.0105401	-0.19978	4.86089e-35	1.48806e-30	-0.193457	7.22307e-33	2.2112e-28	-0.0396298	0.22298	1	-0.123494	0.0199187	0.0201	-0.16015	6.32185e-08	0.0029	-0.153828	1.12445e-07	0.0033	0.026945	3.11017e-16	0.00682467	2.02406e-14	-0.0931416	0.0156903	-0.0235593	1	0.048956	3.4324e-29
ENSG00000170606.13	HSPA4	TRUE	0.128736	3.4725e-07	0.0106304	0.0880917	0.00103207	0.500356	0.126761	0.00150618	0.5	0.12377	4.06664e-06	0.116772	0.00496622	0.798974	0.7929	-0.0356781	0.192189	0.2055	0.00299153	0.692188	0.6857	-0.0117336	1	0.184547	2.50621e-224	-0.0182249	1	-0.381891	0	-0.101756	4.04694e-12
ENSG00000169245.5	CXCL10	FALSE	-0.0112661	0.0574704	0.510943	-0.0244266	0.00889911	1	-0.023277	0.0799006	1	-0.0295544	0.687889	1	0.0182883	0.732703	0.699	0.00512776	0.955561	0.9768	0.00627736	0.963043	0.9709	-0.043172	7.78055e-23	0.0690155	9.16832e-84	0.0172181	1	-0.0265323	0.210879	-0.0117281	1
ENSG00000091536.16	MYO15A	FALSE	-8.87288e-05	0.5	0.511168	-0.000332847	0.158724	1	1.81005e-05	0.933703	1	-0.000638541	0.337117	1	0.000549812	0.272147	0.4813	0.000305694	0.665582	0.7724	0.000656641	0.362627	0.4065	4.99229e-05	1	-0.000337182	1	0.000543441	1	0.000101082	1	-0.000335914	1
ENSG00000170759.10	KIF5B	TRUE	-0.194496	4.7778e-07	0.0146263	-0.195589	3.69505e-08	0.00113112	-0.103808	0.00140494	1	-0.102484	0.00442554	1	-0.0920126	0.00990875	0.0119	-0.0931052	0.00576697	0.0074	-0.00132414	0.919853	0.9017	-0.484963	0	-0.0896876	1	0.746075	0	0.431833	0	0.489023	7.71431e-252
ENSG00000122643.18	NT5C3A	TRUE	-0.102252	3.91111e-07	0.0119731	-0.0707744	3.11853e-05	0.565369	-0.0552438	0.000811362	0.569498	-0.0468228	0.0605944	1	-0.0554288	0.00274157	0.0054	-0.0239516	0.142035	0.1752	-0.00842104	0.554431	0.5223	-0.171493	0	0.182828	0	0.118424	8.32518e-113	0.0367231	9.77989e-09	-0.0368841	0.0882868
ENSG00000119801.12	YPEL5	TRUE	-0.0572671	2.6941e-06	0.0824744	-0.0873361	0.000320749	0.5	-0.0754409	2.02116e-05	0.505288	-0.127518	0.000392918	0.500233	0.0702507	0.00593272	0.0074	0.0401816	0.173134	0.1432	0.0520769	0.0602828	0.0577	0.0960837	1.05202e-135	-0.109915	1.55765e-114	-0.105358	2.93908e-55	-0.00710465	1	0.087144	3.46217e-11
ENSG00000104529.17	EEF1D	TRUE	0.0466377	4.18046e-07	0.0127976	0.0504877	7.8297e-10	2.39691e-05	-2.51771e-05	0.00199164	0.500001	0.00724408	0.490528	1	0.0393936	0.0199276	0.0282	0.0432436	0.00864593	0.0133	-0.00726926	0.51257	0.5122	0.228425	0	-0.0753271	2.55776e-54	-0.26903	0	-0.0968736	6.19045e-34	-0.440398	0
ENSG00000141030.12	COPS3	TRUE	-0.0894338	0.00108441	0.512806	-0.108644	9.38018e-05	0.5	-0.07282	0.00102072	1	-0.0127893	0.227831	1	-0.0766445	0.00571927	0.0055	-0.0958542	0.000318679	0	-0.0600307	0.0368869	0.0284	-0.305694	0	-0.165907	2.02662e-81	0.554453	0	0.64682	0	-0.205587	2.51192e-59
ENSG00000080824.18	HSP90AA1	TRUE	0.0603997	2.59889e-06	0.0795598	0.085454	2.39093e-08	0.000731455	0.0394131	2.10761e-07	0.00645203	0.0489897	0.0216841	1	0.01141	0.686729	0.6735	0.0364643	0.180541	0.1851	-0.00957664	0.875425	0.8741	-0.112894	1.88475e-60	0.0656391	2.46999e-43	-0.0921968	3.13346e-13	0.499016	0	-0.390581	2.74413e-173
ENSG00000112210.11	RAB23	FALSE	-0.0056837	0.213941	0.513674	-0.00304178	0.0917215	0.592392	-0.00312778	0.0430589	1	-0.00310253	0.484533	1	-0.00258117	0.679604	0.6785	6.07491e-05	0.92791	0.9192	-2.52471e-05	0.89771	0.8953	-0.0198447	2.01405e-89	0.00236147	1	0.0314518	1.73072e-76	0.0225234	6.433e-31	0.00451291	1
ENSG00000251562.7	MALAT1	TRUE	-0.345001	5.68562e-07	0.0174054	-0.232937	1.31168e-05	0.401545	-0.246441	3.82389e-06	0.117061	-0.290737	0.0415855	1	-0.0542639	0.371943	0.3498	0.0577999	0.328539	0.288	0.0442964	0.362662	0.3115	0.436828	0	-0.183574	4.64023e-34	-0.65796	4.0829e-257	-0.632737	2.74084e-195	0.209102	1.78535e-18
ENSG00000050030.13	KIAA2022	TRUE	-0.00941953	0.122765	0.513929	-0.000490843	0.395832	1	-0.00371687	0.245902	1	-0.00547248	0.391441	1	-0.00394705	0.402286	0.4012	0.00498164	0.442337	0.3542	0.0017556	0.804786	0.7583	0.00987858	9.08102e-17	0.000578999	0.00316301	-0.0155445	1.90219e-33	-0.0101129	1.39297e-05	-0.0123491	4.5783e-08
ENSG00000229853.1	RP5-1049G16.4	FALSE	0.00181753	0.5	0.514134	0.000346319	0.65132	1	-0.000200653	0.848908	1	0.000696943	0.534515	1	0.00112058	0.552339	0.5183	-0.000350624	0.870267	0.8705	-0.000897596	0.330053	0.5256	0.000603266	1	-0.000528159	1	-0.000527523	1	-0.000246418	1	6.53674e-06	1
ENSG00000100100.12	PIK3IP1	TRUE	-0.00873631	0.00669926	0.514246	0.00103651	0.00184036	1	0.00129204	0.00517329	1	-0.00362376	0.555343	1	-0.00511255	0.525445	0.6132	0.00466027	0.404235	0.441	0.0049158	0.435605	0.4616	0.0117357	6.17027e-10	-0.0143051	4.35098e-08	-0.0233978	8.75698e-17	-0.0219698	2.76867e-08	0.0745423	6.26162e-76
ENSG00000167977.8	KCTD5	FALSE	-0.0442702	4.78068e-07	0.0146351	-0.0271312	9.5611e-05	0.506386	-0.00689413	4.80823e-05	0.75221	-0.00963037	0.426688	1	-0.0346399	0.000763533	0.0025	-0.0175008	0.073852	0.1033	0.00273624	0.84182	0.8248	-0.0245534	1.164e-44	-0.00169876	1	0.0177749	1.30934e-10	0.078127	2.5355e-85	-0.015203	1
ENSG00000213626.11	LBH	TRUE	-0.122257	0.00138481	0.514932	-0.0512689	0.211661	1	-0.0866171	0.00413963	1	-0.0758506	0.112942	1	-0.0464069	0.194902	0.2163	0.0245817	0.395135	0.4063	-0.0107665	0.924292	0.9143	0.0464413	1	-0.0206598	1	-0.0861213	0.00477195	0.000850262	1	-0.0165985	1
ENSG00000133056.13	PIK3C2B	FALSE	-0.0026338	0.0253068	0.514956	-0.013335	0.00230386	1	-0.00497642	0.144445	1	-0.00671264	0.250403	1	0.00407884	0.600121	0.6113	-0.00662232	0.22225	0.2618	0.00173622	0.866823	0.869	-0.0030269	0.000299699	0.0135536	3.37734e-20	-0.00323838	1	-0.0159479	0.00022131	-0.00279495	1
ENSG00000120063.9	GNA13	FALSE	-0.0221937	0.00561928	0.51496	-0.0145132	0.0119429	1	-0.0257193	0.00154658	0.500007	-0.00222287	0.856694	1	-0.0199708	0.0350124	0.0499	-0.0122903	0.223343	0.2243	-0.0234965	0.0126165	0.0169	-0.0140327	2.65309e-16	0.00978583	0.0533251	-0.000555016	1	0.0131525	6.97247e-05	0.0268515	0.636904
ENSG00000143862.7	ARL8A	TRUE	-0.0461775	0.00226294	0.515183	-0.059265	8.90005e-06	0.271751	-0.0359721	9.27351e-06	0.28389	-0.0317472	0.0259473	1	-0.0144303	0.234749	0.2685	-0.0275178	0.0412207	0.0542	-0.00422489	0.758301	0.7445	-0.103008	0	0.0278464	1.06893e-20	0.0948439	1.56004e-123	0.0960323	2.16823e-90	0.142449	9.28032e-71
ENSG00000156467.9	UQCRB	TRUE	0.0495997	5.04947e-07	0.0154579	0.0665945	3.29002e-08	0.00100717	0.079059	0.00021766	0.528708	0.031465	0.237963	1	0.0181347	0.31566	0.3588	0.0351295	0.071417	0.0979	0.047594	0.0325055	0.0414	0.0645947	9.11973e-82	0.148937	8.40423e-207	-0.21846	8.35084e-252	-0.227571	5.98864e-192	-0.228771	7.16824e-103
ENSG00000135842.16	FAM129A	TRUE	-0.0842363	0.000965242	0.515464	-0.0380195	0.0323623	1	-0.0732468	0.0220517	0.500218	-0.0421898	0.108308	1	-0.0420465	0.069101	0.0739	0.00417033	0.984937	0.9805	-0.0310569	0.125391	0.1212	0.0158583	7.86402e-23	0.0466276	3.4606e-23	-0.138092	1.56015e-130	0.0912293	0.00380935	-0.16143	5.64379e-77
ENSG00000139289.13	PHLDA1	TRUE	-0.0485572	5.54286e-07	0.0169683	-0.0177909	0.119403	1	-0.0167404	0.0142208	1	-0.0337335	0.034569	1	-0.0148237	0.156387	0.207	0.0159426	0.246163	0.2596	0.0169931	0.187339	0.1989	0.00363566	1	-0.00790541	1	-0.0174238	0.0839136	0.0438203	5.23152e-19	-0.026899	1.64767e-07
ENSG00000168014.16	C2CD3	TRUE	-0.0169771	5.71758e-07	0.0175032	-0.0217641	0.0034422	0.539446	-0.0209924	1.19922e-05	0.367118	-0.0163172	0.132027	1	-0.000659968	0.99982	0.9979	-0.00544693	0.583576	0.5956	-0.00467526	0.720429	0.7166	0.0136184	1	-0.0150364	0.0794332	-0.014197	1	-0.00408972	1	0.015628	1
ENSG00000116584.17	ARHGEF2	TRUE	-0.0423044	0.00709163	0.515759	-0.0301211	0.0573553	1	-0.0391118	4.22061e-05	1	-0.027088	0.183372	1	-0.0152163	0.204618	0.2416	-0.00303306	0.701695	0.7164	-0.0120238	0.423278	0.4424	-0.0499094	3.58765e-78	0.0146579	1	0.0550512	1.95313e-38	0.0439306	2.95032e-17	0.0512585	8.6418e-13
ENSG00000105185.11	PDCD5	TRUE	0.0471564	5.48773e-07	0.0167996	0.0343358	0.00376431	0.71702	0.00516924	0.172186	0.713342	0.0434165	0.0845471	1	0.00373989	0.914125	0.9196	-0.00908064	0.701443	0.6814	-0.0382472	0.0683278	0.0705	-0.118517	1.53334e-128	0.0867092	1.7437e-71	0.0362131	0.000417479	0.357323	0	-0.433953	2.14227e-248
ENSG00000137193.13	PIM1	TRUE	-0.0420469	1.22662e-06	0.0375505	-0.0480474	2.16589e-09	6.63042e-05	-0.0417501	1.09249e-05	0.334443	-0.0280652	0.145147	1	-0.0139817	0.327682	0.3434	-0.0199822	0.113034	0.1286	-0.0136849	0.457578	0.474	-0.0197134	3.41632e-24	0.0144056	0.568661	0.0141113	7.24608e-09	0.0364235	5.35945e-23	-0.0311432	2.25574e-05
ENSG00000131584.18	ACAP3	TRUE	-0.0212731	0.00996897	0.516468	-0.00909859	0.0575237	1	-0.0129579	0.0103927	0.500095	-0.0144159	0.175316	1	-0.00685724	0.577438	0.6306	0.00531728	0.539002	0.5759	0.00145802	0.887793	0.8692	-0.00247606	1	-0.0429147	1.20219e-54	0.0619188	1.16308e-80	0.0221623	4.38694e-07	0.00999362	1
ENSG00000117410.13	ATP6V0B	TRUE	-0.167259	5.41194e-07	0.0165676	-0.216896	6.35765e-14	1.94627e-09	-0.196827	4.20161e-06	0.128624	-0.138805	0.00233924	0.53457	-0.0284542	0.337198	0.3498	-0.0780913	0.00164729	0.0029	-0.0580223	0.00860767	0.0091	-0.201284	0	0.0778522	5.14015e-47	0.226614	3.35512e-239	0.151943	3.3002e-75	0.131303	1.58794e-23
ENSG00000051128.18	HOMER3	TRUE	-0.0441711	7.54431e-07	0.0230954	-0.028159	0.00840266	0.511153	-0.0220684	0.00103341	1	-0.0189768	0.182863	1	-0.0251943	0.0191067	0.0472	-0.00918222	0.544224	0.5728	-0.0030916	0.895388	0.8778	-0.0126458	5.09919e-05	-0.0291328	5.35406e-22	0.0819823	5.63511e-100	0.0148716	0.000187783	-0.017535	1
ENSG00000168913.6	ENHO	FALSE	0.00144176	0.0988113	0.516961	-0.00564769	0.0555702	1	-0.00438012	0.0024317	1	-0.00448294	0.218635	1	0.0059247	0.196685	0.2579	-0.00116475	0.758957	0.8138	0.000102817	0.947557	0.962	0.00627452	1.38823e-06	-0.00661742	2.8701e-08	-0.00950729	0.000532916	0.0112543	4.02715e-16	-0.00994803	0.000487685
ENSG00000156976.15	EIF4A2	TRUE	-0.113622	4.83696e-06	0.148074	-0.0921173	0.00184475	0.501204	-0.0434914	0.0311411	1	-0.151251	0.00196687	1	0.037629	0.277921	0.3952	0.0591332	0.175926	0.1518	0.107759	0.000395012	0.0033	-0.0201	1.33853e-11	0.0279686	5.73436e-06	0.0895332	3.77318e-54	-0.159701	2.7921e-58	0.060049	0.0321825
ENSG00000060982.14	BCAT1	TRUE	0.0411431	5.59604e-07	0.0171312	0.000427775	8.64473e-07	0.0264641	0.0979463	7.3329e-05	0.503699	0.0524351	0.305066	1	-0.011292	0.690876	0.6609	-0.0520074	0.238049	0.2257	0.0455111	0.433113	0.4338	-0.76596	0	0.271281	1.10126e-232	0.56871	0	0.800757	0	0.463228	5.43727e-43
ENSG00000132383.11	RPA1	TRUE	-0.0638038	0.000539627	0.517173	-0.09061	9.49448e-08	0.00290655	-0.0260693	0.0307995	0.57154	-0.0173858	0.773127	1	-0.0464181	0.0102524	0.0138	-0.0732243	2.52664e-05	0	-0.0086835	0.650583	0.6241	-0.196704	0	-0.0894397	9.56624e-42	0.264581	0	0.525044	0	-0.0818129	9.14156e-10
ENSG00000197728.9	RPS26	TRUE	0.0697783	8.79509e-07	0.0269244	0.0714597	1.05413e-09	3.22747e-05	0.0588683	0.00316854	1	0.0721377	0.00152745	0.967558	-0.00235942	0.834967	0.8451	-0.000677978	0.815039	0.8289	-0.0132694	0.478103	0.5193	-0.0141012	1	0.067595	4.11128e-44	-0.0313089	0.459088	-0.0194292	1	-0.0951417	4.5085e-19
ENSG00000092621.11	PHGDH	TRUE	-0.0573502	7.9528e-06	0.243459	-0.0195898	6.44263e-07	0.0197161	-0.0112181	0.000709551	0.533651	-0.0184021	0.499153	1	-0.0389482	0.188748	0.1894	-0.00118776	0.92053	0.9107	0.00718399	0.977319	0.9788	-0.0177817	0.00498962	0.0831123	0.00165477	-0.0438476	1	0.188099	3.0774e-27	-0.580753	0
ENSG00000147509.13	RGS20	TRUE	-0.0668707	0.0127586	0.517959	-0.0409322	0.0159964	1	-0.0670676	0.0189188	0.500008	-0.0350962	0.144411	1	-0.0317745	0.153791	0.1479	-0.00583599	0.754402	0.7174	-0.0319714	0.101158	0.0873	0.0848992	3.90348e-117	0.0423851	1.39422e-20	-0.145045	4.78621e-111	-0.131114	4.26071e-68	-0.189828	2.53317e-103
ENSG00000042753.11	AP2S1	TRUE	0.0337288	7.93603e-07	0.0242946	0.0264153	4.02923e-12	1.23378e-07	-0.0676208	4.55934e-05	0.521884	0.0178801	0.451026	1	0.0158487	0.38906	0.4154	0.00853523	0.634306	0.6537	-0.0855008	6.55e-05	0	0.083043	2.53972e-73	-0.0141499	1	-0.101693	2.45683e-41	0.163971	7.35081e-92	-0.659342	0
ENSG00000156853.12	ZNF689	FALSE	-0.0328803	6.1145e-07	0.0187183	-0.000409228	0.0392256	1	-0.0156361	0.00422859	0.505488	-0.00197404	0.523394	1	-0.0309062	0.000417868	0.0025	0.00156482	0.999057	0.9999	-0.013662	0.141036	0.1476	0.00144593	1	-0.0248459	1.38229e-17	0.0155651	2.17195e-14	0.0311861	1.87778e-21	0.0039462	1
ENSG00000114784.3	EIF1B	TRUE	-0.115833	6.17771e-07	0.0189118	-0.0612405	0.0632658	0.500001	-0.0797249	0.000649028	0.500003	-0.0618682	0.0754093	1	-0.0539652	0.0132613	0.0255	0.000627765	0.918185	0.9201	-0.0178567	0.607414	0.6178	0.0133371	1	-0.0597427	2.74634e-23	-0.0254965	1	0.12459	9.54902e-63	-0.00238011	1
ENSG00000129451.11	KLK10	TRUE	-0.00835515	0.10872	0.519095	-0.00913389	0.146793	1	-0.00454948	0.123163	1	-0.00663158	0.0521291	1	-0.00172357	0.793465	0.8077	-0.00250231	0.717538	0.7439	0.0020821	0.716909	0.7085	-0.000325538	1	-0.0126731	1.06189e-14	0.0108966	2.38614e-10	-0.0160666	7.09804e-15	0.056403	2.43398e-26
ENSG00000132002.7	DNAJB1	TRUE	-0.0699483	0.0984891	0.519273	-0.0814446	0.000186676	0.500721	-0.0742844	0.000335433	0.500563	-0.0505709	0.0162456	1	-0.0193774	0.30395	0.3318	-0.0308737	0.0992254	0.1291	-0.0237135	0.127855	0.1593	-0.0255596	1.6358e-14	-0.0186498	1	0.0532916	4.26096e-24	0.0637636	5.83331e-14	0.00421105	1
ENSG00000236801.1	RPL24P8	FALSE	-0.000550707	0.0614664	0.519316	0.00165713	0.234407	1	-0.00100896	0.176119	1	0.0043732	0.283838	1	-0.00492391	0.423968	0.4237	-0.00271608	0.714143	0.7002	-0.00538216	0.352597	0.4027	0.00436146	1	0.00475005	0.00546549	-0.0110436	6.30363e-08	-0.0078841	1	-0.00878789	0.0166948
ENSG00000266472.5	MRPS21	TRUE	0.0242797	0.00123144	0.519382	-0.00964937	0.0518759	1	0.0221487	0.378677	1	0.00880238	0.458543	1	0.0154774	0.43189	0.4535	-0.0184518	0.55067	0.5496	0.0133463	0.644963	0.629	-0.180928	0	0.12462	3.09519e-117	0.0750573	8.05848e-35	-0.00669466	1	0.408732	3.59344e-282
ENSG00000105767.2	CADM4	FALSE	-0.0070319	0.0192127	0.519523	-0.0116146	0.000236059	0.97341	-0.00888586	2.72052e-05	0.502196	-0.00401362	0.527184	1	-0.00301827	0.766194	0.7934	-0.00760101	0.325691	0.3707	-0.00487224	0.668482	0.6943	0.0157178	3.15468e-05	-0.0299992	1.55054e-44	-0.00712686	1	0.0303178	1.54672e-32	-0.0116697	1
ENSG00000185222.7	TCEAL9	TRUE	-0.0995475	0.00158495	0.520076	-0.0467966	0.210254	1	-0.0530763	0.0118695	1	-0.0669819	0.232093	1	-0.0325655	0.23219	0.2643	0.0201853	0.381345	0.3753	0.0139056	0.695727	0.6778	0.0804337	1.12434e-48	-0.150455	2.61626e-139	-0.0412913	1	0.0949821	4.55049e-29	0.0257841	1
ENSG00000142676.12	RPL11	TRUE	0.00686428	9.83082e-07	0.0300951	-0.00354468	7.4019e-12	2.26058e-07	-0.0373456	0.000298214	0.5	-0.0157731	0.696232	1	0.0226374	0.187676	0.1877	0.0122285	0.402503	0.4075	-0.0215724	0.0853945	0.0833	0.0408545	3.66188e-35	-0.0491303	1.57402e-25	-0.12846	1.71311e-111	-0.00585933	1	0.223656	1.02136e-141
ENSG00000198342.9	ZNF442	FALSE	-0.00385493	0.004615	0.520645	-0.00474675	0.0438593	1	-0.00467198	0.00123332	0.715343	-0.000536301	0.773783	1	-0.00331863	0.284263	0.3874	-0.00421045	0.204794	0.2424	-0.00413568	0.228492	0.2924	0.00653654	0.000101543	-0.00288169	1	-0.0149694	1.15201e-39	0.0105483	5.65014e-31	-0.013516	1.79814e-11
ENSG00000256073.3	URB1-AS1	FALSE	-0.00913203	0.00207346	0.520701	0.00220048	0.42378	1	-0.00234111	0.00130759	0.5792	0.000496244	0.358357	1	-0.00962827	0.204762	0.2627	0.00170423	0.751608	0.7491	-0.00283735	0.903111	0.8928	-0.0106978	3.01117e-23	-0.0300043	9.26374e-69	0.0321365	4.0012e-74	0.0451313	1.6095e-81	0.0390166	1.95305e-20
ENSG00000179988.13	PSTK	TRUE	-0.0646403	4.79995e-05	0.520988	-0.0554392	3.56264e-05	0.530518	-0.0486431	0.00259217	0.552543	-0.0737743	0.000156577	0.772485	0.009134	0.539073	0.5502	0.0183351	0.218627	0.2363	0.0251312	0.12191	0.1371	-0.0880602	2.03112e-149	-0.0889948	5.33159e-118	0.188193	0	0.230128	3.69566e-299	0.0471442	3.22761e-08
ENSG00000204344.14	STK19	FALSE	-0.0376198	0.0105571	0.521472	-0.0119535	0.327413	1	-0.00282576	0.040721	1	-0.0144399	0.386666	1	-0.0231799	0.0969243	0.1522	0.00248632	0.678465	0.7097	0.0116141	0.283618	0.304	0.00948764	1	-0.000277458	1	-0.0482988	3.00302e-26	0.0427214	1.10477e-19	-0.0241137	0.0395421
ENSG00000153956.15	CACNA2D1	TRUE	-0.0206943	0.000887757	0.521541	-0.00962289	0.0612858	1	-0.0146603	0.00976687	1	-0.00939331	0.125512	1	-0.011301	0.26033	0.2352	-0.000229582	0.948856	0.947	-0.00526697	0.672138	0.6302	-0.024515	3.0288e-72	-0.0496159	1.27043e-157	0.0695364	1.61966e-298	0.140402	0	-0.0548439	7.76483e-58
ENSG00000239672.7	NME1	TRUE	0.0467666	0.000152089	0.521589	0.0421784	2.11421e-05	0.64719	0.00830978	0.129984	0.979548	0.0627021	0.0057655	1	-0.0159354	0.58466	0.5824	-0.0205236	0.511081	0.521	-0.0543923	0.012626	0.0124	-0.107802	4.3032e-159	0.133277	4.50984e-157	0.0466099	7.392e-13	0.0960978	2.7584e-30	-0.170203	9.00032e-51
ENSG00000267002.2	RP11-242D8.1	TRUE	0.0103786	0.285571	0.522022	-0.000809207	0.0234067	1	0.000123191	0.419948	0.879634	-0.00959978	0.390388	1	0.0199784	0.0630818	0.094	0.00879058	0.463296	0.4741	0.00972298	0.417814	0.4235	0.0141626	1	-0.0261953	1.65629e-17	-0.0102297	1	0.0116573	0.0021124	0.022124	1
ENSG00000174992.7	ZG16	FALSE	0.00177606	0.500001	0.522378	0.000168112	0.596286	1	0.00017742	1	1	-0.000445317	0.347121	1	0.00222138	0.06695	0.03	0.000613429	0.208424	0.5106	0.000622737	0.223114	0.5502	1.09729e-05	1	-0.000151406	1	4.24964e-05	1	0.000316575	1	-7.98586e-05	1
ENSG00000106484.14	MEST	TRUE	-0.104214	1.12075e-06	0.0343097	-0.00679857	0.0686151	1	-0.00365041	0.343115	1	-0.0726274	0.217754	1	-0.0315867	0.346173	0.3701	0.0658289	0.109637	0.1069	0.068977	0.152465	0.1421	0.336895	0	-0.294489	3.67256e-210	-0.460212	0	0.156856	3.49582e-132	-0.312591	4.36046e-83
ENSG00000175820.3	CCDC168	FALSE	0.00187876	0.126545	0.523336	-0.00263996	0.055457	1	-0.00289862	0.0275175	1	-0.00166334	0.584995	1	0.00354211	0.569602	0.5463	-0.000976613	0.844922	0.8817	-0.00123527	0.987686	0.981	0.00312535	1	-0.00271971	1	-0.00570299	1	-0.000219871	1	0.00497781	1
ENSG00000189184.11	PCDH18	TRUE	-0.0135493	0.00635107	0.523413	-0.00591855	0.190234	1	0.000850661	0.271011	1	-0.00762137	0.162391	1	-0.00592791	0.454365	0.3992	0.00170282	0.934403	0.9117	0.00847203	0.420271	0.3268	-0.00542273	2.15842e-10	-0.0216513	3.49387e-22	0.0022362	7.6688e-06	0.0811662	4.93274e-201	-0.0238541	7.61048e-12
ENSG00000176170.13	SPHK1	FALSE	-0.0150985	7.83925e-07	0.0239983	-0.0176126	3.00769e-05	0.55351	-0.0187231	4.50835e-10	1.38014e-05	-0.00440856	0.316067	1	-0.01069	0.0382858	0.0733	-0.013204	0.00437752	0.0195	-0.0143145	0.00122718	0.0126	0.000936358	1	-0.0113218	1.96395e-14	-0.000784255	1	0.0239527	1.78385e-20	0.00156098	1
ENSG00000070190.12	DAPP1	TRUE	-0.0461091	8.51571e-07	0.0260691	-0.0534629	1.295e-07	0.00396497	-0.0279423	0.00208577	0.889532	-0.0231707	0.732937	1	-0.0229384	0.0449512	0.0587	-0.0302922	0.00716821	0.0091	-0.00477166	0.595716	0.5618	-0.141548	0	0.0255365	1.33604e-97	0.273187	0	0.0849608	1.97856e-71	-0.0278119	2.17777e-16
ENSG00000168067.11	MAP4K2	FALSE	-0.00189122	0.0206822	0.52411	0.00254096	0.0832677	1	-0.00766827	0.000407897	0.500152	-0.00400539	0.426637	1	0.00211418	0.782428	0.7868	0.00654636	0.435991	0.4791	-0.00366287	0.910789	0.9206	0.0115385	0.448499	-0.00548398	1	-0.0156497	1	-0.0264612	2.58479e-09	0.0303792	3.27816e-07
ENSG00000185262.8	UBALD2	TRUE	-0.0503714	0.0344917	0.524134	-0.0444707	0.116648	0.813942	-0.0642621	0.00121935	0.500021	-0.0524223	0.142706	1	0.00205086	0.746585	0.76	0.00795161	0.58672	0.6023	-0.0118398	0.578576	0.611	0.0609686	2.48299e-49	-0.0807138	1.24914e-74	-0.0245822	1	-0.00326228	1	0.00708045	1
ENSG00000123684.12	LPGAT1	TRUE	-0.0660833	1.25106e-05	0.382988	-0.018074	0.0054238	1	-0.00301012	0.149362	1	-0.00915054	0.167529	1	-0.0569327	0.00037969	0.0021	-0.0089235	0.628463	0.6235	0.00614042	0.860099	0.8439	0.0342124	0.113295	-0.0455021	4.28408e-16	-0.0459545	0.0111021	0.067465	2.70964e-43	-0.0435369	1
ENSG00000147872.9	PLIN2	TRUE	-0.0432047	7.9769e-07	0.0244197	-0.0509418	1.64137e-10	5.02472e-06	-0.02818	1.08245e-07	0.00331371	-0.00741685	0.319481	1	-0.0357879	0.0256257	0.0441	-0.043525	0.00345556	0.0095	-0.0207632	0.22963	0.2442	-0.0834469	1.70621e-191	0.137738	0	0.0702324	9.60761e-66	-0.0741431	4.20298e-37	-0.102262	2.85174e-48
ENSG00000168564.5	CDKN2AIP	TRUE	-0.0350197	8.04377e-07	0.0246244	-0.0373445	0.00201994	0.5	-0.0254286	2.21348e-07	0.00677612	-0.0197174	0.124672	1	-0.0153023	0.244554	0.289	-0.0176271	0.204622	0.2102	-0.00571112	0.640514	0.6293	0.00703235	1	-0.000510157	1	-0.0356204	4.93504e-06	-0.00308424	1	0.0434917	1
ENSG00000268295.1	POLR3GP1	FALSE	0.000917286	0.500001	0.524885	9.05427e-06	0.905077	1	0.000189217	0.97683	1					0.0979212	0.1098		0.568692	0.7471		0.392314	0.5363	-7.38022e-05	1	0.000103565	1	0.000242405	1	-0.000147653	1	-0.000268618	1
ENSG00000205542.10	TMSB4X	TRUE	-0.012042	5.84185e-06	0.178837	-0.0319877	0.0972281	1	-0.0478278	7.18293e-05	0.543274	-0.046281	0.517649	1	0.034239	0.219585	0.2385	0.0142932	0.574386	0.5679	-0.00154688	0.936016	0.9283	0.0152148	1	-0.0154553	1	0.0193093	1	-0.14118	1.31537e-49	0.149039	6.31293e-12
ENSG00000171867.16	PRNP	TRUE	-0.0155734	0.00554564	0.525279	-0.0225913	0.00298854	0.535543	-0.024734	0.00189958	0.5187	-0.0123217	0.177518	1	-0.00325174	0.81423	0.8162	-0.0102696	0.394666	0.4238	-0.0124123	0.192581	0.213	0.0459772	5.89093e-181	-0.109331	0	0.0703985	4.17211e-153	-0.0138767	1	0.0131056	1
ENSG00000113811.10	SELK	TRUE	-0.0934116	0.000426204	0.525298	-0.0736486	0.0850264	1	-0.0818211	0.00537878	1	-0.0577941	0.12545	1	-0.0356174	0.13064	0.1491	-0.0158545	0.486965	0.4713	-0.024027	0.266712	0.2691	0.019433	0.000148372	-0.0226007	0.000400625	-0.0253332	1	0.0227987	1	-0.011129	1
ENSG00000161011.19	SQSTM1	TRUE	-0.229748	8.43098e-07	0.0258098	-0.239051	1.05781e-08	0.000323829	-0.269286	1.339e-10	4.09907e-06	-0.159834	0.0838521	1	-0.0699142	0.0999193	0.1224	-0.0792168	0.0579702	0.0643	-0.109452	0.0131334	0.0268	0.0551927	2.39147e-05	0.102131	3.89374e-85	-0.024719	1	-0.444337	2.49864e-248	-0.0605837	1.54178e-11
ENSG00000164675.10	IQUB	FALSE	0.00374824	0.0294833	0.525928	0.00280473	0.180011	1	0.00276148	0.289242	1	-0.000626656	0.503041	1	0.00437489	0.174306	0.1885	0.00343139	0.201868	0.3104	0.00338813	0.222695	0.3289	0.00329591	1.90473e-06	-0.00261355	1	-0.00265143	1	-0.00399689	1	0.00292212	1
ENSG00000142089.15	IFITM3	TRUE	-0.183757	0.000119177	0.525986	-0.148213	0.00798444	0.751198	-0.094611	0.0807059	1	-0.16738	0.00572925	1	-0.016377	0.723288	0.7137	0.019167	0.525942	0.501	0.0727689	0.0763252	0.0721	-0.157079	3.55225e-36	-0.225968	1.87627e-161	0.458947	2.80444e-238	0.301578	1.64997e-140	0.134712	0.000391371
ENSG00000272886.5	DCP1A	FALSE	-0.041508	1.52104e-06	0.0465636	-0.0203084	0.0673751	0.500018	-0.0203007	0.00825678	1	-0.0193349	0.132436	1	-0.0221731	0.0386721	0.0593	-0.000973542	0.77456	0.7701	-0.000965864	0.86119	0.8661	-0.00900473	0.000143771	0.00360533	1	0.00081994	1	0.0110101	0.965819	0.0213121	1
ENSG00000130513.6	GDF15	FALSE	-0.0366114	1.35894e-06	0.0416011	-0.0362308	2.55569e-05	0.501217	-0.0382999	0.00126017	0.500001	-0.0363853	0.00784671	1	-0.000226115	0.894799	0.8888	0.00015455	0.970716	0.9755	-0.00191455	0.634774	0.5871	-0.00587322	1	0.00672203	1	-0.0169471	9.97435e-20	-0.0109344	1	0.0657151	1.77294e-70
ENSG00000142864.14	SERBP1	TRUE	0.036489	8.93181e-07	0.027343	0.0347406	5.92723e-12	1.8145e-07	0.0402502	4.01363e-05	0.50001	0.0777733	0.0338042	0.510314	-0.0412843	0.0267794	0.0295	-0.0430327	0.00893304	0.0081	-0.0375232	0.0519873	0.0455	-0.197008	0	0.154618	5.82961e-267	0.0600113	2.38959e-21	0.303264	0	-0.11455	4.78065e-23
ENSG00000254337.1	RP11-865I6.2	TRUE	-0.00979028	0.28697	0.52767	-0.00703004	0.348005	0.622283	0.000770603	0.11014	1	-0.00700535	0.580363	1	-0.00278493	0.897251	0.8734	-2.4691e-05	0.880338	0.8668	0.00777595	0.498405	0.4336	-0.00264629	1	-0.00107993	0.00338003	-0.0276482	4.06392e-24	0.0667371	3.74944e-45	-0.0330055	1.48385e-24
ENSG00000099901.16	RANBP1	TRUE	0.0327583	3.61057e-05	0.528192	0.0484364	8.16438e-06	0.249942	0.00240594	0.0130934	1	0.037367	0.117692	1	-0.00460868	0.87128	0.8567	0.0110693	0.762919	0.7552	-0.0349611	0.0936242	0.0945	-0.0382921	2.56729e-17	-0.0245605	1	0.068298	4.68937e-21	0.209123	9.7237e-127	-0.21123	1.44798e-54
ENSG00000117114.19	ADGRL2	TRUE	-0.0735913	0.00563891	0.528228	-0.0549628	0.0459149	1	-0.00499896	0.211916	1	-0.0426554	0.122734	1	-0.0309359	0.107538	0.1327	-0.0123074	0.573916	0.571	0.0376565	0.0819902	0.0765	-0.0760547	5.64676e-104	-0.00729765	1	0.0883154	9.99364e-45	0.0977887	5.40841e-48	0.130154	8.34179e-21
ENSG00000120334.15	CENPL	TRUE	-0.0903218	2.89797e-05	0.528806	-0.0721947	0.00208531	0.789716	-0.057716	0.0095395	0.826525	-0.0283364	0.397558	1	-0.0619855	0.00164243	0.0041	-0.0438583	0.0237784	0.0359	-0.0293796	0.153213	0.1685	-0.108239	2.38437e-230	0.0668445	3.18194e-53	0.0943249	2.88009e-65	0.0827903	5.82994e-39	0.0409542	0.0402228
ENSG00000242599.7	CSAG4	FALSE	-0.00248672	9.44486e-07	0.0289135	0.00649775	0.138297	0.591806	0.00467135	0.0409841	1	0.00642602	0.504172	1	-0.00891273	0.212735	0.2393	7.17289e-05	0.912856	0.9024	-0.00175467	0.739625	0.7363	0.0258932	5.21613e-124	0.00537354	9.61409e-10	-0.0448526	1.46052e-162	-0.0424872	5.31534e-106	-0.0128929	0.00394287
ENSG00000163710.7	PCOLCE2	TRUE	0.0401079	0.00111884	0.529409	0.0150897	0.337427	1	0.016793	0.000102723	0.931705	0.0281924	0.0126568	1	0.0119155	0.294043	0.2975	-0.0131027	0.28112	0.305	-0.0113995	0.252558	0.2521	-0.00492154	0.0214319	-0.0102818	1	0.0139164	7.02802e-08	0.0606727	2.53026e-66	-0.0658427	2.89389e-52
ENSG00000173698.17	ADGRG2	TRUE	-0.000987168	0.390642	0.530448	-0.00908697	0.154379	1	-0.00932886	0.168292	1	-0.00776311	0.185753	1	0.00677594	0.341605	0.2847	-0.00132386	0.898091	0.9241	-0.00156575	0.981747	0.9905	-0.0294855	3.33938e-151	-0.0183715	3.04291e-39	0.113237	0	0.00249274	0.178755	-0.00908701	1
ENSG00000076248.10	UNG	TRUE	0.0583702	0.00523439	0.530584	0.0114159	0.625048	1	-0.00743339	0.13922	1	0.0243363	0.210182	1	0.0340339	0.162643	0.1569	-0.0129204	0.497093	0.502	-0.0317697	0.172971	0.1895	-0.0127395	1.06269e-08	0.0315452	2.7599e-13	-0.00684239	1	0.00896976	1	-0.0523521	1.01496e-05
ENSG00000140044.12	JDP2	TRUE	-0.0504592	0.087233	0.530957	-0.0168209	0.414314	1	-0.0257626	0.0384834	1	-0.025436	0.296255	1	-0.0250232	0.146553	0.2013	0.00861508	0.629025	0.6341	-0.00032664	0.933329	0.9447	0.0455292	1.56917e-36	-0.0599867	2.71138e-47	0.0524451	9.88655e-33	-0.0596429	2.11323e-19	-0.0646935	5.60098e-15
ENSG00000182718.16	ANXA2	TRUE	0.166233	3.75106e-06	0.114831	0.115441	0.0542061	1	0.0132057	0.317303	1	0.100131	0.0181157	1	0.0661014	0.0959657	0.1008	0.0153098	0.625007	0.6295	-0.0869254	0.034872	0.0358	0.278738	2.12971e-268	-0.0260857	1	-0.281679	9.83372e-95	-0.438293	1.89085e-195	-0.418176	1.17807e-108
ENSG00000104408.9	EIF3E	TRUE	0.0713862	1.06494e-06	0.0326011	0.0498902	0.0113433	0.500002	0.0769297	1.1893e-08	0.000364082	0.0492214	0.0211029	1	0.0221647	0.279792	0.3162	0.000668827	0.871304	0.8706	0.0277083	0.202987	0.2324	0.0322439	5.64255e-16	0.0434702	7.77323e-18	-0.0559085	6.07828e-17	-0.0637602	1.14658e-15	-0.162433	5.64214e-59
ENSG00000150938.9	CRIM1	TRUE	-0.128649	1.111e-06	0.034011	-0.0823546	0.000379253	0.9082	-0.0592444	0.0738601	1	-0.092651	0.0185028	1	-0.0359978	0.124833	0.1239	0.0102964	0.884137	0.8812	0.0334066	0.267798	0.2592	0.124151	2.01715e-141	-0.0659537	1.75051e-23	-0.117179	9.56067e-42	-0.0968734	1.65261e-20	-0.0910521	1.63541e-08
ENSG00000164171.10	ITGA2	TRUE	-0.00620794	1.56897e-06	0.0480308	-0.00720541	6.5e-08	0.00199191	-0.0150923	1.28283e-07	0.00392714	-0.00335866	0.378289	1	-0.00284928	0.54808	0.5489	-0.00384675	0.403221	0.396	-0.0117336	0.0567092	0.0568	-0.0255241	2.04232e-96	0.0149656	5.42295e-45	-0.0079875	1	0.0533405	1.92675e-69	0.0250215	1
ENSG00000279799.1	AC006077.3	FALSE	0.00345034	0.249629	0.534893	0.00573889	0.0653261	1	-0.0017125	0.0274609	0.851983	-0.00131928	0.546477	1	0.00476962	0.487832	0.4955	0.00705817	0.238254	0.2674	-0.000393218	0.92767	0.9328	0.00461158	1	-0.00234545	1	0.00199449	1	-0.0215493	8.04658e-17	0.0126817	0.268984
ENSG00000120616.15	EPC1	TRUE	-0.0925125	1.14331e-06	0.0350002	-0.0789275	2.55111e-05	0.506462	-0.0624222	3.87336e-05	0.500632	-0.0430145	0.124656	1	-0.049498	0.0105018	0.0262	-0.0359131	0.0909936	0.1329	-0.0194077	0.348448	0.3973	-0.126835	3.58145e-248	-0.0767771	1.12902e-40	0.252158	0	0.121369	2.14993e-75	0.266834	3.58039e-152
ENSG00000105372.6	RPS19	TRUE	0.0910843	1.15445e-06	0.0353412	0.0986719	3.28153e-24	1.00457e-19	0.0581291	5.27849e-11	1.6159e-06	0.0362867	0.148107	1	0.0547976	0.00275132	0.0027	0.0623852	0.000257923	0.0005	0.0218425	0.352429	0.3552	0.170085	0	-0.0787753	1.91275e-102	-0.0585565	2.19382e-25	-0.0310903	0.0059008	-0.6975	0
ENSG00000136770.10	DNAJC1	TRUE	-0.0985372	1.96311e-05	0.535435	-0.0627872	0.0197389	1	-0.0880678	4.18828e-05	1	-0.0763768	0.0259607	0.956255	-0.0221604	0.381645	0.3954	0.0135897	0.35952	0.3673	-0.0116909	0.724827	0.712	-0.038781	1.91038e-09	-0.154764	4.15176e-222	0.160741	5.4578e-139	0.131618	4.79988e-73	0.233237	1.81155e-98
ENSG00000065518.7	NDUFB4	TRUE	0.0936788	0.00114571	0.535947	0.066082	0.00305174	0.534372	0.0536204	0.0431828	1	0.0412339	0.0625176	1	0.0524449	0.0120709	0.0217	0.024848	0.147833	0.1937	0.0123864	0.655384	0.6646	0.00100925	1	0.0732529	4.93066e-52	-0.148787	9.28187e-113	-0.00663052	1	0.0227842	1
ENSG00000118985.15	ELL2	FALSE	-0.0134937	1.19938e-06	0.0367165	-0.00800702	0.00100235	0.500351	-0.0162717	1.64014e-05	0.502097	-0.00953423	0.141327	1	-0.00395946	0.49297	0.5347	0.00152721	0.72293	0.7127	-0.00673749	0.236726	0.2763	0.000469817	0.00209132	-0.00659848	1	0.00572152	5.22459e-06	0.00796347	9.24056e-09	-0.00239395	1
ENSG00000100290.2	BIK	FALSE	-0.00662515	0.000892319	0.537351	-0.0152581	2.15185e-06	0.0658747	-0.0243838	1.07285e-05	0.328432	-0.00802214	0.202607	1	0.00139699	0.859012	0.8457	-0.00723599	0.16559	0.2263	-0.0163616	0.00403572	0.0084	0.00419641	1	-0.018477	3.34908e-27	-0.00782095	1	-0.0018892	1	0.0701161	3.95395e-78
ENSG00000076864.19	RAP1GAP	TRUE	-0.0210364	1.00754e-05	0.308439	-0.0255795	0.0188468	0.500016	-0.0316838	1.66015e-05	0.506182	-0.00570681	0.304713	1	-0.0153296	0.145216	0.2189	-0.0198727	0.067785	0.0983	-0.0259769	0.01027	0.0225	-0.0296119	3.46826e-51	0.0513535	4.44322e-103	0.0147349	9.98357e-12	-0.0795185	1.92969e-103	0.0700662	1.79009e-24
ENSG00000155975.9	VPS37A	FALSE	-0.0343354	3.64426e-05	0.538493	-0.01698	0.0058173	1	-0.0204252	3.84857e-06	0.117816	-0.0158092	0.206163	1	-0.0185263	0.0339362	0.063	-0.0011708	0.830453	0.8067	-0.00461601	0.850688	0.8306	-0.0145216	4.89385e-24	0.00463438	1	0.0159032	2.81123e-08	0.031912	7.52932e-27	-0.0192737	0.00323314
ENSG00000123728.9	RAP2C	FALSE	-0.0242656	7.14021e-05	0.538705	-0.00607874	0.0181698	1	-0.00164529	0.0037121	0.522218	-0.0200904	0.0321959	1	-0.00417524	0.60813	0.6234	0.0140116	0.16989	0.1828	0.0184451	0.0455645	0.0493	0.00273575	1	-0.0186149	1.74141e-06	0.00132879	1	0.0340651	3.95357e-29	-0.0021806	1
ENSG00000104863.11	LIN7B	FALSE	-0.00869739	0.00551308	0.539037	-0.00223144	0.00291322	0.530275	-0.00797591	0.000552063	1	-0.0101724	0.094905	1	0.00147498	0.761691	0.7827	0.00794093	0.0931542	0.1269	0.00219646	0.675828	0.7171	-0.00447628	3.95955e-10	-0.00456591	1	0.00622886	0.000437607	0.0102191	1.72215e-10	0.0155374	0.00608031
ENSG00000103485.17	QPRT	TRUE	-0.107879	8.5082e-05	0.539418	-0.115625	2.55746e-05	0.531365	-0.0566437	0.0427837	1	-0.115958	0.0386511	1	0.00807929	0.637197	0.6246	0.000333431	0.755046	0.7365	0.0593144	0.0386821	0.038	-0.16252	6.62691e-93	-0.234515	7.88424e-180	0.586141	0	-0.0446491	1	0.407739	2.08974e-136
ENSG00000245468.3	RP11-367J11.3	FALSE	0.000631038	0.0412667	0.540289	-0.000398405	0.239329	1	-0.00127397	0.650549	1	0.000279962	0.295315	1	0.000351075	0.96141	0.9656	-0.000678367	0.570966	0.6123	-0.00155393	0.350142	0.423	0.00245938	0.000530141	-0.00324222	1.10836e-08	-0.00129818	1	-0.000544975	1	0.00182267	1
ENSG00000135318.11	NT5E	TRUE	-0.0371811	0.135158	0.54057	-0.0615657	0.00045665	0.519411	-0.0501879	0.000736308	0.500064	-0.0221334	0.418831	1	-0.0150478	0.370623	0.3348	-0.0394323	0.0314344	0.0208	-0.0280546	0.101973	0.0765	-0.0794868	1.73901e-235	0.132169	1.41164e-300	-0.0307925	1	0.0785105	7.31648e-94	-0.133133	9.82941e-89
ENSG00000169047.5	IRS1	FALSE	-0.00992355	0.000721545	0.540606	-0.00595101	0.0279364	1	-0.00878638	0.00793881	1	-0.00476989	0.424539	1	-0.00515365	0.148244	0.1426	-0.00118112	0.6658	0.6326	-0.00401648	0.233378	0.2163	-0.0117423	8.41552e-84	-0.00531995	1	0.0184974	9.9634e-73	0.0225545	5.97477e-71	0.0150971	0.000154744
ENSG00000117000.8	RLF	FALSE	-0.0490464	1.4636e-06	0.0448051	-0.0282399	0.07106	0.5	-0.0365193	7.09748e-06	0.217275	-0.0424872	0.0503627	1	-0.00655921	0.689203	0.7343	0.0142473	0.515999	0.5399	0.00596797	0.658338	0.6995	0.022856	2.34925e-06	-0.0127858	1	-0.0826066	5.90328e-50	0.0484578	1.19146e-18	0.00944265	1
ENSG00000231711.2	LINC00899	FALSE	-0.00119798	0.01439	0.540832	-0.0007854	0.0323539	0.984435	0.00556857	0.1384	1	-0.00165458	0.170111	1	0.000456605	0.942832	0.9399	0.000869183	0.745749	0.763	0.00722315	0.121009	0.1448	0.00124335	1	-0.000446318	1	-0.0040136	1	0.00439137	0.00604233	-0.00439763	1
ENSG00000183077.15	AFMID	TRUE	0.015017	0.00780622	0.541483	0.0145012	0.221476	1	0.0187935	0.000554075	0.517018	0.00206546	0.381875	1	0.0129515	0.41599	0.413	0.0124357	0.425578	0.4484	0.016728	0.277869	0.2864	0.015733	0.000120038	0.00625258	1	-0.0313141	9.7884e-13	-0.0118873	1	-0.0348216	1.79501e-07
ENSG00000167840.13	ZNF232	TRUE	0.00547047	0.0216367	0.542673	5.58948e-05	0.0360022	1	0.0011925	0.0217095	0.521037	-0.000448718	0.339832	1	0.00591919	0.558628	0.5732	0.000504612	0.976639	0.9702	0.00164122	0.926184	0.9338	-0.000988533	0.234385	-0.00401735	1	0.00805639	0.00625647	-0.00501882	1	0.0130794	1
ENSG00000250303.3	RP11-356J5.12	TRUE	-0.0449686	1.4186e-06	0.0434276	-0.0459322	0.00391308	0.500005	-0.0496595	0.00073644	0.500002	-0.0499873	0.0679735	0.695616	0.00501869	0.584957	0.6024	0.0040551	0.672038	0.6802	0.000327792	0.910906	0.906	-0.106813	0	0.0820935	6.98973e-135	0.0694356	1.44352e-66	0.0296299	0.0213297	0.116948	6.27359e-41
ENSG00000101844.17	ATG4A	FALSE	-0.0229197	8.13509e-06	0.24904	-0.00742339	0.0975849	1	-0.0163061	4.22107e-05	0.547846	-0.0120088	0.186094	1	-0.010911	0.119973	0.1561	0.00458536	0.43296	0.4424	-0.00429731	0.613283	0.6116	0.00230173	1	-0.00221542	1	-0.0216764	3.29455e-10	0.0169691	4.60499e-17	0.0148889	1
ENSG00000175376.8	EIF1AD	FALSE	-0.0372144	5.29613e-05	0.544423	-0.0365497	2.98855e-05	0.577619	-0.0377438	9.26068e-06	0.283497	-0.0279275	0.168793	1	-0.00928687	0.373292	0.4096	-0.00862218	0.42556	0.4532	-0.00981623	0.32188	0.3418	-0.012775	2.36036e-09	0.00680971	1	0.0204431	1.71585e-09	0.0206785	0.00103387	-0.0306841	0.00510052
ENSG00000108256.8	NUFIP2	TRUE	-0.072488	0.0584112	0.544916	-0.073015	0.00250532	1	-0.0432102	0.0638647	1	-0.0405184	0.236857	1	-0.0319696	0.178072	0.2011	-0.0324966	0.141089	0.155	-0.00269182	0.978069	0.9817	-0.0603026	6.66578e-49	0.0588543	1.21316e-30	0.0271398	0.0285038	0.0725428	4.57578e-13	-0.0553549	0.00777099
ENSG00000169213.6	RAB3B	TRUE	-0.015089	0.0169706	0.544957	0.000720252	0.000140114	0.850843	-0.0104468	0.000213746	0.500733	-0.016956	0.0349774	1	0.001867	0.920928	0.9198	0.0176762	0.0361162	0.0556	0.00650915	0.424295	0.4557	0.0213527	1.02042e-22	-0.0207451	4.0461e-22	-0.0159905	1	0.00377788	1	-0.0194056	0.00243595
ENSG00000162889.10	MAPKAPK2	TRUE	-0.0452009	0.192337	0.545652	-0.0611012	3.44305e-06	0.105433	-0.0223033	0.0240489	1	-0.0274833	0.217793	1	-0.0177176	0.23146	0.2581	-0.033618	0.0201565	0.0285	0.00518	0.682019	0.6669	-0.1101	0	0.066919	1.06177e-73	0.0984427	1.81398e-96	0.0716738	3.31616e-43	0.062021	8.70852e-10
ENSG00000175352.10	NRIP3	FALSE	-0.0231251	2.49349e-06	0.0763333	-0.0154542	0.00137814	0.559957	-0.0285192	1.09253e-05	0.334456	-0.00784359	0.311735	1	-0.0152815	0.0291702	0.0589	-0.0076106	0.293263	0.3408	-0.0206756	0.00294778	0.0059	-0.00821958	1.30557e-14	-0.00921849	1	0.00332852	0.0104973	0.0601088	8.97198e-100	-0.0223807	3.14119e-07
ENSG00000172216.5	CEBPB	TRUE	-0.0762211	2.38106e-06	0.0728915	-0.0810702	0.000354255	0.506515	-0.0850595	1.32195e-05	0.404688	-0.0922322	0.0599046	1	0.0160112	0.535993	0.5649	0.011162	0.640192	0.6486	0.00717275	0.700732	0.7112	0.0479881	1.28024e-48	-0.0218928	1.44294e-05	0.0104381	1	-0.0474183	4.2384e-09	-0.166148	1.58318e-42
ENSG00000244332.1	RP11-119K6.6	FALSE	0.000957668	0.31309	0.546745	0.00224356	0.249178	1	-0.00126549	0.195608	1	0.000163251	0.123588	1	0.000794417	0.809604	0.8035	0.00208031	0.301819	0.293	-0.00142874	0.128208	0.2795	-0.000200825	1	0.000573722	1	-0.000471574	1	-0.000572145	1	0.00095355	1
ENSG00000022267.16	FHL1	TRUE	-0.0213446	0.000527347	0.547507	-0.0132208	0.0225569	0.758048	-0.0119017	0.115937	1	-0.0125523	0.565434	1	-0.00879227	0.355168	0.4102	-0.000668507	0.930008	0.9265	0.000650646	0.974962	0.9751	0.0249655	1.02358e-08	-0.014172	1	-0.0263681	0.000679155	-0.0134643	1	-0.0163529	1
ENSG00000120256.9	LRP11	TRUE	-0.00782385	0.000738329	0.547884	0.0031403	0.0610918	1	-0.000703878	0.0690652	1	-0.00198419	0.57961	1	-0.00583967	0.455197	0.5137	0.00512449	0.686955	0.6899	0.00128031	0.827002	0.8136	0.0512995	1.52631e-176	-0.0575047	5.37094e-168	-0.0147508	1	0.00248539	1	-0.0596871	7.97291e-45
ENSG00000137821.11	LRRC49	FALSE	-0.00373597	1.46301e-05	0.447873	-0.00115044	0.000491482	1	-0.0120162	0.00030126	1	-0.00623554	0.376233	1	0.00249956	0.766893	0.7721	0.00508509	0.546747	0.579	-0.00578064	0.654921	0.6582	0.0216138	1.62675e-18	-0.0252225	1.86524e-33	-0.0107722	1	-0.012863	1	0.0142614	1
ENSG00000187479.5	C11orf96	TRUE	-0.0152698	1.61505e-06	0.0494416	-0.0175341	0.000240866	0.5	-0.0230357	0.00181296	0.500046	-0.00868654	0.17282	1	-0.00658322	0.40606	0.4416	-0.00884755	0.272451	0.3156	-0.0143492	0.0933242	0.0866	0.0221816	1.64409e-15	-0.0291095	5.85988e-45	-0.0179226	1	0.0293299	6.96862e-43	-0.0302624	7.39838e-17
ENSG00000172809.12	RPL38	TRUE	0.020966	0.00213345	0.549822	0.00160858	3.41875e-08	0.00104592	0.000545729	0.000256736	1	0.0243614	0.0522198	1	-0.0033954	0.83038	0.8627	-0.0227528	0.0845668	0.1762	-0.0238156	0.223683	0.3029	-0.0240839	0.000146876	0.0199858	0.0134644	-0.0564929	7.25144e-13	0.12547	1.89236e-45	-0.0266194	1
ENSG00000170382.11	LRRN2	TRUE	-0.0366577	0.00347639	0.55015	-0.0255458	0.0819383	1	0.0120685	0.222226	1	0.00260833	0.690123	1	-0.0392661	0.000919259	0.0053	-0.0281542	0.0443164	0.0646	0.00946014	0.559077	0.5572	-0.0724667	7.02729e-201	0.0624782	5.65744e-120	0.113383	1.66689e-141	-0.0525627	1.2052e-23	0.0182219	1
ENSG00000120868.13	APAF1	TRUE	-0.0291854	0.0310576	0.551475	-0.0115745	0.201291	1	-0.0193351	3.25431e-06	0.0996242	-0.0120107	0.254022	1	-0.0171747	0.13927	0.169	0.00043623	0.996287	0.9983	-0.00732437	0.69807	0.6788	0.0158224	1	-0.0444994	4.98996e-52	0.016241	9.92044e-12	0.0154821	1.62238e-05	0.0192545	1
ENSG00000101134.11	DOK5	TRUE	-0.0348423	0.000100134	0.551487	-0.0334667	1.48053e-06	0.0453592	-0.0249846	0.00451045	0.598469	-0.0135946	0.278532	1	-0.0212477	0.0780398	0.0893	-0.0198721	0.0728276	0.0988	-0.0113901	0.27234	0.2679	-0.0535855	5.74272e-111	0.0259638	7.38738e-15	0.0383297	1.96836e-35	0.100564	2.47361e-100	-0.034846	1.74312e-16
ENSG00000140830.8	TXNL4B	TRUE	-0.0145787	1.70792e-06	0.0522845	-0.00155242	0.0180658	1	-0.00516605	0.0308836	1	-0.0174879	0.10077	1	0.00290918	0.670012	0.7142	0.0159355	0.0473197	0.0766	0.0123218	0.121584	0.1598	-0.00251415	0.0559578	0.0101406	1.11398e-06	-0.0165608	1	0.017659	3.71006e-08	-0.019214	0.205773
ENSG00000198763.3	MT-ND2	TRUE	0.0695863	8.28363e-06	0.253587	0.0638059	4.72497e-06	0.144646	0.129475	1.23203e-08	0.000377161	0.114065	0.00125793	1	-0.0444788	0.344681	0.2727	-0.0502592	0.415845	0.3513	0.0154098	0.460327	0.3827	-0.174272	2.50509e-154	0.138001	4.53191e-65	-0.00637577	1	0.109457	9.04333e-12	0.315281	1.92966e-77
ENSG00000114861.18	FOXP1	TRUE	-0.0413111	0.0451644	0.553323	-0.00936897	0.123602	1	0.000371794	0.0784201	1	-0.0449814	0.0358054	1	0.00367033	0.87672	0.8812	0.0356125	0.043614	0.0527	0.0453532	0.0131423	0.0158	0.0458992	1.8605e-47	-0.0452485	2.08644e-14	-0.16611	2.46877e-301	0.0510279	7.45053e-27	0.164034	5.49303e-97
ENSG00000196967.10	ZNF585A	FALSE	-0.0123891	0.00578851	0.553655	-0.0103672	0.000541236	0.524786	-0.00267277	0.188615	1	-0.00893679	0.177093	1	-0.00345236	0.186811	0.2655	-0.00143037	0.372197	0.4502	0.00626403	0.174108	0.1492	-0.00980766	4.34225e-54	0.00579414	2.02662e-10	-0.00291239	1	0.0304677	3.10404e-115	-0.00801064	0.00117321
ENSG00000088356.5	PDRG1	TRUE	-0.0620372	0.000302016	0.553744	-0.0615543	0.00758553	0.501992	-0.0711997	0.000431305	1	-0.0167619	0.510027	1	-0.0452753	0.0552409	0.0716	-0.0447925	0.0360386	0.0419	-0.0544378	0.014818	0.0149	0.0806064	1.88826e-69	-0.145346	1.57157e-160	-0.0571722	1.51367e-06	0.150554	2.93449e-90	-0.0639491	7.38928e-08
ENSG00000106105.13	GARS	TRUE	-0.0817069	0.000246286	0.553995	-0.123472	2.32176e-07	0.00710403	-0.0684397	2.24182e-05	0.686289	-0.0208431	0.573192	1	-0.0608637	0.0217214	0.0199	-0.102629	0.000196238	0	-0.0475965	0.0806719	0.0639	-0.275774	0	0.297851	0	0.294083	0	-0.0269551	2.3858e-05	-0.248868	4.95426e-90
ENSG00000245910.8	SNHG6	TRUE	-0.0746408	0.000115015	0.554572	-0.0575218	6.11825e-05	0.653601	-0.0783384	0.00529241	1	-0.0645635	0.0748335	1	-0.0100773	0.731196	0.7363	0.00704168	0.896568	0.8996	-0.0137749	0.688005	0.6991	-0.00525031	1	-0.0641647	9.6282e-29	0.064873	3.5203e-17	0.193582	7.08569e-136	-0.222991	1.00097e-83
ENSG00000250280.2	RP11-305O6.3	FALSE	-0.00155259	0.0256818	0.556056	-0.000850732	6.45957e-05	0.716947	0.00213717	0.0461999	1	-0.00252279	0.701091	1	0.000970196	0.826533	0.8413	0.00167206	0.826964	0.8295	0.00465996	0.538084	0.5435	0.0058687	1	-0.0141359	7.30497e-14	-0.00374532	1	0.0178914	9.51656e-23	-0.000758086	1
ENSG00000162772.16	ATF3	TRUE	-0.17252	1.85089e-06	0.0566614	-0.205812	6.72584e-07	0.0205898	-0.186649	8.16526e-10	2.49963e-05	-0.081418	0.0442557	1	-0.091102	0.0143624	0.0388	-0.124394	0.000904425	0.0038	-0.105231	0.00550555	0.0206	-0.127152	2.28704e-225	0.113647	2.0345e-89	-0.0485087	1	0.0732005	2.77618e-29	0.284803	1.29371e-89
ENSG00000166145.14	SPINT1	FALSE	-0.00569288	6.54673e-05	0.557313	-0.0051506	0.000119753	0.882478	-0.00960701	0.00641835	1	-0.00463539	0.0682789	1	-0.00105749	0.648201	0.6816	-0.000515213	0.782878	0.8165	-0.00497162	0.0294977	0.058	-0.00772339	8.2489e-25	0.000822699	1	-0.00726964	2.42923e-06	-0.000624658	1	0.0625023	6.94669e-194
ENSG00000059769.19	DNAJC25	FALSE	-0.00807693	0.011803	0.558055	-0.0109444	0.0927945	1	-0.00957391	4.47222e-06	0.136908	0.0015307	0.180177	1	-0.00960763	0.622896	0.5937	-0.0124751	0.458934	0.426	-0.0111046	0.554841	0.5282	0.0214922	6.88454e-14	-0.00430504	1	-0.0199669	1	-0.0126236	1	-0.0522938	5.25859e-20
ENSG00000067225.17	PKM	TRUE	-0.00458966	1.90894e-06	0.0584383	-0.00862123	7.2216e-06	0.221075	-0.0295022	0.00318789	1	0.0442606	0.121061	1	-0.0488502	0.0841695	0.1017	-0.0528818	0.0819595	0.093	-0.0737628	0.0123031	0.0148	-0.059825	9.51461e-15	-0.113779	2.86086e-63	0.335779	0	0.122348	1.41954e-15	-0.239715	6.04802e-75
ENSG00000147883.10	CDKN2B	TRUE	-0.0234652	9.33263e-06	0.2857	-0.0298078	1.62514e-05	0.497505	-0.0285319	4.64585e-06	0.142223	-0.0137529	0.485757	1	-0.00971223	0.342631	0.4341	-0.0160548	0.0786756	0.143	-0.0147789	0.154673	0.1518	-0.0343533	2.45502e-97	0.0818157	1.2053e-301	-0.0315509	7.59758e-12	-0.0127938	1	-0.0352308	5.61276e-12
ENSG00000128422.15	KRT17	TRUE	0.0123672	3.0284e-06	0.0927083	0.0505586	0.189865	1	-0.0344727	0.00702022	1	0.0411964	0.174316	1	-0.0288292	0.642902	0.6044	0.00936215	0.787019	0.7267	-0.0756692	0.141739	0.0989	0.236449	0	-0.100614	1.40619e-21	-0.298209	0	-0.250207	4.99358e-215	-0.0351409	0.00859861
ENSG00000171858.17	RPS21	TRUE	0.065143	1.98128e-06	0.0606528	0.0825501	9.9563e-16	3.04739e-11	0.0212913	2.40632e-06	0.0736648	0.0147913	0.384979	1	0.0503517	0.0075792	0.0464	0.0677588	0.000221951	0.0078	0.00649997	0.735394	0.7728	0.176487	0	-0.364346	0	0.00930225	1	0.119804	1.00945e-53	0.0626628	1.05649e-05
ENSG00000003436.14	TFPI	TRUE	-0.0308854	0.0358321	0.56124	-0.0188564	0.0212214	1	-0.00501896	0.275089	1	-0.0228658	0.614373	1	-0.00801965	0.46975	0.5038	0.00400937	0.776033	0.7545	0.0178468	0.252586	0.2417	0.0130292	0.828973	-0.0601989	1.06212e-96	0.119051	0	-0.0258151	3.40505e-09	-0.0760199	2.95532e-62
ENSG00000151689.12	INPP1	FALSE	-0.0263444	0.000186717	0.561634	-0.0087903	0.000555742	0.502714	-0.0221657	0.000611367	0.592966	-0.023328	0.067423	1	-0.00301639	0.710964	0.7268	0.0145377	0.0905761	0.1135	0.00116223	0.984004	0.9883	-0.000496922	1	-0.0101147	1	-0.0261937	2.37568e-07	0.0224137	7.33631e-12	0.0653009	9.96447e-15
ENSG00000168389.17	MFSD2A	TRUE	-0.0374524	2.03623e-06	0.0623352	-0.024147	9.77444e-05	0.500289	-0.0166632	0.000735645	1	-0.0214037	0.269538	1	-0.0160487	0.0589376	0.0934	-0.00274331	0.66741	0.6565	0.00474051	0.71139	0.6977	-0.0305163	8.47789e-73	-0.012099	7.01194e-05	0.0622764	1.83807e-114	0.0696859	6.47364e-105	-0.0235698	0.0100112
ENSG00000090273.13	NUDC	TRUE	0.0375592	0.0256112	0.562852	0.0373723	0.00107288	0.500677	0.0451467	0.217975	0.897313	0.0821888	0.000125507	1	-0.0446296	0.0315623	0.0439	-0.0448165	0.0194315	0.0274	-0.0370421	0.117286	0.1177	-0.0740218	1.13e-81	0.0731688	6.87023e-56	-0.0139145	1	0.151535	6.29136e-83	-0.0801929	3.6282e-11
ENSG00000185437.13	SH3BGR	FALSE	-0.00731062	0.000265411	0.563182	-0.00616059	0.0264365	1	-0.00400136	0.160604	1	-0.00673223	0.0924329	1	-0.000578386	0.856521	0.8704	0.000571638	0.972779	0.9678	0.00273087	0.578	0.5515	-0.0152057	5.12145e-104	-0.00792774	1.80071e-10	0.0190084	6.57445e-70	0.0297709	8.22026e-113	0.0340234	1.05999e-39
ENSG00000127184.11	COX7C	TRUE	0.0370576	2.13309e-06	0.0653001	0.0402829	2.1275e-09	6.51125e-05	0.0715495	0.00574369	0.505306	0.0156171	0.386963	1	0.0214405	0.303605	0.3421	0.0246658	0.301178	0.3233	0.0559323	0.0255994	0.0295	-0.0204979	1	0.194907	9.80784e-292	-0.0386459	0.200487	-0.693163	0	0.311562	3.7242e-134
ENSG00000160223.16	ICOSLG	FALSE	-0.0105804	0.0508052	0.566284	-0.00710976	0.00823067	1	0.00123115	0.0619277	1	-0.00773157	0.112974	1	-0.00284884	0.588297	0.6289	0.000621816	0.915686	0.9111	0.00896272	0.203102	0.2183	-0.0228496	1.11441e-119	-0.00678332	1	0.0471838	7.30273e-150	0.0252455	4.77192e-49	0.0200168	9.31729e-09
ENSG00000109618.11	SEPSECS	FALSE	-0.00445649	0.023151	0.567149	-0.00490089	0.0246877	1	-0.000916074	0.0260151	0.500974	-0.00695469	0.131951	1	0.0024982	0.598805	0.6354	0.00205379	0.615364	0.6599	0.00603862	0.15064	0.1718	0.00350082	1	-0.00460513	1	-0.0017147	1	-0.0021664	1	0.00463343	1
ENSG00000083845.8	RPS5	TRUE	0.0511835	0.000589603	0.567691	0.0707952	1.52461e-10	4.66729e-06	-0.00776989	0.008124	1	-0.000905519	0.698756	1	0.0520891	0.0112842	0.0125	0.0717008	0.000170577	0.0002	-0.00686437	0.503103	0.4977	0.190612	0	-0.161316	1.20897e-272	-0.12567	5.87952e-80	-0.154977	6.40999e-95	-0.010524	1
ENSG00000276063.1	RP11-817G13.3	FALSE	0.00120516	0.500002	0.569645	4.16959e-05	0.63209	1	0.000187273	0.742254	1	-0.00015047	0.503295	1	0.00135563	0.367029	0.3079	0.000192166	0.705497	0.8363	0.000337743	0.709185	0.777	3.18217e-05	1	-0.000240602	1	0.000318249	1	0.000521316	1	-0.000830349	1
ENSG00000272755.1	RP11-326G21.1	FALSE	-0.00240318	0.00105215	0.569839	-0.00455731	0.133243	1	-0.0042483	0.0321531	1	0.00203246	0.827081	1	-0.00443564	0.406269	0.408	-0.00658977	0.2135	0.2159	-0.00628075	0.259686	0.2538	0.00166864	1	0.00587358	7.10278e-05	-0.0123872	0.000317105	-0.0118744	1	0.013584	0.0374408
ENSG00000153157.12	SYCP2L	FALSE	0.00265275	0.170677	0.570609	0.00275523	0.522634	1	0.00146872	0.085478	1	-0.00573566	0.0511774	1	0.00838841	0.00939532	0.0206	0.00849089	0.00234956	0.014	0.00720438	0.00494158	0.02	0.00237498	1	-0.000882416	1	-0.00395531	1	-0.0025202	1	0.00201301	1
ENSG00000235919.4	ASH1L-AS1	TRUE	0.0114698	0.163902	0.57134	0.00457798	0.0123165	1	0.0161304	0.0188531	0.5	0.00098189	0.87051	1	0.0104879	0.316872	0.3465	0.00359609	0.681025	0.7104	0.0151486	0.197702	0.2023	-0.010681	3.57356e-15	-0.00727036	1	0.0188396	4.06508e-16	0.0178773	2.19981e-07	0.0237322	0.0435284
ENSG00000148832.14	PAOX	FALSE	0.00279679	0.11484	0.573189	-0.00524346	0.223447	1	-0.000710822	0.00300728	1	-0.00917737	0.00554284	1	0.0119742	0.0127026	0.025	0.00393391	0.472083	0.5553	0.00846655	0.0951182	0.1312	0.0107508	1.51771e-16	-0.0170736	6.36527e-51	0.000500294	1	0.00469837	0.000984545	-0.00655931	1
ENSG00000172889.15	EGFL7	TRUE	0.0758247	0.000210939	0.573389	0.0342207	0.0641914	1	0.0289269	0.448662	1	-0.0053494	0.396368	1	0.0811741	0.000793661	0.0014	0.0395701	0.0996323	0.1187	0.0342763	0.225126	0.2277	0.113673	7.25467e-122	-0.139507	6.13012e-137	-0.0536702	0.00693687	0.031228	0.000763678	-0.0866712	3.53575e-11
ENSG00000279348.1	RP11-566E18.1	FALSE	-0.000470635	0.051883	0.573415	0.00661285	0.0345538	1	0.00524372	0.0554291	1	0.00143212	0.223576	1	-0.00190276	0.559294	0.5596	0.00518073	0.469873	0.4887	0.0038116	0.520019	0.5153	0.00452402	1	-0.0041523	1	-0.00239573	1	-0.00620177	1	0.00472645	1
ENSG00000262454.2	MIR193BHG	FALSE	-0.00086429	0.207112	0.5748	-0.00377252	0.0528575	1	-0.00403782	0.0976796	1	-0.00240271	0.115358	1	0.00153842	0.484611	0.4681	-0.00136981	0.775329	0.7763	-0.00163511	0.501441	0.5392	-0.0016733	0.0673329	0.000533439	1	-0.000793962	1	0.000310611	1	0.00972153	1.75868e-08
ENSG00000113389.15	NPR3	TRUE	-0.09724	0.000626695	0.575077	-0.0669812	0.00299675	0.947492	-0.0718104	0.0395729	0.527092	-0.0779693	0.523137	1	-0.0192707	0.537786	0.5152	0.0109881	0.861398	0.8781	0.00615886	0.959135	0.968	-0.0411062	1	0.238317	5.50324e-275	-0.264375	6.81448e-157	0.119957	0.000591683	-0.508487	0
ENSG00000171223.5	JUNB	TRUE	-0.101594	2.47015e-06	0.0756189	-0.105564	2.45257e-12	7.52318e-08	-0.0765278	0.00065365	0.5	-0.0612127	0.198161	1	-0.0403817	0.075563	0.1343	-0.0443513	0.0576799	0.1166	-0.0153151	0.473068	0.5603	0.0475964	3.51079e-26	-0.0261406	1	-0.0760693	1.3887e-19	-0.105514	2.93925e-56	0.147555	4.00589e-48
ENSG00000231312.6	AC007246.3	TRUE	-0.0286614	0.000402786	0.576251	-0.0112695	0.142542	1	-0.0158571	0.0266237	1	-0.0128482	0.317226	1	-0.0158132	0.118649	0.1604	0.0015787	0.958821	0.9416	-0.00300896	0.708432	0.708	-0.0181596	1.23027e-28	0.00851366	0.00496932	-0.0178398	1	0.0403782	1.31182e-26	0.0500553	1.34958e-11
ENSG00000168374.10	ARF4	TRUE	-0.0900524	1.24129e-05	0.379995	-0.0977275	3.31474e-07	0.0101421	-0.108581	0.000202776	0.513383	-0.0730422	0.417204	1	-0.0170102	0.376138	0.3652	-0.0246852	0.22311	0.2034	-0.0355391	0.115636	0.1026	-0.0274589	1	0.0586183	1	-0.00831966	1	0.0430029	1.71696e-08	-0.134852	3.68316e-29
ENSG00000130787.13	HIP1R	FALSE	-0.00295318	2.92897e-05	0.577491	0.00298707	5.14627e-06	0.157548	0.00457074	0.00592963	1	-0.00548963	0.383175	1	0.00253646	0.869335	0.8592	0.0084767	0.287692	0.3668	0.0100604	0.225581	0.2628	0.00246637	1	-0.00944007	7.93195e-05	-0.00595965	1	0.0100482	7.55414e-07	0.019996	0.00119857
ENSG00000104450.12	SPAG1	TRUE	-0.0339338	4.06488e-06	0.124438	-0.0177073	0.016608	0.530957	-0.0383977	7.17259e-09	0.000219574	-0.0178541	0.171992	1	-0.0160797	0.15346	0.2033	0.000146793	0.984867	0.9819	-0.0205436	0.0600866	0.0914	0.0106223	1	-0.0244967	0.00102137	-0.0327255	1.16633e-07	0.0235986	2.86383e-09	0.0669191	2.81291e-12
ENSG00000265802.2	RN7SL49P	FALSE	-0.000290081	0.159239	0.578209	0.000359393	0.541777	1	-0.000191496	0.237355	1	-0.000611024	0.390136	1	0.000320943	0.72825	0.7585	0.000970417	0.383584	0.3841	0.000419529	0.647359	0.6585	0.000404616	1	-0.000297462	1	-0.000824763	1	-0.000158556	1	0.000843046	1
ENSG00000119335.16	SET	TRUE	0.0485222	3.63068e-06	0.111146	0.0609027	5.93001e-11	1.8198e-06	0.0629776	0.000141601	0.500154	0.0726382	0.053622	0.513074	-0.024116	0.154815	0.1697	-0.0117355	0.198686	0.2076	-0.00966056	0.576606	0.5646	-0.139795	2.58583e-258	0.135999	2.00119e-172	0.0416381	3.1608e-09	0.206632	5.5528e-143	-0.171908	3.3153e-52
ENSG00000171861.10	MRM3	TRUE	-0.0205927	0.011527	0.579266	-0.0325469	0.00640199	0.501033	-0.0161179	0.0107124	0.793871	-0.0114705	0.540435	1	-0.0091222	0.373071	0.3941	-0.0210764	0.0249227	0.0355	-0.00464742	0.569843	0.5475	-0.0860514	0	-0.0325011	4.28051e-11	0.0909142	9.90373e-222	0.273037	0	-0.0394055	5.67146e-09
ENSG00000066827.15	ZFAT	FALSE	-0.00931822	0.0194744	0.579578	-0.0042803	0.00211131	1	-0.00881008	0.00259101	0.645627	0.00227608	0.21696	1	-0.0115943	0.194679	0.2341	-0.00655638	0.501596	0.526	-0.0110862	0.204727	0.2252	-0.00215518	0.349	0.00723466	0.0466086	-0.0080104	1	0.00849398	0.0199474	-0.0128977	1
ENSG00000189144.13	ZNF573	FALSE	0.00202197	0.168054	0.580301	-0.00329401	0.145032	1	-0.00167454	0.0688482	1	-0.00195905	0.436423	1	0.00398102	0.217609	0.2062	-0.00133495	0.45266	0.5354	0.000284511	0.792334	0.8095	0.000645336	1	0.000839903	1	-0.00563285	8.31536e-07	0.0061721	7.12119e-18	-0.00532652	0.105936
ENSG00000103502.13	CDIPT	TRUE	-0.0663778	0.000149064	0.580814	-0.0412231	0.0905644	0.672051	-0.0397132	0.0258352	1	-0.0207963	0.272352	1	-0.0455815	0.00183537	0.0059	-0.0204267	0.14656	0.198	-0.0189169	0.206465	0.2389	0.0169326	0.0137367	-0.0628434	1.19388e-64	0.0106147	1	0.0660049	1.05361e-32	0.0112111	1
ENSG00000229989.3	MIR181A1HG	TRUE	-0.0367752	0.000759268	0.581136	-0.00820062	0.21649	1	0.0155957	0.0385006	0.865724	-0.00496385	0.556393	1	-0.0318114	0.0291373	0.044	-0.00323677	0.813851	0.7907	0.0205595	0.110645	0.106	-0.0873727	0	0.039413	4.26412e-48	0.0458703	2.01982e-46	0.120483	6.91111e-110	0.0699913	1.35191e-25
ENSG00000177917.10	ARL6IP6	TRUE	-0.0590418	4.90015e-06	0.150008	-0.0337623	0.0345387	1	-0.0457319	0.000235993	0.544592	-0.0321715	0.126988	1	-0.0268704	0.0675852	0.0734	-0.00159088	0.825637	0.8176	-0.0135605	0.343326	0.3437	-0.0454413	1.53501e-78	0.0141126	7.40086e-08	0.0629237	4.3954e-41	0.0456179	4.19034e-15	0.00387844	1
ENSG00000008018.8	PSMB1	TRUE	0.0697631	9.81174e-06	0.300367	0.0637824	0.00182737	0.50019	0.00312963	0.0647445	1	0.0371586	0.129852	1	0.0326045	0.0854325	0.1023	0.0266238	0.116503	0.14	-0.034029	0.126096	0.1314	0.0666099	6.10861e-67	-0.0152128	1	-0.073547	7.26819e-29	-0.0261316	1	-0.156107	1.72757e-50
ENSG00000126903.15	SLC10A3	FALSE	-0.0191634	0.00293151	0.583037	-0.0205798	0.00394649	0.501677	-0.0261619	0.00208263	0.500001	-0.00955917	0.43884	1	-0.00960419	0.259132	0.3061	-0.0110206	0.217904	0.2536	-0.0166027	0.0209494	0.0285	0.00189037	1	-0.0206237	5.30029e-18	0.0211021	3.58173e-17	0.0107842	0.000395883	0.006289	1
ENSG00000186625.13	KATNA1	TRUE	-0.0321222	0.000985954	0.583382	-0.0382179	0.057257	0.5	-0.0215755	9.19991e-06	0.281637	-0.0207132	0.34076	1	-0.0114091	0.427647	0.4805	-0.0175048	0.148679	0.1985	-0.000862302	0.913392	0.9096	-0.0209991	1.52587e-33	-0.00629835	1	-0.00630057	1	0.078695	4.25457e-66	0.0357646	0.000145587
ENSG00000092295.11	TGM1	TRUE	-0.00237883	0.073028	0.583442	-0.00232683	0.173659	1	-0.00445756	0.239623	1	0.000216304	0.192256	1	-0.00259513	0.906228	0.8912	-0.00254313	0.876518	0.8727	-0.00467386	0.616035	0.5907	0.0137013	1.94618e-10	-0.0209589	1.26806e-20	0.00672369	6.19438e-05	-0.0351593	6.16604e-42	0.043952	3.13202e-24
ENSG00000125148.6	MT2A	TRUE	0.194451	2.86707e-06	0.0877695	0.194719	3.88072e-08	0.001188	0.0486524	0.118782	1	0.127497	0.0392899	1	0.0669534	0.322813	0.3112	0.0672216	0.324498	0.3317	-0.078845	0.214237	0.1815	0.993705	0	-0.743758	0	-0.660268	1.91209e-230	-0.591034	1.52133e-163	-1.50828	0
ENSG00000079387.13	SENP1	FALSE	-0.0257964	0.021592	0.584119	0.00456984	0.129012	1	-0.00835468	0.0139347	0.500064	0.00192616	0.845252	1	-0.0277225	0.00708295	0.0184	0.00264368	0.894218	0.8914	-0.0102808	0.255892	0.2653	-0.000286512	1	-0.000130604	1	0.000358707	1	0.0088165	0.573422	-0.0137725	0.500655
ENSG00000179820.15	MYADM	TRUE	-0.0582278	0.0257089	0.584971	-0.0295759	0.296943	1	-0.0345292	0.00389273	1	-0.0208215	0.363078	1	-0.0374063	0.109488	0.1121	-0.00875437	0.693226	0.6592	-0.0137076	0.662133	0.634	0.0542866	7.49776e-33	-0.105085	1.60857e-125	0.0400365	3.47669e-19	-0.00532091	1	0.00115991	1
ENSG00000179111.8	HES7	TRUE	-0.0192728	2.01976e-05	0.584996	-0.0153608	0.00737174	0.500031	-0.0223092	7.02798e-06	0.215148	-0.0059679	0.0752694	1	-0.0133049	0.0379372	0.0508	-0.00939293	0.139285	0.1443	-0.0163413	0.0133831	0.016	0.0190275	2.73281e-44	-0.0172919	2.34506e-32	-0.0211696	1.3089e-13	0.0168674	6.51257e-13	-0.0300151	3.42712e-15
ENSG00000167601.11	AXL	TRUE	-0.110539	2.80326e-06	0.0858162	-0.0843658	2.94954e-05	0.587108	-0.121779	8.62005e-09	0.000263886	-0.0635612	0.0705411	1	-0.0469776	0.0438629	0.0772	-0.0208045	0.408146	0.4251	-0.0582178	0.00713291	0.0165	0.213988	0	-0.282378	0	-0.0915866	1.72134e-56	0.0964466	1.64902e-14	-0.208513	1.95523e-63
ENSG00000179526.16	SHARPIN	TRUE	-0.0625421	0.0106336	0.586766	-0.0383504	0.101635	1	-0.0571044	0.0388285	1	-0.0342919	0.221939	1	-0.0282502	0.197305	0.2561	-0.00405853	0.919862	0.9076	-0.0228125	0.234377	0.2769	-0.0330685	6.74029e-19	-0.0273683	3.93494e-05	0.0897642	9.76348e-56	0.0938257	1.15448e-41	-0.0544926	9.10989e-05
ENSG00000133048.12	CHI3L1	TRUE	-0.0226798	2.94421e-06	0.0901312	-0.0259264	4.35736e-08	0.00133355	-0.018102	0.00042937	0.500123	-0.0258663	0.241562	1	0.00318648	0.734034	0.7356	-6.01307e-05	0.981865	0.9974	0.00776425	0.346213	0.3334	-0.0564998	1.61296e-298	0.0210135	2.09825e-60	0.132443	0	-0.020943	1	-0.00813295	1
ENSG00000254542.1	NAV2-AS3	FALSE	0.00131848	0.040261	0.590366	-0.0034035	0.164912	1	-0.00159545	0.00998082	0.671179	-0.00222791	0.243043	1	0.00354639	0.208161	0.1294	-0.00117559	0.299884	0.5502	0.000632459	0.989405	0.9953	0.000820547	1	-0.00148284	1	-0.000147994	1	-0.000103826	1	0.00149732	1
ENSG00000185129.5	PURA	TRUE	-0.0940472	0.000858195	0.59119	-0.0465074	0.0285899	1	-0.0525903	0.0775964	1	-0.0438402	0.0536179	1	-0.0502071	0.0303256	0.0356	-0.00266718	0.894509	0.8894	-0.00875014	0.912773	0.9092	0.183392	0	-0.0401621	1.23354e-07	-0.260427	0	-0.168158	1.40381e-94	-0.160475	3.21129e-51
ENSG00000132823.10	OSER1	TRUE	-0.0896153	3.00749e-06	0.0920681	-0.123095	0.0061553	0.5	-0.145531	1.5189e-11	4.64981e-07	-0.0859073	0.0881395	0.986161	-0.00370801	0.682223	0.7231	-0.0371881	0.0660626	0.076	-0.059624	0.00654227	0.015	0.0302683	1	-0.0641028	2.16259e-33	0.0398181	1.07828e-27	0.00483086	1	-0.0294101	1
ENSG00000056558.10	TRAF1	FALSE	-0.00184004	0.408716	0.592053	-0.000588509	0.383198	1	0.00103147	0.145223	1	0.000917792	0.338749	1	-0.00275783	0.0832859	0.1721	-0.0015063	0.330829	0.3416	0.000113676	0.961359	0.9625	0.00167819	1	-0.00156002	1	-0.000788734	1	-0.00121716	1	-0.000253865	1
ENSG00000233822.4	HIST1H2BN	FALSE	-0.0152987	4.02347e-06	0.12317	-0.000694676	0.0074952	0.506104	-0.0119138	0.000256711	0.500879	-0.0183165	0.0942697	1	0.00301782	0.770383	0.8127	0.0176219	0.036403	0.0741	0.00640276	0.466881	0.4885	0.0159921	0.0141574	-0.00951961	1	-0.0234041	0.0173533	-0.0166136	1	0.0199767	1
ENSG00000114859.15	CLCN2	FALSE	0.0156418	0.0529801	0.592558	-0.00276153	0.438478	1	0.00264877	0.0670745	1	-0.000305145	0.808819	1	0.015947	0.0913439	0.1021	-0.00245639	0.679308	0.7051	0.00295392	0.721958	0.7342	-0.00297649	4.68455e-05	-0.0206242	7.29353e-20	0.035855	2.41559e-66	0.0217752	7.70326e-22	-0.0165086	0.0503304
ENSG00000103540.16	CCP110	TRUE	-0.03248	0.0180428	0.592925	-0.0152301	0.338086	1	-0.0225932	0.00480897	0.722826	-0.0261019	0.409094	1	-0.00637814	0.546688	0.5752	0.0108718	0.650905	0.6501	0.00350863	0.820177	0.8203	-0.0188574	2.3477e-16	-0.00748098	1	0.0181494	3.71236e-06	0.0554934	6.79772e-21	0.0123192	1
ENSG00000119888.10	EPCAM	TRUE	-0.0309534	3.06402e-06	0.0937987	-0.0260885	5.05451e-07	0.0154667	-0.00484387	1.84455e-05	0.564673	-0.0106585	0.539128	1	-0.0202949	0.189217	0.184	-0.0154301	0.360884	0.3405	0.0058146	0.607678	0.5893	-0.093466	5.81109e-140	0.123065	0	-0.0654851	1.63131e-50	-0.0860907	8.58645e-100	0.32798	3.52102e-119
ENSG00000275342.4	SGK223	FALSE	-0.0105401	0.143179	0.594933	-0.00292458	0.131693	1	-0.00946565	0.00144947	1	-0.011079	0.0808775	1	0.000538902	0.80329	0.8172	0.0081544	0.188047	0.1956	0.00161334	0.607279	0.6318	5.36108e-05	1	0.00193293	1	-0.0235766	7.3178e-17	-0.0076256	1	0.0577583	5.78049e-41
ENSG00000089876.11	DHX32	FALSE	0.00165017	0.036021	0.595196	0.00211645	0.256027	1	0.000590566	0.347585	1	-0.000191534	0.566054	1	0.0018417	0.408934	0.4474	0.00230799	0.241275	0.3301	0.0007821	0.660724	0.7304	0.00138604	0.713522	-0.00106789	1	-0.00179979	1	0.000545532	1	-0.001158	1
ENSG00000205155.7	PSENEN	TRUE	-0.074367	0.000404207	0.596163	-0.0485039	0.00890356	0.677137	-0.0177343	0.460031	1	-0.0596053	0.109729	1	-0.0147617	0.466425	0.4765	0.0111014	0.580336	0.5872	0.041871	0.0563642	0.0506	0.00026336	1	-0.0297958	0.000163665	0.04542	6.30063e-05	0.186173	4.15233e-120	-0.36286	2.01185e-244
ENSG00000274987.1	RP11-295I5.3	TRUE	-0.00280635	0.146307	0.596404	0.00872766	0.10602	1	0.00111306	0.0237607	0.694449	-5.07004e-05	0.403736	1	-0.00275565	0.913975	0.9176	0.00877836	0.34637	0.3588	0.00116376	0.786042	0.7828	-0.0165638	4.24287e-24	-0.00321113	1	0.0100617	0.000216445	0.0577636	3.07214e-64	-0.00540409	1
ENSG00000197461.13	PDGFA	TRUE	0.00642954	0.33065	0.596745	-0.022761	3.21091e-05	0.841614	-0.0170287	0.0160048	1	-0.0236407	0.483247	1	0.0300702	0.0454591	0.0523	0.000879651	0.877154	0.872	0.00661202	0.861061	0.8465	0.115645	0	-0.0417496	5.58407e-31	-0.128133	2.33982e-295	-0.114666	8.21749e-172	-0.084073	1.32756e-51
ENSG00000170373.8	CST1	TRUE	-0.038603	3.89809e-05	0.597229	-0.0305726	0.00150398	0.507956	-0.0371532	0.00955563	1	-0.0236088	0.380165	1	-0.0149942	0.270709	0.322	-0.00696378	0.553615	0.6747	-0.0135444	0.368045	0.4444	0.0550342	2.46532e-205	-0.0433696	9.94108e-99	-0.0434466	1.08778e-29	-0.0244828	0.000279658	-0.0290131	2.02493e-10
ENSG00000130766.4	SESN2	FALSE	-0.0245824	3.23535e-06	0.0990437	-0.0344908	2.35243e-07	0.0072015	-0.0466677	0.00155955	0.5	-0.0261184	0.26159	1	0.00153594	0.806422	0.8388	-0.00837244	0.449984	0.5149	-0.0205494	0.0262539	0.0532	-0.00289978	1	-0.00723502	1	-0.0161937	0.0342951	0.0613475	6.16506e-21	-0.0219151	0.033073
ENSG00000196262.13	PPIA	TRUE	0.0253554	3.42652e-06	0.104896	-0.0072133	3.96946e-08	0.0012159	0.0190845	0.00419662	0.641119	0.0757255	0.00349733	1	-0.0503701	0.0262233	0.0402	-0.0829388	0.000309984	0.0005	-0.056641	0.00512526	0.009	-0.345282	0	0.498158	0	0.19099	3.18161e-266	-0.206512	2.1938e-130	-0.204161	1.159e-70
ENSG00000065665.20	SEC61A2	TRUE	-0.0165929	0.102432	0.602154	-0.0169061	0.00826638	1	-0.00692998	0.0193164	0.620755	-0.00146364	0.793915	1	-0.0151293	0.0457443	0.0729	-0.0154425	0.0322062	0.0505	-0.00546634	0.38596	0.3763	-0.0285239	7.92226e-93	-0.0397542	1.84303e-99	0.0606033	2.10008e-174	0.082305	2.06448e-199	0.0586687	3.27676e-39
ENSG00000005513.9	SOX8	FALSE	0.00239348	0.185452	0.603015	-0.00485164	0.106569	1	0.000197878	0.235731	1	-0.00316884	0.336912	1	0.00556233	0.166705	0.247	-0.0016828	0.440441	0.5599	0.00336672	0.511256	0.5205	0.00936963	4.83952e-27	-0.00882557	8.61095e-22	-0.0129936	1.97379e-23	0.00455417	6.28773e-09	-0.000803216	1
ENSG00000115307.16	AUP1	TRUE	-0.103192	3.68106e-06	0.112688	-0.116093	9.47041e-09	0.000289901	-0.0876605	0.00838722	0.511043	-0.0626708	0.0810371	0.507501	-0.0405209	0.0768141	0.1229	-0.0534224	0.0120343	0.0274	-0.0249897	0.251567	0.27	-0.118338	5.89602e-218	0.0286653	2.81793e-05	0.158568	2.70507e-160	0.0955851	4.55275e-34	0.0853022	1.16261e-15
ENSG00000168116.13	KIAA1586	TRUE	0.0147552	0.0761741	0.607333	0.00188745	0.0672978	1	-0.000861418	1.94031e-05	0.500001	-0.00341598	0.792308	1	0.0181711	0.118235	0.1315	0.00530344	0.62109	0.6479	0.00255457	0.591152	0.59	-0.00387324	0.428865	0.00791821	1	-0.00559432	1	0.0104722	0.134415	-0.0138018	1
ENSG00000112081.16	SRSF3	TRUE	0.0226256	3.57165e-06	0.109339	0.0587628	3.26037e-06	0.0998486	0.0433384	0.000607451	1	0.0786768	0.00224852	1	-0.0560512	0.0186027	0.0351	-0.019914	0.3005	0.3144	-0.0353384	0.144377	0.1655	-0.0487149	5.93561e-47	0.125253	3.60656e-139	-0.0700952	2.92812e-07	0.0697582	5.46838e-19	-0.203872	2.87356e-59
ENSG00000189221.9	MAOA	FALSE	0.000616595	0.209254	0.609803	-0.000571998	0.0423921	1	-0.000958749	0.0182523	1	-0.00557278	0.277383	1	0.00618938	0.268962	0.294	0.00500079	0.359028	0.3523	0.00461404	0.646599	0.6186	0.00824042	1	-0.00149684	1	-0.00919725	1	-0.00153095	1	-0.0226449	4.52801e-17
ENSG00000185829.16	ARL17A	FALSE	-0.00131164	0.0448667	0.610263	0.0148872	0.00120155	0.584256	0.00290678	0.266909	0.539812	-0.00230258	0.597367	1	0.000990944	0.876491	0.8998	0.0171898	0.0180264	0.0291	0.00520936	0.475933	0.5371	0.010085	0.728631	-0.00870769	1	-0.00854309	1	-0.00845651	1	0.00633472	1
ENSG00000113240.12	CLK4	FALSE	-0.00794241	0.00684724	0.611948	0.00398653	0.100887	1	-0.0221104	1.53545e-05	0.470046	-0.00252726	0.381794	1	-0.00541515	0.74035	0.7539	0.00651379	0.727328	0.7401	-0.0195831	0.180123	0.2458	0.0547296	3.37532e-61	-0.029649	7.33961e-06	-0.0666038	1.3672e-29	-0.0641019	7.5101e-24	0.0346539	1
ENSG00000144026.11	ZNF514	FALSE	-0.00315895	0.0333246	0.6134	0.00469338	0.00295195	1	0.000761413	0.0333886	0.540464	-0.0027314	0.308938	1	-0.00042755	0.938663	0.9509	0.00742478	0.189551	0.2172	0.00349281	0.76746	0.7671	0.0039773	1	-0.0106988	2.96548e-10	-0.00472439	1	0.0103701	1.69289e-12	0.0122792	1
ENSG00000123384.13	LRP1	TRUE	-0.0334084	0.00383271	0.613587	-0.0233011	0.00471442	1	-0.0176968	0.0162588	1	-0.0421277	0.291793	1	0.00871928	0.583011	0.6034	0.0188266	0.145362	0.1596	0.0244309	0.0460609	0.047	0.0244071	1.08926e-18	-0.0712095	8.42233e-162	0.0297942	1.96624e-20	0.0217209	1.25003e-08	0.0310597	9.69832e-05
ENSG00000163703.17	CRELD1	TRUE	-0.0171782	0.0519336	0.615181	-0.00297861	0.00860254	1	-0.0117385	0.0188923	0.511017	-0.0145531	0.0488794	1	-0.00262513	0.809186	0.8187	0.0115745	0.214472	0.2485	0.00281461	0.841627	0.8384	0.012311	0.00414098	-0.0407905	5.51825e-61	-0.00543034	1	0.00538232	1	0.0915615	1.2167e-61
ENSG00000171843.15	MLLT3	FALSE	0.000138951	0.0131022	0.615859	0.00079717	0.436117	1	0.000539833	0.0638833	1	-0.00073597	0.864339	1	0.000874921	0.7793	0.7904	0.00153314	0.611835	0.6544	0.0012758	0.459574	0.5025	-0.00129376	0.477096	0.00286016	2.12032e-07	0.000551737	1	-0.000733144	1	-0.0037542	1
ENSG00000197165.10	SULT1A2	TRUE	-0.0148813	6.79658e-06	0.208064	-0.00276376	0.219707	1	-0.00619766	0.00295815	0.527752	-0.00605408	0.429011	1	-0.00882723	0.241878	0.2965	0.00329032	0.882708	0.8848	-0.000143576	0.895143	0.883	0.0229481	3.60569e-32	0.00938399	3.91763e-10	-0.0585574	6.33051e-101	-0.0466823	5.31197e-46	0.0266399	0.0207799
ENSG00000183647.10	ZNF530	FALSE	-0.0120818	3.92504e-06	0.120157	-0.00731047	0.000844558	0.508411	-0.0117019	9.36457e-07	0.0286678	-0.0120387	0.00833626	1	-4.31261e-05	0.885562	0.8936	0.00472819	0.204816	0.2524	0.000336763	0.851234	0.8497	0.00134949	1	-0.00326854	1	-0.00983548	1	0.0244168	6.14221e-65	-0.0147704	4.78025e-07
ENSG00000099942.12	CRKL	FALSE	-0.0202601	0.000175437	0.620121	-0.0207352	0.00228903	0.505638	-0.0154119	0.00364359	0.511018	-0.00364724	0.618602	1	-0.0166128	0.0657029	0.0919	-0.017088	0.0498587	0.0638	-0.0117647	0.217018	0.231	0.00387613	1	-0.00832789	1	0.00308632	1	0.0102763	0.925793	-0.0148913	1
ENSG00000198873.11	GRK5	FALSE	-0.000849508	0.0739873	0.620466	-0.00212793	0.162479	1	-0.0042518	0.0972616	1	-0.00281232	0.109532	1	0.00196281	0.60268	0.579	0.000684391	0.867912	0.8623	-0.00143949	0.563924	0.5997	0.00401817	0.00248602	-0.00716095	6.41487e-23	0.000453024	1	0.00289903	0.000108406	-0.00172672	1
ENSG00000117472.9	TSPAN1	TRUE	-0.0718805	3.94413e-06	0.120742	-0.0758112	5.20004e-06	0.15851	-0.0581946	0.0106045	1	-0.0578556	0.538313	1	-0.0140249	0.779438	0.8023	-0.0179556	0.700482	0.7477	-0.000339008	0.910228	0.8841	0.0806971	4.07599e-159	-0.0398981	5.1286e-10	-0.224404	1.43189e-182	-0.197834	6.50077e-125	0.405788	1.11168e-112
ENSG00000038427.15	VCAN	TRUE	-0.0187494	0.0307118	0.622687	-0.0122779	0.0044724	1	-0.0160924	0.0191259	0.570377	-0.0149259	0.732642	1	-0.00382353	0.437757	0.3531	0.00264797	0.796369	0.773	-0.00116646	0.873864	0.8264	-0.00803423	1.67261e-21	-0.0182944	1.67005e-20	-0.012432	1	0.0978235	0	-0.0175427	2.20751e-06
ENSG00000232533.1	AC093673.5	TRUE	-0.0572253	0.000558849	0.623088	-0.0550435	4.755e-06	0.145517	-0.0619319	0.000304013	0.5	-0.0164809	0.0922347	1	-0.0407444	0.0415362	0.0286	-0.0385626	0.0391718	0.0344	-0.045451	0.0116929	0.0072	-0.056687	1.64978e-21	-0.136734	1.87873e-275	0.308098	0	0.0473516	7.68154e-17	0.0601401	3.27979e-14
ENSG00000113657.12	DPYSL3	TRUE	-0.0745345	4.04023e-06	0.123684	-0.0733133	7.93642e-08	0.00242299	-0.0763839	9.80378e-10	3.00123e-05	-0.0569154	0.00600288	1	-0.0176191	0.196236	0.1929	-0.0163979	0.244281	0.2288	-0.0194686	0.166191	0.1706	-0.0743875	2.8848e-168	-0.052313	9.06564e-07	-0.0121025	5.26738e-22	0.411842	0	-0.0841078	4.74837e-60
ENSG00000109270.12	LAMTOR3	FALSE	-0.05282	9.37685e-06	0.287053	-0.0337271	1.13708e-06	0.0347614	-0.0264642	0.0342036	0.502385	-0.0332539	0.0841002	1	-0.0195661	0.176444	0.1962	-0.000473199	0.967643	0.9657	0.00678974	0.784931	0.7762	-0.0173474	1.04425e-08	0.0254958	1.18279e-14	-0.0155241	1	-0.00156939	1	0.0413247	0.448255
ENSG00000176340.3	COX8A	TRUE	0.0379573	4.24507e-06	0.129954	0.0111501	0.298342	0.840309	0.00541844	0.10217	1	0.0267726	0.207474	1	0.0111847	0.556383	0.5782	-0.0156225	0.388102	0.406	-0.0213542	0.148034	0.1577	0.0857003	1.16229e-145	-0.0773897	4.96122e-68	-0.143073	4.22463e-136	-0.00623427	1	0.100498	1.90696e-20
ENSG00000169020.9	ATP5I	TRUE	0.102023	4.26683e-06	0.130621	0.0588354	0.00180682	1	0.0451579	0.003367	1	0.057334	0.00687129	1	0.0446894	0.0469126	0.0803	0.00150134	0.726666	0.7424	-0.0121762	0.476144	0.5254	-0.0241146	1	0.134312	3.80035e-144	-0.154856	5.8877e-108	-0.0682693	3.07388e-13	0.0329472	1
ENSG00000135390.17	ATP5G2	TRUE	0.0443948	1.12417e-05	0.344143	0.0770808	2.54111e-07	0.00777916	0.0568413	0.0146461	1	0.013081	0.464386	1	0.0313138	0.135393	0.1465	0.0639998	0.000960522	0.0007	0.0437602	0.0612791	0.0628	0.0460323	1.34785e-22	0.00401423	1	-0.154767	2.32354e-120	0.0174572	1	0.00241185	1
ENSG00000123104.11	ITPR2	TRUE	-0.0552526	0.0439812	0.635706	0.0110244	0.110927	1	-0.0419668	0.120918	1	-0.0580804	0.35334	1	0.00282783	0.83406	0.8309	0.0691048	0.0289836	0.0319	0.0161136	0.456251	0.4211	0.439892	0	-0.315003	0	-0.431866	0	-0.208734	2.72542e-86	-0.272046	7.48033e-67
ENSG00000181016.9	LSMEM1	FALSE	-0.0123442	4.43553e-06	0.135785	-0.00655338	0.000105823	0.500421	-0.00487945	4.36735e-06	0.133698	-0.0105655	0.508863	1	-0.00177877	0.859265	0.8837	0.00401209	0.593455	0.6159	0.00568603	0.353464	0.4222	-0.000116522	0.0136794	-0.00493244	1	0.0191128	4.05655e-29	-0.00297298	1	-0.0179915	0.0423151
ENSG00000142544.6	CTU1	TRUE	-0.0172584	0.450616	0.635924	-0.00510898	0.395965	1	0.00446837	0.188275	1	-0.00634643	0.696138	1	-0.010912	0.464806	0.5329	0.00123745	0.929017	0.9334	0.0108148	0.396489	0.4014	-0.00831025	0.301465	0.00124207	1	0.0245143	3.47448e-07	0.011235	1	-0.0288922	0.0103753
ENSG00000071082.10	RPL31	TRUE	0.0807343	4.55489e-06	0.139439	0.104491	1.90989e-11	5.87109e-07	0.0970703	3.4387e-07	0.0105269	0.0577871	0.0046045	1	0.0229472	0.295598	0.3646	0.0467042	0.0238968	0.0473	0.0392832	0.0411012	0.0734	0.091067	2.53933e-85	-0.0447411	5.18821e-07	-0.110286	1.17137e-41	-0.139622	1.36017e-57	0.0841272	1.65732e-06
ENSG00000196110.7	ZNF699	FALSE	-0.00580237	0.000463409	0.637295	0.00065737	0.00642241	1	-0.00239341	0.00066242	1	-0.00310084	0.229008	1	-0.00270153	0.299905	0.4085	0.00375821	0.267296	0.3074	0.000707426	0.917163	0.9206	0.00501693	1	-0.0039135	1	-0.00628432	1	0.00375255	1	-0.00763483	0.00706944
ENSG00000141736.13	ERBB2	TRUE	-0.0268628	0.00298093	0.641172	0.00543012	0.336956	1	0.0106163	0.123669	1	-0.0143465	0.157515	1	-0.0125164	0.263932	0.3175	0.0197766	0.0969348	0.1154	0.0249627	0.0418329	0.0457	0.000255344	1	-0.012664	1	0.0121127	0.0157681	-0.00702042	1	0.0349488	3.79189e-06
ENSG00000137414.5	FAM8A1	TRUE	-0.0293761	0.00036921	0.641853	-0.0120855	0.0926426	1	-0.00171145	0.00769062	0.503252	-0.0206555	0.280334	1	-0.00872068	0.567146	0.5818	0.00856992	0.547125	0.564	0.018944	0.129617	0.1353	-0.0160155	0.000610194	-0.0364586	1.40509e-33	0.0336801	5.21823e-11	0.0680274	1.5524e-52	0.0547507	7.94866e-10
ENSG00000101333.16	PLCB4	TRUE	-0.044359	4.63718e-06	0.141958	-0.0219282	0.00198209	0.501873	-0.0349632	3.48075e-06	0.106556	-0.0186095	0.304433	1	-0.0257495	0.0141282	0.0335	-0.00331866	0.819532	0.8123	-0.0163537	0.34491	0.354	0.00401267	1	0.0488571	3.2396e-87	-0.0324989	6.03224e-14	-0.0486224	5.60784e-36	-0.0773629	1.06887e-60
ENSG00000032219.18	ARID4A	TRUE	-0.0582663	4.6654e-06	0.142822	-0.0530957	0.000914523	0.500051	-0.0152991	6.90937e-06	0.211516	-0.037498	0.0594664	1	-0.0207682	0.210887	0.2506	-0.0155977	0.385717	0.4084	0.0221989	0.182274	0.2037	-0.0115609	0.0328801	-0.0257608	9.90292e-09	0.0397636	9.8246e-21	-0.005019	1	0.0941805	7.90176e-23
ENSG00000257954.1	RP11-161H23.10	FALSE	0.00716983	1.0087e-05	0.308793	0.00179322	0.0363389	1	0.00421941	0.352044	1	-9.27056e-05	0.820791	1	0.00726253	0.082049	0.1098	0.00188592	0.755631	0.7787	0.00431212	0.217611	0.2804	0.00163463	1	-0.00211625	1	-5.94954e-05	1	0.000383995	1	-0.00209491	1
ENSG00000124172.9	ATP5E	TRUE	0.00686082	4.89935e-06	0.149984	0.000542996	3.42539e-05	0.500913	-0.00389394	0.00304112	1	-0.0129822	0.608051	1	0.019843	0.259431	0.3394	0.0135251	0.606493	0.6511	0.00908821	0.667872	0.6937	0.0668291	1.29794e-89	-0.243374	0	0.0172716	0.0738518	0.0988061	1.13562e-52	0.298141	2.02107e-207
ENSG00000257557.2	RP11-84G21.1	FALSE	0.00673651	0.08285	0.646799	-0.000621177	0.325862	1	0.0053165	0.0444214	1	-0.000275705	0.467193	1	0.00701222	0.133379	0.1479	-0.000345472	0.966755	0.971	0.0055922	0.25346	0.2907	0.00535019	0.00307562	-0.00311014	1	-0.00736482	0.0914253	0.00219948	1	-0.00795399	1
ENSG00000185215.8	TNFAIP2	TRUE	-0.0797512	5.34256e-06	0.163552	-0.0371695	0.145032	1	-0.0511903	0.000536505	0.591753	-0.00300357	0.406865	1	-0.0767476	0.0058091	0.006	-0.0341659	0.216618	0.1982	-0.0481868	0.168169	0.1329	-0.0380579	0.000131083	0.0469477	1	0.000120159	1	-0.0289926	1	0.0914831	1.129e-20
ENSG00000135205.14	CCDC146	TRUE	0.0737579	4.84749e-06	0.148396	0.0950797	1.42151e-07	0.00435092	0.0386968	3.67196e-06	0.11241	-0.0158863	0.58894	1	0.0896442	0.0251765	0.0208	0.110966	0.00623879	0.0048	0.0545831	0.0978152	0.0874	-0.0315984	0.0517346	-0.430343	0	0.34458	3.70371e-178	0.265458	2.81065e-32	0.413759	6.04049e-86
ENSG00000184226.14	PCDH9	TRUE	-0.0319041	0.00365344	0.648814	-0.0242834	0.00235717	0.503528	-0.00227289	0.00974396	1	-0.000606389	0.334928	1	-0.0312977	0.00810964	0.0242	-0.023677	0.0821755	0.0973	-0.0016665	0.827785	0.8037	-0.0150328	2.88964e-65	-0.0254402	1.4638e-12	0.0485612	2.10294e-126	0.0504168	3.49049e-73	9.59819e-05	1
ENSG00000112146.16	FBXO9	TRUE	-0.0237496	0.117465	0.652241	-0.0138797	0.195957	1	-0.0085978	0.0565196	1	-0.0192196	0.159589	1	-0.00452999	0.741657	0.756	0.00533995	0.608293	0.6284	0.0106218	0.399816	0.4053	0.011036	1	-0.0124631	0.80984	-0.0196547	1	0.0140724	0.309198	0.00249288	1
ENSG00000256053.7	APOPT1	TRUE	-0.0737393	1.1224e-05	0.3436	-0.0382648	0.222441	1	-0.0561483	9.43815e-05	1	-0.0543167	0.00693914	1	-0.0194226	0.257931	0.2891	0.0160519	0.35939	0.3878	-0.0018316	0.889199	0.8858	-0.0558483	1.18828e-62	-0.019888	1	0.000640314	1	0.20905	5.31272e-225	0.054546	0.000397371
ENSG00000057757.9	PITHD1	TRUE	-0.124826	5.11777e-06	0.15667	-0.106703	0.0450788	0.5	-0.146766	3.3858e-12	1.03649e-07	-0.0781351	0.0767953	1	-0.0466905	0.0466843	0.1378	-0.0285675	0.306633	0.2849	-0.0686307	0.00262031	0.0157	0.0110455	1	-0.00761114	1	-0.0278265	1	0.0510225	1.00036e-11	-0.0655836	5.59956e-06
ENSG00000122566.20	HNRNPA2B1	TRUE	0.0850029	5.12185e-06	0.156795	0.0843387	1.14077e-08	0.000349324	0.118024	9.75093e-08	0.00298505	0.140042	6.9794e-06	0.199845	-0.0550395	0.0577082	0.057	-0.0557036	0.0485428	0.0465	-0.0220183	0.6318	0.5998	-0.249913	0	0.392801	0	0.151473	1.34168e-94	-0.123936	3.4843e-27	-0.362413	4.21084e-155
ENSG00000136244.11	IL6	FALSE	-0.0111606	0.000421209	0.657092	-0.0103525	7.43636e-05	0.501917	-0.0115039	1.12743e-06	0.0345141	-0.0117615	0.109378	1	0.000600925	0.995257	0.9917	0.00140901	0.882827	0.8848	0.000257549	0.933542	0.9125	-0.00509707	0.000417981	0.0185981	1.77932e-36	-0.0098339	0.541966	-0.00725065	1	-0.010617	0.0250034
ENSG00000177600.8	RPLP2	TRUE	0.0399089	5.14691e-06	0.157562	0.062702	8.7614e-08	0.00268213	0.0190242	0.000645764	0.772035	-0.00631438	0.75945	1	0.0462233	0.0112589	0.0155	0.0690163	0.000196753	0.0003	0.0253386	0.220833	0.2313	0.0986234	7.14769e-220	-0.182986	0	-0.0205054	1	-0.0306615	1	0.199022	1.06399e-93
ENSG00000157017.15	GHRL	FALSE	-0.00236598	0.198495	0.657945	0.00423099	0.0774609	1	3.45779e-06	0.012945	1	-0.000157493	0.490951	1	-0.00220849	0.538054	0.5755	0.00438848	0.323596	0.3346	0.000160951	0.921834	0.919	-0.00109707	0.0394485	0.000340273	1	0.0017869	1	-0.000230264	1	0.00184407	1
ENSG00000181704.11	YIPF6	FALSE	-0.0335347	0.280641	0.658029	-0.0218206	0.281255	1	-0.0527691	0.0834589	0.502942	-0.0128048	0.555831	1	-0.02073	0.183721	0.2228	-0.00901582	0.577887	0.6031	-0.0399643	0.0037756	0.006	-0.0193413	4.46359e-09	0.0435727	1.57706e-33	-0.0184415	1	-0.0109847	1	0.000587903	1
ENSG00000165272.14	AQP3	FALSE	-0.0121421	6.32329e-06	0.193575	-0.0133765	0.00693771	0.500099	-0.0102872	0.000104129	0.527701	-0.00269279	0.198751	1	-0.00944934	0.0630764	0.1085	-0.0106837	0.0422875	0.068	-0.00759446	0.163761	0.1372	0.00999729	6.85814e-23	-0.00406946	0.00357435	-0.00975715	0.00421268	-0.0125679	0.00155151	-0.0026528	1
ENSG00000070404.9	FSTL3	FALSE	-0.0151231	0.000716128	0.660214	-0.011674	0.0108399	1	-0.0239904	0.00927185	0.500597	-0.0178555	0.0684977	1	0.00273245	0.724231	0.7552	0.00618152	0.452582	0.5039	-0.00613487	0.31329	0.3682	0.000973728	1	-0.0214376	6.05642e-16	0.0228238	6.74414e-21	-0.0116707	1	0.0494763	1.17925e-11
ENSG00000163686.14	ABHD6	FALSE	-0.00478136	0.0894912	0.662083	-0.00280486	0.0346287	1	-0.00212257	0.00739648	1	-0.0026385	0.179323	1	-0.00214285	0.4929	0.5287	-0.000166352	0.966773	0.9554	0.000515934	0.888369	0.8981	0.00128518	1	-0.00465658	2.18111e-05	0.00233568	0.0381069	0.00376243	0.000139852	-0.000602302	1
ENSG00000019995.6	ZRANB1	TRUE	-0.0301373	0.00843446	0.663111	-0.0350285	0.0932171	0.5	-0.018595	0.000140019	1	-0.0166684	0.370038	1	-0.0134689	0.262107	0.2911	-0.01836	0.0668448	0.0781	-0.00192656	0.971329	0.9546	0.000287917	1	-0.0146266	0.237562	0.00396287	1	0.0313582	1.04532e-10	-0.00449876	1
ENSG00000141582.14	CBX4	TRUE	-0.0460451	5.40177e-06	0.165364	-0.0217157	0.00238096	0.801634	-0.0448522	2.60637e-08	0.000797888	-0.0187489	0.0826137	1	-0.0272962	0.0370105	0.0551	-0.0029668	0.749717	0.7605	-0.0261033	0.0463312	0.058	0.0126702	1	0.024892	6.40809e-18	-0.0507466	9.36721e-23	-0.033801	0.00707217	-0.0124307	1
ENSG00000143819.12	EPHX1	TRUE	-0.117831	5.43373e-06	0.166343	-0.134491	5.64869e-08	0.00172923	-0.106003	0.00215879	0.773631	-0.0873453	0.0899512	1	-0.0304861	0.23336	0.3027	-0.0471456	0.0722043	0.1156	-0.0186576	0.432128	0.461	-0.0731579	5.01272e-27	0.000167402	1	0.351318	0	-0.314757	2.31261e-209	0.0664501	0.00272166
ENSG00000131931.8	THAP1	FALSE	-0.0396235	7.20732e-06	0.220638	-0.0385676	7.89313e-05	0.5	-0.0405897	3.76577e-06	0.115281	-0.0198358	0.508141	1	-0.0197877	0.184759	0.2149	-0.0187318	0.171958	0.1948	-0.0207539	0.199653	0.2234	-0.00463006	7.69884e-05	0.00152769	1	-0.0103597	1	0.0260802	1.87332e-09	0.00168391	1
ENSG00000240230.5	COX19	TRUE	-0.0400159	0.000105474	0.66814	-0.0588477	0.000503497	0.514751	-0.0351581	0.0122257	1	-0.0166343	0.706625	1	-0.0233816	0.104399	0.1439	-0.0422134	0.00258732	0.0062	-0.0185238	0.224238	0.224	-0.0916025	2.93193e-208	0.114405	1.61486e-209	0.0386146	1.45029e-15	0.0412921	1.47756e-12	-0.0666404	3.05954e-20
ENSG00000068903.19	SIRT2	TRUE	-0.0403893	1.50122e-05	0.45957	-0.0397567	1.60101e-05	0.490169	-0.0470376	1.31829e-06	0.0403569	-0.0279855	0.21862	1	-0.0124037	0.358928	0.4215	-0.0117711	0.42291	0.4774	-0.0190521	0.125371	0.1587	0.0133879	0.317418	-0.0374039	1.03082e-32	-0.0276599	0.000160866	0.0802996	8.43425e-82	-0.00833364	1
ENSG00000062725.9	APPBP2	FALSE	-0.0373992	0.000260096	0.670604	-0.0193158	0.0147911	1	-0.0266972	3.40012e-05	0.933712	-0.0104844	0.377631	1	-0.0269148	0.0304877	0.0447	-0.00883143	0.41376	0.4303	-0.0162127	0.236246	0.2496	-0.00275933	1	0.0069206	1	-0.0257769	0.00177958	0.0106851	1	0.0289561	0.147441
ENSG00000170144.19	HNRNPA3	TRUE	0.0948122	5.62032e-06	0.172055	0.122998	2.36985e-12	7.25487e-08	0.0770748	2.15772e-06	0.0660544	0.083534	0.00711932	0.70645	0.0112782	0.73553	0.7488	0.0394636	0.146599	0.1631	-0.00645918	0.820739	0.8195	0.134486	5.92143e-210	0.017094	1	-0.30707	0	-0.0613673	2.5565e-07	-0.176726	3.69902e-48
ENSG00000147130.14	ZMYM3	FALSE	0.0115035	0.00157137	0.672634	0.0127515	0.0737742	1	0.0193631	1.28532e-05	0.393476	0.000249922	0.584643	1	0.0112536	0.324459	0.3425	0.0125016	0.190448	0.2311	0.0191132	0.100062	0.1141	-0.00566931	5.42989e-05	0.0127328	1.46745e-06	0.00123482	1	-0.00710376	1	-0.00796147	1
ENSG00000049249.8	TNFRSF9	TRUE	-0.0197105	5.81659e-06	0.178063	-0.0206453	0.00177092	1	-0.0261838	0.00269664	1	-0.0135297	0.127917	1	-0.00618078	0.457172	0.5079	-0.00711565	0.39717	0.4362	-0.0126541	0.268407	0.2473	0.00387995	1	0.014248	3.47105e-20	-0.0442951	7.66765e-58	-0.0155995	0.000425072	0.0426517	4.25873e-11
ENSG00000111669.14	TPI1	TRUE	0.0335376	5.72009e-06	0.175109	0.0368744	5.27834e-09	0.000161586	-0.0209499	0.00438233	0.500014	0.0530993	0.0163407	1	-0.0195617	0.369704	0.397	-0.0162249	0.5056	0.5345	-0.0740493	6.07016e-05	0	0.0674901	5.35311e-68	0.0426073	4.60342e-18	-0.124735	5.27419e-88	-0.0124762	1	-0.345016	8.13546e-228
ENSG00000147684.7	NDUFB9	TRUE	-0.0247654	8.72824e-06	0.267198	-0.0295625	0.000224333	1	-0.0158578	0.011585	1	0.0424806	0.0131644	1	-0.067246	0.000655033	0.0016	-0.0720432	0.000295211	0.0007	-0.0583384	0.00121872	0.002	-0.0880352	4.39226e-130	0.121837	3.03665e-176	0.013331	1	0.164033	1.65847e-118	-0.317169	9.04291e-214
ENSG00000100592.15	DAAM1	TRUE	-0.0596021	0.000255588	0.675217	-0.0839863	8.02664e-06	0.24572	-0.0960632	3.82639e-07	0.0117137	-0.0629252	0.151565	1	0.00332312	0.894935	0.9014	-0.0210611	0.31256	0.3247	-0.0331379	0.265607	0.2521	-0.0604196	1.32986e-76	0.00965778	1	0.054703	4.82531e-17	0.10418	3.60807e-53	0.032604	3.50191e-05
ENSG00000140564.10	FURIN	TRUE	-0.0169333	0.00487899	0.675368	-0.0109747	0.0568465	1	0.00182011	0.0150499	0.500007	-0.00331483	0.314476	1	-0.0136184	0.151441	0.2056	-0.00765992	0.456959	0.4766	0.00513495	0.518669	0.5036	-0.0389384	1.87382e-110	-0.0190187	1.84616e-07	0.097242	5.18193e-219	0.0292778	2.65147e-21	0.0461352	2.06129e-16
ENSG00000142528.15	ZNF473	FALSE	-0.0106534	0.000715612	0.676553	-0.0109533	0.00035606	0.58295	-0.00758217	0.00176417	0.5	-0.0113293	0.0722345	1	0.000675985	0.892463	0.9007	0.000376073	0.951821	0.9408	0.00374718	0.475193	0.4802	-0.00558233	9.48328e-12	0.000958431	1	-0.00289796	1	0.0190605	2.21e-20	0.0052463	1
ENSG00000170385.9	SLC30A1	TRUE	-0.0203458	0.0857814	0.678903	-0.0265976	0.000102545	1	0.00105588	0.0753233	0.727963	-0.00501515	0.720217	1	-0.0153306	0.269856	0.3131	-0.0215825	0.124895	0.1525	0.00607103	0.620962	0.6168	-0.0330828	3.1253e-40	0.0232822	2.0307e-09	0.0198281	8.67658e-08	0.019533	0.189127	0.0332912	1
ENSG00000085514.15	PILRA	FALSE	0.00898111	1.59189e-05	0.487324	-0.0105969	0.00141299	0.508375	-0.00801829	0.00373301	1	-0.00437047	0.368943	1	0.0133516	0.0621157	0.0443	-0.00622645	0.141205	0.2782	-0.00364782	0.513556	0.584	0.0183799	4.59305e-55	-0.0134834	3.08424e-16	-0.0153504	2.33885e-08	-0.0144947	5.29266e-09	-0.000610894	1
ENSG00000124249.6	KCNK15	TRUE	-0.0229744	9.48306e-06	0.290305	-0.0145547	0.00167688	0.500074	-0.0224978	0.000185114	0.604406	-0.0152745	0.0936455	1	-0.00769983	0.276208	0.3199	0.000719845	0.854632	0.8603	-0.0072233	0.39078	0.4197	0.0199485	1.00016e-47	-0.00592923	1	-0.0277234	2.19716e-31	-0.0292043	1.01941e-23	0.0111284	1
ENSG00000117280.12	RAB29	TRUE	-0.0581938	0.00166731	0.680981	-0.0647132	9.04682e-06	0.276947	-0.0551291	0.022105	0.500014	-0.0654498	2.83306e-05	0.678874	0.00725596	0.662251	0.6578	0.000736612	0.991507	0.9896	0.0103207	0.710146	0.7066	-0.0578569	3.27374e-63	-0.00411558	1	0.0261037	2.93351e-05	0.0207188	1.33365e-06	0.26741	2.01563e-158
ENSG00000239305.6	RNF103	FALSE	-0.0149633	0.00023985	0.68305	-0.0116872	0.000205059	1	-0.00766142	0.0248037	1	-0.00902424	0.415324	1	-0.00593903	0.597813	0.5942	-0.00266298	0.89046	0.8721	0.00136282	0.817122	0.8086	-0.0034701	0.000144642	-0.0156203	8.79732e-10	0.0100252	1.7954e-07	0.0157456	2.11467e-11	0.0364952	3.12452e-16
ENSG00000250786.1	SNHG18	TRUE	-0.0128359	0.0149924	0.683997	-0.0161209	0.0536478	0.739917	-0.0157386	0.000170898	0.722501	-0.0178459	0.0158721	1	0.00501009	0.762239	0.7018	0.00172506	0.899121	0.8583	0.00210731	0.862343	0.8296	-0.0221348	4.09753e-55	-0.0563334	6.52291e-172	0.153028	0	0.00517202	0.000122072	-0.00312974	1
ENSG00000073712.14	FERMT2	TRUE	-0.0705277	0.000285501	0.686333	-0.0243251	0.242105	1	-0.0140988	0.603803	1	-0.0229157	0.920766	1	-0.047612	0.0275518	0.036	-0.00140945	0.891971	0.8609	0.00881686	0.679115	0.6657	-0.0706828	2.45781e-36	-0.0842951	4.56154e-46	0.0585446	3.4505e-24	0.337952	1.0968e-289	0.017723	1
ENSG00000131871.14	VIMP	TRUE	-0.0828842	1.80977e-05	0.554024	-0.0655975	0.00232693	0.500009	-0.0654815	0.0172622	1	-0.0427519	0.439981	1	-0.0401323	0.0799383	0.0896	-0.0228456	0.22646	0.2448	-0.0227297	0.416544	0.3997	-0.0742723	5.28172e-52	-0.0338389	1.48383e-05	0.310189	0	-0.0906358	6.31624e-33	-0.0121315	1
ENSG00000173334.3	TRIB1	TRUE	-0.0289606	6.55796e-06	0.200759	-0.0448286	3.45574e-10	1.05584e-05	-0.0221652	0.00106469	1	-0.0221393	0.0826119	0.730298	-0.00682132	0.618811	0.6308	-0.0226893	0.0310517	0.0428	-2.59132e-05	0.941263	0.94	0.00661983	1	-0.018322	3.92032e-12	0.00592995	0.000100212	0.0223892	4.37291e-10	-0.0184642	1
ENSG00000185697.16	MYBL1	TRUE	-0.0339736	0.0475829	0.691212	-0.02903	7.40268e-08	0.00225931	-0.0497202	3.03941e-07	0.00930456	-0.0114874	0.367825	1	-0.0224862	0.0488237	0.0567	-0.0175426	0.0812012	0.0951	-0.0382328	0.00180458	0.0026	0.0128393	1	-0.0180968	1	0.0152281	1.59476e-08	0.0124446	0.000131814	-0.0645656	3.77766e-25
ENSG00000112773.15	FAM46A	TRUE	-0.00813017	0.0152545	0.693311	-0.0137675	0.000361623	0.516364	-0.00139149	0.385573	1	-0.00704139	0.216666	1	-0.00108879	0.837446	0.8038	-0.00672608	0.213107	0.2505	0.0056499	0.440551	0.4272	-0.0191004	4.65008e-125	-0.0206209	1.43844e-73	0.0497987	6.49324e-266	0.0463201	5.9651e-205	0.0104241	0.00115746
ENSG00000124762.13	CDKN1A	TRUE	-0.0631201	2.85996e-05	0.695202	-0.061262	8.28181e-07	0.0253538	-0.092016	1.37567e-05	0.421135	-0.0881359	0.000305298	1	0.0250157	0.195604	0.2349	0.0268739	0.151447	0.183	-0.00388011	0.657744	0.6654	0.118905	0	-0.0760137	8.50723e-87	-0.148193	2.42773e-201	-0.088668	1.92826e-33	0.0380593	1
ENSG00000160963.13	COL26A1	TRUE	-0.0197942	0.123413	0.695566	-0.0177194	0.00944484	1	0.00389646	0.123616	0.896365	-0.00955934	0.0247729	1	-0.0102349	0.710024	0.6971	-0.00816002	0.844299	0.8395	0.0134558	0.233386	0.2311	-0.0170546	1.62368e-08	-0.0272922	1	0.00660684	0.00988458	0.151565	3.53147e-111	-0.0676274	1.74001e-25
ENSG00000147027.3	TMEM47	TRUE	-0.0502049	6.50772e-06	0.199221	-0.0155992	0.23397	1	-0.0098434	0.154978	1	-0.0249959	0.252209	1	-0.025209	0.0327849	0.0612	0.00939672	0.342732	0.3678	0.0151525	0.149832	0.1589	-0.00216301	4.70563e-08	-0.0196898	0.849179	0.00139312	1	0.0586524	3.53084e-57	-0.01023	1
ENSG00000126247.10	CAPNS1	TRUE	0.0543578	6.6512e-06	0.203613	0.0389659	0.00551074	1	-0.000308817	0.484001	1	-0.0159373	0.549035	1	0.0702951	0.000201132	0.0003	0.0549033	0.00354923	0.009	0.0156285	0.444691	0.467	0.110178	4.28931e-184	-0.109298	1.99163e-111	-0.0230671	0.922887	0.0122496	1	-0.235448	3.18476e-116
ENSG00000228262.8	LINC01320	TRUE	-0.00102297	0.0390582	0.705095	0.000613182	0.11608	1	0.00239408	0.27443	1	0.00312926	0.0947425	1	-0.00415223	0.575184	0.626	-0.00251608	0.834709	0.8453	-0.000735183	0.961036	0.9498	-0.0303599	7.72936e-192	0.023978	2.9195e-87	0.0250972	1.34621e-53	-0.000345569	1	0.0350153	8.24544e-16
ENSG00000280079.1	CTC-260E6.4	FALSE	0.00294041	0.0971898	0.708661	0.00103057	0.20814	1	0.000724391	0.201737	1	0.00118327	0.67367	1	0.00175713	0.536474	0.5254	-0.000152698	0.756294	0.7805	-0.00045888	0.866346	0.8569	0.00250236	7.95998e-10	-0.00316917	1.46927e-11	-0.00369224	1.01132e-09	0.00532353	5.91526e-21	-0.00337834	0.0593297
ENSG00000197937.12	ZNF347	FALSE	-0.0134022	0.00513708	0.714779	0.000696781	0.000260697	1	-0.00305247	0.0169064	1	-0.00551796	0.269744	1	-0.00788421	0.29274	0.3156	0.00621474	0.404828	0.4293	0.00246549	0.635739	0.6354	0.0250324	8.16912e-90	-0.0177629	2.26721e-21	-0.0537024	5.7982e-183	0.021198	8.43464e-23	8.589e-05	1
ENSG00000149591.16	TAGLN	TRUE	-0.478511	2.33746e-05	0.71522	-0.352243	0.019809	0.584884	-0.378488	0.000484031	1	-0.342009	0.103075	1	-0.136502	0.188241	0.2228	-0.0102346	0.805677	0.7928	-0.036479	0.74766	0.7455	-0.408926	0.0014979	-1.16584	0	0.266222	2.43502e-67	1.51479	0	1.1479	6.66209e-248
ENSG00000170266.15	GLB1	FALSE	-0.010632	0.00953366	0.716159	-0.0186016	0.00142285	0.518849	-0.00297502	0.0115717	0.588434	-0.0130857	0.252908	1	0.00245376	0.673282	0.6755	-0.00551582	0.456904	0.5133	0.0101107	0.103034	0.1152	-0.00234238	0.00377566	-0.00973354	0.548859	0.0130432	2.21627e-14	-0.00362317	1	0.0313747	1.83076e-11
ENSG00000164591.13	MYOZ3	FALSE	0.00316175	0.12194	0.719375	-0.00182606	0.1181	1	-0.00345653	0.211516	1	-0.00221792	0.179541	1	0.00537968	0.0630973	0.0264	0.000391869	0.94478	0.9455	-0.00123861	0.405487	0.6229	0.000914819	1	-0.00141143	1	0.00300686	3.73135e-12	-0.00301144	1	-0.00168986	1
ENSG00000131236.16	CAP1	TRUE	-0.0430599	0.0123027	0.720272	-0.0303927	0.108036	1	-0.0687644	0.0478354	1	-0.0273913	0.381279	1	-0.0156686	0.411978	0.425	-0.00300137	0.677432	0.6636	-0.0413731	0.0722315	0.0688	-0.0467622	1.00662e-17	-0.0900123	9.62908e-57	0.114086	1.4166e-50	0.164877	1.8489e-92	0.0957505	3.79382e-08
ENSG00000158987.20	RAPGEF6	FALSE	-0.0084972	0.00539501	0.720521	0.00281986	0.0601092	1	-0.00286903	0.098885	1	0.00422018	0.507474	1	-0.0127174	0.0798212	0.1027	-0.00140032	0.848271	0.8438	-0.00708921	0.452489	0.4651	0.00453981	1	0.00192159	1	-0.00075531	1	-0.0200228	2.2043e-06	-0.000948729	1
ENSG00000157800.17	SLC37A3	TRUE	-0.0413227	0.190192	0.722498	-0.0133344	0.332521	1	-0.0109285	0.142089	1	-0.0219403	0.144811	1	-0.0193824	0.245807	0.2603	0.00860593	0.740256	0.7536	0.0110118	0.54947	0.5265	-0.00219503	1	-0.104555	6.3292e-174	0.23215	0	-0.0371881	0.0255014	-0.0677321	4.72016e-14
ENSG00000143933.16	CALM2	TRUE	-0.20316	7.27858e-06	0.222819	-0.142082	0.00225553	0.557935	-0.158922	2.11492e-05	0.64744	-0.0732731	0.161337	1	-0.129887	0.000185781	0.0002	-0.0688088	0.0291006	0.0361	-0.0856491	0.0138661	0.0181	-0.104718	3.82607e-110	0.106571	7.94312e-71	0.0978737	3.30276e-31	-0.00608591	1	-0.00570678	1
ENSG00000166529.14	ZSCAN21	FALSE	-0.0141105	0.0895101	0.724758	-0.00267674	0.145659	1	-0.00661815	0.0393218	0.567882	0.000551345	0.863397	1	-0.0146618	0.181814	0.2308	-0.00322808	0.794833	0.7917	-0.00716949	0.499409	0.5132	0.0296655	1.792e-34	-0.0225989	1.77014e-11	-0.0572425	2.38571e-56	0.0237241	9.24457e-11	-0.0057812	1
ENSG00000183935.5	HTR7P1	FALSE	0.00208187	0.115767	0.725777	0.000221327	0.0936401	1	-0.00209764	0.0492094	1	0.00171253	0.803812	1	0.000369346	0.963675	0.9495	-0.0014912	0.604138	0.602	-0.00381017	0.204288	0.2279	0.00447155	2.73265e-05	-0.00534955	8.00111e-10	-0.0040591	1	0.00295118	0.00677627	-0.00186761	1
ENSG00000136999.4	NOV	FALSE	-0.0225079	7.38656e-06	0.226125	-0.018609	2.26707e-05	0.694103	-0.0176914	0.000633221	1	-0.00311076	0.0688861	1	-0.0193972	0.108051	0.0734	-0.0154982	0.197292	0.1551	-0.0145806	0.236091	0.1672	0.000119572	1	-0.00376015	1	-0.0034746	1	0.0081902	0.000216043	0.00882355	1
ENSG00000069869.15	NEDD4	TRUE	-0.00697537	0.00114215	0.730019	-0.0086958	0.103144	1	-0.0104122	0.0106817	1	-0.0119277	0.389388	1	0.00495235	0.517023	0.5397	0.00323192	0.59951	0.6485	0.00151551	0.620928	0.6273	0.0330713	1.31423e-68	-0.0578222	1.65065e-187	-0.001493	1	0.00742409	0.0910712	0.0193037	0.257372
ENSG00000134215.15	VAV3	TRUE	-0.0106049	0.0057646	0.730836	0.00424323	0.0195675	1	0.00630036	0.0950818	1	-0.00283145	0.565518	1	-0.00777345	0.379602	0.4251	0.00707468	0.621641	0.6139	0.00913181	0.381659	0.3806	0.00821102	0.00325723	-0.0547626	3.54161e-151	0.101475	2.69875e-267	-0.00465302	1	-0.0598493	8.7847e-47
ENSG00000108018.15	SORCS1	TRUE	0.131901	7.5909e-06	0.23238	0.1072	4.16424e-07	0.0127406	0.147315	2.23808e-05	0.5	0.0754482	0.000197595	0.706528	0.0564527	0.0145387	0.0248	0.0317518	0.201104	0.2493	0.0718665	0.00163307	0.002	0.158025	0	0.0374453	1.34441e-11	-0.293138	0	-0.130371	8.13194e-39	-0.352132	4.0916e-253
ENSG00000170017.12	ALCAM	TRUE	-0.0401712	0.0935034	0.737553	-0.0326275	0.0860782	1	-0.0173713	0.121042	1	-0.00078535	0.468456	1	-0.0393859	0.197186	0.2057	-0.0318421	0.325863	0.3131	-0.0165859	0.519443	0.4884	-0.0738942	3.67513e-07	0.18759	3.78251e-179	-0.234169	1.04269e-148	0.262058	1.62899e-111	-0.365715	4.31967e-220
ENSG00000125089.16	SH3TC1	FALSE	0.00637506	0.0907607	0.739316	-0.00222261	0.0805891	1	0.00415316	0.30212	1	-0.00163463	0.299906	1	0.00800969	0.0102891	0.0181	-0.000587984	0.948018	0.9558	0.00578779	0.0569363	0.0714	0.00511395	4.08522e-09	-0.00200437	1	-0.00690877	1.636e-06	-0.00405373	1	-0.00132044	1
ENSG00000150457.8	LATS2	TRUE	-0.0495504	0.00408149	0.739982	-0.0352721	0.00150843	0.501901	-0.020006	0.0228303	1	-0.0329011	0.137703	1	-0.0166494	0.419467	0.4306	-0.00237102	0.934678	0.9374	0.012895	0.398996	0.3742	0.0576396	1.74188e-54	-0.067388	1.12205e-57	-0.0530529	1.84945e-08	0.0410141	2.41137e-07	-0.0393608	0.0355068
ENSG00000138385.15	SSB	TRUE	0.0515525	0.00940019	0.741024	0.0727782	3.775e-05	0.5	0.0455118	0.0987994	0.572507	0.0388656	0.0846972	1	0.0126869	0.506826	0.5051	0.0339126	0.0906219	0.1037	0.0066462	0.701154	0.6914	0.0221227	0.00610145	-0.0121215	1	-0.119031	1.96563e-58	0.163761	8.78612e-94	-0.126033	3.96259e-29
ENSG00000135926.13	TMBIM1	TRUE	-0.0319354	0.078021	0.741376	-0.0571993	3.84078e-09	0.000117548	-0.0396849	0.000569407	0.501272	-0.0324376	0.0232845	1	0.000502192	0.906875	0.9124	-0.0247617	0.0495032	0.0786	-0.00724723	0.547069	0.5361	-0.0137054	6.03685e-07	-0.0171463	0.0411585	0.00231106	1	0.0596724	5.12419e-34	0.0483295	3.45045e-08
ENSG00000203635.2	AC144450.2	FALSE	0.00448318	0.205054	0.741601	-0.00216629	0.196184	1	0.000833576	0.0546442	1	-0.0014675	0.237793	1	0.00595068	0.301315	0.2756	-0.000698786	0.834158	0.8492	0.00230108	0.594118	0.6214	-0.00394562	0.00034601	0.0138515	3.19175e-38	-0.00498953	1	-0.00777648	1	-0.0081668	0.229362
ENSG00000105193.8	RPS16	TRUE	0.0824566	7.98685e-06	0.244502	0.10218	7.25084e-16	2.2197e-11	0.0699468	1.00107e-09	3.06457e-05	0.0422087	0.0454564	1	0.040248	0.0176999	0.0217	0.0599714	0.000256966	0	0.0277382	0.135691	0.1455	0.134244	0	0.0294688	5.42145e-07	0.00506227	1	-0.263326	0	-0.702801	0
ENSG00000173166.17	RAPH1	TRUE	-0.0240515	8.03021e-06	0.245829	-0.0168265	0.000238733	0.526915	-0.0274761	9.36925e-07	0.0286821	-0.00437939	0.573993	1	-0.0196721	0.0184012	0.0164	-0.0124471	0.157574	0.1287	-0.0230967	0.00608164	0.0047	-0.0237476	8.81469e-68	0.0287735	1.76934e-47	0.00617479	0.00561124	0.00155598	1	0.0134715	1
ENSG00000130821.15	SLC6A8	TRUE	-0.0299499	0.000351443	0.748247	-0.0162158	0.000945343	1	-0.00867956	0.00058062	1	0.00189261	0.627203	1	-0.0318425	0.00278461	0.0061	-0.0181084	0.0827049	0.1077	-0.0105722	0.328202	0.3523	-0.071801	3.48342e-285	0.0291843	1.26293e-34	0.074524	5.69531e-110	0.0772612	2.19119e-89	0.0250294	1
ENSG00000161526.14	SAP30BP	TRUE	-0.0630434	8.1765e-06	0.250307	-0.0365136	0.021267	1	-0.0165531	0.218627	1	-0.0204164	0.311037	1	-0.042627	0.00373043	0.0104	-0.0160972	0.315524	0.3535	0.00386332	0.739629	0.7374	-0.0321781	1.19095e-30	0.00561951	1	0.0115078	0.332317	0.0341423	5.06996e-05	0.09333	1.32376e-29
ENSG00000196204.11	RNF216P1	FALSE	-0.0238841	0.000169572	0.75051	-0.0202956	0.385681	0.528346	-0.00352901	0.0175637	0.502733	0.00445843	0.546582	1	-0.0283425	0.0104537	0.0189	-0.024754	0.013655	0.0222	-0.00798745	0.41393	0.3955	-0.0573578	9.11717e-172	0.0428058	3.48008e-66	0.100835	2.9983e-181	-0.00636268	1	-0.0428102	2.83267e-15
ENSG00000272768.1	RP4-673M15.1	FALSE	-0.00097501	0.115167	0.752087	-0.00158504	0.170831	1	-0.00105692	0.10418	1	-0.0027661	0.178642	1	0.00179109	0.61716	0.6283	0.00118106	0.678176	0.7188	0.00170918	0.526609	0.579	-0.00261908	1.77928e-06	-0.000977377	1	0.010169	5.68934e-29	-0.00141271	1	-0.000308655	1
ENSG00000113387.11	SUB1	TRUE	0.0114395	0.000436875	0.753107	0.00111444	0.00520679	0.511308	-0.0451523	7.38767e-06	0.226159	0.0132768	0.293867	1	-0.00183727	0.834196	0.8308	-0.0121624	0.462448	0.4659	-0.0584291	0.000319119	0.0002	-0.110058	4.73634e-160	0.0837564	5.29745e-96	-0.0978298	9.52505e-52	0.358306	0	-0.122708	1.04735e-32
ENSG00000160213.5	CSTB	TRUE	-0.123897	8.27333e-06	0.253271	-0.229402	1.29395e-16	3.96116e-12	-0.157593	0.000102805	0.500008	-0.114893	0.0182815	1	-0.00900321	0.927443	0.9309	-0.114509	0.000124872	0.0001	-0.0426992	0.155938	0.1398	-0.238864	1.33634e-233	-0.210175	2.00652e-173	0.685378	0	-0.061471	1	0.49282	2.94019e-290
ENSG00000013588.6	GPRC5A	TRUE	-0.0330744	9.64811e-06	0.295358	-0.0315836	0.00192914	1	-0.0378866	0.0238733	0.503577	-0.0386694	0.0114731	1	0.00559495	0.717182	0.7466	0.0070858	0.700933	0.7075	0.000782829	0.880531	0.8789	0.0885936	1.45705e-288	-0.0679074	1.5873e-97	-0.121852	5.74061e-194	-0.0726882	3.20874e-34	0.109588	1.14496e-41
ENSG00000119844.15	AFTPH	FALSE	-0.0425884	8.56171e-06	0.262099	-0.0167432	0.00581749	1	-0.00987825	0.00521765	0.737252	-0.0256196	0.290482	1	-0.0169689	0.136064	0.1968	0.00887632	0.58882	0.5942	0.0157413	0.268769	0.2909	0.0112209	1	0.00666253	1	-0.0398878	2.6994e-15	-0.0214121	0.513258	0.0280687	1
ENSG00000070756.14	PABPC1	TRUE	-0.00735598	8.99275e-05	0.767112	0.0303718	7.54279e-05	0.500059	0.0439752	0.000704434	1	0.0174694	0.438842	1	-0.0248254	0.12942	0.1421	0.0129025	0.697301	0.693	0.0265058	0.364108	0.3461	0.0112456	1	-0.050503	5.00275e-19	0.0511199	1.32969e-15	0.154706	1.25625e-92	-0.286639	7.08146e-170
ENSG00000196507.10	TCEAL3	TRUE	-0.0560464	0.00253001	0.76735	-0.0293106	0.0370995	1	-0.0535645	0.000281945	0.587506	-0.0387624	0.0581495	1	-0.017284	0.39007	0.402	0.0094518	0.537607	0.5346	-0.0148021	0.522006	0.5034	0.0717506	3.74713e-114	-0.108909	1.38878e-161	-0.082472	1.80153e-52	0.0500569	2.42456e-12	0.0865537	2.52393e-23
ENSG00000275769.1	RP11-771K4.3	FALSE	-0.00162373	0.173665	0.768553	-0.000845211	0.362247	1	0.0015017	0.131398	1	0.0018347	0.404967	1	-0.00345843	0.0260997	0.0523	-0.00267991	0.0857817	0.1124	-0.000332994	0.747612	0.7111	0.000502428	1	-0.000487483	1	0.000234882	1	-0.000150065	1	-0.00144959	1
ENSG00000031698.12	SARS	TRUE	-0.0758368	1.76345e-05	0.539845	-0.0749777	0.0127495	0.552742	-0.0917142	0.000917557	0.644073	-0.0670743	0.294904	1	-0.0087625	0.669811	0.6754	-0.0079034	0.601996	0.5891	-0.0246399	0.227578	0.2184	0.0241218	2.63221e-35	0.0190896	1	-0.0542591	3.75338e-07	-0.00901154	7.99593e-06	-0.0981733	3.84735e-12
ENSG00000150093.18	ITGB1	TRUE	-0.162419	8.93462e-06	0.273516	-0.125374	5.0701e-06	0.155237	-0.0607456	0.14873	1	-0.104364	0.179063	1	-0.0580551	0.0480419	0.049	-0.0210096	0.352781	0.3662	0.0436184	0.296819	0.2799	-0.348666	0	-0.28362	1.05581e-265	0.633102	0	0.514291	0	0.515013	1.09386e-289
ENSG00000152082.13	MZT2B	TRUE	0.0440589	9.34051e-06	0.285941	0.076414	8.13752e-05	0.500315	0.0552809	0.000322613	1	0.0178034	0.426756	1	0.0262555	0.207582	0.2218	0.0586106	0.00353606	0.0043	0.0374774	0.0692177	0.0696	0.0278269	0.000248489	-0.15274	1.56686e-176	0.12063	1.76625e-75	0.073073	5.81203e-17	0.0251343	1
ENSG00000146950.12	SHROOM2	FALSE	-0.00152651	0.00966749	0.775097	-0.00227037	0.021553	1	0.00391938	0.0755419	0.5	-0.00317855	0.391491	1	0.00165204	0.852881	0.8675	0.000908186	0.92914	0.9399	0.00709794	0.236276	0.2351	-0.00625749	2.587e-21	0.00113434	1	-0.00898682	1	0.0216233	1.23535e-39	0.0182799	8.84517e-07
ENSG00000063241.7	ISOC2	TRUE	0.112363	9.18321e-06	0.281126	0.096115	0.000614018	0.585448	0.0374589	0.250237	1	0.0154118	0.603623	1	0.0969508	3.28721e-05	0.0001	0.0807032	0.000353337	0.0005	0.0220471	0.496819	0.5133	0.188766	0	-0.178205	7.55192e-244	-0.168882	1.60422e-112	-0.0344074	1	-0.0384664	1
ENSG00000116539.11	ASH1L	TRUE	-0.120809	1.33436e-05	0.408488	-0.0730589	0.000310593	1	-0.0505737	0.109878	1	-0.0397675	0.491117	1	-0.0810411	0.000386054	0.0005	-0.0332913	0.0909893	0.1117	-0.0108061	0.712337	0.7098	-0.145743	7.56226e-282	0.110985	6.77563e-107	0.0529722	3.41152e-17	0.0882642	9.31293e-25	0.172545	5.78533e-54
ENSG00000134243.11	SORT1	TRUE	-0.0251082	0.206573	0.778658	-0.0083104	0.263159	1	0.00413818	0.399082	1	-0.0266058	0.413114	1	0.00149754	0.801837	0.8071	0.0182954	0.227109	0.2652	0.0307439	0.0393791	0.051	0.0886298	9.28864e-147	-0.0687829	4.77834e-58	-0.0515303	5.11019e-14	-0.0742944	9.30496e-25	-0.0357613	1
ENSG00000236502.1	SIX3-AS1	TRUE	-0.00420629	0.138452	0.779495	-0.0063359	0.0570657	0.637524	0.00238681	0.000525954	1	-0.00384224	0.2504	1	-0.000364053	0.777689	0.7685	-0.00249367	0.683008	0.6716	0.00622905	0.525513	0.5142	0.000239459	1	-0.0090421	1	-0.0429205	7.94603e-79	0.0424611	1.87903e-84	0.0590179	8.38434e-37
ENSG00000119965.12	C10orf88	FALSE	-0.0093259	0.00064042	0.780807	-0.0106096	9.39324e-05	0.500043	0.00522721	0.00995387	0.899587	-0.0019935	0.684281	1	-0.0073324	0.354186	0.3809	-0.00861615	0.333102	0.367	0.00722071	0.303464	0.2901	-0.00327293	0.000223906	-0.000916678	1	-0.00355668	1	0.013928	4.2017e-08	0.00880278	1
ENSG00000143384.12	MCL1	TRUE	-0.0801451	9.48252e-05	0.787992	-0.0803581	0.00210407	1	-0.0433366	0.0150204	1	-0.0472751	0.135104	1	-0.03287	0.102863	0.1269	-0.033083	0.0897672	0.0979	0.00393854	0.908197	0.9062	-0.132877	2.15355e-280	0.168736	2.62118e-280	-0.0157512	1	0.0620538	1.71373e-12	0.0493509	0.00052231
ENSG00000092020.10	PPP2R3C	TRUE	-0.0875305	0.00237234	0.788009	-0.0683262	0.00677673	0.734309	-0.0501073	0.126479	1	-0.0211607	0.206729	1	-0.0663698	0.00363588	0.0049	-0.0471655	0.0238952	0.0284	-0.0289466	0.177596	0.1763	-0.117693	4.77107e-190	-0.0590677	1.42247e-24	0.22368	0	0.272247	5.58391e-280	-0.0593445	1.62163e-06
ENSG00000267500.1	ZNF887P	FALSE	-0.00683041	0.0408441	0.78889	-0.000898178	0.0862819	1	0.000892592	0.207607	1	-0.000533421	0.567732	1	-0.00629699	0.0243011	0.0622	-0.000364758	0.981293	0.9838	0.00142601	0.683775	0.6759	0.000392847	1	-0.00243547	1	-0.0021863	1	0.00775839	4.575e-15	-0.000671805	1
ENSG00000259687.1	LINC01220	FALSE	0.00353657	2.78223e-05	0.790957	-0.00208357	0.0706774	1	-0.000355173	0.0865141	1	0.00208282	0.600603	1	0.00145376	0.693935	0.5977	-0.00416639	0.456481	0.4461	-0.00243799	0.802523	0.7741	0.00097115	1	-0.000611524	1	-0.00148836	1	-0.000353128	1	0.000410805	1
ENSG00000105643.9	ARRDC2	FALSE	0.000639953	0.0496119	0.79221	-0.0107305	0.000522826	1	-0.00502362	0.00464096	0.703605	-0.00248541	0.460118	1	0.00312536	0.682734	0.6812	-0.00824506	0.0401005	0.0797	-0.00253822	0.413685	0.4548	0.0106194	6.89431e-16	-0.00904454	1.08369e-08	-0.0100638	0.0462316	-0.00729226	1	0.00583282	1
ENSG00000123609.10	NMI	TRUE	-0.0296882	9.92045e-06	0.303695	-0.0284002	0.00823344	1	-0.0248761	0.00296902	0.500829	-0.0197197	0.368179	1	-0.0099685	0.427595	0.4124	-0.00868053	0.549187	0.542	-0.00515637	0.507112	0.4838	-0.0481813	6.46783e-74	0.0910687	1.42517e-213	0.000935545	1	-0.0939805	1.35347e-107	0.073303	2.08411e-17
ENSG00000163681.14	SLMAP	FALSE	-0.0343741	0.00184353	0.793834	-0.014057	0.155656	1	-0.0167892	0.0231031	0.521246	-0.019227	0.144342	1	-0.0151472	0.361877	0.4176	0.00517	0.717315	0.7206	0.00243781	0.602675	0.5893	-0.0011552	1	0.00383345	1	-0.0238755	0.286302	0.0267633	3.47726e-05	-0.000450143	1
ENSG00000160570.13	DEDD2	TRUE	-0.0413536	9.63578e-06	0.29498	-0.0145117	0.000754121	0.501775	-0.0348599	0.000159073	0.593348	-0.0245622	0.237326	1	-0.0167913	0.264698	0.3237	0.0100505	0.623167	0.6353	-0.0102976	0.502266	0.527	0.0329422	1.63007e-25	0.00866128	1	-0.0478011	3.26006e-14	0.000704032	1	-0.145051	3.59814e-88
ENSG00000105523.3	FAM83E	FALSE	0.0015776	0.363655	0.795036	0.000274864	0.648953	1	0.00099758	0.438649	1	-5.9295e-06	0.48054	1	0.00158353	0.275769	0.2612	0.000280794	0.609949	0.7813	0.00100351	0.401508	0.5418	-4.45442e-05	1	-0.000109941	1	-0.000224588	1	-0.000151293	1	0.00152541	0.219289
ENSG00000148798.10	INA	TRUE	-0.0142822	1.24352e-05	0.380679	-0.0167038	0.000162022	0.50065	-0.0236339	1.93962e-07	0.00593777	-0.00856909	0.270201	1	-0.00571315	0.449582	0.4604	-0.00813474	0.305877	0.2928	-0.0150649	0.0184619	0.0299	0.0223047	1.10781e-48	-0.0229225	3.24971e-37	-0.020345	5.19899e-11	0.0167787	4.97672e-14	-0.0291859	2.69337e-21
ENSG00000111640.14	GAPDH	TRUE	0.00640749	9.98092e-06	0.305546	0.000371861	5.98925e-10	1.83409e-05	-0.0417876	5.23106e-05	0.68221	0.0328197	0.160675	1	-0.0264122	0.433826	0.4355	-0.0324478	0.434245	0.4374	-0.0746074	0.00348727	0.0043	0.0556013	8.11245e-40	0.0656194	3.28996e-32	-0.02844	0.121691	-0.200129	4.77599e-118	-0.263092	4.49732e-115
ENSG00000028277.21	POU2F2	FALSE	-0.0123111	0.000292864	0.807469	-0.0130516	0.00678075	1	-0.0112278	0.0119068	1	-0.0104818	0.225416	1	-0.00182933	0.85902	0.8414	-0.00256979	0.764692	0.7589	-0.000746055	0.974468	0.9763	0.0140664	6.34236e-29	-0.0115688	8.82187e-14	-0.00617597	0.0270167	-0.0171104	0.0144252	0.0022798	1
ENSG00000123144.10	C19orf43	TRUE	-0.0936278	0.0079893	0.80946	-0.0559388	0.0669094	1	-0.0934902	0.0293076	0.506671	-0.0731385	0.00288873	1	-0.0204892	0.379539	0.3896	0.0171997	0.383131	0.4001	-0.0203517	0.237603	0.2469	0.0779912	2.10798e-87	0.0616877	1.20578e-36	-0.221956	3.15121e-227	-0.272046	1.36241e-248	0.150485	2.96143e-47
ENSG00000123066.7	MED13L	TRUE	-0.0315503	0.419065	0.810181	0.000999128	0.301575	1	-0.0110051	0.11816	1	-0.0263701	0.262172	1	-0.00518013	0.796059	0.7986	0.0273693	0.0705763	0.0858	0.0153651	0.302467	0.3149	0.00616723	1	-0.015096	1	-0.016865	1	0.0457823	1.52937e-12	-0.0176719	1
ENSG00000187266.13	EPOR	FALSE	-0.0108731	0.000190245	0.81506	-0.00693383	0.00411368	0.518325	-0.00831697	0.00261347	1	-0.00575149	0.115324	1	-0.00512158	0.355917	0.418	-0.00118234	0.901743	0.9108	-0.00256548	0.793786	0.8033	0.0206886	4.73148e-78	-0.0194898	5.7793e-54	-0.0150486	8.89269e-11	-0.0115268	1	0.00392008	1
ENSG00000257526.2	RP11-20E24.1	FALSE	-0.000241519	0.50001	0.815316	-0.000168329	0.587081	1	-0.000748653	0.478729	1	0.000164084	0.745738	1	-0.000405603	0.721723	0.6731	-0.000332412	0.71276	0.7471	-0.000912737	0.361929	0.458	-0.000281997	1	-0.000758315	1	0.000909184	1	0.00163093	2.63002e-07	6.21453e-05	1
ENSG00000078114.18	NEBL	TRUE	-0.0174686	1.0432e-05	0.319354	-0.00774909	0.00890626	0.810473	-0.0091504	0.00389407	1	-0.0151032	0.00937669	1	-0.00236538	0.625866	0.6657	0.00735414	0.121769	0.1639	0.00595284	0.157096	0.1838	-0.019552	1.7245e-64	-0.0261691	1.05606e-95	0.0245187	2.44481e-98	0.00181499	4.20835e-07	0.165033	0
ENSG00000068078.17	FGFR3	FALSE	-0.00536709	0.0672026	0.822463	-0.00638515	0.0846948	1	-0.00252909	0.248793	1	0.000807928	0.582805	1	-0.00617502	0.246211	0.2828	-0.00719308	0.196514	0.2484	-0.00333702	0.467076	0.4985	-0.0169514	3.55442e-80	-0.00806631	0.000398531	0.0201467	7.13794e-54	0.0157335	1.37889e-31	0.0666187	1.98991e-84
ENSG00000180340.6	FZD2	TRUE	-0.0159711	0.157332	0.822582	-0.00400264	0.0321634	1	-0.0140136	0.108133	0.504164	-0.0040803	0.765314	1	-0.0118908	0.212267	0.2749	7.76583e-05	0.94524	0.9247	-0.00993335	0.246135	0.303	0.0446384	3.61495e-106	-0.0529397	9.90801e-133	-0.0265106	0.000133394	0.0200759	2.20246e-16	-0.039185	4.8529e-14
ENSG00000167004.12	PDIA3	TRUE	0.0249481	0.0238949	0.823419	0.0546818	6.06492e-06	0.185602	0.104482	0.00197865	0.5	0.0188744	0.0779666	1	0.00607376	0.788522	0.7849	0.0358074	0.138035	0.1362	0.0856076	0.000129287	0.0002	0.111806	3.75185e-152	-0.109766	2.36221e-94	-0.0885559	2.80835e-28	-0.0229983	1	-0.0195981	1
ENSG00000107954.10	NEURL1	FALSE	0.000409088	0.0765103	0.824004	0.00293196	0.332712	1	-0.00274661	0.136148	1	-0.00200531	0.904579	1	0.0024144	0.523568	0.5912	0.00493727	0.220262	0.2703	-0.000741295	0.92454	0.9288	0.00798358	4.49586e-23	0.00357781	1	-0.0187199	1.41248e-42	-0.00780979	1	-0.00951155	0.000213568
ENSG00000153531.13	ADPRHL1	FALSE	-0.00390351	0.0634253	0.828364	-0.000269432	2.78682e-05	0.713316	-0.000385815	0.0838946	1	-0.00125325	0.157006	1	-0.00265026	0.294671	0.375	0.000983815	0.902881	0.9261	0.000867433	0.877208	0.8788	0.00191789	1	-0.00250798	1	-0.00388307	1	0.0041102	0.0245112	0.0001286	1
ENSG00000128513.14	POT1	TRUE	-0.0201167	0.0188972	0.830063	-0.0082034	0.203383	0.606471	-0.00485138	0.00123267	0.584833	-0.00855435	0.560199	1	-0.0115623	0.350626	0.3832	0.000350951	0.932433	0.9332	0.00370297	0.769482	0.7484	0.0257476	1.36134e-24	-0.0197705	1.10098e-07	-0.0493455	9.54025e-40	0.0187907	1.39957e-05	-0.00169359	1
ENSG00000217801.9	RP11-465B22.3	TRUE	-0.0182293	1.07989e-05	0.330586	-0.0218837	0.00112026	0.5	-0.0249591	0.00157679	0.5	-0.0194668	0.107931	1	0.00123754	0.94357	0.9357	-0.00241684	0.697983	0.7041	-0.00549228	0.307389	0.2945	0.0155328	1.69215e-35	-0.0190586	2.62822e-16	-0.0344381	1.27238e-40	-0.00764869	1	0.0709135	4.26261e-25
ENSG00000254272.1	RP11-382J24.2	FALSE	0.00101278	0.460929	0.834798	-0.000245246	0.847129	1	0.00054161	0.513508	1	0.000830705	0.213809	1	0.00018207	0.716097	0.6585	-0.00107595	0.0577831	0.2076	-0.000289095	0.705447	0.7112	4.06214e-05	1	-4.99638e-05	1	-3.81747e-05	1	-0.000127276	1	0.000258048	1
ENSG00000107338.9	SHB	TRUE	-0.0410739	0.0011142	0.834995	-0.0332327	0.000496149	0.71244	-0.0367781	0.00059648	0.503833	-0.0206773	0.261689	1	-0.0203966	0.0444179	0.0746	-0.0125554	0.200492	0.2559	-0.0161007	0.0897115	0.1222	-0.0263735	1.82134e-30	0.0574557	1.34407e-78	-0.0234489	1	0.00189339	1	-0.0247506	0.00792999
ENSG00000165935.9	SMCO2	FALSE	-0.00139256	0.0142641	0.838788	-0.00247627	0.160949	1	0.00230645	0.265612	1	0.00176195	0.563486	1	-0.0031545	0.127414	0.1825	-0.00423822	0.0251223	0.0743	0.000544503	0.908802	0.9024	-0.00207197	4.70688e-08	0.00113021	0.258664	-0.000497538	1	-0.00115151	1	0.0115905	4.5003e-07
ENSG00000183864.4	TOB2	TRUE	-0.0472314	0.00034123	0.839691	-0.0250549	0.00377211	1	-0.0134127	0.0354774	1	-0.0424419	0.015749	1	-0.00478948	0.661505	0.6882	0.017387	0.323638	0.3588	0.0290292	0.0410672	0.0528	-0.0196826	1.87038e-15	0.0216785	4.65981e-09	-0.00384519	1	0.0136876	1	0.0195848	1
ENSG00000110492.15	MDK	TRUE	0.044198	1.74507e-05	0.534219	0.0711292	9.50088e-09	0.00029085	-0.0482901	0.159359	1	-0.14126	0.469077	1	0.185458	5.48791e-05	0	0.212389	2.12368e-06	0	0.0929702	0.0498609	0.0424	0.370655	0	-0.679737	0	-0.453342	4.7523e-198	0.737021	0	-0.611887	3.09309e-168
ENSG00000122218.14	COPA	TRUE	-0.104202	1.16009e-05	0.355138	-0.0606531	0.172502	1	-0.0263006	0.358105	1	-0.0304398	0.477176	1	-0.0737624	0.00104657	0.0024	-0.0302134	0.1508	0.1572	0.00413914	0.700666	0.6842	-0.126953	6.84661e-181	0.0830901	4.79395e-43	0.114938	2.79829e-52	0.107969	5.08511e-44	-0.00403988	1
ENSG00000167740.9	CYB5D2	TRUE	-0.0194786	0.009854	0.84717	-0.0141913	0.0647746	1	-0.00894933	3.27178e-05	0.510096	-0.00911087	0.390828	1	-0.0103677	0.344049	0.3035	-0.0050804	0.58844	0.5379	0.000161541	0.949128	0.9469	0.0159936	1.50249e-05	-0.027853	2.12786e-39	-0.013368	1	0.0206643	6.20117e-16	0.00896579	1
ENSG00000235280.2	MCF2L-AS1	FALSE	-0.00147554	0.0301979	0.849636	-0.00256431	0.000791227	1	0.00336591	0.0393506	1	0.00397878	0.161468	1	-0.00545432	0.281861	0.3312	-0.00654309	0.230888	0.2544	-0.00061287	0.966609	0.9676	-0.00368099	1.89946e-10	0.00148845	1	-0.00527271	1	0.0104638	6.8104e-21	0.0112869	0.00797518
ENSG00000148426.12	PROSER2	TRUE	-0.0320586	1.14888e-05	0.351706	-0.0242469	0.0121558	0.602632	-0.0218956	1.33266e-05	0.407966	-0.00294055	0.823334	1	-0.0291181	0.00319902	0.0096	-0.0213063	0.0483751	0.0548	-0.0189551	0.0601968	0.0712	-0.0290104	7.33624e-66	0.0097185	0.117596	0.0378422	4.40171e-41	0.0251143	5.33989e-14	0.0126714	1
ENSG00000154813.9	DPH3	TRUE	-0.0581564	0.00991825	0.852253	-0.0219416	0.433769	1	-0.0335874	0.172201	1	-0.0461301	0.0184071	1	-0.0120263	0.476197	0.5048	0.0241885	0.190979	0.2084	0.0125427	0.630842	0.617	0.0102696	1	-0.0293178	2.01111e-07	-0.0122297	1	0.0618686	1.50809e-19	-0.024141	1
ENSG00000204060.6	FOXO6	FALSE	0.00376531	0.000495238	0.852819	-0.000443779	0.121048	1	-0.00273619	0.00123164	1	-0.00234798	0.145332	1	0.00611329	0.183991	0.2416	0.0019042	0.642938	0.6661	-0.000388209	0.986642	0.9846	0.0194137	7.97518e-88	-0.0119055	1.58676e-12	-0.0191621	1.35317e-30	-0.0213961	5.19763e-28	0.00672059	1
ENSG00000154727.10	GABPA	TRUE	-0.0280349	6.84926e-05	0.858682	-0.0115433	0.0181651	1	-0.00228798	0.0861223	1	-0.00874404	0.616712	1	-0.0192909	0.0964218	0.1406	-0.00279924	0.921157	0.9356	0.00645606	0.545716	0.5439	-0.0525339	4.01301e-117	-0.029922	1.43038e-12	0.124211	4.86469e-219	0.070173	1.36065e-52	0.0399154	6.63162e-08
ENSG00000169093.15	ASMTL	FALSE	0.00636968	0.0435949	0.860863	0.0082139	0.0548468	1	0.00794142	0.0603524	0.604876	0.0104498	0.581031	1	-0.00408009	0.814281	0.8355	-0.00223587	0.973053	0.9758	-0.00250835	0.88011	0.8708	0.0294002	1.27361e-33	-0.0302393	8.35503e-29	-0.0368387	3.38334e-21	0.0138962	3.93041e-05	-0.00117962	1
ENSG00000115568.15	ZNF142	FALSE	-0.0146617	0.000831019	0.864171	0.00177812	0.246232	1	-0.0130349	0.0136298	0.509598	-0.000556684	0.507783	1	-0.014105	0.0635928	0.0803	0.00233481	0.772031	0.7736	-0.0124782	0.0830224	0.1009	-0.00594214	2.27269e-09	0.00554058	1	-0.00685029	1	0.0183924	1.20082e-14	-0.00141208	1
ENSG00000226380.8	MIR29A	TRUE	-0.0072985	3.1859e-05	0.866331	0.00328786	0.623555	1	0.0116284	0.0890222	1	0.0168106	0.17175	1	-0.0241091	0.0552247	0.0739	-0.0135228	0.286097	0.285	-0.00518223	0.85621	0.8371	0.0276658	5.23156e-25	-0.0512599	5.78299e-68	0.0506279	5.86308e-52	-0.0418185	3.08003e-21	-0.011164	1
ENSG00000142156.14	COL6A1	TRUE	-0.0255906	0.00038786	0.86842	-0.0292355	0.000429967	0.5	-0.0175379	0.00351003	1	-0.024299	0.15833	1	-0.00129156	0.940133	0.94	-0.00493644	0.761912	0.76	0.00676117	0.52534	0.504	-0.0740597	1.39092e-89	-0.0988755	1.54166e-202	0.156245	0	0.273606	0	-0.00851398	1
ENSG00000091640.7	SPAG7	TRUE	0.0944881	7.2442e-05	0.872885	0.0245048	0.420023	1	0.0288121	0.361012	1	0.0841083	0.00102659	0.801768	0.0103797	0.825031	0.8255	-0.0596035	0.0119937	0.0151	-0.0552962	0.024159	0.0289	0.15598	5.30458e-213	-0.0279517	1	-0.115446	2.11838e-31	-0.372601	0	-0.0343051	1
ENSG00000057704.11	TMCC3	FALSE	-0.0104444	0.000227657	0.873421	-0.0124164	0.00389122	1	-0.00566521	0.242545	1	-0.0207139	0.0441209	1	0.0102694	0.149732	0.18	0.00829744	0.237135	0.2623	0.0150487	0.0499009	0.0529	0.0124309	0.0141775	-0.00283952	1	-0.0117197	1	-0.0309833	2.15926e-20	0.0125172	1
ENSG00000105281.12	SLC1A5	TRUE	-0.109791	0.000137305	0.880311	-0.108677	2.12903e-06	0.065176	-0.0870123	0.0477951	1	-0.0676196	0.483189	1	-0.0421714	0.187767	0.1938	-0.0410573	0.18092	0.1819	-0.0193928	0.539984	0.5122	-0.122578	1.29461e-114	0.134318	1.15268e-92	0.156283	4.38862e-115	0.159311	1.41015e-51	-0.54017	0
ENSG00000149782.11	PLCB3	FALSE	-0.000727268	0.259799	0.881576	0.00240114	0.0637144	1	-0.00545803	0.171368	0.500445	-0.00218104	0.373285	1	0.00145377	0.960213	0.9652	0.00458218	0.784564	0.8009	-0.00327699	0.666581	0.6867	-0.0122554	1.41807e-18	-0.0126938	0.00272493	0.0306245	4.44189e-38	0.0156589	3.3147e-08	0.0325401	0.000174312
ENSG00000105048.16	TNNT1	TRUE	0.112841	3.87356e-05	0.882473	0.108689	8.92955e-05	0.577772	0.0460728	0.396464	1	0.0312754	0.46356	1	0.0815652	0.00501134	0.0052	0.0774132	0.00558025	0.0081	0.0147974	0.483264	0.4846	0.284711	0	-0.304748	0	-0.194854	6.76479e-94	-0.419281	0	0.422679	3.20908e-196
ENSG00000070269.13	TMEM260	FALSE	-0.0161738	0.062947	0.883724	-0.00589515	0.295709	1	0.00716521	0.0355596	0.526897	0.00396992	0.787045	1	-0.0201437	0.0237791	0.0474	-0.00986507	0.266903	0.3076	0.00319528	0.735589	0.7266	0.00969812	1	-0.0152606	0.000214381	-0.00607754	1	0.0208288	4.65653e-15	-0.0203904	1.10046e-05
ENSG00000118655.4	DCLRE1B	FALSE	-0.0129583	0.000514454	0.885695	-0.00578197	0.0694418	1	-0.0088368	0.00104832	0.744127	-0.00296649	0.255392	1	-0.0099918	0.137066	0.1716	-0.00281549	0.619999	0.6239	-0.00587032	0.593842	0.5716	-0.00620341	5.06791e-12	-0.0020223	1	0.00611177	7.60795e-05	0.0178354	4.74189e-17	0.0030109	1
ENSG00000236256.9	DIAPH2-AS1	FALSE	0.000563005	0.164681	0.887308	-0.00139687	1	1	-0.000357294	0.928764	1	0.000347691	0.44412	1	0.000215315	0.938212	0.925	-0.00174456	0.0777079	0.0909	-0.000704984	0.425502	0.39	0.00184469	3.20594e-14	-0.00134509	0.00372848	-0.00143275	1	-0.00123062	1	-0.000707034	1
ENSG00000270629.5	NBPF14	TRUE	-0.0189881	6.29195e-05	0.887882	-0.0178636	4.22632e-06	0.129416	-0.0160696	0.00400584	1	-0.0296703	0.0319788	1	0.0106822	0.4695	0.4658	0.0118066	0.477684	0.515	0.0136007	0.30506	0.3144	0.00167347	1	0.00460313	1	-0.0106756	1	0.0276785	8.37026e-09	-0.0545258	3.44454e-19
ENSG00000163374.19	YY1AP1	FALSE	-0.0459448	1.2868e-05	0.393928	-0.0504763	8.49517e-08	0.00260063	-0.0228819	8.52421e-08	0.00260952	-0.0148089	0.487358	1	-0.0311359	0.0137145	0.0198	-0.0356673	0.00323646	0.0071	-0.008073	0.544584	0.527	-0.0494567	2.44916e-109	0.0414131	2.46628e-44	0.0162791	1.34068e-07	0.0260505	2.40886e-08	0.0575406	1.73171e-08
ENSG00000092051.16	JPH4	FALSE	0.000869968	0.500013	0.890372	-0.000581027	0.309994	1	-0.00196909	0.595743	1	-0.00140032	0.386724	1	0.00227029	0.269813	0.2161	0.000819293	0.531528	0.6469	-0.000568772	0.654689	0.7856	0.00100566	1	-0.0015436	0.00696368	0.000945935	0.244789	-0.000698576	1	-0.000933372	1
ENSG00000197647.11	ZNF433	FALSE	-0.0098901	0.00166917	0.891	-0.00733969	0.00513763	0.563706	-0.0101502	4.46079e-05	0.527161	-0.00222762	0.514339	1	-0.00766249	0.0494712	0.1142	-0.00511207	0.171425	0.2224	-0.00792258	0.125134	0.1621	0.0109313	1.17148e-09	-0.00478469	1	-0.0214876	1.24711e-44	0.0118675	2.01165e-28	-0.0210447	1.66265e-20
ENSG00000177370.4	TIMM22	TRUE	-0.0293589	0.0120955	0.891113	-0.0609899	1.4403e-05	0.440919	-0.0450144	0.000186129	1	-0.0149539	0.66522	1	-0.0144049	0.426282	0.4325	-0.0460359	0.00653999	0.0069	-0.0300605	0.0761875	0.0802	-0.181737	0	-0.0834273	6.99734e-37	0.219724	0	0.535002	0	-0.110418	7.55281e-37
ENSG00000158623.14	COPG2	TRUE	0.0293429	0.0814477	0.891398	0.0282368	0.0193676	0.627301	0.0262895	0.00983831	0.50002	0.00803356	0.505499	1	0.0213093	0.0785469	0.1169	0.0202032	0.0722382	0.0991	0.018256	0.148219	0.165	0.00927917	1	-0.0696281	1.4657e-137	0.0874898	1.36061e-122	0.00418361	1	0.0139568	1
ENSG00000173436.13	MINOS1	TRUE	0.0441264	1.28737e-05	0.394103	-0.00158472	4.44449e-05	0.622604	-0.0277223	0.0407276	0.516662	0.0246022	0.308701	1	0.0195242	0.26392	0.3372	-0.026187	0.271632	0.3438	-0.0523246	0.00360405	0.0111	-0.0686224	1.31911e-57	0.0777099	8.30698e-57	-0.0635255	1.82227e-18	0.0427588	0.00075326	0.169128	4.00178e-52
ENSG00000204682.5	CASC10	TRUE	-0.01824	0.000406918	0.893411	-0.00416053	0.117735	1	-0.0146159	0.00419237	0.596696	-0.00164581	0.382246	1	-0.0165942	0.00549551	0.0107	-0.00251472	0.824396	0.7973	-0.0129701	0.0524115	0.0613	0.00590421	1	-0.0275087	1.89995e-84	0.0315574	1.07749e-78	0.0072809	0.00238885	-0.00921694	1
ENSG00000184203.7	PPP1R2	TRUE	-0.0740305	1.30391e-05	0.399167	-0.119982	1.98627e-06	0.0608057	-0.0952104	0.000109474	0.563354	-0.0339688	0.462021	1	-0.0400617	0.0530591	0.0739	-0.0860137	0.000227556	0	-0.0612416	0.00718217	0.0083	-0.0687215	1.81148e-72	0.0877448	4.3476e-79	-0.0238167	1	0.103996	1.02713e-35	-0.0657396	1.50695e-05
ENSG00000107566.13	ERLIN1	FALSE	-0.0139161	0.0176235	0.907134	-0.00181624	0.424052	1	0.0123066	9.51586e-05	0.752945	0.00159972	0.614859	1	-0.0155158	0.17812	0.2419	-0.00341596	0.775466	0.7787	0.0107069	0.289798	0.298	-0.000415163	1	-0.0183897	0.000661351	0.0182963	1.85261e-08	0.0128694	0.011618	0.0145999	1
ENSG00000117450.13	PRDX1	TRUE	0.019835	1.33024e-05	0.407225	0.00737642	3.64814e-11	1.11596e-06	-0.000846147	0.00330534	0.5	0.0282801	0.22076	1	-0.00844503	0.755927	0.7484	-0.0209036	0.380602	0.3763	-0.0291262	0.159159	0.1416	0.097071	8.55352e-131	0.00960674	1	-0.104255	1.71559e-53	-0.0333928	1	-0.415996	1.24573e-301
ENSG00000148090.11	AUH	FALSE	-0.0191611	2.32348e-05	0.711288	-0.00193738	0.110448	1	-0.00606211	0.00314535	1	0.00256196	0.35918	1	-0.0217231	0.0203252	0.034	-0.00449934	0.703979	0.698	-0.00862407	0.602304	0.5874	0.0113713	0.00594255	0.00608084	1	-0.0242844	3.49698e-08	-0.0335941	5.13277e-17	0.0149913	1
ENSG00000165113.12	GKAP1	FALSE	-0.00797325	0.00125207	0.908631	-0.00186386	0.206325	0.501557	-0.00969721	0.0101479	1	-0.00461318	0.170823	1	-0.00336007	0.453568	0.5281	0.00274932	0.727224	0.7295	-0.00508403	0.337486	0.3629	0.00675145	1	-0.00524862	1	-0.0115805	0.00162849	-0.00384954	1	0.0121629	0.0040038
ENSG00000130066.16	SAT1	TRUE	-0.114065	1.34133e-05	0.410622	-0.0919401	0.000643322	0.500003	-0.137904	1.45107e-17	4.44217e-13	-0.0879142	0.239806	1	-0.0261504	0.513945	0.4683	-0.0040259	0.882396	0.874	-0.0499899	0.102509	0.1736	0.109343	7.72378e-130	-0.109505	1.07364e-66	-0.038914	0.00262231	-0.0806895	1.72223e-23	-0.0193428	1
ENSG00000167384.10	ZNF180	FALSE	-0.0161265	1.3734e-05	0.42044	0.0179208	0.181299	0.567414	-0.00743563	0.00177253	0.508904	0.00270388	0.759984	1	-0.0188303	0.0254783	0.0653	0.0152169	0.0755909	0.0846	-0.0101395	0.385268	0.404	0.00676814	1	-0.00266342	1	-0.0116435	1	0.0171391	2.30886e-07	-0.0353524	5.63122e-15
ENSG00000061938.16	TNK2	FALSE	0.00234334	0.00298028	0.914635	-0.00215099	0.0391386	1	-0.00568877	0.0116173	0.828652	-0.00544114	0.397151	1	0.00778448	0.236096	0.2896	0.00329015	0.721344	0.7413	-0.000247634	0.907954	0.9132	0.000766653	1	-0.00578545	1	0.00152242	1	0.0131646	2.56316e-15	-0.00701246	1
ENSG00000153187.17	HNRNPU	TRUE	0.0733026	1.54823e-05	0.473959	0.0669593	6.1466e-05	0.5	0.124559	0.000230622	0.5	0.116621	0.0161002	0.500677	-0.0433179	0.0665575	0.0613	-0.0496612	0.027854	0.0256	0.00793855	0.693956	0.6702	-0.215339	0	0.256816	0	0.0180654	1	0.153258	2.54268e-54	-0.062331	0.0230312
ENSG00000196586.13	MYO6	TRUE	-0.0216464	0.0005104	0.922507	-0.0179154	0.169767	1	-0.00582904	0.411955	1	-0.0299674	0.106862	1	0.00832096	0.53166	0.5775	0.0120519	0.343013	0.3598	0.0241383	0.163375	0.1758	0.0511598	2.53882e-72	-0.0260752	3.64172e-06	-0.135617	1.3675e-151	-0.0143584	1	0.106037	4.00994e-12
ENSG00000123268.8	ATF1	FALSE	-0.0279873	2.4207e-05	0.741049	-0.014447	8.7051e-06	0.26649	-0.0153431	0.000586501	0.51287	-0.0133373	0.711764	1	-0.0146499	0.229672	0.3164	-0.00110969	0.885003	0.8684	-0.00200573	0.859974	0.8766	-0.00706417	5.17337e-06	0.0156613	5.31116e-08	0.000476483	1	-0.00945906	1	-0.00559013	1
ENSG00000067082.14	KLF6	TRUE	-0.125664	1.38901e-05	0.425217	-0.107316	7.4352e-10	2.27569e-05	-0.159298	6.66203e-15	2.03945e-10	-0.078603	0.0339306	1	-0.0470608	0.064602	0.0565	-0.0287134	0.289885	0.2646	-0.080695	0.000567734	0.0005	-0.106221	5.31588e-175	0.033369	5.18944e-18	0.124012	2.5326e-102	-0.027791	1	0.268671	7.62268e-62
ENSG00000175727.13	MLXIP	FALSE	-0.0313965	0.147272	0.927541	-0.0348791	0.0706982	0.535692	-0.0241581	0.0185735	0.505282	-0.0273566	0.0736694	1	-0.00403995	0.718126	0.7376	-0.00752252	0.611094	0.6484	0.00319848	0.797447	0.7922	-0.0110216	3.56553e-05	0.00794058	1	0.0143537	0.0436735	-0.0195987	1	0.0369723	0.0033297
ENSG00000143178.12	TBX19	FALSE	-0.00951413	7.21482e-05	0.929169	-0.0123004	0.000143498	1	-0.00387362	0.244504	1	-0.00454829	0.339155	1	-0.00496584	0.474469	0.5294	-0.00775213	0.236503	0.2932	0.000674675	0.846983	0.8444	-0.0130786	4.78026e-48	-0.000905985	1	0.0156356	1.53808e-27	0.0105642	3.05613e-10	0.0324763	1.59912e-20
ENSG00000095321.16	CRAT	FALSE	0.00251968	0.0689632	0.934279	-0.0189075	0.000684776	1	-0.01933	0.00759943	0.56253	-0.020416	0.0156057	1	0.0229357	0.0164503	0.0297	0.00150854	0.925611	0.9425	0.00108604	0.926649	0.9318	0.0161879	3.65523e-07	-0.0435526	2.70634e-84	0.000144304	1	0.0405082	4.72318e-36	0.00658984	1
ENSG00000146122.16	DAAM2	TRUE	-0.00405999	0.00138686	0.934784	-0.00728112	0.326916	1	0.00503935	0.143451	0.542029	0.0147178	0.391363	1	-0.0187778	0.0613438	0.0617	-0.0219989	0.0247959	0.0283	-0.00967844	0.32903	0.2894	-0.0938706	0	0.118749	0	0.0684854	5.49461e-118	-0.0205109	1	-0.0338602	2.91132e-09
ENSG00000282851.1	BISPR	FALSE	-0.007647	0.022083	0.936564	-0.000271159	0.0359238	1	-0.00148319	0.0171952	1	0.0057141	0.394861	1	-0.0133611	0.0288423	0.0408	-0.00598525	0.387224	0.3712	-0.00719728	0.255003	0.2693	0.006469	1	-0.0136185	2.14575e-12	0.00163844	0.499935	-0.00759998	1	0.0247587	3.4746e-08
ENSG00000186073.11	C15orf41	FALSE	-0.0151793	0.00116017	0.937708	0.00648414	0.294804	1	0.00434285	0.406821	1	-0.000123246	0.7765	1	-0.0150561	0.0605819	0.1014	0.00660738	0.398719	0.4104	0.0044661	0.602593	0.6079	-0.00859544	1.62507e-12	0.00110393	1	0.00997822	8.24901e-08	0.0117055	0.000129996	0.00687954	1
ENSG00000137198.9	GMPR	TRUE	-0.0292215	1.44745e-05	0.443109	-0.0621658	1.43311e-07	0.00438717	-0.0276814	0.00737908	0.981702	-0.0206987	0.469604	1	-0.00852277	0.595785	0.6245	-0.0414671	0.000501759	0.0012	-0.00698275	0.727537	0.7123	-0.0721877	3.64746e-175	-0.0203612	1	0.128063	2.17933e-190	0.0442685	3.61654e-24	0.156017	1.24577e-85
ENSG00000230630.3	DNM3OS	TRUE	-0.0136781	0.00180613	0.954684	-0.0116836	0.00153928	1	-0.00422622	0.0643434	1	-0.00390198	0.612155	1	-0.00977613	0.0897578	0.11	-0.00778163	0.269923	0.2243	-0.000324243	0.652064	0.632	-0.0112099	5.20094e-144	0.0305525	7.41037e-276	-7.6956e-05	4.32198e-08	-0.017699	8.06373e-06	-0.0269763	1.24214e-19
ENSG00000255857.5	PXN-AS1	FALSE	0.0084307	0.0312954	0.95475	-0.000539338	0.00473023	1	0.00276042	0.000186162	0.505582	0.00979491	0.514392	1	-0.00136421	0.968733	0.9789	-0.0103342	0.179828	0.203	-0.00703449	0.553309	0.5423	-0.00942465	1.63076e-24	0.00450994	0.0153947	0.00679456	0.000112251	0.02205	6.7829e-19	-0.0128013	1
ENSG00000142534.6	RPS11	TRUE	0.0701147	2.83645e-05	0.868324	0.120259	5.40035e-06	0.165321	0.0865235	0.00481004	0.50572	0.0217626	0.183205	1	0.0483521	0.0503146	0.0591	0.0984964	0.000104191	0	0.0647609	0.00553861	0.0047	0.154066	7.87974e-240	-0.0763443	1.6604e-31	-0.0425744	0.0686322	-0.355577	0	-0.00820048	1
ENSG00000187244.10	BCAM	TRUE	-0.0353278	0.000104018	0.963549	0.00130019	4.54021e-06	0.13899	0.0268619	0.00246056	1	-0.0731507	0.471651	1	0.0378229	0.249395	0.2892	0.0744509	0.0321677	0.0493	0.100013	0.00593798	0.0085	0.42557	0	-0.0915871	8.01648e-09	-0.45628	1.78655e-302	-0.659411	0	-0.436073	1.84821e-105
ENSG00000160392.13	C19orf47	FALSE	-0.0124339	0.035758	0.965367	-0.0139657	0.0343524	1	-0.0138583	0.000472997	0.523507	-0.00183749	0.58986	1	-0.0105964	0.261991	0.3037	-0.0121282	0.172647	0.1912	-0.0120209	0.249664	0.2561	-0.00732195	5.79734e-08	-0.000130418	1	0.0108008	4.57916e-05	0.0386794	2.86429e-33	-0.0459229	1.00072e-23
ENSG00000170412.16	GPRC5C	TRUE	-0.0543167	0.00680019	0.967313	-0.0442069	0.00702901	1	-0.046156	1.84899e-05	0.562069	-0.0287813	0.208616	1	-0.0255354	0.198407	0.2659	-0.0154256	0.543294	0.5854	-0.0173746	0.426504	0.4531	0.0152009	4.86603e-10	0.0949907	8.69216e-106	-0.107351	1.19455e-89	-0.111001	1.32381e-69	-0.0791408	1.16265e-18
ENSG00000178741.11	COX5A	TRUE	0.0266603	1.70837e-05	0.522983	0.00356261	6.49109e-05	0.529875	-0.023178	0.00329776	1	-0.00420813	0.175462	1	0.0308684	0.0823904	0.0894	0.00777075	0.464589	0.4645	-0.0189698	0.443747	0.414	-0.0838504	6.73037e-80	0.0626033	5.86154e-37	0.28078	0	-0.338838	0	0.0963927	4.87275e-14
ENSG00000231365.5	RP11-418J17.1	FALSE	-0.00240459	0.000485672	0.967932	-0.00324169	0.0358318	0.977886	-0.00472754	0.00907198	1	-0.00514172	0.332398	1	0.00273714	0.691661	0.714	0.00190004	0.749812	0.7485	0.000414183	0.825352	0.8416	-0.0050231	9.12591e-14	0.00398488	0.292692	0.00200484	0.47384	0.00511528	0.00508702	0.00188632	1
ENSG00000092445.11	TYRO3	FALSE	-0.0140656	0.00976949	0.969021	0.000939814	0.0241384	1	-0.00241985	0.0176661	0.500262	-0.000883848	0.589918	1	-0.0131818	0.0638205	0.1171	0.00182366	0.939123	0.9401	-0.00153601	0.748105	0.741	0.0121967	0.00838927	-0.0231431	7.94067e-28	0.0130715	2.96202e-12	-0.000565059	1	-0.010639	1
ENSG00000124097.7	HMGB1P1	FALSE	-0.000372173	0.0175996	0.971392	-0.000745141	0.0955238	1	0.00266695	0.162959	1	-0.0003285	0.532457	1	-4.36734e-05	0.876148	0.8928	-0.000416641	0.816557	0.8098	0.00299545	0.455089	0.397	0.0015205	1	0.00161862	0.41962	-0.00363181	0.0571499	-0.00242209	1	-0.00394176	0.437392
ENSG00000115963.13	RND3	TRUE	-0.138096	3.56142e-05	0.976693	-0.106314	0.0425993	0.54503	-0.0936809	0.00643024	1	-0.0823959	0.281674	1	-0.0557003	0.188788	0.1907	-0.0239182	0.525667	0.4895	-0.011285	0.865896	0.8473	-0.0573819	6.43021e-52	0.0746252	6.79922e-50	-0.15159	3.72755e-20	0.198821	8.83396e-83	0.0215395	1
ENSG00000109738.10	GLRB	FALSE	-0.0120836	0.0134798	0.981171	-0.00770505	0.0732086	1	-0.00356434	0.00474121	0.500421	-0.00650951	0.334051	1	-0.00557405	0.388182	0.4381	-0.00119555	0.977806	0.98	0.00294517	0.374397	0.3586	-0.00658322	2.52102e-15	-0.0121927	5.95471e-10	0.0296539	1.15487e-68	0.00575686	0.0141092	0.0139328	0.150837
ENSG00000148450.12	MSRB2	TRUE	-0.0793437	6.36503e-05	0.986834	-0.0903821	8.15047e-06	0.249226	-0.0546425	0.00715945	1	-0.0829614	0.00181264	1	0.00361778	0.865721	0.8538	-0.00742062	0.869724	0.8762	0.0283189	0.229981	0.2091	-0.221225	0	-0.0569228	4.69419e-05	0.415237	0	0.281079	3.04513e-280	0.0609914	1.67935e-08
ENSG00000136451.8	VEZF1	TRUE	-0.0616398	0.00100554	0.988294	-0.0159519	0.336042	1	-0.045933	0.00048729	0.500613	-0.0277471	0.1311	1	-0.0338926	0.0326328	0.0459	0.0117953	0.597069	0.6008	-0.0181859	0.437281	0.455	-0.00643993	1	-0.0350345	8.27955e-17	0.0457685	1.38121e-19	0.0317468	7.4268e-05	0.0243256	1
ENSG00000164190.16	NIPBL	TRUE	-0.11157	1.63217e-05	0.499657	-0.0402657	0.138771	1	-0.035535	0.229182	1	-0.100034	0.000930794	1	-0.0115366	0.586513	0.6066	0.059768	0.0120182	0.0179	0.0644986	0.00568686	0.0052	-0.0359085	2.22995e-12	-0.0239959	1	-0.0764232	1.53506e-18	0.225633	1.82917e-143	0.0840443	2.40882e-12
ENSG00000155368.16	DBI	TRUE	0.0408096	0.000168867	1	0.0065853	3.61237e-05	0.500209	-0.0158153	0.127224	1	0.0160328	0.562046	1	0.0247769	0.222339	0.2254	-0.00944746	0.730421	0.7161	-0.031848	0.214996	0.1997	-0.00375497	1	-0.153534	1.55204e-200	0.207829	1.57524e-200	0.157336	4.29255e-88	-0.154041	5.5269e-45
ENSG00000260651.1	AF213884.2	FALSE	0.000555299	0.0339703	1	-0.000950902	0.524541	1	0.00210585	0.115875	1	-0.0020846	0.390584	1	0.0026399	0.267607	0.2998	0.0011337	0.591837	0.7168	0.00419044	0.086317	0.1016	0.000509849	1	-0.00086532	1	0.000444052	1	-0.00106718	1	0.00118667	1
ENSG00000011523.13	CEP68	TRUE	0.0099265	0.00198077	1	0.00654193	0.0791218	1	-0.00560699	0.0629564	0.502223	-0.00096038	0.308753	1	0.0108869	0.490144	0.4987	0.00750231	0.692624	0.7002	-0.00464661	0.533164	0.5528	0.0359135	4.77531e-48	-0.0307041	1.54732e-25	-0.0461279	4.72453e-30	0.00556323	1	-0.00522753	1
ENSG00000120370.12	GORAB	FALSE	-0.0173106	1.65211e-05	0.500372	-0.00996481	0.00588228	0.500025	-0.00827475	0.0001982	1	-0.0118626	0.574819	1	-0.00544807	0.643739	0.6636	0.00189775	0.694165	0.6935	0.00358782	0.706377	0.6905	-0.0175571	9.16082e-20	0.00932014	0.0345049	0.00861285	1	0.0212561	1.15716e-08	0.0161437	1
ENSG00000135334.8	AKIRIN2	TRUE	-0.0873982	1.65998e-05	0.5	-0.0790058	3.78858e-05	0.500001	-0.0641474	0.000208436	0.502025	-0.0426661	0.139128	1	-0.0447321	0.0125665	0.0278	-0.0363397	0.0443139	0.0675	-0.0214813	0.251957	0.2897	-0.0685108	5.7778e-92	0.035612	2.57475e-16	0.0649531	4.72381e-40	0.147664	1.19207e-97	-0.135983	3.95496e-53
ENSG00000164318.17	EGFLAM	TRUE	-0.0451533	0.000221182	1	-0.0650005	6.11901e-06	0.187057	-0.0508843	0.00234967	0.577679	-0.0413367	0.347443	1	-0.00381658	0.785251	0.7799	-0.0236638	0.204876	0.2044	-0.00954762	0.526295	0.4948	-0.0217673	1	-0.00552991	1	-0.0737105	6.59653e-28	0.279171	6.06494e-301	-0.207808	2.72815e-132
ENSG00000134419.15	RPS15A	TRUE	-0.00119693	0.0314856	1	0.0294876	5.84459e-06	0.178921	0.01301	1.39637e-05	0.427471	-0.00457506	0.828495	1	0.00337814	0.931331	0.9241	0.0340627	0.0952822	0.1179	0.0175851	0.586903	0.5879	0.00718899	1	0.00391479	1	-0.0359967	0.0201807	-0.108879	5.97304e-43	0.190058	4.28386e-79
ENSG00000124107.5	SLPI	TRUE	0.208783	1.67205e-05	0.500016	0.181494	1.41826e-05	0.434171	0.0552883	0.00642432	1	-0.00866811	0.415829	1	0.217451	0.00036027	0.0001	0.190162	0.000824047	0.0004	0.0639564	0.337817	0.3127	1.00739	0	-0.327313	5.89337e-76	-1.23352	0	-1.73058	0	-0.868906	3.82616e-197
ENSG00000185596.16	WASH3P	FALSE	0.000419049	0.0752522	1	-0.00181672	0.0261943	1	-0.000260515	0.0194245	1	0.00160508	0.661181	1	-0.00118603	0.677546	0.6612	-0.0034218	0.203595	0.2208	-0.00186559	0.299267	0.3401	-0.00262189	1.15991e-08	0.00108862	1	0.00176111	1	0.00183544	0.157582	0.00493244	1
ENSG00000105520.10	PLPPR2	FALSE	-0.0217841	0.00761193	1	-0.0179361	0.00351723	0.962942	-0.0159314	0.0429006	0.500117	-0.0105998	0.382194	1	-0.0111843	0.252325	0.2812	-0.00733635	0.456622	0.4858	-0.00533164	0.4197	0.4413	0.0139097	0.0110364	-0.0363821	3.3941e-45	0.0182367	3.21928e-11	0.0186631	3.32039e-06	-0.0121577	1
ENSG00000106701.11	FSD1L	FALSE	0.00144185	2.70746e-05	0.808302	-0.00890093	0.0100516	1	0.00144509	0.205698	0.604211	-0.00478877	0.397594	1	0.00623062	0.468285	0.488	-0.00411217	0.709385	0.7167	0.00623386	0.406611	0.4356	-0.00692045	5.04884e-12	-0.000290922	1	0.010998	8.80722e-09	0.0100903	0.00840985	0.00246801	1
ENSG00000178980.14	SEPW1	TRUE	0.0228702	1.73607e-05	0.509718	-0.0111088	2.23004e-06	0.0682755	-0.0288653	0.0165233	1	0.0150591	0.409752	1	0.00781115	0.843174	0.8326	-0.0261679	0.276121	0.2765	-0.0439243	0.0667171	0.0601	0.0720539	2.1496e-46	-0.146616	4.14104e-105	0.0428841	6.16844e-05	0.39557	0	-0.990843	0
ENSG00000176915.14	ANKLE2	TRUE	-0.0565815	0.00681949	1	-0.0423061	0.166028	1	-0.0387586	0.0358912	1	-0.0121047	0.708406	1	-0.0444767	0.0151347	0.0277	-0.0302014	0.077211	0.0967	-0.0266539	0.183562	0.1948	-0.0413431	2.80864e-33	0.04593	2.02002e-26	-0.00546335	1	0.0408829	7.36327e-07	0.0114352	1
ENSG00000143198.12	MGST3	TRUE	-0.162895	1.70723e-05	0.500439	-0.158553	1.90926e-06	0.0584861	-0.0988027	0.143834	1	-0.115372	0.00751317	1	-0.0475225	0.138072	0.1456	-0.0431807	0.223504	0.2251	0.0165695	0.451245	0.4276	-0.404464	0	0.221628	9.454e-271	0.294057	1.71134e-205	0.150717	1.84629e-74	0.548833	0
ENSG00000185950.8	IRS2	TRUE	-0.0187165	1.74633e-05	0.501268	-0.0166774	0.022966	0.538839	-0.00985417	0.0232872	0.51966	-0.0161275	0.0601065	1	-0.00258896	0.67427	0.7062	-0.000549853	0.754771	0.761	0.00627333	0.686605	0.6963	0.0144315	5.53571e-07	-0.0264165	4.37073e-36	-0.00652157	1	0.00385367	0.663665	0.0262636	0.711239
ENSG00000232978.2	RP11-146N23.4	FALSE	0.000851789	0.500017	1	0.000205615	0.978393	1	-0.00030341	0.886233	1					0.0561789	0.0206		0.125746	0.2411		0.856189	0.9342	1.47498e-05	1	0.000158073	1	-0.000158296	1	-0.000214899	1	-2.0346e-05	1
ENSG00000197879.14	MYO1C	TRUE	-0.0537944	0.000716969	1	-0.0766871	3.51935e-09	0.000107738	-0.0680244	1.02113e-06	0.0312598	-0.0223441	0.181462	1	-0.0314503	0.0656135	0.0624	-0.054343	0.000933764	0.001	-0.0456803	0.00441926	0.0031	-0.129944	4.76038e-186	-0.125341	1.47321e-193	0.248874	0	0.403043	0	-0.0539529	0.0354235
ENSG00000143554.13	SLC27A3	TRUE	-0.011182	0.046547	1	-0.00609262	0.015746	1	-0.0143206	0.000220408	1	-0.0125174	0.0524567	1	0.0013354	0.816767	0.8312	0.00642476	0.322295	0.387	-0.00180323	0.966529	0.9633	-0.00571652	0.000187335	-0.00541227	1	0.00560939	0.00293128	0.0202879	1.12687e-06	0.0109433	1
ENSG00000133065.10	SLC41A1	TRUE	-0.0488851	0.000114883	1	-0.0461037	2.43302e-07	0.00745235	-0.0357049	0.00076432	0.500873	-0.0245011	0.196564	1	-0.0243839	0.0501985	0.0663	-0.0216025	0.118043	0.142	-0.0112038	0.401167	0.4141	-0.0543963	3.52293e-134	0.0107694	0.00547043	0.0170651	9.91121e-06	0.114753	6.93343e-142	0.0577323	1.711e-15
ENSG00000137154.12	RPS6	TRUE	-0.00737706	3.45621e-05	1	-0.0255587	8.24127e-11	2.52723e-06	0.0191722	0.000156339	1	0.0548076	0.151902	1	-0.0621847	0.0461941	0.052	-0.0803664	0.00994189	0.0141	-0.0356354	0.158565	0.162	-0.426616	0	0.861284	0	-0.402678	0	-0.378773	3.2128e-246	-0.0576332	1
ENSG00000136938.8	ANP32B	TRUE	0.0243817	2.09233e-05	0.593863	0.0408418	5.45736e-06	0.167123	0.0317875	0.126452	1	0.0708052	0.0195657	1	-0.0464235	0.0607039	0.0664	-0.0299634	0.159701	0.1626	-0.0390178	0.113797	0.1132	-0.0419785	2.76509e-18	0.0568738	1.1193e-21	0.026621	0.216691	0.0681049	1.41317e-07	-0.162706	3.98488e-33
ENSG00000166681.13	BEX3	TRUE	-0.0146111	0.0147474	1	-0.0147032	0.000111077	0.500058	0.0232593	0.00110193	1	-0.00837562	0.90996	1	-0.00623553	0.819372	0.808	-0.00632757	0.83717	0.8491	0.0316349	0.261534	0.257	0.0226382	1	-0.0128523	1	-0.0806095	7.82254e-16	0.0524671	0.000782866	-0.000407398	1
ENSG00000251493.4	FOXD1	TRUE	-0.0265897	0.00657325	1	0.0174651	0.385808	1	-0.0188282	0.156129	1	-0.0152621	0.446867	1	-0.0113276	0.570234	0.59	0.0327272	0.0473177	0.0481	-0.00356617	0.879164	0.8764	0.136524	0	-0.0118437	1	-0.164667	0	-0.169868	4.88067e-270	-0.18167	5.06971e-205
ENSG00000260025.1	RP11-490M8.1	TRUE	-0.0262925	2.94781e-05	0.843948	-0.0282904	0.000250856	1	-0.0256616	0.0975631	0.500241	-0.0472771	0.000295338	1	0.0209846	0.0905279	0.103	0.0189866	0.0715188	0.0992	0.0216155	0.126615	0.1299	0.0663224	7.19058e-168	-0.0541795	1.10489e-71	-0.0510097	1.41347e-37	-0.0188783	1	-0.0491013	4.00148e-15
ENSG00000181588.16	MEX3D	TRUE	-0.023943	0.00533371	1	-0.0105778	0.028169	1	-0.016267	3.87609e-05	0.951331	-0.00364869	0.734278	1	-0.0202943	0.0303008	0.0429	-0.0069291	0.512358	0.5223	-0.0126183	0.199745	0.2584	-0.0207617	1.71657e-37	-0.0218683	1.01777e-11	0.0497968	7.08424e-70	0.0444896	7.01523e-38	0.0292615	0.00237616
ENSG00000169567.11	HINT1	TRUE	0.0074409	1.85794e-05	0.5	-0.0104223	6.56712e-17	2.01177e-12	-0.0494638	7.03793e-09	0.000215452	0.0194222	0.382287	1	-0.0119813	0.713351	0.6915	-0.0298445	0.202992	0.2076	-0.0688859	0.00135531	0.0008	-0.135479	4.2984e-245	0.0628603	1.27116e-45	0.252159	0	-0.179408	1.60581e-103	0.25239	9.4839e-115
ENSG00000007384.15	RHBDF1	FALSE	-0.0195023	0.0002405	1	-0.011425	0.102703	1	-0.0196016	0.000144988	0.567982	-0.00459585	0.664185	1	-0.0149065	0.0652237	0.1113	-0.00682915	0.357744	0.4067	-0.0150058	0.0821224	0.1104	1.37875e-05	1	-0.0209716	1.16949e-14	0.0248844	2.49683e-22	-0.0064273	1	0.0401104	3.2228e-13
ENSG00000155099.7	TMEM55A	TRUE	-0.0686336	0.00365618	1	-0.0417846	0.214714	1	-0.0419918	0.0168528	0.621196	-0.0322504	0.460565	1	-0.0363832	0.066136	0.0832	-0.00953417	0.594643	0.607	-0.00974136	0.487812	0.4981	-0.05376	5.37113e-44	0.0379126	4.47871e-18	0.0631018	1.20926e-21	0.0863235	8.88596e-28	-0.121688	2.54145e-44
ENSG00000146232.15	NFKBIE	TRUE	-0.0197222	0.0164065	1	-0.00936168	0.0218671	1	-0.0135008	0.058516	1	-0.00842198	0.825556	1	-0.0113002	0.341746	0.4135	-0.000939706	0.969429	0.9584	-0.00507882	0.654021	0.6624	0.0429161	5.36996e-58	-0.00982487	1	-0.0543403	8.56335e-36	-0.0524244	5.23021e-28	-0.0194782	1
ENSG00000185404.16	SP140L	TRUE	-0.0412048	0.00638345	1	-0.0462489	0.000297157	0.500654	-0.0234271	0.013908	1	-0.0350858	0.0407509	1	-0.00611904	0.70973	0.7102	-0.0111632	0.552253	0.568	0.0116586	0.413619	0.389	0.0530407	9.35249e-92	0.0261774	0.00356132	-0.0667434	3.88506e-26	-0.148423	5.07184e-177	-0.052212	4.56104e-12
ENSG00000138613.13	APH1B	FALSE	-0.00473206	0.00567545	1	-0.00467468	0.00630856	1	0.00269153	0.000612416	0.82816	-0.000835029	0.343601	1	-0.00389703	0.646937	0.665	-0.00383965	0.681069	0.6871	0.00352656	0.473744	0.481	0.0331707	1.46095e-153	-0.0169108	6.07486e-17	-0.0149856	0.000105959	-0.048578	2.26585e-114	-0.0237451	9.21009e-14
ENSG00000142621.19	FHAD1	TRUE	0.0324361	0.117816	1	0.0243599	0.000516509	1	0.011562	0.0251589	1	0.041576	0.118555	1	-0.00913992	0.373788	0.319	-0.0172161	0.18155	0.1517	-0.030014	0.0432482	0.0244	-0.00200424	1	0.105217	0	-0.101916	6.45452e-177	-0.104555	3.69509e-151	-0.0347291	1
ENSG00000140718.19	FTO	FALSE	0.0108297	0.0155825	1	0.00581166	0.231905	1	0.0164027	0.000614841	0.500645	-0.00784389	0.503225	1	0.0186736	0.106532	0.1393	0.0136555	0.26679	0.3195	0.0242466	0.0211617	0.0287	0.0149814	0.212388	-0.0219252	2.58617e-11	-0.0100558	1	0.0102809	0.0719951	0.00132166	1
ENSG00000088305.18	DNMT3B	FALSE	-0.00217184	0.00473467	1	0.00128301	0.0392342	1	-0.00696951	0.0828203	1	-0.00222724	0.503881	1	5.54075e-05	0.875455	0.8859	0.00351025	0.666347	0.6747	-0.00474227	0.261935	0.3147	0.000943213	1	-0.0016709	1	-0.00248236	1	0.0107504	2.65902e-14	-0.0119473	0.000340027
ENSG00000184205.14	TSPYL2	TRUE	-0.0344345	1.93695e-05	0.500004	-0.0334012	3.6672e-09	0.000112264	-0.0272806	5.86298e-11	1.79483e-06	-0.0171413	0.152329	1	-0.0172932	0.107891	0.1463	-0.01626	0.130474	0.1497	-0.0101393	0.420586	0.4683	0.0457878	6.98901e-44	-0.0163323	1	-0.0334227	0.0210734	-0.0517794	1.94441e-22	-0.0598401	3.08182e-22
ENSG00000256940.1	RP11-783K16.5	TRUE	0.0021044	0.0411289	1	0.00415293	0.019866	1	-0.00221799	0.0070237	1	-0.0235225	0.379253	1	0.0256269	0.0474049	0.0667	0.0276754	0.0423752	0.0487	0.0213045	0.0924486	0.1099	-0.015024	2.43971e-10	-0.0181643	0.00268807	0.0339265	1.60753e-24	-0.00947842	1	0.105474	1.19957e-40
ENSG00000072364.12	AFF4	TRUE	-0.065009	8.04475e-05	1	-0.0570737	0.0561747	1	-0.0355153	0.0938803	1	-0.0433879	0.372555	1	-0.0216211	0.256138	0.2953	-0.0136858	0.39425	0.3971	0.00787264	0.781933	0.771	0.018559	1	0.00987557	1	0.000869658	1	-0.1389	2.99921e-66	0.0667183	1.84628e-06
ENSG00000065911.11	MTHFD2	TRUE	-0.117597	3.45569e-05	0.96263	-0.0993512	0.00800174	0.501945	-0.118192	0.000175145	0.649907	-0.0764923	0.40205	1	-0.0411048	0.148798	0.1387	-0.0228588	0.29639	0.266	-0.0416996	0.166882	0.1408	-0.13706	1.65727e-70	0.109504	1.4253e-31	0.00554508	1	0.335101	1.77651e-134	-0.259645	5.78391e-71
ENSG00000167978.16	SRRM2	TRUE	0.042307	0.000880044	1	0.0554492	0.0127103	1	0.091764	5.67196e-05	0.514097	0.0516685	0.257857	0.978485	-0.00936151	0.484819	0.4942	0.00378061	0.880927	0.8603	0.0400955	0.0910064	0.0918	0.00944177	1	0.0427942	1.21538e-09	-0.0214494	1	-0.0612116	3.78655e-08	-0.0909349	7.44634e-15
ENSG00000071073.12	MGAT4A	TRUE	-0.0302247	0.0141287	1	-0.0381494	0.0196372	0.510638	-0.00373829	0.0475286	1	0.0101944	0.397238	1	-0.0404191	0.0119825	0.0108	-0.0483438	0.00395863	0.0025	-0.0139327	0.435518	0.3885	-0.107979	0	0.125921	0	0.0609605	4.81135e-79	-0.0509297	9.48568e-12	0.0927813	3.25502e-53
ENSG00000278530.4	CHMP1B2P	FALSE	-2.41232e-05	0.227715	1	-0.00701457	0.0344253	1	0.00247801	0.0164025	1	-0.00241756	0.485483	1	0.00239344	0.510723	0.508	-0.00459701	0.152866	0.251	0.00489557	0.113654	0.1299	-0.00550022	2.29098e-30	0.00733545	4.4013e-32	-0.0135745	1.70584e-41	0.0119816	9.40978e-37	0.0147711	8.79433e-16
ENSG00000146223.14	RPL7L1	TRUE	-0.0380137	0.0391752	1	-0.0454407	0.245398	1	-0.0592409	0.237524	1	-0.0460416	0.19713	1	0.00802789	0.843013	0.8316	0.000600954	0.898843	0.8932	-0.0131993	0.337088	0.3541	-0.0728905	3.22404e-61	0.0383315	2.75607e-07	0.00217151	1	0.180102	1.94817e-125	-0.0276086	1
ENSG00000236618.2	PITPNA-AS1	TRUE	-0.026367	0.000437939	1	-0.0327497	2.50813e-05	0.623798	-0.0169964	0.0934179	0.595773	-0.00866779	0.541108	1	-0.0176993	0.122652	0.1307	-0.0240819	0.0314412	0.0377	-0.00832865	0.315272	0.2864	-0.105575	0	-0.0697967	1.80071e-85	0.157829	0	0.329547	0	-0.0423577	0.000224845
ENSG00000100644.16	HIF1A	TRUE	-0.0914452	0.00831019	1	-0.102212	0.000553951	0.510116	-0.0634597	0.0495272	1	-0.0584339	0.413696	1	-0.0330112	0.16066	0.1824	-0.0437781	0.046229	0.0503	-0.00502578	0.965821	0.9639	-0.0677895	3.37882e-52	0.00172025	1	0.0687078	3.29551e-29	0.203967	6.88016e-110	-0.112396	2.01439e-18
ENSG00000160326.13	SLC2A6	TRUE	0.0543605	0.136434	1	0.0358212	0.0211271	1	0.00909775	0.272386	1	0.0120989	0.338611	1	0.0422616	0.0409704	0.0755	0.0237223	0.239578	0.2855	-0.0030011	0.898374	0.9096	0.042264	1.25834e-24	0.0199732	1	-0.0715905	5.21411e-20	-0.082439	3.65158e-22	-0.0531034	0.00350519
ENSG00000013441.15	CLK1	TRUE	-0.0406074	2.06737e-05	0.50203	-0.0256995	8.12653e-09	0.000248777	-0.0265964	2.036e-05	0.557134	-0.0484662	0.19576	1	0.00785879	0.620103	0.6353	0.0227667	0.171501	0.227	0.0218697	0.140984	0.1995	0.0528898	6.67895e-45	-0.0233407	4.00823e-07	-0.0570373	3.05118e-10	-0.0459559	0.00054903	-0.0314544	0.833267
ENSG00000163659.12	TIPARP	TRUE	-0.0390855	2.89252e-05	0.750515	-0.0479169	0.000470061	0.5	-0.0476526	4.17997e-11	1.27961e-06	-0.0269813	0.143223	1	-0.0121041	0.370282	0.439	-0.0209356	0.129842	0.1248	-0.0206713	0.177045	0.2679	-0.00186371	1	-0.00416106	1	-0.00877343	1	0.035216	5.28739e-15	-0.0119013	1
ENSG00000264522.5	OTUD7B	TRUE	-0.0386982	0.00164946	1	-0.0320622	0.00235903	0.500002	-0.0155298	5.67242e-05	0.528476	-0.0211195	0.466741	1	-0.0175787	0.0812888	0.1068	-0.0109427	0.165256	0.2287	0.00558976	0.626603	0.612	-0.028687	6.79762e-41	0.0284743	1.19854e-19	0.0044783	1	0.0141729	0.341511	0.0282582	0.225316
ENSG00000133818.13	RRAS2	TRUE	-0.0848759	2.0801e-05	0.500012	-0.0690148	0.000149228	0.500917	-0.0622548	0.0335213	0.500733	-0.0391042	0.132089	1	-0.0457717	0.00640163	0.0119	-0.0299106	0.0516866	0.0726	-0.0231507	0.118441	0.1265	-0.0989592	2.06708e-223	0.0927795	3.93347e-120	-0.0253598	1	0.103804	1.66104e-64	0.108926	8.9017e-27
ENSG00000143753.12	DEGS1	TRUE	-0.125125	2.11773e-05	0.508611	-0.10125	0.000756178	0.597479	-0.0753802	0.160338	1	-0.0794454	0.00310004	1	-0.0456795	0.154048	0.1057	-0.0218048	0.505498	0.43	0.0040652	0.857591	0.8151	-0.0704394	4.85893e-38	-0.0627612	1.84974e-23	0.123068	5.13346e-79	0.182986	1.03867e-68	0.081514	1
ENSG00000164330.16	EBF1	TRUE	-0.0424308	0.0120489	1	-0.0127008	0.0857335	1	-0.00163322	0.00126352	1	-0.0324945	0.30719	1	-0.0099363	0.379832	0.3962	0.0197936	0.294818	0.2813	0.0308613	0.0537047	0.0498	-0.0242764	2.7717e-32	0.0353461	1.96349e-40	0.0456695	8.82513e-35	0.0248275	1.75581e-08	-0.151267	4.57781e-147
ENSG00000233276.3	GPX1	TRUE	0.0105681	2.10562e-05	0.500234	-0.0177344	0.00310339	0.546148	-0.0497244	0.0122347	0.500644	0.0138669	0.333288	1	-0.00329871	0.826253	0.821	-0.0316012	0.188664	0.2034	-0.0635913	0.000750717	0.0005	0.0132006	1	0.0310782	3.41255e-07	-0.0131265	1	0.015479	1	-0.227958	5.17554e-101
ENSG00000006327.13	TNFRSF12A	TRUE	-0.278216	2.12178e-05	0.501371	-0.235985	1.59562e-06	0.0488474	-0.28635	3.95257e-06	0.121	-0.141249	0.0222743	1	-0.136967	0.00508575	0.0074	-0.0947359	0.0802171	0.0698	-0.145101	0.00198901	0.0022	-0.16964	3.01167e-180	0.176621	3.83267e-110	0.0466789	2.65782e-08	0.113984	5.32113e-18	0.0136212	1
ENSG00000272072.1	CTA-363E19.2	FALSE	-0.000243479	0.385891	1	-0.000140939	0.81733	1	0.00107622	0.500284	1	-0.00198812	0.0952162	1	0.00174464	0.15229	0.2538	0.00184718	0.0555356	0.2508	0.00306434	0.0227616	0.0284	3.27274e-05	1	-0.000292521	1	-0.00033123	1	0.00117457	0.180217	-0.000244793	1
ENSG00000133321.10	RARRES3	TRUE	-0.0383269	0.000369866	1	-0.0576686	8.48603e-12	2.59827e-07	-0.0430477	0.00022658	0.500861	-0.0159453	0.00792318	1	-0.0223815	0.589294	0.4399	-0.0417232	0.29776	0.1518	-0.0271024	0.478977	0.3259	-0.0370323	1.40415e-10	0.0657489	1.55687e-115	0.0246767	1	-0.0684988	1.05129e-84	0.0158711	1
ENSG00000223875.2	NBEAP3	TRUE	-0.023987	0.000168307	1	-0.00662021	0.238722	1	-0.0152085	0.0581581	0.829265	-0.0301167	0.0417321	1	0.00612975	0.658371	0.6749	0.0234965	0.0548678	0.0622	0.0149082	0.2743	0.2814	-0.015008	5.27354e-16	-0.00158608	1	0.00956405	0.00298272	0.0461419	1.6312e-32	-0.000314309	1
ENSG00000115339.13	GALNT3	TRUE	-0.0115034	0.000107807	1	-0.00299478	0.139313	1	-0.00734002	0.146097	1	-0.00459684	0.259658	1	-0.0069066	0.0547029	0.1091	0.00160206	0.804135	0.797	-0.00274318	0.588167	0.5954	0.0017495	1	-0.00437158	1	0.0120646	0.0308075	-0.0132213	3.77388e-11	0.00189006	1
ENSG00000272288.5	RP11-140K17.3	FALSE	-0.00495892	0.0347568	1	-0.00517679	0.000151363	1	-0.00204709	0.00363496	1	-0.0162436	0.0132519	1	0.0112847	0.0676872	0.1002	0.0110668	0.0477663	0.0946	0.0141965	0.024893	0.0313	0.0103422	1.04455e-07	-0.00820722	0.0100844	-0.010276	0.181022	-0.0112584	1	0.0113677	1
ENSG00000146733.13	PSPH	TRUE	-0.0437891	0.00265902	1	-0.037344	0.0206564	1	-0.0496048	0.00116158	0.500026	-0.0178614	0.705904	1	-0.0259277	0.143193	0.1499	-0.0194827	0.291593	0.2795	-0.0317434	0.0502771	0.0467	-0.113913	6.14339e-206	0.112037	3.29483e-128	0.130585	6.25842e-164	0.0404833	1	-0.13787	2.65617e-69
ENSG00000197496.5	SLC2A10	FALSE	-0.00330842	0.000646609	1	0.00953893	0.0147181	1	0.00288359	0.00728169	0.893339	-0.000245427	0.77869	1	-0.003063	0.56889	0.6227	0.00978435	0.136747	0.1349	0.00312901	0.698778	0.6745	0.0314219	1.07453e-184	-0.0342472	3.16603e-164	-0.00768302	1	-0.0124143	0.0261623	-0.0187022	4.18926e-10
ENSG00000197321.14	SVIL	TRUE	-0.0578347	2.24042e-05	0.516844	-0.0289865	0.0303799	1	-0.0301628	0.203115	1	-0.0673659	0.311529	1	0.00953125	0.86431	0.8612	0.0383794	0.277512	0.2627	0.0372031	0.357363	0.3327	0.120293	9.73193e-148	-0.0848941	1.00913e-22	0.0520666	1	-0.0705366	1.05073e-16	-0.48277	3.93036e-218
ENSG00000140320.11	BAHD1	FALSE	-0.0123105	0.000776627	1	-0.0035498	0.0181711	1	-0.0118107	3.7235e-05	0.51633	-0.00375065	0.266807	1	-0.00855985	0.192229	0.2388	0.000200844	0.840116	0.8303	-0.00806004	0.314972	0.3302	0.00161406	1	-0.00186281	1	0.00114886	1	-0.00265293	1	-0.000579923	1
ENSG00000137070.17	IL11RA	TRUE	-0.0573125	0.0205227	1	-0.040872	0.000692102	1	-0.0143087	0.0924039	1	-0.0287098	0.278459	1	-0.0286028	0.14445	0.2039	-0.0121622	0.575938	0.6246	0.0144011	0.519899	0.5428	-0.205807	0	0.146959	1.04658e-293	0.207404	6.41394e-234	0.0489301	1.01213e-14	0.0985567	6.12211e-22
ENSG00000166199.12	ALKBH3	TRUE	-0.0192672	0.118305	1	-0.0106916	0.0782197	1	-0.0314918	0.00865895	0.500179	-0.00780112	0.477282	1	-0.0114661	0.302383	0.3415	-0.00289049	0.79436	0.8014	-0.0236907	0.0202298	0.031	0.0146489	0.000184724	0.00475613	1	-0.0626879	1.37758e-60	0.0491777	2.4113e-33	-0.0582574	4.90352e-28
ENSG00000155849.15	ELMO1	FALSE	-0.0100527	0.00123083	1	-0.00436049	0.00938126	1	-0.00393727	0.0540206	1	-0.00188481	0.542096	1	-0.00816793	0.0609921	0.083	-0.00247568	0.581537	0.5562	-0.00205246	0.646029	0.6348	-0.0339882	0	0.0388861	4.95781e-275	0.027482	3.22525e-102	0.0034612	0.149349	-0.0169407	1.70895e-11
ENSG00000049860.13	HEXB	TRUE	-0.0174331	3.21923e-05	0.789507	-0.0225612	0.0444513	1	-0.0267516	0.0561597	0.507533	-0.0111775	0.313621	1	-0.00625563	0.711008	0.716	-0.0113838	0.489756	0.5238	-0.0155741	0.183183	0.2354	-0.00970967	0.00145605	0.0333228	2.16934e-37	0.0171932	2.6524e-05	-0.0872423	5.19906e-85	0.0278646	1
ENSG00000133398.3	MED10	TRUE	-0.0975976	0.00010028	1	-0.0956915	8.44762e-07	0.0258536	-0.0791014	0.00129101	1	-0.0677142	0.0509191	1	-0.0298834	0.186053	0.1957	-0.0279773	0.189688	0.1879	-0.0113872	0.590404	0.58	-0.115613	6.21624e-138	-0.00222498	1	0.0857516	4.42601e-42	0.343269	0	-0.110274	1.38889e-28
ENSG00000166233.13	ARIH1	TRUE	-0.0475998	0.00285137	1	-0.00563254	0.415902	1	-0.0151158	0.00713165	1	-0.00752679	0.585504	1	-0.040073	0.0121966	0.0159	0.00189425	0.860577	0.8573	-0.00758901	0.89954	0.8905	-0.0569609	9.30063e-73	0.00347435	1	0.162422	7.86107e-226	-0.0339754	2.56401e-05	0.0156512	1
ENSG00000184007.18	PTP4A2	TRUE	-0.133399	2.33489e-05	0.500124	-0.105552	0.000158738	0.536262	-0.141494	1.95187e-06	0.0597526	-0.129993	2.98816e-06	0.0858224	-0.00340525	0.861008	0.857	0.0244409	0.336871	0.3499	-0.0115003	0.541932	0.535	-0.0107916	1	-0.0669679	1.05183e-36	0.0157413	1	0.171979	7.48697e-96	-0.00317444	1
ENSG00000140545.14	MFGE8	TRUE	-0.0613174	0.0331774	1	-0.101458	8.95215e-06	0.274494	-0.0394447	0.0531532	1	-0.0481228	0.359337	1	-0.0131946	0.787104	0.8053	-0.0533353	0.126748	0.166	0.00867815	0.658388	0.6501	-0.220021	8.70223e-167	-0.0578398	1	0.72509	0	-0.29047	2.32063e-153	0.0727026	0.0290357
ENSG00000242265.5	PEG10	TRUE	-0.0611449	2.83743e-05	0.650351	0.0792935	0.000300975	1	0.0953838	0.0175477	1	0.0442853	0.131228	1	-0.10543	0.0514826	0.0602	0.0350082	0.510171	0.5006	0.0510985	0.334664	0.2919	0.11692	2.16199e-21	0.265937	8.83603e-211	-0.438705	1.57177e-140	-0.144184	1	-1.09364	0
ENSG00000248334.6	WHAMMP2	FALSE	-0.000207982	0.0139085	1	-0.00239901	0.178218	1	-0.0036974	0.0688723	1	0.00370686	0.516486	1	-0.00391484	0.460981	0.4619	-0.00610587	0.206983	0.2423	-0.00740426	0.192947	0.2027	0.00481966	1	-0.00271911	1	-0.00236974	1	-0.00533761	1	-0.0047107	1
ENSG00000271933.1	RP11-338I21.1	FALSE	-0.00442753	0.00964165	1	-0.00400821	0.215697	1	0.00144245	0.144515	1	0.00106647	0.349491	1	-0.005494	0.0533827	0.089	-0.00507468	0.0596375	0.0965	0.000375975	0.876584	0.8648	-0.012019	6.09363e-110	-0.00207421	1	0.0179876	7.76393e-96	0.00772853	1.01783e-09	0.0300744	2.93234e-70
ENSG00000164117.13	FBXO8	TRUE	-0.0234771	2.94186e-05	0.66964	-0.0137457	0.00011537	1	-0.0242388	2.93788e-06	0.0899374	-0.024171	0.0184263	1	0.000693867	0.97648	0.9908	0.0104253	0.171548	0.2023	-6.78262e-05	0.933252	0.9252	-0.000509152	1	-0.0136178	0.000312487	0.00563657	0.0502872	0.0102478	0.00243073	0.0291394	0.00304606
ENSG00000135362.13	PRR5L	TRUE	-0.00340219	0.069151	1	-0.00423922	0.011813	1	0.0135255	0.0236037	0.592597	-0.00822859	0.531999	1	0.0048264	0.749126	0.7559	0.00398937	0.744496	0.736	0.0217541	0.0826394	0.0882	-0.00343242	1	-0.0192498	0.00255364	-0.0219689	1	0.104628	6.73181e-116	-0.0338871	1.12721e-13
ENSG00000136144.11	RCBTB1	FALSE	-0.00147092	0.122294	1	-0.00136814	0.0441894	1	-0.00435727	0.0147373	0.741895	0.00382227	0.280992	1	-0.00529319	0.364464	0.4001	-0.00519041	0.36795	0.3816	-0.00817954	0.255606	0.2532	-0.00276457	1	0.00627531	0.392678	-0.0175378	0.00107268	0.0244276	1.0605e-19	-0.0108591	1
ENSG00000164970.14	FAM219A	TRUE	-0.017236	6.46218e-05	1	-0.0166346	0.0428834	0.646924	-0.0161719	4.58071e-05	0.569663	-0.0102775	0.498507	1	-0.00695846	0.375814	0.4202	-0.00635709	0.542847	0.5458	-0.00589435	0.642952	0.6395	-0.0357855	2.64308e-119	0.0514413	1.58181e-121	0.00586526	0.000365927	0.00983541	0.000797297	-0.0197036	0.00938342
ENSG00000254470.2	AP5B1	FALSE	-0.00399021	0.019523	1	-0.00368244	0.009246	0.500411	0.00886561	0.0206836	1	-0.00103886	0.323759	1	-0.00295136	0.725749	0.7564	-0.00264358	0.77761	0.7862	0.00990446	0.0621545	0.0961	-0.00784991	3.37837e-20	-0.00418328	1	0.012051	2.0244e-17	0.0130387	4.37908e-09	0.0170566	0.00729249
ENSG00000105136.19	ZNF419	FALSE	-0.00537588	0.0189381	1	-0.00275088	0.016158	1	-0.00451418	0.213158	1	-0.0057206	0.205116	1	0.00034472	0.960272	0.9663	0.00296972	0.577788	0.5989	0.00120642	0.961155	0.954	0.00614804	0.000563896	-0.00188923	1	-0.020236	6.37215e-54	0.0141974	1.87017e-32	-0.00945408	0.0268509
ENSG00000144455.13	SUMF1	FALSE	-0.0140184	0.0842597	1	-0.010504	0.000924314	0.534836	-0.000177825	0.0137503	0.530732	-0.0114953	0.0982721	1	-0.00252313	0.716352	0.7308	0.000991319	0.896987	0.9049	0.0113174	0.101439	0.1184	0.0123744	0.000462627	-0.00751975	1	-0.017199	0.000990432	0.00994402	2.11567e-06	-0.0253354	1.00779e-11
ENSG00000133519.12	ZDHHC8P1	TRUE	0.0292907	0.0342014	1	0.0391472	0.0769327	0.603389	0.0377315	0.00205353	1	-0.00307316	0.466144	1	0.0323639	0.0222595	0.0478	0.0422203	0.000910747	0.0038	0.0408047	0.00228881	0.0069	0.0785158	0	-0.0681518	1.27647e-163	-0.0750133	8.46609e-109	-0.0433294	1.26428e-10	0.0264633	3.45225e-06
ENSG00000274653.1	RP11-347C12.11	FALSE	0.00207599	0.0246151	1	-0.000402633	0.605546	1	-0.000186895	0.201156	1	-0.000998677	0.143441	1	0.00307466	0.140845	0.1339	0.000596044	0.763584	0.7861	0.000811783	0.645067	0.6748	0.000210886	1	-0.000666719	1	0.000346861	1	-0.00133808	1	0.00295337	1
ENSG00000137575.11	SDCBP	TRUE	-0.122614	2.52194e-05	0.50225	-0.117918	0.00159014	0.500004	-0.110829	6.68488e-05	0.800836	-0.0782401	0.0614488	1	-0.0443737	0.0741574	0.1267	-0.039678	0.121252	0.1272	-0.0325889	0.17755	0.2506	0.0111377	1	-0.0979535	2.89928e-63	0.0791338	1.33797e-32	0.197846	1.00832e-136	-0.234948	4.02838e-90
ENSG00000233061.1	TTLL7-IT1	FALSE	0.00371609	0.113184	1	0.00390924	0.0325016	0.959373	0.000859179	0.16175	1	-0.00100046	0.458861	1	0.00471655	0.203539	0.2239	0.0049097	0.222063	0.2588	0.00185964	0.556362	0.5897	0.000290952	1	-0.00121643	1	-0.000297865	1	0.00229187	1	-2.80463e-05	1
ENSG00000123416.15	TUBA1B	TRUE	0.0235881	2.54536e-05	0.500007	0.107363	1.34451e-07	0.00411601	0.025068	0.0128074	0.511859	0.0832225	0.0951019	1	-0.0596343	0.121224	0.1436	0.0241407	0.302909	0.3277	-0.0581545	0.122457	0.1346	0.106611	4.1732e-48	-0.0601201	1.49172e-08	-0.0734226	1.38229e-06	0.0666677	8.76823e-07	-0.433034	2.56395e-107
ENSG00000260329.1	RP11-412D9.4	FALSE	-0.00288689	2.91828e-05	0.604432	0.00373473	0.096854	1	0.00144733	0.0641422	1	0.00102294	0.506181	1	-0.00390983	0.61528	0.6314	0.00271179	0.454961	0.4878	0.000424385	0.95414	0.9525	-0.000347148	1	-0.00989994	4.0505e-10	0.0144407	1.03691e-27	0.00552895	4.48395e-05	0.000572639	1
ENSG00000177469.12	PTRF	TRUE	-0.1219	0.000156052	1	-0.0778105	0.0072799	1	-0.130047	1.795e-05	0.511044	-0.112872	0.00546254	1	-0.00902802	0.829091	0.81	0.0350617	0.246584	0.29	-0.0171751	0.682621	0.6841	0.19678	0	-0.295662	0	-0.00356305	1	0.00324206	1	-0.0738826	0.0315459
ENSG00000143799.12	PARP1	TRUE	-0.0144921	3.21086e-05	0.683971	0.0158825	0.00066137	1	0.000543258	0.0033187	0.624583	0.0300151	0.270698	1	-0.0445072	0.0601364	0.0732	-0.0141326	0.565254	0.5651	-0.0294718	0.253592	0.2623	-0.218006	0	0.196131	2.50314e-256	0.109509	1.32296e-58	0.160787	1.77692e-78	0.00188754	1
ENSG00000143774.16	GUK1	TRUE	-0.148551	3.37116e-05	0.730246	-0.194065	5.92475e-10	1.80779e-05	-0.133841	0.0048439	0.507914	-0.114096	0.00137264	1	-0.0344555	0.298255	0.2838	-0.0799694	0.0120995	0.0133	-0.0197453	0.405931	0.3981	-0.330682	0	0.100235	2.09868e-55	0.464395	0	0.101706	7.92073e-34	0.290639	1.3827e-109
ENSG00000113070.7	HBEGF	TRUE	-0.0824702	2.84536e-05	0.564738	-0.0852676	0.000779622	0.502459	-0.0961591	7.78019e-06	0.238175	-0.0692999	0.319462	1	-0.0131703	0.723696	0.6987	-0.0159677	0.598684	0.5455	-0.0268591	0.514018	0.4672	0.160057	1.45445e-166	-0.0555093	0.000624536	-0.126186	8.9085e-22	-0.193678	1.12786e-75	-0.194628	6.71086e-67
ENSG00000143248.12	RGS5	TRUE	-0.0833995	2.64013e-05	0.5	-0.0564962	0.0103149	1	-0.0622738	3.65933e-05	0.722242	-0.13703	0.000925253	1	0.0536309	0.0843127	0.0571	0.0805342	0.0120239	0.0027	0.0747567	0.0218266	0.0067	-0.0327802	1	-0.140352	2.18548e-115	-0.120831	1.02231e-35	0.565563	0	-0.109019	1.1154e-09
ENSG00000164626.8	KCNK5	FALSE	-0.000632779	0.000602215	1	0.00872899	0.0849137	1	-0.00642601	0.00339655	1	0.000939463	0.600037	1	-0.00157224	0.919707	0.9178	0.00778953	0.318438	0.3427	-0.00736547	0.523793	0.542	0.00881707	1	0.0125302	3.0085e-13	-0.0293215	1.58615e-14	-0.00663078	1	-0.0306202	1.06788e-13
ENSG00000108953.16	YWHAE	TRUE	-0.102356	7.56792e-05	1	-0.148782	2.03228e-05	0.5	-0.0584045	0.0201252	1	0.0101372	0.383051	1	-0.112493	0.0338347	0.0334	-0.158919	0.00136173	0.0007	-0.0685417	0.23807	0.2205	-0.702899	0	-0.414684	6.06952e-121	0.811982	0	1.55528	0	-0.452355	1.46236e-74
ENSG00000148339.12	SLC25A25	FALSE	-0.0208887	2.66621e-05	0.5	-0.0366564	9.78913e-15	2.99675e-10	-0.0328943	9.50807e-10	2.91071e-05	-0.011436	0.423681	1	-0.00945269	0.323136	0.3744	-0.0252204	0.00728818	0.0165	-0.0214583	0.0462128	0.0633	-0.0111551	6.46507e-36	-0.00525461	1	0.0296305	1.08227e-51	0.019051	1.38668e-19	-0.00885127	0.303772
ENSG00000167967.15	E4F1	FALSE	-0.0154305	0.0098164	1	-0.0126646	0.0208415	1	-0.00686063	0.0155109	0.500571	-0.0120232	0.165254	1	-0.00340732	0.703964	0.7351	-0.000641395	0.927286	0.9349	0.00516258	0.684245	0.6887	-0.00418307	0.00320466	0.00117914	1	-0.00114712	1	0.0157951	1.88132e-06	-0.00296601	1
ENSG00000157954.14	WIPI2	TRUE	-0.0561092	0.0149761	1	-0.0390441	0.0887484	1	-0.0374564	0.208419	1	-0.0223083	0.543577	1	-0.0338009	0.0536577	0.0911	-0.0167357	0.311963	0.3437	-0.015148	0.388921	0.4162	-0.0932544	3.56338e-166	0.0953044	1.70592e-110	0.135948	2.16265e-131	-0.0462431	1.2965e-05	-0.057287	0.000245029
ENSG00000197050.10	ZNF420	FALSE	-0.0095796	0.0411453	1	-0.00223502	0.0513367	1	-0.00881196	0.000913802	1	-0.00386948	0.397603	1	-0.00571012	0.162219	0.1995	0.00163446	0.846674	0.8295	-0.00494248	0.236588	0.2617	0.000290149	1	0.0012993	1	-0.0141963	4.73566e-19	0.0251311	9.10315e-77	-0.0184313	7.54126e-15
ENSG00000074935.13	TUBE1	FALSE	-0.0220949	0.000520271	1	-0.00676294	0.00406907	0.633875	-0.0212906	0.00153576	0.852147	-0.011568	0.252914	1	-0.010527	0.258791	0.2841	0.00480504	0.539441	0.5515	-0.00972266	0.385025	0.3922	-0.00716415	8.67873e-07	0.0169988	3.90661e-16	-0.0171123	0.174323	0.0198538	3.92154e-09	-0.0210136	0.0167923
ENSG00000111962.7	UST	FALSE	-0.0117627	0.00738501	1	0.000505828	0.0430393	1	0.000565666	0.0370534	1	-0.00259911	0.370503	1	-0.00916361	0.10816	0.1741	0.00310494	0.538661	0.5541	0.00316478	0.460136	0.448	0.00110987	1	-0.0122174	4.05261e-14	0.0194691	8.12643e-42	0.00646504	2.86055e-07	-0.0124674	1.37368e-05
ENSG00000171160.17	MORN4	FALSE	-0.00502797	0.0169902	1	-0.00689738	0.00155612	1	-0.00779681	0.108443	0.530591	-0.00726413	0.457972	1	0.00223616	0.554931	0.5682	0.000366759	0.870023	0.8688	-0.000532676	0.988564	0.9896	-0.00276146	0.00115368	-0.0124482	1.80601e-08	0.002783	0.518245	0.0201252	2.25924e-23	0.0280776	2.57088e-10
ENSG00000090372.14	STRN4	TRUE	-0.053117	0.00308549	1	-0.0300803	0.187784	1	-0.0424316	0.034631	1	-0.0187654	0.570912	1	-0.0343516	0.0222294	0.0454	-0.0113149	0.467266	0.4901	-0.0236662	0.142508	0.15	-0.0462504	1.08055e-53	0.0608055	5.73463e-59	0.0033342	1	0.0982982	1.85148e-68	-0.151559	2.62236e-85
ENSG00000174574.15	AKIRIN1	TRUE	-0.102295	0.000116486	1	-0.0513584	0.0358056	1	-0.0508519	0.0545466	1	-0.0825188	0.000878967	1	-0.0197767	0.383399	0.4354	0.0311604	0.277105	0.2945	0.0316668	0.239596	0.2778	-0.0550275	4.02069e-41	0.0542735	7.87948e-28	0.00223822	1	0.0731437	1.39841e-13	-0.0117401	1
ENSG00000149231.11	CCDC82	TRUE	-0.0776617	8.28855e-05	1	-0.0447456	0.0186763	1	-0.0702303	2.67539e-05	0.623166	-0.0272837	0.384482	1	-0.0503779	0.0082181	0.0109	-0.0174618	0.324327	0.3366	-0.0429465	0.0345874	0.0334	-0.0920674	1.62225e-168	0.0548527	7.896e-41	0.0343151	6.6289e-10	0.088434	3.59252e-36	0.117531	1.53075e-32
ENSG00000181218.5	HIST3H2A	TRUE	-0.00244282	2.76592e-05	0.50018	-0.0209331	1.2378e-05	0.378928	-0.00804333	4.38217e-05	0.500041	-0.0140711	0.254259	1	0.0116283	0.183784	0.2709	-0.00686205	0.443853	0.4851	0.00602775	0.502076	0.5432	0.0111451	0.00063018	-0.00448106	1	0.0263876	1.5633e-46	-0.0579575	2.07637e-91	-0.0155618	1
ENSG00000183688.4	FAM101B	TRUE	-0.046899	3.38745e-05	0.68651	-0.0717472	0.000121929	0.500039	-0.0389904	0.0138939	1	0.0113956	0.460251	1	-0.0582946	0.0146389	0.0121	-0.0831428	0.000465082	0.0001	-0.050386	0.0338561	0.0173	-0.192832	7.18764e-211	-0.152856	1.42531e-114	0.211129	0	0.719203	0	-0.203697	5.99542e-106
ENSG00000125743.10	SNRPD2	TRUE	0.108275	2.79498e-05	0.50154	0.0994396	2.58515e-06	0.0791281	0.0891078	9.10119e-05	0.512986	0.0493609	0.0329573	1	0.0589137	0.00777177	0.009	0.0500788	0.0283153	0.0354	0.0397469	0.087145	0.1033	0.129079	9.09944e-228	-0.0599788	7.40223e-29	-0.0910972	8.47145e-38	0.0708763	1.00132e-10	-0.586141	0
ENSG00000186272.12	ZNF17	FALSE	-0.00806245	0.00298821	1	5.88945e-05	0.0856161	1	-0.00305832	0.0671833	1	-0.00272338	0.373822	1	-0.00533907	0.197242	0.2773	0.00278227	0.545147	0.569	-0.000334939	0.894039	0.905	0.00716282	2.53358e-05	-0.00361927	1	-0.0185364	3.11059e-36	0.00873227	1.15855e-14	-0.00304447	1
ENSG00000100300.17	TSPO	TRUE	-0.0515566	0.00647474	1	-0.0661187	0.000531698	1	-0.0837067	0.005598	1	-0.0465016	0.216031	1	-0.00505503	0.953745	0.9511	-0.0196171	0.657042	0.6491	-0.0372051	0.225798	0.2229	-0.186451	0	-0.0984115	1.37033e-40	0.386134	0	0.235352	2.05739e-170	0.169278	2.75718e-47
ENSG00000131459.12	GFPT2	FALSE	-0.00564432	0.102441	1	-0.00535806	0.000696566	0.919142	-0.0071139	0.063136	1	-0.00083376	0.530035	1	-0.00481056	0.230601	0.2636	-0.0045243	0.297936	0.2962	-0.00628014	0.0909956	0.1066	0.00957683	3.53401e-16	-0.00850685	3.1146e-10	-0.00860486	0.0169043	0.00184389	1	-0.00888054	0.00317085
ENSG00000161249.20	DMKN	TRUE	0.0564046	2.91388e-05	0.510277	-0.00808817	2.73991e-06	0.0838627	-0.0284117	4.93147e-05	0.823566	0.0668904	0.0238948	1	-0.0104858	0.692166	0.6816	-0.0749786	0.0039003	0.0044	-0.0953021	0.000242088	0.0003	-0.0635456	5.06392e-22	0.293552	0	-0.267034	2.91333e-177	-0.0884606	8.04904e-17	-0.189316	2.46497e-37
ENSG00000154781.15	CCDC174	TRUE	-0.0332821	0.000828079	1	-0.0171223	0.0715047	1	-0.0100007	0.0328315	1	-0.0340611	0.017796	1	0.000778997	0.961469	0.9559	0.0169388	0.145121	0.1737	0.0240604	0.102047	0.1056	-0.0057272	1	0.00220826	1	-0.0159219	1	0.0174852	0.67001	0.0332839	1
ENSG00000263513.5	FAM72C	FALSE	-0.00486452	0.0327174	1	0.00165814	0.470444	1	-0.000873744	0.387585	1	0.000806811	0.446231	1	-0.00567133	0.00464951	0.0149	0.000851329	0.784033	0.7678	-0.00168055	0.410606	0.3939	-0.00350283	6.63586e-28	0.00126194	1	0.0026281	1.6278e-06	0.00697472	5.59175e-29	-0.00106042	1
ENSG00000141682.11	PMAIP1	TRUE	-0.0917057	2.90761e-05	0.500005	-0.111835	2.22024e-10	6.79681e-06	-0.0947227	2.69723e-05	0.5	-0.0801375	0.0140103	1	-0.0115683	0.503637	0.4967	-0.0316975	0.0805015	0.1188	-0.0145852	0.34617	0.3531	-0.0079312	1	0.0546104	6.31029e-36	-0.111685	4.08008e-75	0.0355376	0.41561	0.00724917	1
ENSG00000162734.12	PEA15	TRUE	-0.148306	2.98418e-05	0.523277	-0.195024	3.00554e-11	9.20988e-07	-0.152939	7.4092e-06	0.226818	-0.104643	0.0130572	1	-0.0436628	0.187158	0.172	-0.0903802	0.00291071	0.0038	-0.0482951	0.140915	0.1502	-0.433518	0	0.0916118	6.67158e-92	0.437386	0	0.541844	0	0.186	1.10434e-53
ENSG00000137502.9	RAB30	TRUE	-0.0273844	9.31829e-05	1	-0.000318949	0.0107557	1	-0.0215287	0.00100063	1	-0.00469503	0.784313	1	-0.0226894	0.0697202	0.0813	0.00437608	0.747367	0.7312	-0.0168337	0.231688	0.245	-0.0535147	5.16731e-167	0.0429149	1.41844e-67	0.0306043	1.07394e-24	0.0439383	6.30426e-27	0.0131507	1
ENSG00000182827.8	ACBD3	TRUE	-0.0980778	3.10829e-05	0.555622	-0.0888276	0.000138702	1	-0.0406624	0.0560473	1	-0.0441383	0.206583	1	-0.0539395	0.0255311	0.025	-0.0446893	0.0398717	0.0424	0.00347588	0.998921	0.9775	-0.111404	1.0695e-121	0.0749014	6.89321e-33	0.0596044	3.28464e-08	0.134098	1.28872e-58	0.0164267	1
ENSG00000258315.5	C17orf49	FALSE	0.00752225	0.0117756	1	-0.00164915	0.065017	0.650494	0.000896271	0.275536	1	-0.00168033	0.422666	1	0.00920258	0.228066	0.2447	3.11852e-05	0.76127	0.7545	0.00257661	0.861635	0.8661	0.00742849	1	0.00210527	1	-0.0211489	3.6285e-17	0.00790887	1.46314e-06	-0.0214865	1.93422e-12
ENSG00000123146.19	ADGRE5	TRUE	-0.0184566	0.0492797	1	-0.0161786	0.00822973	1	-0.0148907	0.00759631	1	-0.0206456	0.0125244	1	0.00218896	0.899646	0.8976	0.004467	0.662284	0.6545	0.00575486	0.600722	0.5979	-0.0238632	4.85421e-55	-0.0268734	4.54539e-22	0.0723978	8.43091e-149	0.02584	4.65581e-20	0.0482482	1.17759e-16
ENSG00000006025.11	OSBPL7	FALSE	0.00104449	0.0200404	1	-0.00431319	0.107626	1	-0.00361408	0.0119686	1	0.000868151	0.0586828	1	0.000176343	0.786319	0.7852	-0.00518134	0.490354	0.5421	-0.00448223	0.661116	0.6678	0.00319065	1	-0.00796209	0.00111512	0.00267212	0.198919	-0.000682981	1	0.00794013	1
ENSG00000182600.9	C2orf82	FALSE	-0.00499741	0.00128121	1	-0.00649929	0.0239274	1	-0.00936956	0.0473218	0.5117	-0.00604802	0.453714	1	0.00105062	0.667107	0.6848	-0.000451268	0.783582	0.7795	-0.00332154	0.802999	0.7837	0.000879602	1	0.0119493	2.52285e-24	-0.00776909	1	-0.0164932	9.70289e-08	-0.00963965	1
ENSG00000136231.13	IGF2BP3	TRUE	-0.120484	2.97973e-05	0.502917	-0.126473	1.70271e-07	0.0052128	-0.0757097	0.0175616	1	-0.0110836	0.920576	1	-0.1094	0.000750718	0.0005	-0.115389	7.85517e-05	0.0001	-0.0646261	0.0396244	0.0426	-0.266414	0	0.0234914	6.93291e-23	0.501176	0	0.463719	0	-0.797099	0
ENSG00000196911.10	KPNA5	FALSE	-0.0114646	0.0302884	1	-0.0229854	8.82653e-06	0.270136	-0.00625639	0.00306308	1	-0.0178208	0.179309	1	0.00635614	0.623446	0.6372	-0.00516459	0.620507	0.651	0.0115644	0.315155	0.3281	-0.00599193	3.00671e-08	0.0119932	1.38692e-09	-0.02536	0.126214	0.0168378	0.000843291	0.0167753	1
ENSG00000085719.12	CPNE3	TRUE	0.0804241	0.000731473	1	0.0452792	0.0583386	1	0.0905201	0.0113671	1	0.0405279	0.0988092	1	0.0398962	0.118989	0.1352	0.00475134	0.975405	0.9577	0.0499922	0.0413466	0.0364	-0.00448069	1	-0.147938	1.28258e-158	-0.0160262	1	0.363223	0	-0.0325993	1
ENSG00000233956.1	BTF3P6	FALSE	-0.00112131	0.0268134	1	0.00152827	0.267242	1	0.00116513	0.733723	1	-0.000335835	0.766434	1	-0.000785478	0.757418	0.7757	0.00186411	0.326053	0.3476	0.00150096	0.396022	0.4312	-0.00135571	1.76167e-05	0.000113903	1	0.00247493	1.99804e-05	0.000870947	1	0.000952816	1
ENSG00000120093.11	HOXB3	TRUE	-0.0108541	0.0117619	1	-0.0067261	0.00551317	1	-0.00138475	0.173837	0.566768	-0.00307806	0.61348	1	-0.00777604	0.244725	0.2903	-0.00364804	0.618924	0.6286	0.00169332	0.999741	0.9967	-0.0365492	7.71429e-197	0.0412364	6.34588e-128	0.0175141	3.24117e-27	0.0265822	1.47888e-33	-0.027616	1.28757e-12
ENSG00000125351.11	UPF3B	TRUE	-0.0566496	0.00399656	1	-0.0264605	0.290952	1	-0.0577909	0.000402988	1	-0.0206228	0.497072	1	-0.0360268	0.081745	0.0954	-0.00583774	0.983864	0.9766	-0.0371681	0.0825615	0.0961	-0.00108756	1	-0.0256165	1	-0.00242751	1	0.0826169	8.65485e-28	-0.02699	0.0062417
ENSG00000243566.6	UPK3B	TRUE	0.133264	3.0643e-05	0.500007	0.0652389	0.0140428	1	0.0566479	0.244977	1	0.0302318	0.0369961	1	0.103033	0.000236902	0.0008	0.0350071	0.170443	0.2274	0.0264162	0.445131	0.4707	0.192365	4.73493e-230	-0.057207	1	-0.26015	2.59923e-182	-0.301639	3.78144e-214	0.0601998	2.27208e-11
ENSG00000135677.10	GNS	FALSE	-0.0107199	0.122175	1	-0.00556211	0.128024	1	-0.0125199	0.0537181	1	-0.0326362	0.00664714	1	0.0219163	0.0551004	0.072	0.0270741	0.0125832	0.0184	0.0201164	0.0676797	0.0753	-0.0031059	1	-0.0167297	5.41082e-06	-0.0105874	1	0.0493632	1.22575e-38	0.0274555	0.0276916
ENSG00000253626.3	EIF5AL1	TRUE	0.0252381	0.0335483	1	0.00117878	0.0268361	1	0.00920523	0.00115646	1	0.0121359	0.439569	1	0.0131022	0.294831	0.2953	-0.0109571	0.164665	0.167	-0.00293068	0.489227	0.5278	0.022243	1.04425e-14	-0.0108834	1	-0.0190078	0.652901	-0.00880403	1	-0.0379062	1.50061e-16
ENSG00000011201.11	ANOS1	FALSE	-0.000986605	0.00758958	1	-0.00412406	0.127589	1	-0.00575318	0.0544118	1	0.00100116	0.86527	1	-0.00198777	0.559692	0.5024	-0.00512522	0.0662949	0.0836	-0.00675434	0.0111488	0.0192	-0.00300169	9.22878e-09	0.0105092	8.0486e-72	-0.00732416	4.00442e-11	-0.00854864	7.83952e-14	0.00660568	0.660456
ENSG00000156273.15	BACH1	TRUE	-0.0407676	6.21304e-05	1	-0.0230386	0.00400192	1	-0.00812335	0.169515	1	-0.0236804	0.183862	1	-0.0170872	0.227945	0.2855	0.000641863	0.958767	0.9656	0.0155571	0.354715	0.339	-0.0292708	2.78618e-14	-0.0554494	1.16875e-43	0.120638	2.5822e-121	0.0299385	0.000117278	0.0747672	7.27932e-12
ENSG00000155100.10	OTUD6B	TRUE	0.0437816	0.396328	1	0.0235059	0.331013	1	0.0467631	0.0893503	1	0.0493852	0.0310755	1	-0.00560365	0.69288	0.6959	-0.0258793	0.13345	0.1607	-0.00262214	0.905	0.8912	-0.024272	2.0547e-12	0.0439754	1.30936e-24	0.0123052	1	0.0511828	8.56711e-17	-0.15675	4.5153e-75
ENSG00000135916.15	ITM2C	TRUE	-0.0621179	0.00760648	1	-0.0391218	7.12293e-07	0.0217447	0.0283388	0.259663	1	-0.060675	0.255118	1	-0.00144298	0.911572	0.9279	0.0215532	0.352373	0.3839	0.0890137	0.00455974	0.0035	0.136852	4.32415e-190	-0.104213	8.99456e-56	0.00644746	1	-0.0426065	0.00272407	-0.436086	8.95943e-187
ENSG00000128595.16	CALU	TRUE	-0.10348	0.00148045	1	-0.0307974	0.000214615	1	-0.0128114	0.0874483	1	-0.0223909	0.521614	1	-0.0810886	0.0426677	0.0373	-0.00840649	0.856204	0.8401	0.00957955	0.726644	0.7164	0.0886297	1.20334e-282	-0.684177	0	0.840488	0	-0.0613104	1	-0.519186	1.89808e-183
ENSG00000105246.5	EBI3	FALSE	0.00278196	0.412986	1	-0.00285333	0.148612	1	-0.00405617	0.0258015	1	-0.000574893	0.466497	1	0.00335686	0.244682	0.2189	-0.00227844	0.202073	0.2732	-0.00348128	0.0804538	0.1523	0.00321312	6.90891e-16	-0.00250937	1.46575e-07	-0.00470566	3.21846e-06	-0.00334722	0.536539	0.00662381	9.10048e-06
ENSG00000250988.7	SNHG21	FALSE	0.00474756	0.00768934	1	0.000392751	0.0478635	1	0.00329821	0.0883688	1	-0.000823293	0.0328472	1	0.00557085	0.133983	0.1518	0.00121604	0.640094	0.6543	0.0041215	0.329906	0.3358	-0.00442884	5.0699e-09	-0.00705233	1.21781e-05	0.0215601	1.21199e-65	0.000646232	1	0.00655701	1
ENSG00000280388.1	RP11-229D13.3	FALSE	-0.00208892	0.0246276	1	-0.000695559	0.372964	1	0.00520843	0.0119683	1	0.00360675	0.369073	1	-0.00569567	0.31753	0.3754	-0.00430231	0.391755	0.4503	0.00160167	0.792998	0.7691	0.00936415	0.156479	-0.00806547	0.0173881	-0.00914178	1	-0.00363647	1	0.00134732	1
ENSG00000122482.20	ZNF644	TRUE	-0.0825944	3.44108e-05	0.564956	-0.0159486	0.0504243	1	-0.051169	0.260663	1	-0.0448748	0.148396	1	-0.0377196	0.046742	0.075	0.0289261	0.275118	0.3023	-0.0062942	0.874577	0.8722	-0.0188083	0.000216326	0.042138	3.62839e-20	-0.0683725	1.11653e-20	0.0569936	1.1546e-09	-0.00301162	1
ENSG00000109689.14	STIM2	TRUE	-0.0434235	0.0590216	1	-0.0210911	0.406763	1	-0.00643775	0.400632	1	-0.0163719	0.548057	1	-0.0270516	0.0948378	0.1093	-0.00471917	0.715247	0.7125	0.00993415	0.859416	0.857	-0.0350022	1.23759e-25	0.0515414	1.57933e-30	0.00415818	1	0.0180692	1	-0.0358192	0.286552
ENSG00000154277.12	UCHL1	TRUE	-0.0548706	3.5949e-05	0.605541	-0.0948742	4.03298e-06	0.123461	-0.0835363	0.00667346	1	-0.0437535	0.578333	1	-0.0111171	0.748517	0.7371	-0.0511208	0.055802	0.064	-0.0397828	0.209564	0.2208	-0.0830931	8.26232e-54	0.0977905	2.76184e-65	0.170762	6.19522e-88	-0.080002	2.6676e-16	-0.173548	4.14075e-41
ENSG00000142669.14	SH3BGRL3	TRUE	-0.0295702	3.2694e-05	0.501305	-0.0762388	0.00110434	1	-0.152648	0.000721385	0.50057	-0.0872424	0.397377	1	0.0576721	0.0672919	0.0855	0.0110035	0.673133	0.666	-0.0654055	0.0206877	0.0258	0.275574	0	-0.368201	0	-0.107066	9.18377e-15	0.146368	8.16326e-48	-0.358633	2.91194e-130
ENSG00000101084.16	C20orf24	TRUE	-0.11849	3.32947e-05	0.517499	-0.12386	3.02802e-06	0.0926968	-0.0993858	0.000329872	0.629266	-0.0727333	0.0366364	1	-0.0457569	0.0661245	0.0753	-0.0511265	0.0350485	0.0406	-0.0266525	0.336148	0.3337	-0.00936374	1	-0.126202	7.8569e-135	0.114077	1.55008e-63	0.0939905	5.57626e-41	0.13044	4.84523e-30
ENSG00000198162.12	MAN1A2	TRUE	-0.0815569	0.000429962	1	-0.0675173	0.00038726	1	-0.0677673	0.0108722	1	-0.103812	2.27558e-05	0.600786	0.0222553	0.26035	0.2962	0.0362949	0.0501191	0.0639	0.0360448	0.0658073	0.0658	0.0318634	4.82578e-11	-0.0354758	7.34745e-09	-0.0880983	2.11457e-38	0.0424647	1.88995e-06	0.0676136	3.87734e-08
ENSG00000197976.11	AKAP17A	FALSE	-0.0157162	0.000513498	1	-0.00624834	0.00448479	1	0.000189477	0.0190821	0.500136	-0.0103145	0.20264	1	-0.00540173	0.600481	0.6969	0.00406612	0.542874	0.5854	0.0105039	0.147646	0.1901	0.0035364	1	-0.00144706	1	-0.00220349	1	-0.00170937	1	-0.00849933	1
ENSG00000182132.13	KCNIP1	TRUE	-0.00938827	0.128871	1	-0.00820039	0.00498819	1	-0.0271467	0.0751281	1	-0.0139454	0.438537	1	0.00455717	0.837897	0.8368	0.00574505	0.928137	0.9263	-0.0132013	0.322214	0.3286	0.0271443	3.21714e-30	0.043813	8.12337e-27	-0.0326269	0.121408	-0.0621056	3.75733e-27	-0.189621	4.64949e-227
ENSG00000121769.7	FABP3	TRUE	-0.0545943	0.129225	1	-0.115783	2.73e-11	8.35e-07	-0.0259406	0.000972173	1	-0.0654911	0.164929	1	0.0108968	0.592827	0.5623	-0.0502924	0.0394645	0.0441	0.0395505	0.0913739	0.0782	-0.171377	5.97447e-242	-0.0959528	3.65241e-61	0.438997	0	0.0122937	1.02767e-06	0.301559	1.41703e-111
ENSG00000196754.10	S100A2	TRUE	0.144449	0.000581619	1	0.100183	6.15285e-05	0.512934	0.0251406	0.19813	1	0.0854557	0.129877	1	0.0589937	0.4075	0.3717	0.0147269	0.636295	0.5934	-0.0603151	0.552208	0.4983	0.598808	0	-0.401211	3.55517e-140	-1.00751	0	-0.802245	4.51998e-214	0.630563	5.17059e-57
ENSG00000156502.13	SUPV3L1	FALSE	-0.00602649	0.187792	1	-0.0038683	0.0737458	1	0.00106137	0.0109194	1	0.0158556	0.139759	1	-0.0218821	0.0674471	0.0899	-0.0197239	0.0729174	0.0946	-0.0147942	0.207779	0.2237	-0.00196002	1	0.0276673	5.04038e-25	0.00934397	0.897835	-0.0680904	3.8381e-50	-0.0107173	1
ENSG00000168874.12	ATOH8	TRUE	-0.0375459	0.000821151	1	-0.0338464	0.00436994	0.501176	-0.0131858	0.000234955	0.672066	-0.025123	0.0353166	1	-0.0124228	0.20126	0.2692	-0.00872331	0.449533	0.5069	0.0119372	0.1767	0.2122	-0.0723175	0	-0.0299954	2.1818e-14	0.0838903	1.13117e-161	0.130289	1.1278e-269	0.149425	3.5944e-167
ENSG00000091622.15	PITPNM3	FALSE	-0.00147577	3.40402e-05	0.507545	-0.00303391	0.133231	1	0.00498996	0.3465	1	0.00122478	0.705044	1	-0.00270055	0.665584	0.678	-0.00425868	0.363039	0.431	0.00376519	0.451189	0.4664	-0.0148789	1.71817e-67	0.0127414	9.12903e-32	0.0154657	2.66189e-26	-0.00909642	0.119284	0.0211581	1.41846e-11
ENSG00000184787.18	UBE2G2	TRUE	-0.077404	0.00110417	1	-0.0988399	8.05002e-06	0.246449	-0.0537462	0.149933	1	-0.0925431	0.00703773	1	0.0151391	0.65535	0.6729	-0.00629676	0.675131	0.6868	0.0387969	0.0951222	0.1019	-0.299565	0	-0.145731	5.16666e-88	0.473414	0	0.356709	0	0.512313	1.08889e-271
ENSG00000166925.8	TSC22D4	TRUE	-0.0560357	0.000114935	1	-0.0268433	0.0362234	1	-0.0488749	0.0209724	0.513042	-0.047194	0.0209328	0.520872	-0.00884171	0.737707	0.7468	0.0203507	0.160305	0.1921	-0.00168089	0.928432	0.92	0.102417	2.30825e-252	-0.133305	5.4552e-269	-0.0902076	8.9193e-62	-0.0184541	1	0.124107	2.07783e-42
ENSG00000118402.5	ELOVL4	FALSE	-0.0136425	0.000810319	1	-0.0102999	0.30157	1	-0.0141364	2.38068e-05	0.600648	-0.00507212	0.190254	1	-0.00857036	0.00540777	0.0935	-0.00522779	0.216988	0.1917	-0.00906431	0.0036118	0.0725	-0.000157565	2.63811e-17	-0.0128406	1.35537e-44	0.00731026	1.32119e-50	0.0286312	2.35512e-161	-0.0121131	0.00246867
ENSG00000148484.17	RSU1	TRUE	-0.0670128	4.06671e-05	0.688851	-0.0499458	0.00209213	1	-0.0154301	0.138064	1	-0.00465008	0.510473	1	-0.0623627	0.00281873	0.0017	-0.0452957	0.0266061	0.0211	-0.01078	0.596072	0.5511	-0.181628	0	-0.103054	2.19496e-92	0.298027	0	0.260224	0	0.3256	2.31635e-250
ENSG00000026025.14	VIM	TRUE	-0.141171	3.46256e-05	0.5	-0.118125	6.21951e-05	0.507004	-0.134149	0.00997272	1	-0.0523995	0.786914	1	-0.0887711	0.0723399	0.0936	-0.0657255	0.222606	0.2418	-0.0817498	0.128308	0.1154	-0.288154	2.15912e-91	-0.619873	0	0.772767	0	0.527389	1.04246e-267	0.688469	8.14173e-120
ENSG00000171606.17	ZNF274	TRUE	-0.0287361	0.000484891	1	-0.00255275	0.133011	1	-0.0354921	4.44132e-05	0.500439	-0.00141493	0.641592	1	-0.0273212	0.00636092	0.0156	-0.00113781	0.964048	0.9597	-0.0340772	0.000949212	0.0035	-0.00194262	0.344526	-0.00213586	1	-0.00566529	1	0.0219554	2.11617e-08	-0.00371178	1
ENSG00000152078.9	TMEM56	FALSE	-0.00824629	0.0672712	1	-5.1721e-05	0.112852	1	-0.0064159	0.0330381	1	-0.00592564	0.0763049	1	-0.00232066	0.515876	0.5965	0.00587392	0.102545	0.1476	-0.000490264	0.900222	0.9048	0.0138224	2.54368e-67	-0.0151248	2.86571e-59	-0.00705833	1	-0.00734741	0.109521	0.00396532	1
ENSG00000184347.14	SLIT3	TRUE	-0.0416187	4.87261e-05	0.922533	-0.00453337	0.130895	1	-0.00933699	0.00205608	1	-0.0465428	0.442137	1	0.00492406	0.656446	0.6626	0.0420094	0.0092027	0.0106	0.0372058	0.0146254	0.0154	0.127782	1.56104e-260	-0.0887399	1.13684e-71	-0.0917648	5.50525e-40	-0.0745896	1.15631e-20	-0.114796	2.59654e-47
ENSG00000196428.12	TSC22D2	TRUE	-0.0558502	0.0434753	1	-0.0344121	0.00684034	1	-0.0509857	0.00025761	0.781971	-0.0427467	0.128705	1	-0.0131035	0.428013	0.4485	0.00833462	0.694443	0.704	-0.00823901	0.852287	0.8473	-0.0854161	4.09454e-170	0.0838696	1.50374e-92	0.0756475	9.5628e-57	0.0395045	2.08699e-10	-0.058061	9.81136e-08
ENSG00000267254.5	ZNF790-AS1	TRUE	-0.0148851	0.000880005	1	-0.00652765	0.00171842	1	-0.0169599	1.80565e-06	0.0552764	-0.0227905	0.000635238	0.925566	0.00790539	0.158365	0.2015	0.0162629	0.0066576	0.0055	0.00583058	0.462115	0.4785	-0.00511293	0.0903006	-0.00440724	1	-0.033061	7.81787e-67	0.0907748	0	-0.0345125	9.90985e-35
ENSG00000198920.9	KIAA0753	TRUE	0.0392719	0.0917635	1	0.0123584	0.302332	1	0.0209516	0.114916	1	0.0214556	0.236836	1	0.0178163	0.282909	0.3078	-0.00909724	0.392006	0.4058	-0.000504057	0.831723	0.8441	0.0419105	2.27495e-33	-0.0294153	2.05256e-12	-0.0524724	1.44709e-20	0.00972022	0.00417174	-0.0421609	1.34483e-06
ENSG00000099800.7	TIMM13	TRUE	0.0467903	0.0198887	1	0.00926056	0.0821071	0.753448	0.00280915	0.000488205	1	0.0333957	0.13817	1	0.0133946	0.472962	0.4644	-0.0241351	0.280099	0.2873	-0.0305865	0.0488751	0.0506	-0.062972	2.0798e-67	0.12366	3.65122e-165	0.0107128	1	0.0142157	1	-0.188759	7.56233e-70
ENSG00000183055.5	FAM133CP	FALSE	-0.00150786	0.00408643	1	0.00290738	0.0170288	1	0.00102284	0.136356	0.502993	0.00336398	0.741269	1	-0.00487184	0.250875	0.3035	-0.000456602	0.983779	0.9918	-0.00234114	0.577855	0.5634	0.00838562	8.80071e-22	0.00218782	1	-0.0140879	7.75277e-27	-0.0111391	6.37926e-10	-0.0111468	7.13091e-07
ENSG00000182584.4	ACTL10	FALSE	0.0114394	0.00635152	1	0.00055904	0.227444	1	-0.00537794	0.299078	1	-0.00136087	0.41661	1	0.0128003	0.00881677	0.0088	0.00191991	0.637611	0.6641	-0.00401707	0.204298	0.2729	0.00369535	1	-0.0102328	9.37146e-24	0.00496425	3.20238e-08	0.0093723	6.60667e-11	-0.00851218	0.0628335
ENSG00000184378.2	ACTRT3	FALSE	-0.00505376	0.00979658	1	-0.0152082	0.049594	0.5	-0.00518069	0.212371	0.503531	-0.0050599	0.551986	1	6.13492e-06	0.925198	0.9279	-0.0101483	0.0579411	0.1122	-0.00012079	0.92065	0.9138	-0.0100067	2.83327e-34	0.016178	1.13505e-33	0.00890328	2.04802e-12	-0.00897561	1	-0.00933631	1
ENSG00000175662.17	TOM1L2	TRUE	-0.0185474	0.0374372	1	-0.0271542	0.0227673	1	-0.0191274	0.00016264	0.517233	-0.0185726	0.198789	1	2.51803e-05	0.943886	0.9415	-0.00858156	0.312844	0.3361	-0.000554828	0.985924	0.9818	-0.0762788	0	-0.0425323	3.34408e-52	0.145115	0	0.154759	0	0.0368485	5.09425e-15
ENSG00000182165.17	TP53TG1	TRUE	-0.00220862	0.122832	1	-0.00514251	0.085391	0.505251	-0.00399559	0.0402875	1	-0.0133062	0.00810174	1	0.0110976	0.02539	0.0429	0.00816369	0.0648324	0.1191	0.00931061	0.0580767	0.0835	-0.00425453	6.54561e-05	-0.0263969	1.8302e-124	-0.0232095	3.24554e-50	-0.0215784	5.35537e-30	0.212584	0
ENSG00000139620.12	KANSL2	FALSE	-0.0159244	0.0696712	1	-0.0109943	0.286009	0.609279	0.00484972	0.219899	0.943842	-0.018772	0.40632	1	0.00284761	0.784676	0.7814	0.00777775	0.636855	0.6525	0.0236217	0.0255078	0.0294	-0.0113651	2.8244e-12	0.000572887	1	-0.000823573	1	0.0395494	1.57413e-23	0.00306757	1
ENSG00000250479.8	CHCHD10	TRUE	0.117081	4.4461e-05	0.754582	0.0725373	0.000840735	0.943981	0.0584723	0.0623469	1	0.0740407	0.00857657	1	0.04304	0.171568	0.1694	-0.00150345	0.887394	0.8842	-0.0155684	0.436941	0.432	0.287356	0	-0.00914881	1	-0.360273	4.16378e-285	-0.59097	0	-0.153135	8.20249e-22
ENSG00000149136.8	SSRP1	TRUE	0.0743815	3.80355e-05	0.542456	0.0716148	5.76524e-07	0.0176538	0.0435779	0.13726	1	0.0565124	0.0291848	1	0.017869	0.519014	0.523	0.0151024	0.738182	0.7475	-0.0129345	0.390673	0.3702	-0.0275794	1.5175e-07	-0.0157251	1	0.058461	1.87507e-18	0.13813	1.60747e-67	-0.150706	4.0372e-42
ENSG00000171227.6	TMEM37	FALSE	0.0037751	0.0655097	1	0.00547814	0.00371683	1	0.00875858	0.193896	0.511575	0.00318848	0.807176	1	0.000586619	0.866592	0.8662	0.00228965	0.632018	0.6422	0.0055701	0.209341	0.2154	0.0168049	1.45645e-65	-0.0130394	1.16255e-27	-0.0122992	4.37715e-09	-0.00650022	1	-0.0131975	7.95761e-07
ENSG00000223891.5	OSER1-AS1	FALSE	-0.0172272	0.00486237	1	-0.0231018	0.000519551	1	-0.0240047	0.0370195	0.500011	-0.0162117	0.478324	1	-0.00101546	0.734357	0.7304	-0.00689008	0.360555	0.3734	-0.00779292	0.214844	0.2044	0.0079494	1	-0.0240889	3.87577e-21	0.0174474	1.90922e-12	-0.00613328	1	0.0196847	1
ENSG00000077463.14	SIRT6	FALSE	-0.00714725	0.000119146	1	-0.0110745	0.000154973	0.500855	0.00116021	0.123513	0.501183	-0.00538377	0.498975	1	-0.00176348	0.944888	0.9508	-0.00569076	0.508755	0.5723	0.00654398	0.625999	0.6362	-0.00617748	8.99936e-07	-0.00266743	1	0.00248537	1	0.0157992	6.43622e-06	0.01741	1
ENSG00000277149.4	TYW1B	FALSE	-0.00299663	4.93186e-05	0.876243	-0.00994852	0.00369449	0.514514	-0.00970359	0.00119004	0.948237	0.00218471	0.690722	1	-0.00518134	0.340062	0.3635	-0.0121332	0.0167835	0.0249	-0.0118883	0.0139286	0.0264	0.00810676	1	-0.0106882	7.24584e-09	-0.010838	1	0.00785349	8.61741e-08	0.0043615	1
ENSG00000213741.8	RPS29	TRUE	0.0392173	3.70346e-05	0.5	0.0184929	3.87294e-05	0.5	0.0505246	4.88051e-06	0.149407	0.0627674	0.00259253	0.518042	-0.0235501	0.198392	0.3447	-0.0442745	0.00363957	0.0274	-0.0122428	0.622217	0.6977	-0.0903897	2.32164e-114	0.0435102	9.2784e-14	0.153269	2.91359e-133	-0.00878689	1	0.041307	1
ENSG00000114812.12	VIPR1	TRUE	-0.0120127	6.08555e-05	1	-0.00698287	0.251013	1	0.00470332	0.0297555	1	0.00154118	0.410449	1	-0.0135539	0.118973	0.1162	-0.00852404	0.429975	0.4013	0.00316214	0.860659	0.8481	-0.0291953	3.2627e-121	0.0482869	8.11579e-147	-0.0155817	1	0.0277734	7.0329e-66	-0.0305092	3.4266e-21
ENSG00000227507.2	LTB	TRUE	0.142062	0.0171827	1	0.172254	0.017291	1	-0.021798	0.181385	1	0.246105	0.0627208	1	-0.104043	0.392546	0.3954	-0.0738509	0.594216	0.5571	-0.267903	0.0490173	0.0532	0.151929	4.1271e-81	0.615082	5.05378e-229	-1.26846	0	-1.16829	5.71558e-237	-0.419053	2.54153e-10
ENSG00000272927.1	RP11-1191J2.5	FALSE	0.00597031	0.14753	1	0.004128	0.285951	1	0.00190418	0.449007	1	-0.00155167	0.303182	1	0.00752199	0.0114422	0.0264	0.00567968	0.0428116	0.0788	0.00345586	0.136566	0.2144	0.00263542	1	-0.00400802	0.000637468	0.00133774	1	-0.00474769	1	0.00504806	1
ENSG00000106028.10	SSBP1	TRUE	0.0641664	3.73531e-05	0.500367	0.0340766	4.401e-08	0.00134728	0.0745019	0.00275523	1	0.105086	0.000286635	1	-0.0409196	0.156238	0.1564	-0.0710094	0.00548895	0.0077	-0.030584	0.283302	0.2575	-0.102977	1	-0.233708	0	0.70275	0	-0.0991326	1.01144e-12	-0.229611	3.98779e-72
ENSG00000115977.18	AAK1	TRUE	-0.0881915	0.000100039	1	-0.0674863	0.00168826	1	-0.0427754	0.0272586	1	-0.0288448	0.419949	1	-0.0593467	0.00387621	0.0056	-0.0386415	0.0355181	0.046	-0.0139306	0.614735	0.5898	-0.0240872	1.2909e-10	0.0436435	7.67708e-20	-0.0539215	4.67908e-09	0.00076436	1	0.088323	3.59721e-16
ENSG00000104859.14	CLASRP	TRUE	-0.0157773	0.000727407	1	-0.0010761	0.160181	1	0.0114704	0.0899425	1	-0.00926735	0.272026	1	-0.00650993	0.731814	0.759	0.00819125	0.391157	0.444	0.0207377	0.0922688	0.1337	0.00162407	1	-0.00506645	1	0.00520397	1	0.023955	5.24434e-05	-0.0434442	1.6245e-12
ENSG00000100483.13	VCPKMT	FALSE	-0.0224608	3.77457e-05	0.500004	-0.035139	0.00252368	0.5	-0.0158796	1.12502e-05	0.344401	-0.0193934	0.446426	1	-0.00306741	0.871225	0.8772	-0.0157456	0.103775	0.1367	0.00351381	0.656298	0.7017	-0.00665764	2.03462e-06	0.012696	8.56913e-06	-0.00624587	1	0.00750271	0.0134756	-0.00944215	1
ENSG00000218483.1	RP11-554D15.2	FALSE	0.000248697	0.422989	1	-0.000136446	0.913452	1	-7.27583e-05	0.959163	1	0.000108381	0.553794	1	0.000140316	0.731296	0.6291	-0.000244827	0.490915	0.5664	-0.000181139	0.681993	0.7386	1.83985e-06	1	3.99824e-05	1	-4.22269e-05	1	-0.000169798	1	0.000211274	1
ENSG00000261087.1	KB-1460A1.5	FALSE	-0.0054545	0.163223	1	-0.00119963	0.388727	1	-0.00189171	0.167873	1	-0.00369239	0.432263	1	-0.00176211	0.636048	0.6809	0.00249276	0.538317	0.5401	0.00180068	0.577424	0.6184	0.00125598	1	-0.000716403	1	-0.00256744	1	-0.00282392	1	0.00577442	1
ENSG00000042088.13	TDP1	TRUE	0.00601071	0.0301852	1	0.00941963	0.0292049	1	-0.00353193	0.0222596	0.597308	0.00418525	0.779215	1	0.00182546	0.914063	0.91	0.00523438	0.693772	0.7016	-0.00771718	0.327227	0.3561	-0.009286	3.83797e-09	0.000728464	1	0.0180803	2.4043e-10	-0.00219282	1	0.0179646	1
ENSG00000128578.9	STRIP2	FALSE	-0.00246173	0.0496694	1	0.00021231	0.485611	1	-0.00298054	0.0900897	1	-0.00259851	0.292893	1	0.000136783	0.95228	0.9602	0.00281082	0.500164	0.5044	-0.000382032	0.957345	0.9472	0.0052799	0.00592348	-0.0168476	3.08003e-79	0.0139937	4.09186e-42	0.00395316	0.0241359	-0.00261485	1
ENSG00000197746.13	PSAP	TRUE	-0.0924664	0.0218672	1	-0.122298	2.32345e-07	0.00711261	-0.0686679	0.332095	0.541008	-0.103331	0.00302737	1	0.0108642	0.659943	0.6533	-0.0189675	0.427062	0.4498	0.0346627	0.0737697	0.0737	-0.130591	5.47745e-165	0.0157667	0.0330761	0.157465	3.58926e-89	0.0693556	5.17322e-16	0.250959	9.30763e-58
ENSG00000176956.12	LY6H	FALSE	-0.00979068	0.000118184	1	-0.00241975	0.0906128	1	-0.00519654	0.0176008	0.536941	-0.00260369	0.482138	1	-0.00718699	0.0295142	0.1195	0.00018394	0.777123	0.8143	-0.00259285	0.636809	0.6837	0.0122906	4.64546e-33	-0.0126043	1.17861e-39	-0.00693557	1	-0.00421028	1	-0.00245461	1
ENSG00000101460.12	MAP1LC3A	TRUE	-0.0377356	3.98674e-05	0.540863	-0.0421503	2.15489e-05	0.500016	-0.0405036	0.00195079	0.5	-0.0319214	0.0820873	1	-0.00581422	0.473737	0.4912	-0.0102289	0.268839	0.2796	-0.00858219	0.239519	0.2304	0.0159151	0.14878	-0.0367372	5.77769e-21	0.0393697	1.64216e-31	0.00246093	1	-0.0455947	2.61e-22
ENSG00000146112.11	PPP1R18	TRUE	-0.0735725	3.85528e-05	0.500004	-0.0597529	4.797e-06	0.146905	-0.0798803	2.87976e-08	0.000881581	-0.0318812	0.283624	1	-0.0416914	0.00727427	0.0126	-0.0278718	0.0646989	0.0796	-0.0479991	0.00240818	0.0042	-0.0257965	7.83553e-09	-0.0336097	2.50462e-13	0.0570727	6.83064e-31	0.105253	2.01648e-55	-0.0166201	1
ENSG00000261150.2	EPPK1	TRUE	-0.0109818	8.52413e-05	1	-0.0119181	0.0503309	1	-0.0109343	0.012061	1	-0.0178137	0.336574	1	0.00683192	0.518678	0.5195	0.00589556	0.582144	0.5691	0.00687938	0.463136	0.412	-0.00418796	1	-0.00724885	1	-0.0314485	4.73741e-33	-0.00222725	1	0.127701	1.03826e-138
ENSG00000168952.15	STXBP6	TRUE	0.141123	0.00212768	1	0.0929619	0.0204213	1	0.013421	0.516709	1	0.124902	0.00901801	1	0.0162215	0.796226	0.7778	-0.03194	0.297322	0.2828	-0.111481	0.00376026	0.0033	0.136957	8.8645e-107	0.229005	2.48939e-280	-0.450501	0	-0.381218	2.53681e-199	-0.41853	1.81164e-168
ENSG00000140403.12	DNAJA4	TRUE	-0.00757709	0.209168	1	-0.0107331	0.00258325	1	-0.00198549	0.0633531	1	0.00319013	0.598011	1	-0.0107672	0.0174741	0.0292	-0.0139232	0.0011604	0.0027	-0.00517562	0.387583	0.3524	-0.0302343	0	0.00755052	1.88565e-24	0.0875539	0	-0.0148321	3.06439e-13	-0.020287	2.43015e-21
ENSG00000088826.17	SMOX	FALSE	-0.00888146	4.71986e-05	0.749076	-0.00621665	0.00723061	0.582098	-0.0122286	4.37337e-05	0.953898	-0.00136804	0.594416	1	-0.00751342	0.280384	0.3261	-0.00484861	0.590732	0.6248	-0.0108605	0.0685026	0.0936	0.0074256	1	-0.00930417	0.0962197	-0.00213528	1	0.0031252	1	-0.00895189	1
ENSG00000168917.8	SLC35G2	TRUE	-0.0118424	0.0601092	1	0.00142385	0.150838	1	-0.00783057	0.0171672	1	0.00580453	0.299165	1	-0.0176469	0.0242578	0.0265	-0.00438068	0.677095	0.6443	-0.0136351	0.0793514	0.0663	0.00255947	1	-0.00325637	1	0.0101096	2.54853e-08	-0.00558655	1	-0.0165981	3.24004e-07
ENSG00000196363.9	WDR5	FALSE	-0.0300353	0.0185896	1	-0.0153561	0.281608	1	-0.0191665	0.128586	0.510535	0.00631347	0.599719	1	-0.0363488	0.00373695	0.0056	-0.0216695	0.0459629	0.0698	-0.0254799	0.0181436	0.0227	-0.0301325	1.12105e-48	0.02681	2.83733e-20	-0.000280551	1	0.063593	3.09495e-48	-0.0317745	0.00116038
ENSG00000115844.10	DLX2	TRUE	-0.0513556	4.22595e-05	0.573564	-0.0435328	1.6779e-07	0.00513653	-0.0377653	0.000109205	0.619881	-0.0408777	0.00381706	1	-0.0104779	0.348589	0.3881	-0.00265509	0.720383	0.7361	0.00311237	0.760753	0.7716	0.00528505	1	-0.0880128	3.45571e-205	0.0320441	8.13451e-62	0.126823	2.03946e-186	0.0262346	0.0131189
ENSG00000269313.5	MAGIX	FALSE	0.00792523	0.0182873	1	-0.00195194	0.0747227	1	-0.000741654	0.0440229	1	8.43891e-05	0.863031	1	0.00784084	0.0418271	0.053	-0.00203633	0.648488	0.7125	-0.000826043	0.734423	0.7505	7.82614e-05	1	0.00248763	1	-0.00148637	1	-0.00225687	1	-0.00361551	1
ENSG00000188612.11	SUMO2	TRUE	-0.0189275	0.000724858	1	-0.00537157	0.00203488	1	-0.0471177	0.0176532	1	-0.0405216	0.425983	1	0.0215941	0.140858	0.1656	0.0351501	0.0545064	0.0609	-0.00659602	0.701464	0.7032	0.0170025	0.557901	0.025948	2.78913e-09	-0.078463	1.21088e-35	0.00929153	1	-0.0575787	2.49188e-07
ENSG00000216471.3	RPSAP43	FALSE	0.00387139	0.00991763	1	0.00211488	0.159573	1	0.000425977	0.191108	1	-0.000416674	0.218708	1	0.00428807	0.0390275	0.0252	0.00253156	0.0504036	0.1791	0.000842652	0.367735	0.5359	0.00274846	1.36572e-26	-0.00201437	5.29959e-07	-0.00205827	0.00308999	-0.00128502	1	-0.00213577	1
ENSG00000115310.17	RTN4	TRUE	-0.145078	4.0079e-05	0.501525	-0.123314	2.31466e-05	0.505912	-0.143275	0.000818964	0.500006	-0.104518	0.0101717	1	-0.0405605	0.197598	0.1849	-0.0187968	0.57763	0.5432	-0.0387569	0.132546	0.1143	0.0181124	0.055548	-0.184163	1.16824e-187	0.167347	9.10933e-107	0.172119	2.9446e-63	-0.0939192	5.53758e-13
ENSG00000255468.6	RP11-867G23.8	FALSE	-0.00259754	0.0878806	1	0.00452639	0.48778	1	-0.0050658	0.142723	1	-0.000309828	0.410583	1	-0.00228771	0.884897	0.8929	0.00483622	0.32188	0.3184	-0.00475597	0.522366	0.5458	0.0138271	9.71535e-18	-0.0115086	3.83463e-10	-0.0120172	0.157707	-0.00115431	1	-0.0104378	1
ENSG00000151657.11	KIN	TRUE	-0.0563722	7.7461e-05	1	-0.0567983	0.000214215	1	-0.0285917	0.0115654	1	-0.0339633	0.105891	1	-0.0224089	0.202452	0.2483	-0.022835	0.224105	0.2482	0.00537164	0.670511	0.6758	-0.121702	1.69976e-268	-0.0701394	1.651e-47	0.199031	5.12987e-296	0.192018	3.82981e-201	0.219678	2.35586e-120
ENSG00000146006.7	LRRTM2	FALSE	0.0125986	0.00409066	1	0.00950564	0.134868	1	0.00568055	0.109414	1	0.0015077	0.558432	1	0.0110909	0.171719	0.1991	0.00799794	0.371426	0.3967	0.00417285	0.618855	0.6422	0.00988377	0.0374204	0.0102153	2.26701e-17	-0.0211079	4.18444e-12	-0.0246338	1.09652e-18	-0.0153799	5.46539e-06
ENSG00000087245.12	MMP2	TRUE	-0.0216916	0.421287	1	-0.045434	0.0564347	1	-0.00758907	0.185015	1	-0.0130334	0.483759	1	-0.00865822	0.592844	0.6303	-0.0324007	0.0562816	0.0849	0.00544431	0.89078	0.8924	-0.19806	0	0.0255162	4.18025e-16	0.322038	0	0.167216	9.83089e-105	0.0538678	0.000194408
ENSG00000196411.9	EPHB4	TRUE	0.00673134	0.117483	1	-0.0027941	0.219864	1	0.00780503	0.0256311	0.501436	-0.0171711	0.204247	1	0.0239024	0.0617642	0.0777	0.014377	0.255995	0.3054	0.0249761	0.0630558	0.0777	0.00629182	1	-0.0209468	5.20771e-06	-0.00850954	1	0.0614201	3.096e-44	-0.041614	2.94667e-10
ENSG00000111247.14	RAD51AP1	TRUE	-0.0806515	0.00108467	1	-0.047547	0.211711	1	-0.0472522	0.0861215	1	-0.0196215	0.554173	1	-0.06103	0.0131897	0.0143	-0.0279255	0.226752	0.2222	-0.0276307	0.277905	0.2666	-0.00234011	0.0088048	0.0137572	6.14752e-06	-0.0233985	1	0.0346407	0.00286293	-0.0504024	0.00855407
ENSG00000168701.18	TMEM208	TRUE	-0.0678813	0.000104174	1	-0.0714566	0.010464	0.605125	-0.0494025	0.0271733	1	-0.0482791	0.13576	1	-0.0196022	0.353195	0.3939	-0.0231774	0.247121	0.2643	-0.00112337	0.753177	0.7505	-0.00555449	1	-0.0215351	1.23159e-09	0.0485233	1.49997e-12	0.0101621	1	-0.00591636	1
ENSG00000097096.8	SYDE2	TRUE	-0.0234756	0.00513225	1	-0.00793482	0.0922517	1	-0.0129218	0.144657	1	-0.0150503	0.460353	1	-0.00842524	0.404756	0.4401	0.00711551	0.619037	0.6211	0.00212855	0.928706	0.9293	-0.019113	1.56028e-33	0.0242469	1.44509e-31	-0.0365241	3.58022e-08	0.0916907	3.13409e-106	-0.0602124	9.85151e-27
ENSG00000167644.11	C19orf33	TRUE	0.0531829	0.000332546	1	0.0154823	0.00364439	1	-0.0574807	0.0161484	1	-0.0074505	0.492131	1	0.0606334	0.0836891	0.0842	0.0229328	0.549067	0.5357	-0.0500302	0.158543	0.1467	0.246442	0	-0.0916638	4.71657e-28	-0.111034	1.72917e-19	-0.36963	9.06242e-194	-0.392221	1.09151e-125
ENSG00000087299.11	L2HGDH	TRUE	0.0176276	0.242156	1	-0.00208341	0.381362	1	0.00363926	0.0529242	0.558594	0.00711179	0.333676	1	0.0105158	0.570691	0.5772	-0.00919519	0.358304	0.3848	-0.00347253	0.767804	0.7716	-0.0166947	1.50719e-15	0.0120672	0.0525891	-0.00145633	1	0.0296116	2.82491e-10	0.00779408	1
ENSG00000223768.1	LINC00205	FALSE	-0.00179674	0.184536	1	-0.00246254	0.127554	1	-0.00308645	0.000783931	0.502918	-0.00154032	0.454605	1	-0.000256414	0.947379	0.9342	-0.000922215	0.899825	0.9111	-0.00154613	0.931931	0.9224	-0.0101869	1.27902e-43	-0.00722486	0.203743	0.0305199	1.90126e-97	0.0111398	5.05336e-16	0.00490484	1
ENSG00000167733.13	HSD11B1L	TRUE	-0.00922924	0.00133893	1	-0.0133806	0.00142615	1	0.00104639	0.112574	1	-0.00630412	0.447825	1	-0.00292512	0.897335	0.9034	-0.00707643	0.51173	0.5589	0.00735051	0.255778	0.2564	-0.00800666	3.43631e-12	-0.0210404	8.45439e-22	0.0228757	5.28124e-33	0.0163901	1.38287e-09	0.0563506	4.88501e-36
ENSG00000241343.9	RPL36A	TRUE	0.0597573	4.17968e-05	0.501661	0.0814369	0.000334638	0.5	0.0412377	0.236791	1	0.0327677	0.076895	1	0.0269896	0.155702	0.2622	0.0486692	0.00171921	0.0119	0.00847001	0.66659	0.7116	0.0551355	4.09975e-34	-0.0349516	0.0002397	-0.083379	6.88701e-27	-0.0836201	6.32652e-21	0.119187	5.34425e-21
ENSG00000187498.14	COL4A1	TRUE	0.140869	6.82288e-05	1	0.116943	0.000369959	1	0.105165	0.0105101	1	0.128047	0.102075	0.507046	0.0128218	0.86188	0.8449	-0.0111046	0.501599	0.4741	-0.0228824	0.339927	0.3125	-0.0715801	1	0.427687	0	-0.642908	0	0.0168711	1	-0.312524	2.357e-55
ENSG00000083828.15	ZNF586	FALSE	0.00287695	4.75761e-05	0.671019	-0.0011249	0.0705533	1	-0.00646251	0.00200153	1	-0.00787838	0.0559049	1	0.0107553	0.0371479	0.0589	0.00675348	0.183543	0.2553	0.00141587	0.629373	0.6494	0.00131143	1	-0.00279031	1	-0.00444304	1	0.00652971	1.18044e-07	0.00228468	1
ENSG00000033100.15	CHPF2	TRUE	-0.0227383	0.0227168	1	-0.031485	0.00046728	1	-0.0158555	0.131938	0.500874	-0.0259528	0.25369	1	0.00321452	0.707241	0.7258	-0.00553221	0.829242	0.83	0.0100973	0.463932	0.4808	0.0639402	3.65836e-153	-0.0734381	1.32001e-138	-0.0143799	1	-0.0255753	0.307339	-0.0266161	0.0293151
ENSG00000113407.13	TARS	TRUE	0.0224753	4.2385e-05	0.505882	0.011239	0.0212609	1	0.019602	0.33242	1	0.066143	0.01056	0.885922	-0.0436677	0.0481635	0.0685	-0.0549041	0.0115386	0.0122	-0.0465411	0.0827109	0.0798	-0.0923325	1.20556e-58	0.168864	2.9727e-199	-0.122075	3.71043e-48	0.209725	9.07039e-84	-0.275977	1.0494e-111
ENSG00000090266.12	NDUFB2	TRUE	0.00671252	5.34895e-05	0.840922	-0.0342977	0.0041613	1	0.0107162	0.0753403	1	0.00950573	0.260482	1	-0.00279321	0.915163	0.8987	-0.0438034	0.306697	0.3118	0.00121046	0.924213	0.9106	-0.221652	1.43167e-56	-0.325551	0	0.943628	0	-0.133449	1.33933e-12	0.0973835	5.61226e-39
ENSG00000279355.1	AGPAT4-IT1	FALSE	-0.00272649	0.0718435	1	0.00144855	0.0846833	1	-0.00575763	0.00214085	1	0.00323391	0.196934	1	-0.0059604	0.396507	0.4555	-0.00178536	0.950262	0.9519	-0.00899153	0.204862	0.256	-0.00436086	1.778e-10	0.00281536	1	0.000896772	1	0.00852038	1.32606e-06	-0.0007714	1
ENSG00000224848.1	RP11-535M15.1	FALSE	-0.000979546	0.0732233	1	-0.00295255	0.00830601	1	-0.000998909	0.199811	1	-0.00146218	0.365664	1	0.000482637	0.944585	0.9383	-0.00149037	0.270703	0.294	0.000463275	0.930016	0.914	0.000531482	1	-0.00260077	1	-0.00372321	0.404446	0.00764412	1.70592e-23	0.00287871	1
ENSG00000138593.8	SECISBP2L	TRUE	-0.0190318	0.17523	1	-0.0163701	0.0739977	1	-0.0207182	0.00564187	0.500397	-0.0224855	0.324553	1	0.00345371	0.693805	0.7087	0.00611542	0.583806	0.5909	0.00176727	0.694804	0.6744	-0.00310709	1	0.00746563	1	-0.0107106	1	-0.0182113	1	0.0438289	1.82076e-05
ENSG00000125977.6	EIF2S2	TRUE	-0.000587434	0.00030449	1	-0.00474089	0.217916	1	-0.0218741	0.81707	1	-0.0332286	0.572862	1	0.0326411	0.150779	0.1771	0.0284877	0.284118	0.3131	0.0113545	0.728605	0.7225	0.109709	3.29593e-202	-0.173163	8.5047e-263	-0.0394546	0.000118543	0.140377	8.62984e-44	-0.166349	1.47938e-54
ENSG00000103978.15	TMEM87A	TRUE	-0.071671	4.80538e-05	0.625176	-0.0431042	0.034199	0.776682	-0.0272274	0.0286729	1	-0.0326127	0.177492	1	-0.0390583	0.0299445	0.0445	-0.0104915	0.62832	0.6405	0.00538523	0.67995	0.6991	0.00374972	1	-0.0251447	3.5671e-05	0.0454154	1.52225e-17	0.0127511	1	-0.0482162	6.65653e-06
ENSG00000092871.16	RFFL	FALSE	-0.00217255	0.0154929	1	-0.00366085	0.0727547	1	-0.0028469	0.0358447	1	0.00126438	0.628865	1	-0.00343693	0.561286	0.5568	-0.00492523	0.350977	0.3539	-0.00411128	0.373293	0.3876	-0.00167201	0.123801	0.00601914	5.77084e-05	0.000506903	1	-0.0113698	1	0.00378733	1
ENSG00000261377.5	PDCD6IPP2	TRUE	0.0209998	0.0329306	1	0.000517138	0.52518	1	-0.0124201	0.0100033	1	0.0145212	0.246209	1	0.00647857	0.610228	0.6093	-0.0140041	0.241693	0.2687	-0.0269413	0.054735	0.0569	0.0514683	1.06146e-112	-0.0409813	4.39012e-49	-0.0464042	2.6142e-26	-0.0222526	0.0194521	-0.013163	1
ENSG00000138678.10	GPAT3	TRUE	-0.0166346	4.48375e-05	0.515403	-0.0115109	0.150476	1	-0.0167867	0.0092434	0.51767	-0.0111243	0.460787	1	-0.00551039	0.389121	0.4415	-0.000386619	0.910231	0.8999	-0.00566245	0.340449	0.3857	0.0136361	7.76022e-14	-0.00903796	1	-0.00736295	1	-0.0222599	1.28899e-17	0.0059644	1
ENSG00000166598.13	HSP90B1	TRUE	0.0885501	4.48394e-05	0.50004	0.109385	6.0678e-08	0.00185753	0.192529	1.6464e-08	0.000504011	0.0916279	0.00296511	1	-0.00307782	0.893061	0.8728	0.0177571	0.631531	0.6337	0.100901	0.00330444	0.0021	0.0613376	4.80827e-32	-0.0524143	1.09789e-20	-0.12637	1.03242e-25	0.126505	6.0391e-24	-0.122126	1.55599e-10
ENSG00000232300.1	FAM215B	FALSE	0.00456916	0.00866009	1	0.000610813	0.00610094	1	0.00509401	0.00158426	1	-0.00016213	0.788308	1	0.00473129	0.316061	0.3788	0.000772942	0.974489	0.9723	0.00525613	0.30354	0.3516	0.00191459	1	-0.00195899	1	-0.0020782	1	0.000693203	1	-0.000409843	1
ENSG00000213700.3	RPL17P50	FALSE	0.0044706	0.0182024	1	-0.00358819	0.220043	1	0.00159106	0.0756605	1	-0.0020466	0.362777	1	0.0065172	0.108488	0.1079	-0.00154159	0.452547	0.4751	0.00363765	0.51533	0.5145	0.00184768	1	-0.00229742	1	-0.00106614	1	0.00186562	1	-0.00293042	1
ENSG00000164292.12	RHOBTB3	TRUE	-0.121833	4.52196e-05	0.500233	-0.083568	0.0107221	1	-0.0999107	0.0211459	1	-0.150323	0.00284969	1	0.02849	0.517386	0.5193	0.0667553	0.0960107	0.0919	0.0504125	0.276922	0.2352	0.34192	0	-0.271772	1.5977e-147	-0.372304	0	-0.214322	1.85776e-68	0.071795	1
ENSG00000152767.16	FARP1	TRUE	-0.0181465	0.0457628	1	0.0418291	0.39395	1	0.047224	0.269725	1	0.0104694	0.391235	1	-0.0286159	0.275451	0.3018	0.0313597	0.106612	0.1189	0.0367546	0.0792888	0.0868	0.0586366	7.30728e-25	-0.0404756	0.000181742	0.0646938	1.9674e-27	-0.155367	1.46623e-79	-0.104312	2.87977e-14
ENSG00000107821.14	KAZALD1	TRUE	-0.029965	0.00917615	1	-0.013832	0.185445	1	-0.0202905	0.0201151	0.500801	-0.0237566	0.153702	1	-0.00620843	0.508843	0.5488	0.00992453	0.493682	0.5272	0.00346606	0.925306	0.9253	0.0196498	5.00323e-09	-0.0560286	5.21941e-74	0.037696	5.74898e-26	0.0688891	1.5149e-59	-0.106109	7.95104e-84
ENSG00000272033.1	RP11-52A20.2	FALSE	0.00573191	0.0491612	1	0.000998253	0.155987	1	0.00486147	0.0279251	1	0.000524237	0.724361	1	0.00520767	0.118773	0.1389	0.000474016	0.973651	0.9767	0.00433723	0.146315	0.2007	0.000185706	1	0.000950253	1	-0.000914932	1	-0.00114757	1	-0.00107808	1
ENSG00000143333.6	RGS16	TRUE	-0.0248402	4.59648e-05	0.500041	-0.0237835	3.16964e-05	0.513335	-0.0179755	0.0226982	1	-0.015217	0.274813	1	-0.00962315	0.290447	0.3222	-0.00856652	0.244006	0.3077	-0.00275846	0.639294	0.6453	-0.00973613	0.000291174	-0.0342089	6.43749e-26	-0.0198795	1	0.153807	2.30109e-256	-0.0278534	9.10672e-06
ENSG00000165527.6	ARF6	TRUE	-0.0652659	0.000963392	1	-0.0685801	0.000962821	0.505459	-0.0822595	5.16896e-06	0.158237	-0.0488891	0.0389843	1	-0.0163768	0.305581	0.3235	-0.019691	0.178054	0.1959	-0.0333705	0.0667993	0.0732	-0.0255703	1.15195e-11	0.018682	0.0662757	0.00129996	1	0.0327116	0.00134145	0.0247254	1
ENSG00000128165.8	ADM2	FALSE	-0.00896719	0.003201	1	-0.0102043	0.000145745	0.810924	-0.00860201	0.214976	0.508547	-0.00747808	0.0391551	1	-0.00148911	0.692267	0.677	-0.00272621	0.441364	0.4111	-0.00112393	0.498029	0.4457	-0.00533102	2.50277e-13	0.00252837	0.156877	0.00383917	1	0.0120025	2.18217e-13	-0.00623764	0.139449
ENSG00000067955.13	CBFB	TRUE	-0.0443612	0.00523069	1	-0.024706	0.0734796	1	-0.0253633	0.0269775	0.503883	-0.0140984	0.210017	1	-0.0302628	0.0194571	0.0275	-0.0106076	0.383669	0.3802	-0.0112649	0.387955	0.3835	-0.0307056	5.07041e-47	-0.0145075	1	0.0685836	3.31122e-69	0.0450631	1.24292e-20	0.0166374	1
ENSG00000122257.18	RBBP6	TRUE	-0.0794627	0.00137158	1	-0.0655047	0.0153101	0.500612	-0.0262749	0.126812	1	-0.0699	0.0215109	1	-0.00956267	0.780156	0.7872	0.00439524	0.816317	0.8209	0.0436251	0.0588789	0.0547	-0.0529681	1.77093e-43	0.00673302	1	0.0647639	1.48083e-27	0.0749785	1.63604e-19	0.0261999	1
ENSG00000111276.10	CDKN1B	TRUE	-0.0412481	6.27312e-05	0.976416	0.0039523	0.280023	1	-0.0365839	0.000452673	0.937409	-0.030665	0.050557	1	-0.0105832	0.382737	0.4512	0.0346173	0.0249697	0.0303	-0.00591897	0.775226	0.7909	0.0117057	1	-0.0228236	0.000242691	-0.00224248	1	0.0217206	0.00047454	-0.012046	1
ENSG00000099625.12	CBARP	FALSE	-0.00317512	0.000189691	1	-0.0075561	5.24668e-05	1	-0.00620712	0.00699044	1	-0.00683413	0.011371	1	0.00365901	0.28821	0.3691	-0.000721974	0.759137	0.793	0.000627007	0.970015	0.9726	0.00578445	1	-0.00462862	1	-0.00663121	1	0.00112644	1	-0.00418746	1
ENSG00000181045.14	SLC26A11	FALSE	-0.012142	0.0392252	1	-0.0102135	0.0132927	1	-0.00460278	0.00249669	0.554272	-7.84336e-05	0.78006	1	-0.0120636	0.0624419	0.1029	-0.0101351	0.113572	0.1604	-0.00452435	0.48668	0.4979	0.00808863	1	-0.010235	0.0159556	-0.0123999	1	0.00570081	0.000410955	0.00987903	1
ENSG00000127081.13	ZNF484	FALSE	-0.0132239	5.42592e-05	0.695258	-0.00626949	0.0125079	1	-0.0011769	0.00201216	1	0.00858124	0.606908	1	-0.0218052	0.00179705	0.0025	-0.0148507	0.0504123	0.0412	-0.00975814	0.209949	0.1625	0.00291095	1	-0.00214883	1	-0.0103156	1	-0.000269572	1	0.0145975	1
ENSG00000187193.8	MT1X	TRUE	0.13546	0.000188172	1	0.0763391	0.000276247	1	0.0677675	0.241141	1	0.0568724	0.0455144	1	0.0785874	0.186198	0.2044	0.0194667	0.874103	0.875	0.0108951	0.913779	0.8847	0.332148	0	-0.261485	1.15515e-248	-0.210634	1.35794e-36	0.0147819	4.64463e-05	-0.751839	0
ENSG00000133020.4	MYH8	FALSE	0.00316608	0.500048	1	-0.000351497	0.969639	1	0	1	1					0.324754	0.3339		0.297242	0.5872			0.951	0.000210923	1	-0.000157067	1	-0.000139671	1	-0.000135703	1	-0.000131372	1
ENSG00000277767.1	RP11-365P13.5	FALSE	0.00255652	0.340267	1	0.00181826	0.0111452	1	0.00168373	0.238272	1	0.000506816	0.630738	1	0.00204971	0.376273	0.3792	0.00131144	0.606935	0.6856	0.00117692	0.554015	0.6413	0.000733213	1	-0.00110758	1	0.000469118	1	-0.000941427	1	0.000501119	1
ENSG00000248593.3	DSTNP2	FALSE	-0.00783753	0.000466943	1	-0.00862426	0.0370504	1	-0.0087504	0.00326018	0.949154	-0.000520787	0.489528	1	-0.00731674	0.0714897	0.0947	-0.00810348	0.0413049	0.0502	-0.00822961	0.0873784	0.0947	0.00778785	2.92928e-05	-0.00837339	3.4465e-06	-0.00476908	1	-0.00235572	1	0.000414531	1
ENSG00000153233.12	PTPRR	FALSE	0.000940657	0.0458627	1	-0.00022971	0.186852	1	-0.00143405	0.167611	1	-0.00164725	0.398676	1	0.00258791	0.145616	0.1279	0.00141754	0.251957	0.3759	0.000213196	0.945171	0.9364	-0.000758744	1	-0.000448442	1	3.79734e-05	1	0.00419829	2.19419e-05	-0.000616729	1
ENSG00000082258.12	CCNT2	FALSE	-0.0409769	0.00122356	1	-0.0172864	0.0480295	1	-0.0094078	0.0208873	1	-0.00635809	0.437895	1	-0.0346188	0.0404825	0.0519	-0.0109284	0.546453	0.5402	-0.00304971	0.910476	0.9159	-3.46455e-05	1	0.0181898	6.62377e-07	-0.0306692	4.096e-06	-0.0202982	1	0.0285056	1
ENSG00000160055.19	TMEM234	TRUE	-0.0215457	0.295535	1	-0.000576801	0.0304513	1	-0.018191	0.00766438	1	-0.0169365	0.365416	1	-0.0046092	0.745805	0.7705	0.0163597	0.16227	0.2118	-0.00125448	0.988995	0.9804	0.0154606	0.00400682	0.00916028	0.281559	-0.0532646	5.60574e-40	0.0178745	0.000612742	-0.0475628	1.42738e-13
ENSG00000181982.18	CCDC149	TRUE	-0.0145381	0.000541053	1	0.00535056	0.0168024	1	0.00109449	0.181755	0.5019	0.00562181	0.498226	1	-0.0201599	0.0143544	0.0252	-0.000271257	0.902114	0.8979	-0.00452733	0.625379	0.6232	0.0195471	2.48443e-19	-0.0101925	0.133173	-0.0211797	0.000106164	-0.0192478	0.040007	-0.000318678	1
ENSG00000145349.16	CAMK2D	TRUE	-0.0491282	5.78602e-05	0.751532	-0.0158211	0.125921	0.823763	-0.0387534	0.000497527	0.500398	-0.029224	0.315343	1	-0.0199042	0.170099	0.1706	0.0134029	0.452691	0.4396	-0.00952937	0.662179	0.6487	0.0330107	6.25276e-24	-0.0308724	1.63055e-06	-0.0918577	1.82016e-83	0.139389	4.22997e-173	-0.130945	7.58803e-99
ENSG00000204482.10	LST1	TRUE	-0.00230583	0.308727	1	0.00234444	0.0358179	0.504568	-0.00647555	0.0111174	1	0.0206515	0.323368	1	-0.0229574	0.147819	0.1616	-0.0183071	0.277952	0.2627	-0.0271271	0.108332	0.0797	-0.00474923	1	0.0950038	8.92455e-204	-0.0840195	1.3242e-104	-0.0791242	1.85224e-60	-0.0538917	1.2179e-08
ENSG00000172927.7	MYEOV	TRUE	-0.0191236	5.45686e-05	0.620639	-0.0202836	0.00307104	1	-0.0296627	0.000390928	0.502703	-0.0131163	0.195729	1	-0.00600724	0.650426	0.6652	-0.00716725	0.56697	0.5537	-0.0165464	0.184187	0.1836	0.0482663	7.36254e-140	-0.0553246	1.32168e-130	-0.0287648	5.50265e-10	-0.0170135	0.370003	0.0171824	1
ENSG00000196482.16	ESRRG	FALSE	0.00328967	0.0533181	1	-0.00154986	0.0119233	1	0.00540166	0.0286656	1	0.00154616	0.716553	1	0.00174351	0.787071	0.7864	-0.00309602	0.609714	0.6512	0.0038555	0.690768	0.7086	-0.0261372	9.5572e-284	0.0394931	0	0.000191625	1	0.00248542	0.641117	-0.00452054	1
ENSG00000133422.12	MORC2	TRUE	0.0138117	0.0160922	1	-0.00344856	0.104711	1	0.00249955	0.0198443	0.639192	0.00584521	0.735221	1	0.00796649	0.556917	0.5798	-0.00929378	0.453808	0.4927	-0.00334566	0.755121	0.7488	-0.0253745	5.12552e-37	0.00487281	1	0.0511378	3.1766e-49	0.0262146	7.97372e-11	-0.0238233	0.627376
ENSG00000167785.8	ZNF558	FALSE	-0.0019647	0.0064074	1	-0.00406653	0.0622774	1	-0.00162295	0.155699	0.549549	-0.000144463	0.694792	1	-0.00182023	0.632034	0.6558	-0.00392207	0.395476	0.4319	-0.00147849	0.777523	0.7769	0.00257592	1	-0.00409916	1	-0.00526727	1	0.00401911	0.160586	0.00593022	1
ENSG00000255185.5	PDXDC2P	FALSE	0.00195551	0.0135225	1	0.00527541	0.185693	0.500951	0.00636121	0.0496774	1	-0.00119144	0.53934	1	0.00314694	0.571803	0.582	0.00646685	0.274463	0.3103	0.00755265	0.127383	0.1338	0.00465154	1	-0.00112131	1	-0.00919019	0.00843898	-0.00299744	1	0.0013614	1
ENSG00000123096.11	SSPN	TRUE	-0.069546	5.1672e-05	0.501827	-0.0453419	1.50769e-05	0.461553	-0.0212838	0.0796107	1	-0.0379705	0.477699	1	-0.0315755	0.129254	0.1409	-0.00737138	0.770328	0.7712	0.0166867	0.516452	0.497	-0.011489	1	0.00858748	1	0.0908753	1.1542e-56	-0.0453604	0.0450742	-0.104315	1.26655e-29
ENSG00000106991.13	ENG	TRUE	-0.0116248	7.63215e-05	1	-0.0175018	0.0123911	0.500516	-0.0129187	1.29176e-05	0.395445	-0.011582	0.325632	1	-4.28465e-05	0.960766	0.9657	-0.00591983	0.261499	0.2451	-0.0013367	0.808368	0.8165	0.0167773	1	-0.0150841	3.49179e-08	-0.00677641	1	-0.01172	1	-0.00820062	1
ENSG00000219435.4	TEX40	FALSE	0.000670575	0.344408	1	-0.000484847	0.626083	1	-0.000692028	0.502204	1	2.21122e-05	0.571882	1	0.000648463	0.448657	0.2733	-0.000506959	0.35634	0.4443	-0.00071414	0.188244	0.2764	0.000321448	1	-0.000133435	1	-0.000417747	1	-0.000193261	1	-0.000194309	1
ENSG00000125834.12	STK35	FALSE	-0.0107067	0.00126398	1	-0.00709863	0.000947547	1	-0.00508784	0.00477515	0.842101	-0.00957748	0.055109	1	-0.00112926	0.90241	0.8898	0.00247885	0.560176	0.5973	0.00448964	0.479771	0.5166	-0.00697114	8.67927e-12	0.00405167	1	0.00141252	1	0.00765673	0.000699314	0.0109893	1
ENSG00000100219.16	XBP1	TRUE	-0.101143	0.000157717	1	-0.0541237	0.0959635	1	-0.0344556	0.234545	1	-0.0478446	0.43156	1	-0.0532988	0.0281612	0.0321	-0.00627905	0.596614	0.587	0.0133891	0.823122	0.805	0.0235267	4.05548e-08	-0.0252773	6.8887e-05	0.00914387	1	0.00413205	1	-0.074676	2.89977e-07
ENSG00000232220.2	AC008440.5	FALSE	0.00238495	0.0915973	1	-0.000667854	1	1	0.00112595	0.584416	1	0.000783412	0.664434	1	0.00160154	0.344572	0.2488	-0.00145127	0.227938	0.3094	0.000342539	0.923888	0.9152	0.000390795	1	-0.00024708	1	-0.000516423	1	-5.95459e-05	1	-0.000163347	1
ENSG00000065675.14	PRKCQ	FALSE	0.00101376	0.0160248	1	0.00556856	0.108984	1	-0.000420743	0.0353228	1	-0.000589744	0.60119	1	0.00160351	0.751078	0.772	0.00615831	0.228561	0.2825	0.000169001	0.843093	0.8462	0.00195228	1	-0.0116616	7.79651e-24	0.00722609	9.83591e-07	-0.00594525	1	0.02955	8.3908e-33
ENSG00000234193.1	AC097461.4	FALSE	0.000681075	0.477929	1	0.00046142	1	1	0.000511539	1	1					0.301434	0.3646		0.551983	0.6283		0.324249	0.5034	6.5185e-05	1	-4.06068e-05	1	-0.000132989	1	2.15657e-05	1	2.41727e-05	1
ENSG00000185088.13	RPS27L	TRUE	0.0947468	0.000151297	1	0.0895854	0.00335995	1	-0.0111535	0.22688	1	0.031661	0.237053	1	0.0630859	0.0161827	0.0228	0.0579245	0.0286462	0.0346	-0.0428145	0.0512243	0.0562	0.228176	0	-0.0429727	2.03678e-08	-0.444299	0	-0.114983	9.82958e-34	-0.162764	3.22785e-40
ENSG00000182858.13	ALG12	FALSE	-0.00202081	0.0130488	1	-0.0034774	0.245606	0.521499	-0.00445571	1.85846e-05	0.568932	-0.00422067	0.53496	1	0.00219986	0.779578	0.8024	0.000743267	0.998891	0.9973	-0.000235042	0.902581	0.9052	0.0065689	1	-0.0136556	9.264e-08	-0.000294979	1	0.0138384	3.56112e-09	-0.00815663	1
ENSG00000115756.12	HPCAL1	TRUE	-0.0271165	5.82868e-05	0.599701	-0.0114232	0.0700067	1	-0.0224762	1.5802e-05	0.483746	-0.00916949	0.241104	1	-0.017947	0.0222317	0.0485	-0.00225369	0.717093	0.7307	-0.0133067	0.126615	0.1564	0.014136	0.000354763	-0.0309261	7.53265e-46	-0.00749231	1	0.0275096	8.52024e-22	0.00804875	1
ENSG00000162804.13	SNED1	FALSE	0.000302692	0.0469474	1	0.00140057	0.0645104	1	0.00159633	0.218839	1	-0.00251419	0.546743	1	0.00281689	0.47628	0.5403	0.00391477	0.279058	0.3288	0.00411052	0.312025	0.3332	0.00415262	0.00871922	-0.00114083	1	-0.00651084	0.0495513	-0.00422443	1	0.000574705	1
ENSG00000223361.5	FTH1P10	TRUE	-0.0301002	0.00141257	1	-0.0274489	2.15273e-05	0.516141	-0.0203958	4.92838e-05	0.506886	-0.01353	0.269773	1	-0.0165702	0.140565	0.16	-0.0139189	0.389489	0.3751	-0.00686582	0.679391	0.6957	0.0106551	0.517017	0.0145455	0.000342681	-0.0390646	1.76421e-18	-0.0450269	6.35545e-18	0.0363965	0.0100809
ENSG00000131174.4	COX7B	TRUE	0.0598248	0.000981759	1	0.060424	2.16662e-07	0.00663199	0.0595646	0.00217123	1	0.0352317	0.0545659	1	0.0245932	0.28088	0.3004	0.0251923	0.288985	0.3266	0.0243329	0.351373	0.3504	-0.0420809	0.00114759	0.241222	0	-0.206818	5.58927e-194	-0.256018	1.49568e-217	0.0657597	0.59025
ENSG00000126432.13	PRDX5	TRUE	-0.0423911	0.000661894	1	-0.059959	2.86908e-05	0.518091	-0.0580529	0.0728241	1	-0.1012	0.0269905	1	0.0588093	0.0127127	0.0164	0.0412413	0.0440294	0.052	0.0431474	0.0638234	0.0608	0.136174	1.83671e-269	-0.181709	4.78916e-212	-0.0792372	1.44762e-32	-0.286747	7.36881e-208	0.438796	2.20972e-266
ENSG00000197857.13	ZNF44	TRUE	-0.017472	5.62541e-05	0.500378	-0.0111426	0.0187404	0.639646	-0.0175595	1.68346e-09	5.15356e-05	-0.00518288	0.466246	1	-0.0122891	0.0792536	0.131	-0.00595973	0.402473	0.4205	-0.0123766	0.0727098	0.112	0.019996	9.72529e-20	0.0067336	3.25024e-13	-0.0674152	2.10531e-200	0.0234626	9.38675e-31	-0.044296	8.69543e-35
ENSG00000128652.11	HOXD3	TRUE	0.00219798	0.278803	1	0.00178322	0.301577	1	0.0153715	0.0284856	1	0.0152467	0.608356	1	-0.0130487	0.217632	0.2327	-0.0134635	0.200215	0.2077	0.000124837	0.90554	0.8954	-0.081457	0	0.105396	0	0.042583	3.0296e-84	-0.0168486	1	0.000502421	1
ENSG00000163545.8	NUAK2	TRUE	-0.0372017	6.91975e-05	0.887322	-0.0251754	8.0083e-08	0.00245159	-0.0401512	2.71261e-07	0.00830411	-0.0123518	0.629417	1	-0.02485	0.02558	0.0414	-0.0128236	0.219587	0.2488	-0.0277995	0.0174248	0.028	-0.0422713	4.74972e-106	0.0648367	3.04179e-133	0.00532753	0.246595	-0.0317636	0.0233254	0.0366628	0.0201427
ENSG00000170035.15	UBE2E3	TRUE	-0.073679	0.0114057	1	-0.0468741	0.243438	1	-0.0283836	0.396529	1	-0.00839018	0.747667	1	-0.0652888	0.00483931	0.0079	-0.038484	0.0743327	0.0937	-0.0199935	0.37903	0.3954	-0.139474	7.66048e-281	0.0739558	5.62461e-57	0.211416	5.57899e-236	0.031735	0.240431	0.00985446	1
ENSG00000260239.1	RP11-274H24.1	FALSE	0.000971118	0.500057	1	0.00123621	0.343673	1	0.000839257	0.373816	1	0.000187409	0.612438	1	0.000783709	0.283842	0.4407	0.0010488	0.248974	0.2981	0.000651848	0.510194	0.6314	0.000134716	1	-0.000142808	1	-0.000216225	1	7.1468e-06	1	0.000226002	1
ENSG00000141744.3	PNMT	FALSE	-0.00125892	0.022925	1	-0.00187502	0.0514381	1	0.0028182	0.0801904	1	-0.000521164	0.555314	1	-0.000737757	0.764843	0.7722	-0.00135385	0.693243	0.7032	0.00333936	0.604979	0.6004	0.0144091	1.25307e-63	-0.00921108	1.00669e-17	-0.0139705	9.3603e-19	-0.00701187	1	-0.00916451	0.158228
ENSG00000257859.1	CASC18	FALSE	-0.0018057	0.00237464	1	-0.00223071	0.00977602	1	0.000891007	0.0632548	1	-0.00425836	0.135379	1	0.00245266	0.625922	0.6271	0.00202765	0.603934	0.6771	0.00514936	0.125853	0.1757	-0.00691296	3.49809e-22	0.00229075	0.622981	0.0180296	1.21439e-47	-0.00265954	1	-0.00274496	1
ENSG00000086619.13	ERO1B	FALSE	-0.0171508	5.93464e-05	0.546873	-0.0111088	0.00172058	0.501097	-0.0161276	3.22101e-05	0.500012	-0.00460728	0.305522	1	-0.0125435	0.0252619	0.0398	-0.00650153	0.251284	0.2181	-0.0115203	0.090715	0.0683	-0.0112363	9.07961e-74	0.00519984	3.20264e-12	0.0124035	2.00461e-24	-0.00580638	1	0.0309191	3.61209e-39
ENSG00000280397.1	RP11-42F12.1	FALSE	-4.03489e-05	0.0558166	1	-0.000230767	0.619233	1	0.000790095	0.448286	1	-0.000653229	0.48974	1	0.00061288	0.787549	0.7892	0.000422462	0.940475	0.9344	0.00144332	0.428147	0.4095	0.000262281	1	-0.000577098	1	-0.00106277	1	0.00119644	0.103205	0.00113493	1
ENSG00000213853.9	EMP2	TRUE	-0.0502842	0.0067078	1	-0.0273702	0.013542	1	-0.0307572	0.0380367	1	-0.0217392	0.482455	1	-0.0285451	0.147576	0.1844	-0.00563108	0.936191	0.9295	-0.00901802	0.821635	0.8206	-0.0179929	0.000993201	-0.0172316	1	0.0653339	3.6036e-34	-0.00977106	1	0.0492858	1
ENSG00000189060.5	H1F0	TRUE	-0.0960791	5.83515e-05	0.50591	-0.0625849	3.24328e-05	0.533174	-0.0620592	0.00439096	1	-0.0626196	0.289054	1	-0.0334595	0.120727	0.1706	3.47468e-05	0.856332	0.8641	0.00056042	0.990144	0.9883	0.108965	3.37064e-120	0.00205029	1	-0.111554	8.10669e-33	-0.180901	3.03408e-95	-0.161328	9.54372e-51
ENSG00000177119.15	ANO6	TRUE	-0.0366995	0.0100921	1	-0.0355206	0.00749359	1	-0.015791	0.050739	1	-0.0404639	0.0768388	1	0.00376433	0.955435	0.9561	0.00494325	0.938571	0.9474	0.0246728	0.154188	0.1559	-0.0553458	9.64378e-114	0.00231354	1	0.109276	3.52588e-136	0.0491523	2.09734e-27	-0.00147215	1
ENSG00000101236.16	RNF24	FALSE	-0.0162606	0.00481355	1	-0.00884607	0.00696164	1	-0.0093733	0.000693949	0.596397	-0.00747696	0.451082	1	-0.00878361	0.187819	0.2261	-0.00136911	0.670323	0.6883	-0.00189634	0.58804	0.6158	-0.00677137	4.64157e-10	-0.0202572	4.68924e-16	0.03705	1.85171e-60	0.0294003	1.67107e-29	-0.00990652	1
ENSG00000224032.6	EPB41L4A-AS1	TRUE	-0.00352235	0.00451892	1	-0.0104792	0.00720712	0.521501	0.00933702	0.00203293	1	-0.0428531	0.197817	1	0.0393307	0.0382491	0.0539	0.0323739	0.0779645	0.0871	0.0521901	0.00627892	0.0083	0.0319019	1.43439e-09	0.00991906	0.749876	0.0283855	3.09453e-11	-0.22005	1.50467e-253	0.044034	0.0164271
ENSG00000079150.17	FKBP7	TRUE	-0.0109242	0.00049208	1	-0.0019531	0.0798789	1	0.00309462	0.0542851	0.528207	-0.0124029	0.471676	1	0.00147872	0.897827	0.9155	0.0104498	0.284545	0.3181	0.0154975	0.078676	0.0785	0.015565	3.41783e-08	-0.0613035	1.08035e-175	0.0318945	3.19819e-40	0.0445303	8.83428e-47	0.002197	1
ENSG00000099246.16	RAB18	TRUE	-0.0682009	6.07298e-05	0.538285	-0.0743897	0.000608518	1	-0.0636859	0.00139776	1	-0.0518047	0.102421	1	-0.0163962	0.348763	0.3882	-0.022585	0.212399	0.2369	-0.0118812	0.444369	0.4461	-0.0955102	9.33422e-142	-0.00665385	1	0.0365417	8.19529e-07	0.26762	0	0.0549296	3.15089e-06
ENSG00000123080.10	CDKN2C	TRUE	-0.0194094	5.99023e-05	0.50959	-0.0131659	0.0001094	1	-0.0194418	2.30903e-06	0.0706864	-0.015338	0.0151657	1	-0.00407143	0.370905	0.414	0.00217215	0.825909	0.8285	-0.00410383	0.554139	0.5165	-0.0244777	3.15434e-75	-0.02865	5.40862e-100	-0.0166111	0.000462101	0.182712	0	-0.0189401	3.30558e-09
ENSG00000164010.13	ERMAP	FALSE	0.00392225	0.146953	1	0.000746136	0.145337	1	0.00374252	0.181023	0.5	-0.00313378	0.28847	1	0.00705603	0.285195	0.3501	0.00387992	0.47576	0.535	0.0068763	0.326774	0.3491	0.00590333	1	-0.00629352	1	0.00102944	1	-0.00202831	1	-0.0102468	0.207167
ENSG00000170852.10	KBTBD2	TRUE	-0.0404956	0.00128336	1	-0.0427421	0.000157339	0.529829	-0.034288	0.00285354	0.500237	-0.0148061	0.510851	1	-0.0256895	0.0587926	0.0974	-0.0279361	0.0516514	0.0537	-0.0194819	0.169608	0.2025	-0.0746892	3.84171e-172	0.102356	9.37336e-204	0.0672995	8.62574e-57	-0.0499265	2.28156e-14	-0.0331513	0.0334745
ENSG00000117036.11	ETV3	FALSE	-0.0242188	6.66468e-05	0.710696	-0.0125277	0.248231	0.851524	-0.00621196	0.0046061	1	-0.00198025	0.646224	1	-0.0222385	0.043622	0.0541	-0.0105475	0.277296	0.2674	-0.00423171	0.716937	0.6983	-0.0317507	2.62894e-84	0.0140771	5.63238e-09	0.0283846	1.02537e-26	0.029925	3.72955e-21	0.0255486	1
ENSG00000123119.11	NECAB1	FALSE	-0.00906314	6.01438e-05	0.509657	-0.00374898	0.0737277	1	-0.00806169	0.0463103	0.500109	-0.0146065	0.0393391	1	0.00554337	0.411405	0.4044	0.0108575	0.077548	0.0577	0.00654481	0.274418	0.2358	0.0077227	1	-0.00914274	0.218898	0.000458141	1	0.000762854	0.00592017	-0.0134652	0.0163409
ENSG00000217128.11	FNIP1	TRUE	-0.0441833	7.12709e-05	0.845572	-0.00690125	0.135261	1	-0.0211603	0.0213971	1	-0.0263852	0.423081	1	-0.0177981	0.166005	0.2113	0.0194839	0.289646	0.3146	0.0052249	0.760624	0.7653	0.0094554	1	0.0237376	2.00695e-12	0.00335948	1	-0.114166	1.11891e-98	0.0221449	1
ENSG00000153707.16	PTPRD	TRUE	-0.0478926	0.00356458	1	-0.00944058	0.424466	1	0.00825121	0.0850445	0.724125	-0.00176373	0.664621	1	-0.0461289	0.0111511	0.0172	-0.00767686	0.692934	0.6748	0.0100149	0.591242	0.5912	-0.0364917	4.4899e-44	0.0476855	8.94453e-38	0.036961	2.32044e-18	0.0347533	2.69371e-10	-0.119802	1.15184e-53
ENSG00000137699.16	TRIM29	TRUE	-0.00766954	0.0804774	1	-0.0107634	0.068536	1	-0.0103344	0.00494327	1	-0.00707563	0.210722	1	-0.000593909	0.91017	0.9019	-0.00368773	0.704103	0.6939	-0.00325878	0.637812	0.6362	0.0118118	9.99883e-31	-0.0140736	2.88265e-31	-0.0084672	1	-0.0140889	8.60928e-07	0.0269836	1.26758e-13
ENSG00000277462.1	ZNF670	FALSE	-0.0059233	0.00029942	1	-0.00500855	0.0129984	0.500024	-0.0178206	0.000252282	0.72664	0.00260939	0.762739	1	-0.00853268	0.203224	0.249	-0.00761794	0.187574	0.2373	-0.02043	0.00318338	0.006	-0.00751306	4.15612e-11	-0.0092909	0.000265579	0.000613428	1	0.0450499	2.66605e-87	0.00665678	1
ENSG00000171169.8	NAIF1	FALSE	-0.0117541	0.00103503	1	-0.00919531	0.0302567	1	6.81068e-05	0.0302813	1	0.00296347	0.532414	1	-0.0147176	0.00908471	0.0218	-0.0121588	0.0372888	0.0581	-0.00289536	0.646256	0.6419	-0.00176735	0.00136384	-0.000840657	1	0.00150559	1	0.00235405	1	0.00725088	1
ENSG00000132510.10	KDM6B	TRUE	-0.0408256	6.10647e-05	0.500025	-0.0493428	8.16543e-06	0.249968	-0.029537	5.2235e-05	0.527739	-0.0187824	0.421645	1	-0.0220432	0.0686594	0.1014	-0.0305604	0.0101259	0.0119	-0.0107546	0.363866	0.3971	0.0115696	1	-0.0281849	3.60707e-08	-0.0141083	1	0.0393856	2.43541e-22	0.00735289	1
ENSG00000177084.16	POLE	TRUE	-0.027691	0.000391991	1	0.00407374	0.456541	1	-0.0293204	1.8556e-05	0.524968	-0.00959837	0.416594	1	-0.0180926	0.163234	0.1986	0.0136721	0.21462	0.2269	-0.019722	0.132467	0.1677	-0.0264182	1.02597e-44	0.0317111	4.44337e-29	0.0165035	8.60789e-07	0.0113564	0.00821114	-0.0230187	0.362127
ENSG00000221845.4	C7orf65	FALSE	0.00111056	0.331085	1	0.000389019	0.502866	1	-0.000395033	0.819649	1	-0.000147655	0.843229	1	0.00125822	0.23637	0.2014	0.000536673	0.554251	0.5602	-0.000247378	0.857849	0.8769	-0.000276348	1	0.000586502	1	-9.79019e-05	1	-0.000198847	1	-0.000125482	1
ENSG00000158467.16	AHCYL2	TRUE	-0.0265962	7.85565e-05	1	-0.0235447	0.0100248	0.50148	-0.0148401	0.000509792	1	-0.00731904	0.501604	1	-0.0192771	0.0359217	0.0427	-0.0162257	0.0902959	0.0956	-0.00752102	0.473782	0.4656	-0.0174305	1.57509e-12	-0.0530051	4.07002e-118	0.107614	5.60629e-234	0.0410212	4.44996e-41	0.00322203	1
ENSG00000091409.14	ITGA6	TRUE	-0.0256101	6.14418e-05	0.500193	-0.0486164	2.03727e-06	0.0623668	-0.0520641	1.15365e-05	0.353166	-0.0310254	0.507582	1	0.00541532	0.741201	0.7433	-0.017591	0.247772	0.2722	-0.0210387	0.340324	0.363	-0.0251142	0.00109959	-0.0549508	6.2905e-19	-0.023476	1	0.212427	4.81949e-112	0.0508591	1.2004e-09
ENSG00000169583.12	CLIC3	TRUE	-0.0223843	0.00132178	1	-0.0212597	0.0041722	0.500004	-0.0114167	0.00224213	1	-0.0216968	0.0651013	1	-0.000687436	0.926122	0.9263	0.000437177	0.943219	0.9523	0.0102801	0.182811	0.1772	-0.0443285	5.34915e-109	-0.038909	2.80335e-118	0.036859	2.4024e-219	-0.0290876	6.3841e-16	0.364102	0
ENSG00000245532.6	NEAT1	TRUE	-0.339346	7.24066e-05	0.827812	-0.237635	0.00194159	0.688362	-0.30944	0.00179619	0.924023	-0.296399	0.0262408	1	-0.0429471	0.639869	0.6186	0.0587633	0.397751	0.3924	-0.0130408	0.916941	0.9143	0.470603	0	-0.12872	1.81729e-15	-0.656951	8.82493e-250	-0.714916	3.92633e-215	-0.100574	0.00204366
ENSG00000214655.10	ZSWIM8	FALSE	-0.0207323	0.0164747	1	-0.0130945	0.0324041	1	-0.00916257	0.0301593	1	-0.0100542	0.440726	1	-0.0106781	0.3439	0.3944	-0.00304028	0.929867	0.9314	0.000891662	0.835645	0.8341	0.0165909	4.17627e-11	-0.0271929	1.1073e-30	-0.00490896	1	0.0105344	0.281696	0.000639828	1
ENSG00000196371.3	FUT4	FALSE	0.00148409	0.0066447	1	-0.00232703	0.0650075	1	-0.000592558	0.00727676	0.633531	-0.00259061	0.316333	1	0.0040747	0.452347	0.4809	0.000263576	0.92483	0.9295	0.00199805	0.672882	0.6662	-0.00153427	0.0237834	-0.00166065	1	0.0027503	0.167633	0.0127656	8.25247e-18	-0.0117648	0.000932604
ENSG00000274012.1	RN7SL2	TRUE	-0.0316113	6.20799e-05	0.5	-0.0349748	7.12188e-11	2.18022e-06	-0.033014	5.55708e-06	0.170119	-0.0560348	0.358535	1	0.0244235	0.345731	0.201	0.0210601	0.471593	0.3164	0.0230208	0.390386	0.2152	-0.022039	5.56798e-52	0.00414326	1.63187e-07	-0.0108307	1	0.114383	3.57251e-168	-0.0567798	5.13923e-24
ENSG00000038210.12	PI4K2B	FALSE	-0.00541426	0.0301951	1	0.000814987	0.0474195	1	-0.00250093	0.0490381	1	-0.00132332	0.68561	1	-0.00409094	0.42886	0.4679	0.0021383	0.661176	0.6747	-0.00117762	0.665949	0.6748	0.00546135	1	-0.00193428	1	-0.0061187	1	-0.00620151	1	-0.00195609	1
ENSG00000196405.12	EVL	TRUE	-0.0260052	0.0581431	1	-0.0146094	0.0721204	1	0.00624121	0.0226664	0.615247	-0.0211348	0.0302947	1	-0.00487041	0.682759	0.73	0.00652535	0.624468	0.6576	0.027376	0.0302953	0.0402	-0.0257064	2.06797e-35	-0.0478477	4.40127e-65	0.0716911	1.49488e-104	0.0959834	4.64989e-121	0.0233698	0.240412
ENSG00000183250.11	LINC01547	FALSE	-0.00701478	0.0120818	1	-0.00352685	0.00722955	1	-0.00305999	0.127772	1	-0.00315526	0.187496	1	-0.00385951	0.230365	0.299	-0.000371586	0.924006	0.9131	9.5277e-05	0.966651	0.9528	-0.00487543	2.90901e-21	-0.00367576	0.0400104	0.0108009	1.57642e-37	0.0107468	2.0621e-24	0.00289757	1
ENSG00000131495.8	NDUFA2	TRUE	0.0788564	6.35401e-05	0.500068	0.056328	0.0217451	0.508583	0.054999	0.0833349	1	0.0312389	0.427846	1	0.0476175	0.0114926	0.015	0.0250891	0.172384	0.178	0.0237601	0.241459	0.2196	0.123506	5.84101e-236	-0.0936476	6.00049e-82	0.0148523	1	-0.389235	0	0.159191	6.52123e-57
ENSG00000107404.18	DVL1	TRUE	-0.0263997	0.145107	1	-0.00629318	0.26899	1	-0.00807279	0.046815	1	-0.00414795	0.428254	1	-0.0222517	0.0796722	0.1226	-0.00214523	0.91363	0.893	-0.00392484	0.790566	0.7845	-0.0208354	2.53362e-26	0.000496099	1	0.0254166	1.21003e-13	0.0383897	1.25641e-16	0.0049722	1
ENSG00000176845.12	METRNL	TRUE	-0.0304994	0.0905748	1	-0.0330695	0.0109599	1	-0.0297803	0.0176871	0.591805	-0.0463841	0.00757078	1	0.0158847	0.298555	0.324	0.0133145	0.400387	0.4324	0.0166038	0.292416	0.3098	-0.0230336	5.84138e-29	-0.0582601	5.89059e-44	0.0091033	3.52812e-07	0.121502	1.74747e-115	0.143394	3.44112e-80
ENSG00000177125.5	ZBTB34	FALSE	-0.0069595	0.134477	1	-0.0131945	0.000201831	1	-0.00171974	0.00569575	1	-0.00480971	0.369707	1	-0.00214979	0.739046	0.7498	-0.00838477	0.11902	0.1605	0.00308997	0.576405	0.5702	0.00131458	1	-0.000851803	1	-0.0019802	1	-0.00449933	1	0.00749064	1
ENSG00000169641.13	LUZP1	TRUE	-0.0731295	0.00922504	1	-0.0457127	0.104974	1	-0.0649588	0.00620348	1	-0.039676	0.168835	1	-0.0334535	0.168532	0.1997	-0.00603672	0.950959	0.94	-0.0252828	0.391902	0.3819	0.0410213	4.29538e-20	-0.026164	0.00891069	-0.0551961	1.83379e-11	0.0507838	1.63743e-07	-0.119994	3.78588e-29
ENSG00000228409.5	CCT6P1	FALSE	-0.00600371	0.000134971	1	0.00234932	0.000479582	1	-0.00704296	0.0172657	1	-0.00207405	0.400135	1	-0.00392966	0.385065	0.4029	0.00442337	0.42155	0.3937	-0.00496891	0.204037	0.2352	0.00372752	1	-0.00662593	2.76444e-06	-0.00615094	1	0.0088663	2.09961e-10	0.002797	1
ENSG00000166147.13	FBN1	FALSE	-0.0135624	0.00186948	1	-0.00763874	5.20713e-05	0.539149	-0.0067249	0.00109624	1	-0.0111912	0.0267065	1	-0.00237123	0.469805	0.5037	0.00355243	0.540367	0.5368	0.00446626	0.393371	0.3499	0.00332823	1	-0.0075028	4.1853e-05	0.00493298	0.000737153	0.00697967	2.45275e-11	-0.0133878	1.7487e-07
ENSG00000104524.13	PYCRL	TRUE	0.0454345	0.081057	1	0.0398403	0.0205943	0.742098	0.0472705	3.44788e-05	0.65532	0.0149597	0.266974	1	0.0304749	0.0447581	0.0931	0.0248806	0.102684	0.1551	0.0323108	0.0567314	0.081	0.0236883	4.1218e-10	-0.00485773	1	-0.0416829	2.69142e-10	0.0401563	4.70701e-10	-0.109362	4.86694e-52
ENSG00000113732.8	ATP6V0E1	TRUE	-0.126396	6.57025e-05	0.500057	-0.200017	6.50737e-14	1.99207e-09	-0.185021	5.10117e-07	0.0156162	-0.12686	0.000231653	1	0.000464386	0.961016	0.9555	-0.0731565	0.00217335	0.0033	-0.0581601	0.0110848	0.0093	-0.102386	4.79619e-81	-0.124013	4.15212e-82	0.34143	0	-0.0871787	1.68035e-10	0.390692	2.96288e-215
ENSG00000081026.18	MAGI3	TRUE	-0.0168601	0.122898	1	-0.0155935	0.0110643	1	-0.00634373	0.0244402	0.529206	-0.0139656	0.250263	1	-0.0028945	0.888546	0.8957	-0.00162791	0.971205	0.9678	0.00762185	0.349825	0.3607	-0.0307602	2.46473e-78	0.021077	3.5717e-21	0.00971654	0.00032435	0.0132595	0.0375095	0.0613762	2.93675e-29
ENSG00000118508.4	RAB32	TRUE	-0.135826	6.60406e-05	0.505964	-0.124789	1.91538e-05	0.501773	-0.129692	0.00025156	0.500513	-0.100422	0.00121733	1	-0.0354035	0.207423	0.2162	-0.0243663	0.366379	0.3667	-0.0292697	0.397485	0.3817	-0.310774	0	-0.0556996	1	0.549317	0	0.354028	0	0.0893351	4.59959e-17
ENSG00000204842.14	ATXN2	TRUE	-0.057011	0.141721	1	-0.0132173	0.507071	1	-0.000433025	0.52359	1	-0.0351719	0.106854	1	-0.021839	0.286163	0.3331	0.0219546	0.23059	0.2656	0.0347389	0.0498826	0.0565	-0.0718793	4.05985e-101	0.0367526	5.58321e-15	0.0172182	1	0.112333	2.78568e-69	0.0641076	4.26582e-07
ENSG00000258711.2	RP11-218E20.3	FALSE	0.00193741	0.0679304	1	0.000162162	0.205089	1	0.00121409	0.270757	1	-0.000728206	0.0417143	1	0.00266561	0.235895	0.2375	0.000890368	0.500284	0.5742	0.00194229	0.364466	0.4185	-0.00303713	8.12926e-18	-0.00172971	1	0.00612412	2.47517e-25	0.00554164	1.3363e-12	0.00288877	1
ENSG00000064115.10	TM7SF3	TRUE	-0.0919143	6.98606e-05	0.591534	-0.0536594	0.000457483	1	-0.0114844	0.366333	1	-0.0265428	0.553358	1	-0.0653715	0.0177969	0.0309	-0.0271165	0.457235	0.5089	0.0150584	0.450678	0.4581	-0.122606	8.22484e-114	-0.0421121	2.00054e-11	0.318424	0	0.106433	3.39263e-26	-0.0302295	1
ENSG00000136536.14	MARCH7	TRUE	-0.0659107	7.21838e-05	0.662149				-0.0215203	0.0154992	1	-0.0294534	0.44608	1	-0.0364572	0.0541427	0.078				0.00793312	0.621774	0.6269	0.00221374	1	0.0185903	6.9071e-05	-0.0878604	1.59266e-39	0.0587623	1.17542e-14	0.00254576	1
ENSG00000249709.7	ZNF564	FALSE	-0.00278678	0.0163969	1	-5.27694e-05	0.41956	1	0.00279499	0.0466402	1	0.00143956	0.248807	1	-0.00422634	0.161972	0.2195	-0.00149233	0.643339	0.6539	0.00135544	0.86862	0.8579	-6.39881e-05	1	-0.000215817	1	-0.00240723	1	0.00266691	1	0.0022668	1
ENSG00000123106.10	CCDC91	TRUE	-0.0480737	0.00217024	1	-0.0488145	0.0748241	0.668098	-0.0402663	0.215339	0.500045	-0.0359578	0.0473278	1	-0.0121159	0.480794	0.518	-0.0128567	0.414323	0.4273	-0.00430855	0.548205	0.561	-0.0318305	7.7145e-26	0.00849398	1	0.00159169	1	0.0897433	6.90199e-61	0.00525075	1
ENSG00000213064.9	SFT2D2	TRUE	-0.0664088	0.0529422	1	-0.0585902	0.0959853	1	0.00378677	0.177204	1	-0.0434758	0.0465412	1	-0.022933	0.318398	0.3348	-0.0151145	0.517777	0.5248	0.0472625	0.0365554	0.0309	-0.21516	0	0.0362438	2.44105e-14	0.276327	0	0.174051	3.87258e-109	0.216782	1.74069e-97
ENSG00000167525.13	PROCA1	FALSE	0.00183556	0.354431	1	0.000696791	0.00999277	0.505911	-0.00236202	0.1997	1	0.00207623	0.364487	1	-0.000240669	0.932636	0.92	-0.00137944	0.719227	0.7227	-0.00443825	0.063851	0.1582	-0.00102405	0.0251862	-0.00268552	0.0669681	0.00980203	9.71431e-57	-0.000933445	1	-0.00331804	1
ENSG00000034510.5	TMSB10	TRUE	0.00495495	6.78248e-05	0.514534	-0.0496619	0.00564985	0.751801	-0.12184	0.0062546	0.500006	0.0109462	0.523903	1	-0.00599127	0.765677	0.7596	-0.0606081	0.0404361	0.0459	-0.132787	1.06005e-05	0	-0.142288	1.82964e-156	0.167581	5.60157e-132	0.0326444	2.56953e-06	0.174796	4.15464e-64	-0.219561	1.02187e-49
ENSG00000188070.9	C11orf95	TRUE	-0.00784072	0.181754	1	0.000348293	0.0482868	1	0.00787387	0.00621846	0.519316	-0.0200461	0.386617	1	0.0122054	0.196003	0.2577	0.0203944	0.0366361	0.0665	0.02792	0.00374062	0.0101	0.0279935	5.51461e-21	-0.0252831	2.11065e-13	-0.00523435	1	-0.0132913	1	-0.0385202	2.78137e-13
ENSG00000168393.12	DTYMK	TRUE	0.0138787	0.00103505	1	0.0576786	0.0208544	1	0.00439198	0.547908	1	0.0411119	0.177339	1	-0.0272332	0.340207	0.3826	0.0165667	0.367057	0.3944	-0.0367199	0.147906	0.1734	0.013604	1	-0.0600488	1.27427e-15	0.105223	5.89287e-39	0.0606341	4.64627e-08	-0.208623	3.39811e-59
ENSG00000136960.12	ENPP2	FALSE	-0.0015352	0.26274	1	-0.00160014	0.293988	1	0.00250944	0.12092	1	-0.00416303	0.554665	1	0.00262784	0.368613	0.4368	0.00256289	0.432888	0.4805	0.00667247	0.0438824	0.0451	0.0045393	7.48606e-06	0.00199105	1	-0.00542326	0.757646	-0.0101233	1.35131e-15	-0.00741721	0.00163117
ENSG00000133067.17	LGR6	TRUE	-0.00595333	0.0114056	1	0.000345895	0.252346	1	-0.0071696	0.0102463	1	-0.0306654	0.420649	1	0.024712	0.113874	0.1576	0.0310113	0.036933	0.0513	0.0234958	0.0703601	0.0925	-0.0608975	2.40672e-17	-0.0232013	0.000284277	0.245464	9.35809e-275	-0.0779369	2.9426e-56	0.0110087	1
ENSG00000279432.1	RP11-135N5.3	FALSE	-0.00338434	0.0730829	1	-0.00504926	0.0128786	1	0.00654467	0.0722511	1	-0.00299173	0.620135	1	-0.000392609	0.91886	0.9294	-0.00205753	0.664595	0.6822	0.0095364	0.121101	0.1398	-0.0213863	5.9306e-123	-0.00989459	5.45846e-06	0.0339295	6.72818e-122	0.0631129	2.01908e-222	-0.0120398	0.0541519
ENSG00000082438.15	COBLL1	TRUE	-0.0281756	0.000463457	1	-0.0168573	0.00236666	1	-0.0175582	0.0206554	0.520317	-0.0202847	0.184446	1	-0.00789086	0.267508	0.3122	0.00342743	0.796376	0.7825	0.00272646	0.938339	0.9288	0.00853954	1	-0.006316	1	-0.072691	1.46546e-201	0.109611	0	-0.0600372	2.85104e-63
ENSG00000166272.16	WBP1L	FALSE	-0.00884201	0.0888839	1	-0.00616505	0.00957737	1	-0.001773	0.0056746	0.503253	-0.0156164	0.0756061	1	0.00677441	0.382583	0.456	0.00945138	0.197038	0.2681	0.0138434	0.0765307	0.0962	0.00363326	1	-0.00866632	1	-0.00193859	1	0.00477049	1	0.00928703	1
ENSG00000162775.14	RBM15	FALSE	-0.0200957	0.0146807	1	-0.0193322	0.0249701	1	-0.0115494	0.0344605	1	-0.00851077	0.42958	1	-0.0115849	0.360142	0.3793	-0.0108215	0.366502	0.3693	-0.00303866	0.940847	0.9324	-0.0109327	9.03022e-09	0.0177082	8.04011e-08	0.00441934	1	-0.00977977	1	0.00193644	1
ENSG00000249464.5	LINC01091	TRUE	-0.0096803	0.0339513	1	-0.00305175	0.453087	1	0.00551245	0.332228	1	-0.0122677	0.0455451	1	0.00258742	0.638423	0.6831	0.00921597	0.0741151	0.126	0.0177802	0.00366825	0.0027	0.0147887	1.00824e-23	-0.0140512	4.78409e-20	-0.0145358	2.5637e-06	0.00289489	1	-0.00715587	1
ENSG00000127774.6	EMC6	TRUE	-0.0114759	0.000566351	1	-0.130538	0.00768211	0.500619	-0.0782566	0.261111	1	-0.0124399	0.902194	1	0.000963995	0.964139	0.9574	-0.118098	0.000176332	0.0001	-0.0658167	0.0255445	0.0265	-0.102833	2.13194e-101	0.0281338	0.256196	-0.0162397	1	0.366337	0	-0.131158	1.43869e-09
ENSG00000131469.12	RPL27	TRUE	0.028917	0.00541374	1	0.0389699	8.94492e-14	2.73831e-09	-0.0018564	0.00954689	1	-0.0218456	0.340441	1	0.0507626	0.0036556	0.0088	0.0608155	0.000103158	0.001	0.0199892	0.331909	0.3712	0.0334179	4.11947e-19	-0.0219016	0.11328	-0.101805	7.26246e-68	0.0383975	0.106876	0.0396822	0.00203076
ENSG00000259062.2	ACTN1-AS1	FALSE	0.000654233	0.500069	1	-0.000938954	0.278173	1	-0.000143451	0.810823	1	0.000220745	0.842829	1	0.000433489	0.811577	0.7817	-0.0011597	0.233069	0.3786	-0.000364196	0.856677	0.8572	0.000751627	1	-0.000362772	1	-0.000619761	1	-0.000498473	1	-0.000986811	1
ENSG00000141646.13	SMAD4	TRUE	-0.0137808	0.222864	1	-0.00421147	0.00613891	1	0.00723412	0.066267	1	-0.016854	0.137021	1	0.00307323	0.77585	0.7773	0.0126425	0.222785	0.2328	0.0240881	0.0274445	0.0334	0.00374898	1	-0.00138021	1	-0.0122647	1	-0.00101834	1	0.0118186	1
ENSG00000132640.14	BTBD3	TRUE	-0.0380332	0.00170526	1	-0.0448808	0.00247788	0.539725	-0.0229861	5.40459e-05	1	-0.0113323	0.608187	1	-0.0267009	0.059126	0.0651	-0.0335485	0.0130095	0.0149	-0.0116538	0.583363	0.5575	-0.145498	0	-0.0233909	1	0.213126	0	0.266363	0	0.0145347	1
ENSG00000124767.6	GLO1	TRUE	0.0559329	0.00474395	1	0.0556172	0.000615965	1	0.041964	0.14024	1	0.0305946	0.217984	1	0.0253383	0.279559	0.3028	0.0250225	0.31281	0.3365	0.0113694	0.812738	0.7879	-0.00935993	1	-0.00818443	1	-0.0745396	1.97552e-23	0.13251	4.59679e-64	0.0246989	1
ENSG00000133027.17	PEMT	TRUE	-0.0297652	0.0420131	1	-0.0460758	0.00145561	1	-0.00625368	0.33034	1	-0.00225447	0.49266	1	-0.0275107	0.0862445	0.105	-0.0438213	0.00463564	0.0065	-0.00399921	0.724204	0.7144	-0.151897	0	-0.0920555	4.57695e-109	0.322805	0	0.285864	0	0.00392492	1
ENSG00000115541.10	HSPE1	TRUE	0.0582932	7.01146e-05	0.500017	0.0738684	4.15503e-07	0.0127198	0.0442431	0.000299023	0.505287	0.0826087	0.0117805	1	-0.0243155	0.322576	0.342	-0.00874029	0.657965	0.6536	-0.0383656	0.086274	0.0872	-0.163275	1.0012e-218	0.137659	5.92626e-133	0.0439832	1.14265e-06	0.31077	2.25272e-188	-0.251564	2.68969e-80
ENSG00000179833.4	SERTAD2	TRUE	-0.0271039	0.325626	1	-0.0260327	0.0135685	1	-0.024868	0.0401666	1	-0.0289033	0.24957	1	0.00179949	0.985484	0.9994	0.00287064	0.961184	0.9524	0.00403529	0.8858	0.8956	0.0108763	1	-0.0531344	2.20369e-39	0.0287584	2.60721e-09	0.0892072	8.00794e-51	-0.0760501	1.00608e-20
ENSG00000165782.10	TMEM55B	TRUE	-0.0168094	0.0974812	1	-0.0142804	0.0297253	0.546881	-0.0267995	0.0116223	0.506348	-0.0161489	0.419687	1	-0.00066049	0.877439	0.8963	0.00186847	0.863971	0.8729	-0.0106506	0.362953	0.4028	0.0193943	5.78167e-11	-0.0175562	1.07621e-05	-0.0116012	1	-0.00680421	1	-0.0119432	1
ENSG00000119899.12	SLC17A5	TRUE	-0.0251272	7.24263e-05	0.53807	-0.0224249	0.0165892	0.567709	-0.0167892	0.00295029	1	-0.0202718	0.304137	1	-0.00485547	0.754473	0.7612	-0.00215309	0.902943	0.8991	0.00348261	0.440729	0.4362	-0.00115071	1	-0.00957814	1	0.0114773	0.0225667	-0.0222374	0.0909222	0.0578792	4.40026e-19
ENSG00000164776.9	PHKG1	TRUE	-0.00473645	0.0204256	1	-0.0057088	0.148131	1	-0.00139119	0.211095	0.516876	-0.00958149	0.701384	1	0.00484504	0.619992	0.5763	0.00387269	0.627884	0.5838	0.0081903	0.421014	0.3477	-0.0194709	2.24602e-67	0.0240959	4.88029e-49	0.0167959	2.58719e-17	-0.0117026	1	0.00406873	1
ENSG00000010404.17	IDS	TRUE	-0.0353223	0.000190728	1	-0.0254806	0.000420649	1	-0.0156924	0.0533297	0.893825	-0.0231557	0.176402	1	-0.0121666	0.359433	0.3987	-0.00232494	0.93101	0.9276	0.00746325	0.430746	0.434	0.0114207	0.152457	-0.0296583	1.47474e-21	-0.0032993	1	0.0159115	0.189652	0.0304545	1
ENSG00000132326.11	PER2	TRUE	-0.00926498	0.0104679	1	-0.00531068	0.164451	1	-0.0187202	0.000772726	0.500037	0.0111959	0.539256	1	-0.0204609	0.0936351	0.1169	-0.0165066	0.114236	0.1206	-0.029916	0.0102696	0.0148	-0.0206509	3.80788e-30	0.0238156	1.01823e-17	-0.00907244	1	0.0216717	6.58273e-08	0.014902	1
ENSG00000169604.19	ANTXR1	TRUE	-0.0171691	0.00700952	1	-0.00756048	0.042661	1	-0.00437515	0.0114717	1	-0.0190471	0.0284565	1	0.00187808	0.79325	0.8114	0.0114867	0.129568	0.1528	0.014672	0.0712371	0.0709	0.000305403	1	-0.0348546	9.82947e-75	0.0690053	7.05818e-119	0.018581	7.63211e-19	-0.0526134	1.10839e-41
ENSG00000100804.18	PSMB5	TRUE	0.00731442	7.32188e-05	0.504579	-0.0367318	0.0566229	0.500216	-0.0368748	0.00497565	1	0.0220849	0.267551	1	-0.0147705	0.506932	0.5207	-0.0588167	0.00545097	0.006	-0.0589598	0.00238739	0.0018	-0.0324802	8.30029e-12	-0.0722933	1.30028e-56	0.115214	3.99724e-84	0.178015	1.42392e-151	-0.0955139	1.15175e-22
ENSG00000236989.5	AC142119.1	FALSE	0.000188389	0.500073	1	0.000376704	0.721476	1	-0.000238727	1	1	-0.000449381	0.722404	1	0.00063777	0.31858	0.3876	0.000826085	0.279909	0.2789	0.000210654	0.754156	0.8008	-0.000545772	0.0135961	-8.12689e-05	1	0.00101616	9.07378e-05	0.000747964	0.835114	0.000185721	1
ENSG00000172296.12	SPTLC3	FALSE	-0.00287043	0.12892	1	-0.00392184	0.0534931	1	-0.00236307	0.0217394	1	-0.00672526	0.0910804	1	0.00385482	0.250457	0.305	0.00280342	0.398479	0.4308	0.00436219	0.170189	0.1817	-0.0111641	3.17974e-89	0.0134209	1.10158e-67	0.0039842	1.7095e-05	-0.00130465	1	0.00792559	0.0625585
ENSG00000143793.12	C1orf35	TRUE	-0.0621697	0.0151098	1	-0.0632436	0.00190694	1	-0.0599922	0.000143925	0.548079	-0.0287637	0.292872	1	-0.033406	0.0823398	0.0962	-0.0344799	0.0627769	0.0869	-0.0312285	0.06553	0.0842	-0.10707	9.79463e-185	0.0832133	2.15412e-74	0.0343858	3.07594e-08	0.10753	4.86404e-45	0.0603712	0.00376328
ENSG00000128881.16	TTBK2	FALSE	-0.0139385	0.00240265	1	-0.00443919	0.013481	1	-0.00906511	0.0127673	1	-0.00246648	0.599276	1	-0.011472	0.18005	0.2252	-0.00197271	0.905867	0.9094	-0.00659863	0.577264	0.578	0.0138467	4.50322e-06	-0.0164107	4.85008e-11	0.000151628	1	-0.00813355	1	-0.00612607	1
ENSG00000104756.15	KCTD9	TRUE	-0.0154336	0.022198	1	-0.0165197	0.211792	0.636763	-0.00212746	0.0490371	0.500016	-0.00583711	0.538064	1	-0.00959652	0.253745	0.3007	-0.0106826	0.163861	0.2011	0.00370966	0.665452	0.6575	-0.0193854	3.98556e-49	0.00846542	0.000117763	0.0215462	5.87285e-25	0.02065	3.40743e-09	0.00243422	1
ENSG00000264538.6	SUZ12P1	FALSE	-0.0116773	0.000166617	1	-0.0112767	0.0691629	0.611477	-0.00109526	4.07534e-05	0.56128	-0.00194193	0.752213	1	-0.00973541	0.370336	0.4234	-0.00933478	0.367811	0.4039	0.000846668	0.590899	0.6065	-0.00492017	4.41873e-06	0.0067587	0.284464	-0.00305251	1	-0.00531362	1	0.0191437	1
ENSG00000196683.10	TOMM7	TRUE	-0.036906	0.0423401	1	-0.0587317	0.00222183	1	-0.0388222	0.249785	1	0.0131472	0.383962	1	-0.0500532	0.037512	0.0659	-0.0718788	0.00111848	0.0038	-0.0519694	0.022886	0.0361	-0.336614	0	0.332104	0	0.351441	0	-0.0921016	5.84525e-16	-0.0421429	1
ENSG00000071189.21	SNX13	TRUE	-0.033197	0.00249295	1	-0.0193692	0.141356	1	0.00838924	0.0216513	1	0.015273	0.282202	1	-0.04847	0.000145801	0.0006	-0.0346423	0.00816518	0.0138	-0.00688377	0.666981	0.6588	-0.0481406	1.75552e-101	0.0618374	1.24892e-99	0.0217258	2.10929e-06	-0.00645385	1	0.00631372	1
ENSG00000123094.15	RASSF8	TRUE	-0.143563	7.8426e-05	0.609097	-0.0774086	0.000609452	1	-0.133478	0.000381243	1	-0.0222846	0.869598	1	-0.121278	0.00773914	0.0044	-0.055124	0.274792	0.2677	-0.111193	0.0160038	0.015	-0.0042165	0.000424055	0.21186	3.57324e-99	-0.0748961	0.00081486	-0.0652379	2.96683e-09	-0.794868	0
ENSG00000175548.8	ALG10B	FALSE	-0.00361976	0.035941	1	0.00590563	0.086741	1	0.000712336	0.00743868	1	-0.00132213	0.653517	1	-0.00229764	0.788976	0.7911	0.00722775	0.151101	0.1666	0.00203446	0.577885	0.592	0.00593235	1	-0.00452501	1	-0.0106028	0.0167806	0.000762518	1	0.00420209	1
ENSG00000181790.10	ADGRB1	TRUE	0.00191529	0.0471831	1	0.00609592	0.470002	1	0.00347229	0.170422	1	-0.00134447	0.165174	1	0.00325976	0.89121	0.9123	0.0074404	0.495262	0.512	0.00481676	0.979912	0.9721	0.0424442	2.41927e-122	0.00257263	1	-0.059158	8.025e-103	-0.0642969	4.16667e-85	-0.0381641	5.12896e-14
ENSG00000164463.12	CREBRF	TRUE	-0.0880884	7.74292e-05	0.567878	-0.0936335	3.0536e-05	0.500074	-0.0758521	5.21559e-06	0.159665	-0.12016	0.0722952	0.536806	0.0320719	0.286785	0.285	0.0265268	0.39468	0.3959	0.0443082	0.0978784	0.1183	0.111512	4.43858e-201	-0.0861632	3.4913e-62	-0.0665842	5.52763e-31	-0.19787	8.07599e-106	0.116988	1.43018e-05
ENSG00000260077.1	RP11-254F7.2	FALSE	0.006562	0.00243617	1	0.00491058	0.0125566	1	-0.00276182	0.110278	1	0.00153211	0.73542	1	0.00502989	0.413663	0.4448	0.00337846	0.55877	0.587	-0.00429393	0.38003	0.4204	0.00467022	1	-0.00343935	1	-0.000925105	1	-0.0166847	2.81695e-12	0.0153165	0.000163325
ENSG00000171735.18	CAMTA1	TRUE	0.0559246	0.000576554	1	0.0262459	0.00353402	1	-0.00774581	0.54285	1	0.00275246	0.805089	1	0.0531722	0.0161944	0.0167	0.0234935	0.266659	0.2879	-0.0104983	0.559767	0.5479	0.166349	0	-0.211757	0	-0.0810447	2.07509e-26	-0.0312272	0.180615	0.0355004	1
ENSG00000204387.12	C6orf48	TRUE	-0.093773	8.8075e-05	0.874732	-0.093624	0.000446198	0.752492	-0.0698398	0.00177941	0.648987	-0.0778098	0.0471571	1	-0.0159631	0.444663	0.448	-0.0158142	0.440414	0.4474	0.0079701	0.895107	0.8834	0.00480533	1	-0.0641735	1.90236e-31	-0.00416662	1	0.125375	3.30325e-48	0.0196647	1
ENSG00000240280.6	TCAM1P	FALSE	-0.0141896	7.60446e-05	0.506197	-0.00298445	0.0613663	1	-0.00639915	0.0242596	0.612887	-0.00895974	0.0766587	1	-0.00522982	0.23367	0.3316	0.0059753	0.225981	0.2804	0.00256059	0.640589	0.6386	-0.0151211	1.0687e-62	0.000893531	1	0.0360257	5.82211e-116	-0.00447214	1	0.0164277	0.0206961
ENSG00000025434.18	NR1H3	FALSE	0.00618272	0.247572	1	0.013365	0.0166582	0.5	0.00320504	0.0120641	0.510482	0.000711556	0.803289	1	0.00547116	0.453686	0.5207	0.0126535	0.0838308	0.1215	0.00249349	0.71636	0.7143	0.0127722	9.64157e-10	-0.00169182	1	-0.0268171	1.1994e-31	-0.00375429	1	-0.00642175	1
ENSG00000044090.8	CUL7	TRUE	-0.00528273	0.0475673	1	0.00337393	0.0149293	1	-0.00443406	1.12962e-05	0.345811	-0.00185661	0.721817	1	-0.00342612	0.62541	0.6599	0.00523054	0.574092	0.5926	-0.00257745	0.708363	0.7094	0.0244832	4.99386e-31	-0.0307882	7.6285e-47	-0.014413	1	-0.00384951	1	0.0119559	1
ENSG00000138668.18	HNRNPD	TRUE	0.0402953	0.000565243	1	0.0664154	3.39734e-05	0.500717	0.0757772	0.0252356	1	0.0506093	0.0268493	1	-0.010314	0.643667	0.6545	0.015806	0.562077	0.5713	0.0251679	0.309528	0.3001	-0.125888	9.1411e-182	0.182636	1.76736e-256	-0.0268	1	0.079668	2.61064e-17	-0.0656842	0.000369359
ENSG00000085274.15	MYNN	TRUE	-0.0343376	0.00556309	1	-0.0223612	0.0696325	1	-0.0333509	1.13267e-05	0.346745	-0.0198892	0.196588	1	-0.0144484	0.278195	0.3289	-0.00247196	0.789229	0.792	-0.0134617	0.497704	0.5231	-0.019275	3.96816e-15	0.0239336	9.04039e-14	-0.0221124	1	0.0322367	9.71001e-07	0.016922	1
ENSG00000134072.10	CAMK1	FALSE	0.00355828	0.0557949	1	-0.00425758	0.00666517	1	-0.00705884	0.00508382	1	-0.00282408	0.451856	1	0.00638236	0.235535	0.2323	-0.0014335	0.714318	0.7537	-0.00423476	0.450505	0.4814	-0.00789183	1.3748e-31	0.00581788	2.88717e-08	0.00738985	1.93468e-10	0.0165493	1.29121e-24	-0.0199532	4.53315e-17
ENSG00000103126.14	AXIN1	FALSE	-0.0223605	0.00013913	1	-0.00164247	0.0537075	1	0.0051168	0.203098	0.5	-0.00930498	0.143071	1	-0.0130555	0.0805961	0.1476	0.00766251	0.648065	0.6754	0.0144218	0.288687	0.3048	-0.0116752	1.58609e-15	-0.0100578	1	0.0131222	2.92064e-07	0.0470112	5.8711e-43	0.00397943	1
ENSG00000196531.10	NACA	TRUE	0.0459875	0.000338141	1	0.0332382	2.88192e-08	0.000881541	0.0135832	0.00684212	1	0.0302459	0.0580201	1	0.0157417	0.445781	0.4343	0.00299239	0.874186	0.8741	-0.0166627	0.141592	0.1411	0.0108386	1	0.0573845	1.24766e-37	-0.151408	1.72741e-140	0.00531265	1	0.0135045	1
ENSG00000215154.6	AC141586.5	TRUE	-0.0192831	0.0290052	1	-0.0198813	0.121291	1	-0.000691669	0.235468	0.978285	-0.0300133	0.260044	1	0.0107302	0.502453	0.5531	0.010132	0.603628	0.6358	0.0293216	0.0731873	0.0962	-0.0162593	4.40374e-08	-0.0115813	1	0.0242025	1.34923e-05	0.035108	7.21346e-15	0.0344717	1
ENSG00000203943.8	SAMD13	FALSE	0.00153445	0.0462111	1	0.00302527	0.106996	1	0.00175133	0.41012	1	-0.00320224	0.141289	1	0.0047367	0.0579975	0.0776	0.00622751	0.00553149	0.01	0.00495358	0.029474	0.0506	0.00261414	0.0591133	-0.00140572	1	-0.00325213	0.143539	-0.000833096	1	-0.00185228	1
ENSG00000160932.10	LY6E	TRUE	0.0293448	8.05075e-05	0.528881	0.0341955	3.96269e-05	0.500083	-0.0307918	0.0626291	0.753135	-0.0277438	0.4963	1	0.0570887	0.0690983	0.0572	0.0619393	0.0306376	0.0205	-0.00304798	0.965806	0.977	0.353691	0	-0.137857	5.91985e-71	-0.365728	0	-0.357337	1.23763e-225	-0.352699	9.66148e-125
ENSG00000164050.12	PLXNB1	TRUE	-0.0202455	0.0430115	1	-0.00788988	0.128242	1	-0.0108786	0.00941019	0.500617	-0.00374155	0.423814	1	-0.016504	0.122515	0.1769	-0.00414833	0.77292	0.7707	-0.00713703	0.58572	0.5929	0.0151733	1.91049e-05	0.000502168	1	-0.0133581	1	-0.0290678	6.18275e-07	-0.0185238	0.841142
ENSG00000141627.13	DYM	FALSE	0.00774834	0.139002	1	0.00102233	0.130872	1	-0.0118722	0.000849522	0.502054	-0.00368388	0.340272	1	0.0114322	0.154514	0.1849	0.00470621	0.627083	0.6637	-0.00818828	0.365749	0.3873	0.0044878	1	-0.00216405	1	-0.00883732	1	0.00676496	0.0724831	-0.0109443	1
ENSG00000204859.12	ZBTB48	FALSE	-0.0185308	0.000147044	1	-0.000496409	0.00795178	1	-0.0116481	0.0149585	0.633887	0.00636743	0.519522	1	-0.0248983	0.0198722	0.0475	-0.00686384	0.829482	0.8344	-0.0180155	0.127186	0.1552	0.0114425	1	-0.00330262	1	-0.016267	1	-0.0080631	1	-0.00788754	1
ENSG00000169926.10	KLF13	TRUE	-0.0188047	0.00167907	1	-0.00139548	0.178111	1	-0.0129559	0.00760748	1	-0.0351965	0.0800811	1	0.0163917	0.188633	0.2548	0.033801	0.00872641	0.0201	0.0222406	0.037042	0.0732	0.0103091	0.000244473	-0.0518404	2.25456e-59	0.0248878	0.249361	-0.0228894	1	0.125425	3.15829e-62
ENSG00000230424.1	RP1-43E13.2	FALSE	-0.0105066	0.000257996	1	-0.00877577	0.00165095	0.585514	-0.00634215	0.00134464	1	0.000244813	0.825721	1	-0.0107515	0.0115067	0.015	-0.00902058	0.0221253	0.0289	-0.00658697	0.130126	0.1163	-0.00307057	1.1867e-10	0.00702229	3.89024e-13	-0.00918191	0.000966157	0.00669509	7.96274e-09	-0.000286112	1
ENSG00000181019.12	NQO1	TRUE	-0.11919	0.000417164	1	-0.0568042	0.000403528	1	-0.0910256	0.023406	1	-0.0793064	0.531143	1	-0.039884	0.557527	0.5503	0.0225023	0.415644	0.4243	-0.0117191	0.97389	0.9686	0.455412	0	-0.198151	3.79716e-111	-0.503002	1.5153e-282	-0.506794	1.22719e-215	-0.25881	1.7821e-20
ENSG00000130770.17	ATPIF1	TRUE	0.0295826	9.87035e-05	1	0.0229507	0.000288018	0.695699	-0.00599281	0.0459549	1	-0.0351431	0.0710452	1	0.0647257	0.00345074	0.0039	0.0580938	0.00464404	0.0063	0.0291503	0.172611	0.1639	0.120717	4.30528e-162	-0.113265	2.57376e-94	-0.0900557	3.96542e-23	-0.161033	2.38833e-63	0.159102	6.84852e-35
ENSG00000228526.5	MIR34A	FALSE	0.00845655	0.0947805	1	-0.000573453	0.111495	1	0.00127724	0.00658624	1	0.00826101	0.186347	1	0.000195547	0.989069	0.991	-0.00883446	0.0979416	0.1169	-0.00698377	0.12115	0.1452	0.00116636	1	0.00932876	1.12728e-24	-0.0186053	3.25915e-34	-0.0212645	1.12391e-28	0.0322807	3.81465e-33
ENSG00000024422.11	EHD2	TRUE	-0.0229073	0.00323961	1	-0.00597669	0.00739389	1	-0.0325582	0.0270312	1	-0.0114866	0.475289	1	-0.0114207	0.566131	0.587	0.00550992	0.637149	0.662	-0.0210716	0.2976	0.308	0.156967	0	-0.119622	4.49879e-203	-0.0491192	4.68414e-10	-0.12092	3.33599e-92	-0.200968	1.10214e-156
ENSG00000167106.11	FAM102A	FALSE	-0.0215054	0.0108401	1	-0.00920354	0.272606	1	0.00280821	0.0103002	1	-0.0137576	0.475951	1	-0.00774782	0.347954	0.4076	0.00455409	0.774467	0.781	0.0165658	0.0879602	0.1045	0.00757377	1	-0.0236639	2.37115e-15	0.00672681	0.226401	-0.00235448	1	0.0384151	2.05702e-09
ENSG00000175061.17	LRRC75A-AS1	TRUE	-0.115623	0.00643437	1	-0.200028	5.58708e-11	1.71032e-06	-0.116558	0.000499207	1	-0.0544287	0.262552	1	-0.0611947	0.17614	0.1632	-0.145599	0.000654356	0.0007	-0.062129	0.12823	0.1125	-0.520585	0	-0.32945	1.23182e-149	1.00026	0	0.823692	0	-0.176446	0.00203117
ENSG00000141084.10	RANBP10	FALSE	-0.0141112	0.00479609	1	-0.00441382	0.0261464	1	0.00199505	0.0542876	1	-0.00206879	0.791733	1	-0.0120424	0.0977885	0.1654	-0.00234502	0.872449	0.8839	0.00406385	0.671011	0.6578	-0.00428975	8.75986e-07	-0.000398298	1	0.00176388	1	0.00745064	0.0107218	0.012064	1
[truncated: 28,828 more rows]

## Sheet: Column information
ensembl	Ensembl ID for gene
symbol	Hugo symbol for gene
sister_concordant_gene	Is the gene sister concordant gene or not?
[truncated: 31 more rows]
