# Supplementary material for: Tracing back primed resistance in cancer via sister cells
Source: Nat Commun. 2024 Feb 7;15:1158. doi: 10.1038/s41467-024-45478-7 (PMC10850087; doi:10.1038/s41467-024-45478-7)
Supplement: Supplementary file 6 — Supplementary Data 3 [file 41467_2024_45478_MOESM6_ESM.xlsx]

## Sheet: Sheet1
ID	Description	setSize	enrichmentScore	NES	pvalue	p.adjust	qvalues	rank	leading_edge	core_enrichment	Treatment
GO:0000184	nuclear-transcribed mRNA catabolic process, nonsense-mediated decay	104	0.752810564694895	3.16695835012358	1e-10	2.32368421052632e-08	1.85650969529086e-08	778	tags=62%, list=10%, signal=57%	RPL13A/RPS2/RPS11/RPL3/RPSA/RPL23/RPL27A/RPS23/RPLP0/RPS25/RPL31/RPS16/RPS19/RPL14/RPL18A/RPL28/RPL21/RPS9/RPS14/RPL6/RPS21/RPL4/RPL36A/RPL35/RPL10A/RPL7A/RPL23A/RPS20/RPS8/RPS26/RPS5/RPS27A/RPL10/RPL22/RPS7/RPLP2/RPS18/RPL19/RPS3/RPS12/RPL35A/RPS28/RPL15/EIF3E/RPS17/RPS24/EIF4G1/RPL37A/RPL7/RPL24/RPL27/RPL41/DCP2/RPL18/RPL13/PABPC1/RPL30/RPL8/RPS15A/RPS13/RPL12/RPS10/MAGOHB/RPL32/RPL5	Olaparib
GO:0000956	nuclear-transcribed mRNA catabolic process	160	0.635100731527288	2.8074662459441	1e-10	2.32368421052632e-08	1.85650969529086e-08	801	tags=45%, list=11%, signal=41%	RPL13A/RPS2/RPS11/RPL3/RPSA/RPL23/RPL27A/RPS23/RPLP0/RPS25/RPL31/RPS16/RPS19/RPL14/RPL18A/RPL28/RPL21/RPS9/RPS14/RPL6/RPS21/RPL4/RPL36A/RPL35/RPL10A/RPL7A/RPL23A/RPS20/RPS8/SSB/RPS26/RPS5/RPS27A/RPL10/RPL22/RPS7/RPLP2/RPS18/RPL19/EXOSC5/RPS3/RPS12/RPL35A/RPS28/LSM4/RPL15/EIF3E/RPS17/RPS24/EIF4G1/RPL37A/CSDE1/RPL7/RPL24/RPL27/RPL41/DCP2/RPL18/XRN2/RPL13/PABPC1/RPL30/RPL8/RPS15A/RPS13/RPL12/RPS10/M…	Olaparib
GO:0006401	RNA catabolic process	292	0.521175160874387	2.50276869771442	1e-10	2.32368421052632e-08	1.85650969529086e-08	801	tags=36%, list=11%, signal=34%	NPM1/RPL13A/HNRNPM/RPS2/RPS11/RPL3/RPSA/RPL23/RPL27A/RPS23/IGF2BP1/RPLP0/RPS25/RPL31/RPS16/RPS19/RPL14/RPL18A/RPL28/YBX3/RPL21/RPS9/HNRNPR/RPS14/RPL6/RPS21/RPL4/RPL36A/RPL35/RPL10A/RPL7A/RPL23A/RPS20/RPS8/SSB/RPS26/PSMC3/RPS5/RPS27A/PSME1/RPL10/HNRNPU/HNRNPD/RPL22/RPS7/PSMB1/HNRNPC/RPLP2/RPS18/SET/FUS/RPL19/PSME2/YBX1/EXOSC5/RPS3/RPS12/RPL35A/RPS28/LSM4/RPL15/EIF3E/RPS17/YWHAB/PSMC2/RPS24/PSMA7/E…	Olaparib
GO:0006402	mRNA catabolic process	266	0.536013605299968	2.60613732776191	1e-10	2.32368421052632e-08	1.85650969529086e-08	801	tags=39%, list=11%, signal=36%	NPM1/RPL13A/HNRNPM/RPS2/RPS11/RPL3/RPSA/RPL23/RPL27A/RPS23/IGF2BP1/RPLP0/RPS25/RPL31/RPS16/RPS19/RPL14/RPL18A/RPL28/YBX3/RPL21/RPS9/HNRNPR/RPS14/RPL6/RPS21/RPL4/RPL36A/RPL35/RPL10A/RPL7A/RPL23A/RPS20/RPS8/SSB/RPS26/PSMC3/RPS5/RPS27A/PSME1/RPL10/HNRNPU/HNRNPD/RPL22/RPS7/PSMB1/HNRNPC/RPLP2/RPS18/SET/FUS/RPL19/PSME2/YBX1/EXOSC5/RPS3/RPS12/RPL35A/RPS28/LSM4/RPL15/EIF3E/RPS17/YWHAB/PSMC2/RPS24/PSMA7/E…	Olaparib
GO:0006413	translational initiation	152	0.595242348967894	2.58477812354441	1e-10	2.32368421052632e-08	1.85650969529086e-08	847	tags=52%, list=11%, signal=47%	NPM1/RPL13A/RPS2/RPS11/RPL3/RPSA/RPL23/RPL27A/RPS23/RPLP0/RPS25/RPL31/EIF4B/RPS16/RPS19/RPL14/RPL18A/RPL28/EIF3M/RPL21/RPS9/RPS14/RPL6/RPS21/RPL4/RPL36A/RPL35/RPL10A/RPL7A/RPL23A/RPS20/RPS8/RPS26/RPS5/RPS27A/RPL10/EIF3K/RPL22/RPS7/RPLP2/RPS18/RPL19/EIF3F/RPS3/RPS12/RPL35A/RPS28/RPL15/EIF3E/RPS17/RPS24/EIF4G1/RPL37A/RPL7/RPL24/RPL27/KHDRBS1/RPL41/RPL18/EIF3J/MCTS1/RPL13/EIF4H/PABPC1/RPL30/RPL8/RPS…	Olaparib
GO:0006605	protein targeting	283	0.413510444771894	1.98765670806556	1e-10	2.32368421052632e-08	1.85650969529086e-08	693	tags=28%, list=9%, signal=26%	RPL13A/RPS2/RPS11/RPL3/RPSA/RPL23/RPL27A/RPS23/RPLP0/RPS25/RPL31/RPS16/RPS19/RPL14/ROMO1/RPL18A/RPL28/RPL21/HSPA4/RPS9/HSP90AA1/RPS14/HSPD1/RPL6/RPS21/RPL4/RPL36A/RPL35/RPL10A/RPL7A/RPL23A/RPS20/RPS8/RPS26/RPS5/RPS27A/RPL10/RPL22/RPS7/SLC25A6/RPLP2/RPS18/RPL19/RPS3/RPS12/RPL35A/RPS28/RPL15/RPS17/YWHAB/RPS24/RPL37A/TOMM40/RPL7/NUCB1/RPL24/PEX10/RPL27/FIS1/AIFM1/HACL1/RPL41/PDCD5/RPL18/YWHAQ/NACA/F…	Olaparib
GO:0006612	protein targeting to membrane	140	0.623600899387768	2.73296532434483	1e-10	2.32368421052632e-08	1.85650969529086e-08	680	tags=43%, list=9%, signal=40%	RPL13A/RPS2/RPS11/RPL3/RPSA/RPL23/RPL27A/RPS23/RPLP0/RPS25/RPL31/RPS16/RPS19/RPL14/RPL18A/RPL28/RPL21/RPS9/RPS14/RPL6/RPS21/RPL4/RPL36A/RPL35/RPL10A/RPL7A/RPL23A/RPS20/RPS8/RPS26/RPS5/RPS27A/RPL10/RPL22/RPS7/RPLP2/RPS18/RPL19/RPS3/RPS12/RPL35A/RPS28/RPL15/RPS17/RPS24/RPL37A/RPL7/RPL24/RPL27/FIS1/RPL41/RPL18/NACA/RPL13/RPL30/RPL8/RPS15A/RPS13/RPL12/RPS10	Olaparib
GO:0006613	cotranslational protein targeting to membrane	97	0.737462537113768	3.08128781872402	1e-10	2.32368421052632e-08	1.85650969529086e-08	680	tags=60%, list=9%, signal=55%	RPL13A/RPS2/RPS11/RPL3/RPSA/RPL23/RPL27A/RPS23/RPLP0/RPS25/RPL31/RPS16/RPS19/RPL14/RPL18A/RPL28/RPL21/RPS9/RPS14/RPL6/RPS21/RPL4/RPL36A/RPL35/RPL10A/RPL7A/RPL23A/RPS20/RPS8/RPS26/RPS5/RPS27A/RPL10/RPL22/RPS7/RPLP2/RPS18/RPL19/RPS3/RPS12/RPL35A/RPS28/RPL15/RPS17/RPS24/RPL37A/RPL7/RPL24/RPL27/RPL41/RPL18/RPL13/RPL30/RPL8/RPS15A/RPS13/RPL12/RPS10	Olaparib
GO:0006614	SRP-dependent cotranslational protein targeting to membrane	93	0.778012026719996	3.21777994894058	1e-10	2.32368421052632e-08	1.85650969529086e-08	680	tags=62%, list=9%, signal=57%	RPL13A/RPS2/RPS11/RPL3/RPSA/RPL23/RPL27A/RPS23/RPLP0/RPS25/RPL31/RPS16/RPS19/RPL14/RPL18A/RPL28/RPL21/RPS9/RPS14/RPL6/RPS21/RPL4/RPL36A/RPL35/RPL10A/RPL7A/RPL23A/RPS20/RPS8/RPS26/RPS5/RPS27A/RPL10/RPL22/RPS7/RPLP2/RPS18/RPL19/RPS3/RPS12/RPL35A/RPS28/RPL15/RPS17/RPS24/RPL37A/RPL7/RPL24/RPL27/RPL41/RPL18/RPL13/RPL30/RPL8/RPS15A/RPS13/RPL12/RPS10	Olaparib
GO:0019080	viral gene expression	162	0.60991531855033	2.71384105163168	1e-10	2.32368421052632e-08	1.85650969529086e-08	680	tags=42%, list=9%, signal=39%	RPL13A/RPS2/RPS11/RPL3/RPSA/RPL23/RPL27A/RPS23/RPLP0/RPS25/RPL31/RPS16/RPS19/RPL14/RPL18A/RPL28/RPL21/RPS9/NELFCD/RPS14/RPL6/RPS21/RPL4/RPL36A/RPL35/RPL10A/RPL7A/RPL23A/RPS20/RPS8/SSB/HMGA2/RPS26/PSMC3/RPS5/RPS27A/RPL10/RPL22/RPS7/RPLP2/RPS18/RPL19/EIF3F/RPS3/RPS12/RPL35A/RPS28/RPL15/RPS17/RPS24/HDAC1/RPL37A/RPL7/RPL24/DHX9/RPL27/RPL41/NUP37/RPL18/RANBP2/MCTS1/RPL13/RPL30/RPL8/RPS15A/RPS13/RPL12/…	Olaparib
GO:0019083	viral transcription	146	0.62677101260385	2.73774143789015	1e-10	2.32368421052632e-08	1.85650969529086e-08	680	tags=45%, list=9%, signal=41%	RPL13A/RPS2/RPS11/RPL3/RPSA/RPL23/RPL27A/RPS23/RPLP0/RPS25/RPL31/RPS16/RPS19/RPL14/RPL18A/RPL28/RPL21/RPS9/NELFCD/RPS14/RPL6/RPS21/RPL4/RPL36A/RPL35/RPL10A/RPL7A/RPL23A/RPS20/RPS8/HMGA2/RPS26/PSMC3/RPS5/RPS27A/RPL10/RPL22/RPS7/RPLP2/RPS18/RPL19/RPS3/RPS12/RPL35A/RPS28/RPL15/RPS17/RPS24/HDAC1/RPL37A/RPL7/RPL24/DHX9/RPL27/RPL41/NUP37/RPL18/RANBP2/RPL13/RPL30/RPL8/RPS15A/RPS13/RPL12/RPS10	Olaparib
GO:0022613	ribonucleoprotein complex biogenesis	325	0.458442535016801	2.26608636666666	1e-10	2.32368421052632e-08	1.85650969529086e-08	872	tags=30%, list=11%, signal=28%	NPM1/RPL13A/RPS2/RPL3/NHP2/RPSA/RPLP0/EIF4B/RPS16/SNRPD2/RPS19/RPL14/FBL/HSP90AB1/RPS27L/EIF3M/PRKDC/NSA2/RPS9/HSP90AA1/RPS14/RPL6/RPS21/RPL35/RAN/RPL10A/RPL7A/RPL23A/RPS8/RPS5/RPL10/SNRPF/XRCC5/EIF3K/RPS7/RRS1/SRSF5/SNRPD3/EXOSC5/EIF3F/PA2G4/NOP16/RPL35A/RPS28/LSM4/EIF3E/RPS17/RPS24/RBMX/MRPL11/RUVBL1/RPL7/SF3B1/WDR12/RPL24/ZNHIT6/CLNS1A/DHX9/RPL27/DDX21/GEMIN5/SRSF1/GTPBP10/EIF3J/WDR75/PTGES3/C…	Olaparib
GO:0022618	ribonucleoprotein complex assembly	138	0.550759160372304	2.41294259878979	1e-10	2.32368421052632e-08	1.85650969529086e-08	864	tags=40%, list=11%, signal=36%	RPL13A/RPL3/RPSA/RPLP0/EIF4B/SNRPD2/RPS19/HSP90AB1/RPS27L/EIF3M/PRKDC/HSP90AA1/RPS14/RPL6/RPL23A/RPS5/RPL10/SNRPF/XRCC5/EIF3K/RRS1/SRSF5/SNRPD3/EIF3F/RPS28/LSM4/EIF3E/RBMX/MRPL11/RUVBL1/SF3B1/RPL24/ZNHIT6/CLNS1A/DHX9/GEMIN5/SRSF1/EIF3J/PTGES3/SF3A1/MCTS1/PRPF6/EIF4H/RPL12/RPS10/FASTKD2/EIF3I/PIH1D1/EIF3H/RPL5/TGS1/PRPF19/EIF3L/SNRPC/AGO1	Olaparib
GO:0042254	ribosome biogenesis	229	0.450373977070068	2.0580720924928	1e-10	2.32368421052632e-08	1.85650969529086e-08	872	tags=28%, list=11%, signal=26%	NPM1/RPS2/RPL3/NHP2/RPSA/RPLP0/RPS16/RPS19/RPL14/FBL/RPS27L/PRKDC/NSA2/RPS9/RPS14/RPL6/RPS21/RPL35/RAN/RPL10A/RPL7A/RPL23A/RPS8/RPS5/RPL10/XRCC5/RPS7/RRS1/EXOSC5/PA2G4/NOP16/RPL35A/RPS28/RPS17/RPS24/MRPL11/RPL7/WDR12/RPL24/ZNHIT6/RPL27/DDX21/GTPBP10/WDR75/C1QBP/XRN2/DDX18/NOC2L/PWP1/NOP14/NUDT16/RPL12/RPS10/DDX54/NOB1/FASTKD2/DDX3X/CHD7/PIH1D1/RPL5/XPO1/DKC1/WDR3/DIMT1/SURF6	Olaparib
GO:0045047	protein targeting to ER	104	0.716501356004465	3.01421108933674	1e-10	2.32368421052632e-08	1.85650969529086e-08	680	tags=57%, list=9%, signal=52%	RPL13A/RPS2/RPS11/RPL3/RPSA/RPL23/RPL27A/RPS23/RPLP0/RPS25/RPL31/RPS16/RPS19/RPL14/RPL18A/RPL28/RPL21/RPS9/RPS14/RPL6/RPS21/RPL4/RPL36A/RPL35/RPL10A/RPL7A/RPL23A/RPS20/RPS8/RPS26/RPS5/RPS27A/RPL10/RPL22/RPS7/RPLP2/RPS18/RPL19/RPS3/RPS12/RPL35A/RPS28/RPL15/RPS17/RPS24/RPL37A/RPL7/RPL24/RPL27/RPL41/RPL18/PMM2/RPL13/RPL30/RPL8/RPS15A/RPS13/RPL12/RPS10	Olaparib
GO:0070972	protein localization to endoplasmic reticulum	126	0.605044372537043	2.59870447275126	1e-10	2.32368421052632e-08	1.85650969529086e-08	680	tags=48%, list=9%, signal=44%	RPL13A/RPS2/RPS11/RPL3/RPSA/RPL23/RPL27A/RPS23/RPLP0/RPS25/RPL31/RPS16/RPS19/RPL14/RPL18A/RPL28/RPL21/RPS9/RPS14/RPL6/RPS21/RPL4/RPL36A/RPL35/RPL10A/RPL7A/RPL23A/RPS20/RPS8/RPS26/RPS5/RPS27A/RPL10/RPL22/RPS7/RPLP2/RPS18/RPL19/RPS3/RPS12/RPL35A/RPS28/RPL15/RPS17/RPS24/RPL37A/RPL7/RPL24/KDELR1/RPL27/RPL41/RPL18/PMM2/RPL13/RPL30/RPL8/RPS15A/RPS13/RPL12/RPS10	Olaparib
GO:0071826	ribonucleoprotein complex subunit organization	142	0.521326682270183	2.28851486924277	1e-10	2.32368421052632e-08	1.85650969529086e-08	864	tags=39%, list=11%, signal=35%	RPL13A/RPL3/RPSA/RPLP0/EIF4B/SNRPD2/RPS19/HSP90AB1/RPS27L/EIF3M/PRKDC/HSP90AA1/RPS14/RPL6/RPL23A/RPS5/RPL10/SNRPF/XRCC5/EIF3K/RRS1/SRSF5/SNRPD3/EIF3F/RPS28/LSM4/EIF3E/RBMX/MRPL11/RUVBL1/SF3B1/RPL24/ZNHIT6/CLNS1A/DHX9/GEMIN5/SRSF1/EIF3J/PTGES3/SF3A1/MCTS1/PRPF6/EIF4H/RPL12/RPS10/FASTKD2/EIF3I/PIH1D1/EIF3H/RPL5/TGS1/PRPF19/EIF3L/SNRPC/AGO1	Olaparib
GO:0072599	establishment of protein localization to endoplasmic reticulum	106	0.702082603910226	2.95054664981376	1e-10	2.32368421052632e-08	1.85650969529086e-08	680	tags=56%, list=9%, signal=51%	RPL13A/RPS2/RPS11/RPL3/RPSA/RPL23/RPL27A/RPS23/RPLP0/RPS25/RPL31/RPS16/RPS19/RPL14/RPL18A/RPL28/RPL21/RPS9/RPS14/RPL6/RPS21/RPL4/RPL36A/RPL35/RPL10A/RPL7A/RPL23A/RPS20/RPS8/RPS26/RPS5/RPS27A/RPL10/RPL22/RPS7/RPLP2/RPS18/RPL19/RPS3/RPS12/RPL35A/RPS28/RPL15/RPS17/RPS24/RPL37A/RPL7/RPL24/RPL27/RPL41/RPL18/PMM2/RPL13/RPL30/RPL8/RPS15A/RPS13/RPL12/RPS10	Olaparib
GO:0090150	establishment of protein localization to membrane	220	0.460933896316799	2.0851955477218	1e-10	2.32368421052632e-08	1.85650969529086e-08	680	tags=31%, list=9%, signal=29%	RPL13A/RPS2/RPS11/RPL3/RPSA/RPL23/RPL27A/RPS23/RPLP0/RPS25/RPL31/RPS16/RPS19/RACK1/RPL14/ROMO1/RPL18A/RPL28/RPL21/HSPA4/RPS9/KRT18/HSP90AA1/RPS14/RPL6/RPS21/RPL4/RPL36A/RPL35/RPL10A/RPL7A/RPL23A/RPS20/RPS8/RPS26/RPS5/RPS27A/RPL10/RPL22/RPS7/RPLP2/RPS18/RPL19/RPS3/RPS12/RPL35A/RPS28/RPL15/RPS17/YWHAB/RPS24/RPL37A/BAX/RPL7/RPL24/RPL27/FIS1/RPL41/PDCD5/RPL18/YWHAQ/NACA/RPL13/RPL30/RPL8/RPS15A/RPS13/…	Olaparib
GO:0002181	cytoplasmic translation	83	0.579878744801164	2.36614548980436	7.54676097319641e-09	1.66594748483311e-06	1.33101031690427e-06	893	tags=47%, list=12%, signal=42%	RPL13A/RPSA/RPS23/RPLP0/RPL31/EIF4B/RPL18A/YBX3/EIF3M/RPL6/RPS21/RPL36A/RPL10A/RPS26/EIF3K/RPL22/RPL19/EIF3F/RPL35A/RPS28/RPL15/EIF3E/EIF4G1/RPL24/DHX9/RPL41/RPL18/EIF3J/MCTS1/EIF4H/RPL30/RPL8/EIF3I/RPL32/EIF3H/DPH5/EIF3L/EIF2B3/DPH2	Olaparib
GO:0042255	ribosome assembly	50	0.645580230569529	2.32599109719428	1.44070857492587e-07	3.02891826585605e-05	2.41995711006345e-05	778	tags=46%, list=10%, signal=42%	NPM1/RPL3/RPSA/RPLP0/RPS19/RPS27L/PRKDC/RPS14/RPL6/RPL23A/RPS5/RPL10/XRCC5/RRS1/RPS28/MRPL11/RPL24/C1QBP/RPL12/RPS10/FASTKD2/DDX3X/RPL5	Olaparib
GO:0042273	ribosomal large subunit biogenesis	57	0.607699005483741	2.29988596664151	1.56842714585803e-07	3.1475481131651e-05	2.51473653864606e-05	778	tags=44%, list=10%, signal=40%	NPM1/RPL3/NHP2/RPLP0/RPL14/NSA2/RPL6/RPL35/RPL10A/RPL7A/RPL23A/RPL10/RRS1/NOP16/RPL35A/MRPL11/RPL7/WDR12/RPL24/ZNHIT6/DDX18/NOC2L/RPL12/FASTKD2/RPL5	Olaparib
GO:0042274	ribosomal small subunit biogenesis	60	0.569980227387753	2.17691495258899	1.22430759503964e-06	0.000235013827482609	0.000187764519495553	1126	tags=43%, list=15%, signal=37%	NPM1/RPSA/RPS16/RPS19/RPS27L/PRKDC/RPS14/RPS21/RPS8/RPS5/XRCC5/RPS7/RRS1/RPS28/RPS17/RPS24/NOP14/RPS10/NOB1/WDR3/SURF6/RPS15/DCAF13/TBL3/RPP40/NAT10	Olaparib
GO:0000377	RNA splicing, via transesterification reactions with bulged adenosine as nucleophile	241	0.359075254461116	1.69187239890002	1.48376265830011e-06	0.000262032485455799	0.000209351101808996	835	tags=24%, list=11%, signal=22%	HNRNPA1/NCL/HNRNPA3/HNRNPM/SNRPD2/RBM3/HNRNPF/HNRNPK/HNRNPR/HNRNPA2B1/NONO/IK/HNRNPL/SFPQ/SNRNP70/KDM1A/SNRPF/HNRNPU/SRSF7/HNRNPD/HNRNPC/FUS/PNN/SRSF3/YBX1/SRSF5/SNRPD3/SRRM2/LSM4/U2AF2/RBMX/LSM8/SF3B1/SRRT/CLNS1A/DHX9/KHDRBS1/GEMIN5/DDX46/SRSF1/SNRNP25/C1QBP/SF3A1/SF3B5/PRPF6/ZCRB1/PABPC1/CDC5L/CCAR1/CWC15/MAGOHB/HNRNPH3/POLR2G/TGS1/PRPF19/SNRPC/SNRNP48	Olaparib
GO:0000398	mRNA splicing, via spliceosome	241	0.359075254461116	1.69187239890002	1.48376265830011e-06	0.000262032485455799	0.000209351101808996	835	tags=24%, list=11%, signal=22%	HNRNPA1/NCL/HNRNPA3/HNRNPM/SNRPD2/RBM3/HNRNPF/HNRNPK/HNRNPR/HNRNPA2B1/NONO/IK/HNRNPL/SFPQ/SNRNP70/KDM1A/SNRPF/HNRNPU/SRSF7/HNRNPD/HNRNPC/FUS/PNN/SRSF3/YBX1/SRSF5/SNRPD3/SRRM2/LSM4/U2AF2/RBMX/LSM8/SF3B1/SRRT/CLNS1A/DHX9/KHDRBS1/GEMIN5/DDX46/SRSF1/SNRNP25/C1QBP/SF3A1/SF3B5/PRPF6/ZCRB1/PABPC1/CDC5L/CCAR1/CWC15/MAGOHB/HNRNPH3/POLR2G/TGS1/PRPF19/SNRPC/SNRNP48	Olaparib
GO:0000375	RNA splicing, via transesterification reactions	243	0.35483492184654	1.68142174893737	3.17303490767127e-06	0.00053880573528341	0.000430479351239127	835	tags=23%, list=11%, signal=22%	HNRNPA1/NCL/HNRNPA3/HNRNPM/SNRPD2/RBM3/HNRNPF/HNRNPK/HNRNPR/HNRNPA2B1/NONO/IK/HNRNPL/SFPQ/SNRNP70/KDM1A/SNRPF/HNRNPU/SRSF7/HNRNPD/HNRNPC/FUS/PNN/SRSF3/YBX1/SRSF5/SNRPD3/SRRM2/LSM4/U2AF2/RBMX/LSM8/SF3B1/SRRT/CLNS1A/DHX9/KHDRBS1/GEMIN5/DDX46/SRSF1/SNRNP25/C1QBP/SF3A1/SF3B5/PRPF6/ZCRB1/PABPC1/CDC5L/CCAR1/CWC15/MAGOHB/HNRNPH3/POLR2G/TGS1/PRPF19/SNRPC/SNRNP48	Olaparib
GO:0043270	positive regulation of ion transport	93	-0.601888655174233	-1.88326896933465	4.55955094841526e-06	0.00074557101619457	0.000595674667763725	601	tags=20%, list=8%, signal=19%	SNCA/TSPO/ATP1B3/CEBPB/ATP1B1/ATF4/S100A1/MYLK/ARL6IP1/FABP3/LGALS3/ITGB1/ARF1/CALM2/CAV1/KIF5B/THY1/EDN1/APOE	Olaparib
GO:0001909	leukocyte mediated cytotoxicity	26	-0.772327283051271	-2.00288875511874	5.11120992190511e-06	0.000805928278757537	0.000643897159710677	954	tags=50%, list=13%, signal=44%	PVR/TUBB4B/TUSC2/CTSC/TUBB/CEBPG/IL7R/HLA-E/CRK/NECTIN2/B2M/HLA-A/HLA-B	Olaparib
GO:0036003	positive regulation of transcription from RNA polymerase II promoter in response to stress	18	-0.8265162384475	-1.97023807294493	5.70562455175217e-06	0.000868632151585719	0.000693994478145972	953	tags=61%, list=13%, signal=54%	ATF6/TP53/MUC1/VEGFA/HSF1/CEBPB/DDIT3/HIF1A/ATF4/NFE2L2/ATF3	Olaparib
GO:0009611	response to wounding	292	-0.463544972972784	-1.57571074731071	7.80476152444057e-06	0.00114860073768017	0.000917675644505276	1383	tags=27%, list=18%, signal=23%	VCL/MAP2K1/ANO6/PROCR/PLAUR/TGFB2/ARFGEF1/ZFP36L2/ETS1/ADM/MSX2/RAB5A/APOA1/VKORC1/KLK6/CORO1B/CD59/MYH10/CD9/GSN/MAFF/TNC/SOD1/MCAM/HHEX/IRF1/SDC4/XBP1/GNB1/GRN/PLEC/VEGFA/TPM1/ACTB/WNT7A/HMOX1/MAFG/COL3A1/SPARC/ZFP36/TSPO/MYH9/THBS1/SERPINE1/DPYSL3/CSRP1/CLDN4/MACF1/PLAU/CST3/TLN1/AXL/GNAS/HBEGF/CERS2/CDK1/A2M/ARF4/FGFR1OP2/CRK/HIF1A/MYLK/PLSCR1/NFE2L2/CD44/ITGB1/FN1/RAC1/RHOC/MYL12A/ID3/CAV1/J…	Olaparib
GO:0006897	endocytosis	255	-0.476196523329374	-1.60982878224344	8.69244343474986e-06	0.00123797218594905	0.000989079047532998	1675	tags=33%, list=22%, signal=26%	MAPK1/ACTN4/IGF2R/RAB7A/GATA2/CAP1/SCARB2/CYTH2/PI4KB/CXCL16/PACSIN2/HEATR5A/RAB5C/APP/ARHGAP12/ANO6/ABL2/DNM3/EPS15/TMPRSS3/ADM/VPS28/RAB5A/DBNL/MKLN1/APOA1/CFI/NECAP2/ROCK1/RABGAP1L/ATP6V1H/RHOG/CD9/GSN/SNCG/JMJD6/APOC1/WASL/FNBP1L/EZR/HSPG2/GRB2/CAV2/ITSN1/VEGFA/SNCA/ACTB/MAPKAPK2/LGALS3BP/SPARC/RABEP1/AAK1/ARF6/MYH9/THBS1/CTTN/SERPINE1/CD63/SNX9/GULP1/EPN2/HSPH1/FLOT1/AXL/BCL2L1/CLTB/CXCL8/DA…	Olaparib
GO:1902905	positive regulation of supramolecular fiber organization	113	-0.564998431542159	-1.81110172542507	1.10991093509349e-05	0.0015313302432618	0.0012234577445718	1416	tags=35%, list=19%, signal=29%	ARHGEF5/APP/CDC42EP1/SYNPO/DRG1/APOA1/NCKAP1/CORO1B/PFN2/CLIP1/GSN/WASL/SDC4/ACTR2/GRB2/CCDC88A/TPM1/RAPGEF3/VASP/BRK1/DSTN/ARF6/CTTN/MET/MYO1C/SNX9/ARPC5L/HSPA1B/ARPC2/LIMCH1/S100A10/CDC42EP3/ARPC5/CLU/RAC1/RHOC/ARF1/EDN1/MAP1B/APOE	Olaparib
GO:0090066	regulation of anatomical structure size	231	-0.480634468423578	-1.61773076464189	1.1720091090811e-05	0.00156800612624032	0.00125275997592688	1444	tags=29%, list=19%, signal=24%	RB1CC1/PLXNA4/GDI1/ANO6/BMPR2/CDC42EP1/ARFGEF1/GOLGA4/CAPG/PREX1/ADM/RAB5A/DBNL/ECE1/ROCK1/NCKAP1/CORO1B/ATG5/PFN2/AKT1/GSN/SOD1/WASL/TMSB10/SEMA3C/FLII/ACTR2/EZR/GRB2/MAP2/SOD2/VEGFA/WNT7A/HMOX1/VASP/BRK1/DSTN/ARF6/IL7R/COTL1/CTTN/MYO1C/SNX9/ARPC5L/MACF1/ACTA2/LAMTOR5/ARPC2/SPTAN1/MTPN/CDC42EP3/ARPC5/GCLM/HAX1/RTN4/LIMA1/FN1/RAC1/ARF1/PAFAH1B1/CAV1/IFRD1/PPP1R15A/TNFRSF12A/EDN1/MAP1B/APOE	Olaparib
GO:0060337	type I interferon signaling pathway	51	-0.668082487168027	-1.95450218209302	1.39562368695138e-05	0.00169095859810372	0.00135099296948097	804	tags=39%, list=11%, signal=35%	IRF1/GBP2/IFNAR1/SP100/IFIT1/YTHDF2/PSMB8/IFIT3/HLA-E/IFIT2/EGR1/IFITM2/HLA-C/IFI6/IFITM3/MX1/ISG15/HLA-A/HLA-B/IFI27	Olaparib
GO:0071357	cellular response to type I interferon	51	-0.668082487168027	-1.95450218209302	1.39562368695138e-05	0.00169095859810372	0.00135099296948097	804	tags=39%, list=11%, signal=35%	IRF1/GBP2/IFNAR1/SP100/IFIT1/YTHDF2/PSMB8/IFIT3/HLA-E/IFIT2/EGR1/IFITM2/HLA-C/IFI6/IFITM3/MX1/ISG15/HLA-A/HLA-B/IFI27	Olaparib
GO:0010243	response to organonitrogen compound	484	-0.419658882432067	-1.44783231156997	1.41447191632508e-05	0.00169095859810372	0.00135099296948097	1185	tags=22%, list=16%, signal=20%	DNAJB9/SIRT2/YWHAG/VKORC1/SOX9/ROCK1/MAP1LC3A/KBTBD2/ATP6V1H/ATP6V1C1/CCND1/SLC2A1/MMP2/AKT1/CD9/GSN/PHIP/PEMT/TP53/PCNA/SOD1/HHEX/USP25/TMUB1/DERL2/ACTR2/HM13/STC2/CACYBP/EZR/GRB2/CAV2/XBP1/TMBIM6/GNB1/SRSF4/ATP6V1E1/STAT3/CASP4/RAPGEF3/SDF2L1/SNCA/ACTB/CDKN1A/CCND3/DERL1/FOSL1/COL3A1/GOLPH3/RRAGA/SPARC/TSPO/FOS/ATP2B4/ATP6V0D1/EIF4EBP1/RAB10/BAD/FBXO2/HSF1/SLC25A33/MYO1C/TRIM16/DUSP1/HERPUD1/AD…	Olaparib
GO:0043112	receptor metabolic process	87	-0.585452346265507	-1.82074210898741	1.41711139591931e-05	0.00169095859810372	0.00135099296948097	1420	tags=40%, list=19%, signal=33%	RAB11B/CAMLG/CAPN1/DNM3/EPS15/ADM/ANKRD13C/RAB5A/MKLN1/ECE1/DTX3L/MYLIP/CD9/EZR/GRB2/VEGFA/SNCA/RAB29/CD63/OPTN/FLOT1/SH3GLB1/CXCL8/CD81/HIF1A/EFNB2/CHMP5/SDCBP/CLTA/ITGB1/ARF1/MX1/CAV1/EDN1/APOE	Olaparib
GO:1902903	regulation of supramolecular fiber organization	196	-0.493346902886139	-1.64874120408501	1.48106522042458e-05	0.00172076393373014	0.00137480597053816	1326	tags=30%, list=17%, signal=25%	CIB1/CDC42EP1/ARFGEF1/SYNPO/CAPG/PREX1/DRG1/DBNL/APOA1/ROCK1/NCKAP1/CORO1B/AKAP13/PFN2/CLIP1/GSN/PAK2/WASL/TMSB10/SDC4/FLII/ACTR2/GRB2/CCDC88A/MAP2/TPM1/RAPGEF3/SNCA/VASP/BRK1/DSTN/ARF6/COTL1/CTTN/MET/MYO1C/SNX9/ARPC5L/HSPA1B/ARPC2/LIMCH1/SPTAN1/CAMSAP2/MTPN/S100A10/CDC42EP3/ARPC5/HSPA8/HAX1/LIMA1/CLU/RAC1/RHOC/ARF1/CRYAB/EDN1/MAP1B/APOE	Olaparib
GO:0061024	membrane organization	439	-0.43097419587741	-1.48052518146692	1.61376531307193e-05	0.00182686509159297	0.0014595755908513	1503	tags=28%, list=20%, signal=24%	PLEKHA3/TRAPPC10/MTX2/E2F1/YKT6/PACSIN2/SYNGR1/VAPA/TRAPPC3/OSBPL8/ARHGAP12/ANO6/NPC2/DYNLT1/DNM3/TGFB2/EPS15/TIMM9/SNAP47/CDH2/CHMP4C/RAB5A/TP53BP2/YWHAG/APOA1/ANKLE2/CTSZ/RHOG/CD59/TRAPPC4/STX4/MYH10/CLIP1/AKT1/CD9/GSN/TP53/REEP3/CTDNEP1/SOD1/WASL/FNBP1L/PPP2CA/TOR1AIP1/STX18/ACTR2/TIMM50/RALA/GRB2/SAR1B/CAV2/MTCH1/CCDC88A/YWHAH/AKAP8L/PPP6C/ITSN1/STAT3/CTSC/CEP55/STX12/SNCA/ACTB/TIMM22/RER1/ND…	Olaparib
GO:0034340	response to type I interferon	53	-0.657667983901382	-1.93597688127293	1.79768857777619e-05	0.00198419876772046	0.00158527748003368	804	tags=38%, list=11%, signal=34%	IRF1/GBP2/IFNAR1/SP100/IFIT1/YTHDF2/PSMB8/IFIT3/HLA-E/IFIT2/EGR1/IFITM2/HLA-C/IFI6/IFITM3/MX1/ISG15/HLA-A/HLA-B/IFI27	Olaparib
GO:0006364	rRNA processing	168	0.378121290158305	1.67733767073302	1.85844564013251e-05	0.00200122865882562	0.00159888352762106	856	tags=24%, list=11%, signal=22%	RPS2/NHP2/RPS16/RPS19/RPL14/FBL/PRKDC/NSA2/RPS9/RPS14/RPS21/RPL35/RPL10A/RPL7A/RPS8/RPS7/RRS1/EXOSC5/PA2G4/RPL35A/RPS28/RPS17/RPS24/RPL7/WDR12/ZNHIT6/RPL27/DDX21/WDR75/XRN2/DDX18/NOP14/NUDT16/DDX54/NOB1/CHD7/PIH1D1/RPL5/DKC1/WDR3/DIMT1	Olaparib
GO:0008380	RNA splicing	298	0.315211893051214	1.50967917755384	1.92336018554697e-05	0.00201058554701001	0.00160635922227586	1007	tags=25%, list=13%, signal=23%	HNRNPA1/NCL/HNRNPA3/HNRNPM/SNRPD2/RBM3/HNRNPF/HNRNPK/HNRNPR/HNRNPA2B1/NONO/IK/HNRNPL/SFPQ/SNRNP70/RPS26/KDM1A/SNRPF/HNRNPU/SRSF7/HNRNPD/HNRNPC/FUS/PNN/ZRANB2/SRSF3/YBX1/SRSF5/SNRPD3/SRRM2/LSM4/THOC7/THOC3/U2AF2/RBMX/LSM8/SF3B1/SRRT/CLNS1A/DHX9/KHDRBS1/GEMIN5/DDX46/SRSF1/SNRNP25/C1QBP/SF3A1/SF3B5/PRPF6/ZCRB1/PABPC1/CDC5L/RPS13/CCAR1/CWC15/MAGOHB/ACIN1/ZNF326/HNRNPH3/POLR2G/TGS1/PRPF19/THOC6/SNRPC/…	Olaparib
GO:0006898	receptor-mediated endocytosis	117	-0.547978796996747	-1.76675740829355	1.95821468904712e-05	0.00201058554701001	0.00160635922227586	1328	tags=36%, list=17%, signal=30%	DNM3/EPS15/ADM/RAB5A/DBNL/MKLN1/APOA1/CD9/APOC1/WASL/FNBP1L/EZR/HSPG2/GRB2/CAV2/ITSN1/VEGFA/SNCA/SPARC/AAK1/ARF6/CTTN/SERPINE1/CD63/SNX9/HSPH1/FLOT1/CLTB/CXCL8/DAB2/CD81/EFNB2/SDCBP/CLTA/ITGB1/CLU/RAC1/B2M/ARF1/MX1/CAV1/APOE	Olaparib
GO:0010256	endomembrane system organization	221	-0.48145825591304	-1.61596660057431	2.27458318972925e-05	0.00222679158114926	0.00177909723751116	1952	tags=36%, list=26%, signal=27%	RAB3GAP2/TSG101/SEC31A/UBXN2A/LPIN1/CHMP3/PLK1/VMP1/SYT11/ARHGAP21/STAM/MAPK1/RAB7A/NDEL1/MFSD14A/RAB11A/VPS25/BLZF1/SCARB2/LAMTOR1/PACSIN2/SYNGR1/TMF1/MAP2K1/ANO6/PLK3/BAG5/TGFB2/ARFGEF1/VPS28/CHMP4C/ANKLE2/SEC61A1/STX4/MYH10/TMED5/AKT1/GSN/REEP3/CTDNEP1/CSNK1A1/SOD1/WASL/FNBP1L/PPP2CA/TOR1AIP1/TOR1AIP2/STX18/CAV2/AKAP8L/NDRG1/GOLPH3/RAB29/MYH9/RAB10/RAB18/OPTN/SNX9/FLOT1/TMED4/SH3GLB1/CDK1/TRAM…	Olaparib
GO:1903793	positive regulation of anion transport	19	-0.808515260583763	-1.96456101810771	2.29925590054772e-05	0.00222679158114926	0.00177909723751116	328	tags=37%, list=4%, signal=35%	CEBPB/ATF4/ARL6IP1/FABP3/ITGB1/EDN1/APOE	Olaparib
GO:1903311	regulation of mRNA metabolic process	220	0.346093174122428	1.56567341118474	2.32009994864929e-05	0.00222679158114926	0.00177909723751116	707	tags=23%, list=9%, signal=21%	HNRNPA1/NPM1/NCL/HNRNPM/IGF2BP1/RBM3/HNRNPK/YBX3/HNRNPR/HNRNPA2B1/IK/HNRNPL/CCNB1/SNRNP70/PSMC3/RPS27A/PSME1/HNRNPU/SRSF7/HNRNPD/PSMB1/HNRNPC/SET/FUS/PSME2/SRSF3/YBX1/SRSF5/EXOSC5/U2AF2/YWHAB/PSMC2/RBMX/PSMA7/EIF4G1/PSME4/DHX9/KHDRBS1/SRSF1/DCP2/PSMC6/SERBP1/PSMD1/PSMD2/C1QBP/PSMC1/PABPC1/ANP32A/APEX1/FASTKD2	Olaparib
GO:0007009	plasma membrane organization	50	-0.660333628451321	-1.92203253652726	2.92607583006172e-05	0.00274864357228138	0.00219603137884363	989	tags=40%, list=13%, signal=35%	STX4/MYH10/AKT1/GSN/SOD1/WASL/FNBP1L/CAV2/NDRG1/MYH9/SNX9/FLOT1/SH3GLB1/SERP1/ASAP1/DEGS1/PLSCR1/PSAP/CLU/CAV1	Olaparib
GO:0016072	rRNA metabolic process	174	0.369101451385678	1.62840114780573	3.09848985339098e-05	0.00284996514640024	0.00227698234620903	856	tags=24%, list=11%, signal=21%	RPS2/NHP2/RPS16/RPS19/RPL14/FBL/PRKDC/NSA2/RPS9/RPS14/RPS21/RPL35/RPL10A/RPL7A/RPS8/RPS7/RRS1/EXOSC5/PA2G4/RPL35A/RPS28/RPS17/RPS24/RPL7/WDR12/ZNHIT6/RPL27/DDX21/WDR75/XRN2/DDX18/NOP14/NUDT16/DDX54/NOB1/CHD7/PIH1D1/RPL5/DKC1/WDR3/DIMT1	Olaparib
GO:0006887	exocytosis	403	-0.428707135357119	-1.47138536326128	3.18706191311625e-05	0.0028716078257976	0.00229427378536038	1702	tags=38%, list=22%, signal=31%	STAM/PREPL/MAPK1/ATP6V0A1/ACTN4/PROS1/IGF2R/ASAH1/VAT1/RAB7A/SCRN1/GATA2/CAP1/RAB11A/STX3/SDF4/CYBA/B4GALT1/TMSB4X/LAMTOR1/YKT6/TIMP1/PSMD11/PFKL/SYNGR1/TXLNA/LAMP1/CEP290/MGST1/RAB11B/VAPA/RAB5C/APP/VCL/MANF/CAPN1/PRDX6/ANO6/NPC2/DYNLT1/PTX3/PLAUR/TGFB2/ARFGEF1/PSMA2/TNFAIP2/SRP14/CDC37L1/TMEM167B/ILF2/SNAP47/RAB5A/MVP/DBNL/CTSA/APOA1/DPP7/STOM/ROCK1/DNAJC3/CTSZ/SCCPDH/RHOG/HMOX2/CCT8/CD59/STX4/…	Olaparib
GO:0051050	positive regulation of transport	385	-0.435770606324857	-1.49342046526437	3.69472315112961e-05	0.00326244054244744	0.00260652995356533	1675	tags=30%, list=22%, signal=25%	MAPK1/ATG13/ACTN4/RAB7A/CCL2/GATA2/ARPP19/CYBA/USP36/ECT2/TMSB4X/FGFR1/UBE2J2/E2F1/LAMP1/CEP290/TMF1/ARHGEF5/IRF3/HSPA2/OSBPL8/ANO6/PLK3/PTX3/DNM3/CIB1/TGFB2/MEF2A/VPS28/CDH2/RAB5A/TP53BP2/KMT2A/YWHAG/APOA1/STOM/C1QTNF3/ATG5/STX4/MYH10/ZPR1/AKT1/TP53/SOD1/WASL/STX18/UBE2D3/SDC4/EZR/OXCT1/BAG3/TM7SF3/SAR1B/XBP1/YWHAH/MAP2/PLAA/SCP2/PCNT/TOMM7/ITSN1/VEGFA/RAPGEF3/SNCA/ACTB/AZIN1/GOLPH3/GLUL/RAB29/T…	Olaparib
GO:0006885	regulation of pH	38	-0.689870742437994	-1.91225031242101	3.77894483983784e-05	0.00327138067997726	0.00261367268489094	1675	tags=47%, list=22%, signal=37%	MAPK1/ATP6V0A1/RAB7A/ATP6V1A/CLN5/ATP6V1H/ATP6V1C1/GRN/ATP6V1E1/MAFG/SLC4A2/ATP6V0D1/ATP6V1D/ATP6V1F/ATP6V1G1/ATP6V0E1/ATP6V0B/EDN1	Olaparib
GO:0045055	regulated exocytosis	359	-0.439917976060186	-1.50480276202875	4.03721820763993e-05	0.00337063556092558	0.00269297246579523	1675	tags=39%, list=22%, signal=32%	MAPK1/ATP6V0A1/ACTN4/PROS1/IGF2R/ASAH1/VAT1/RAB7A/GATA2/CAP1/STX3/SDF4/CYBA/B4GALT1/TMSB4X/LAMTOR1/TIMP1/PSMD11/PFKL/SYNGR1/LAMP1/CEP290/MGST1/RAB11B/VAPA/RAB5C/APP/VCL/MANF/CAPN1/PRDX6/ANO6/NPC2/DYNLT1/PTX3/PLAUR/TGFB2/PSMA2/SRP14/CDC37L1/ILF2/SNAP47/RAB5A/MVP/DBNL/CTSA/APOA1/DPP7/STOM/ROCK1/DNAJC3/CTSZ/SCCPDH/RHOG/HMOX2/CCT8/CD59/STX4/PFN2/CD9/GSN/TUBB4B/PAFAH1B2/TIMP2/SOD1/ANXA3/ACTR10/RAB6A/C…	Olaparib
GO:0034976	response to endoplasmic reticulum stress	171	-0.499151735451427	-1.65239347273917	4.04628957483705e-05	0.00337063556092558	0.00269297246579523	968	tags=28%, list=13%, signal=25%	NUPR1/ATF6/TP53/SERINC3/SRPRB/USP25/TMUB1/DERL2/PPP2CB/HM13/STC2/XBP1/TMBIM6/PPP1R15B/DDRGK1/CASP4/SDF2L1/TMCO1/DERL1/GRINA/ATP6V0D1/THBS1/FBXO2/UFM1/CREB3/HERPUD1/FLOT1/CEBPB/UFC1/SHC1/TLN1/BCL2L1/ASNS/CXCL8/CREBRF/SERP1/DDIT3/UBE2G2/LMNA/ATF4/PMAIP1/AUP1/NFE2L2/CLU/CAV1/JUN/PPP1R15A/ATF3	Olaparib
GO:0051495	positive regulation of cytoskeleton organization	125	-0.537467849854046	-1.7424927382005	4.46699704029749e-05	0.00365218369128027	0.00291791561053351	1307	tags=32%, list=17%, signal=27%	CDC42EP1/NES/SYNPO/DRG1/APOA1/NUP62/NCKAP1/CORO1B/PFN2/CLIP1/GSN/WASL/SDC4/ACTR2/GRB2/CCDC88A/TPM1/RAPGEF3/VASP/BRK1/DSTN/ARF6/CTTN/MET/MYO1C/SNX9/ARPC5L/HSPA1B/ARPC2/LIMCH1/S100A10/CDC42EP3/ARPC5/HAX1/RAC1/RHOC/ARF1/PFDN2/EDN1/MAP1B	Olaparib
GO:0031623	receptor internalization	46	-0.656114996166629	-1.87884357595545	4.64343583995195e-05	0.0037274125878887	0.002978019808551	1328	tags=43%, list=17%, signal=36%	DNM3/EPS15/ADM/RAB5A/MKLN1/CD9/EZR/GRB2/VEGFA/SNCA/CD63/FLOT1/CXCL8/CD81/EFNB2/SDCBP/ITGB1/ARF1/MX1/CAV1	Olaparib
GO:0032535	regulation of cellular component size	194	-0.487513641448792	-1.62737660392195	4.81149653902171e-05	0.00379334950353229	0.00303070016959807	1741	tags=35%, list=23%, signal=27%	RNF6/SVIL/HP1BP3/MYADM/ILK/CDK4/NDEL1/RAB11A/TMSB4X/BDNF/RB1CC1/PLXNA4/GDI1/ANO6/BMPR2/CDC42EP1/ARFGEF1/GOLGA4/CAPG/PREX1/RAB5A/DBNL/NCKAP1/CORO1B/PFN2/AKT1/GSN/WASL/TMSB10/SEMA3C/FLII/ACTR2/EZR/GRB2/MAP2/VEGFA/WNT7A/VASP/BRK1/DSTN/ARF6/IL7R/COTL1/CTTN/MYO1C/SNX9/ARPC5L/MACF1/LAMTOR5/ARPC2/SPTAN1/MTPN/CDC42EP3/ARPC5/HAX1/RTN4/LIMA1/FN1/RAC1/ARF1/PAFAH1B1/IFRD1/PPP1R15A/TNFRSF12A/EDN1/MAP1B/APOE	Olaparib
GO:0034470	ncRNA processing	236	0.325742320405931	1.52385245767648	6.1443771665857e-05	0.00475919740183787	0.00380236526043004	864	tags=20%, list=11%, signal=19%	RPS2/NHP2/RPS16/RPS19/RPL14/FBL/PRKDC/NSA2/RPS9/RPS14/HNRNPA2B1/RPS21/RPL35/RPL10A/RPL7A/RPS8/SSB/RPS7/RRS1/EXOSC5/PA2G4/RPL35A/RPS28/PUS7/RPS17/RPS24/RPL7/WDR12/SRRT/ZNHIT6/RPL27/DDX21/POP1/WDR75/XRN2/DDX18/NOP14/NUDT16/DDX54/NOB1/CHD7/PIH1D1/RPL5/THG1L/DKC1/WDR3/DIMT1/AGO1	Olaparib
GO:0009617	response to bacterium	195	-0.481819634579506	-1.60843092952034	6.67306761486229e-05	0.00507958508958914	0.00405833930624383	980	tags=28%, list=13%, signal=25%	TRIB1/COMT/AKT1/SASH1/ANXA3/TAB2/WASL/TUSC2/XBP1/GBP2/IFNAR1/OCIAD2/PLAA/GRN/WFDC11/NFKBIB/LSM5/SNCA/MAPKAPK2/SPARC/RAB29/ZFP36/TSPO/FOS/IFI44/SERPINE1/HSF1/HLA-E/NEXN/OPTN/CXCL1/AKIRIN2/PRPF8/CEBPB/WFDC2/SHC1/AXL/ANKRD1/MTDH/CCDC80/CXCL8/EPHA2/GNG12/CAPN2/CCL20/CHMP5/VIM/NFKBIA/B2M/CAV1/CD24/ISG15/HLA-A/EDN1/HLA-B	Olaparib
GO:0050801	ion homeostasis	291	-0.447999217614158	-1.52262508688671	7.25014962301023e-05	0.00542532382806613	0.00433456759798524	1071	tags=21%, list=14%, signal=18%	ISCU/ATP6V1H/ATP6V1C1/HMOX2/ATG5/COMT/CA12/SLC41A1/SOD1/STC2/NDFIP1/CAV2/XBP1/TMBIM6/GNB1/GRN/EGLN1/ATP6V1E1/COX19/FKBP1A/SNCA/HMOX1/MAFG/TMCO1/GRINA/SLC4A2/TSPO/ATP2B4/PPP2R3C/ATP1B3/ATP6V0D1/ATOX1/HERPUD1/FTL/NCS1/ATP1B1/CKB/DDIT3/HIF1A/ATP6V1D/GCLM/ATF4/FABP3/ATP6V1F/MT1E/IFI6/B2M/ARF1/CALM2/YWHAE/ATP6V1G1/CAV1/MLLT11/CD24/THY1/ATP6V0E1/ATP6V0B/EDN1/FTH1/APOE	Olaparib
GO:0030641	regulation of cellular pH	36	-0.680562670019908	-1.85753818045304	8.08544905402325e-05	0.0059229199706107	0.00473212250617309	1675	tags=47%, list=22%, signal=37%	MAPK1/ATP6V0A1/RAB7A/ATP6V1A/CLN5/ATP6V1H/ATP6V1C1/GRN/ATP6V1E1/MAFG/SLC4A2/ATP6V0D1/ATP6V1D/ATP6V1F/ATP6V1G1/ATP6V0E1/ATP6V0B	Olaparib
GO:0071496	cellular response to external stimulus	159	-0.49792895616124	-1.63931022799404	8.18342283595137e-05	0.0059229199706107	0.00473212250617309	1113	tags=28%, list=15%, signal=25%	SOX9/TNFRSF1A/MAP1LC3A/ATG5/SLC2A1/COMT/AKT1/TP53/TNC/NUAK1/SLC38A2/PIM1/ITGA6/IRF1/BAG3/XBP1/HMOX1/CDKN1A/FOSL1/GLUL/RRAGA/FOS/GLRX2/BAD/IFI16/AXL/SH3GLB1/ANKRD1/ASNS/CPEB4/MAP1LC3B/MTPN/UPP1/DAPL1/FAM107A/HSPA8/AKR1C3/ATF4/PMAIP1/KLF10/NFE2L2/RAC1/JUN/ATF3/GADD45A	Olaparib
GO:0016236	macroautophagy	165	-0.503537669016461	-1.66469709074495	8.51003654665966e-05	0.00605996957314555	0.00484161841559534	2090	tags=47%, list=27%, signal=35%	SNAP29/CSNK2A1/ATG101/VPS41/RIPK2/ATG3/RAB3GAP2/WDR45/TSG101/UBXN2A/SNX5/RNF41/CHMP3/VMP1/STAM/ATG13/ATP6V0A1/CASP3/RAB7A/WDR45B/UBXN6/LIX1L/VPS25/USP36/LAMTOR1/PRKAG2/GABARAP/LARP1/RB1CC1/ATP6V1A/CAPN1/YOD1/WIPI2/VPS28/CHMP4C/RAB5A/CALCOCO2/DYNLL2/MAP1LC3A/ATP6V1H/ATP6V1C1/ATG12/ATG5/NUPR1/AKT1/TP53/PAFAH1B2/BAG3/PLAA/DYNLL1/ATP6V1E1/TOMM7/DDRGK1/STX12/QSOX1/HMOX1/RRAGA/TOMM5/ATP6V0D1/UFM1/OPTN/…	Olaparib
GO:0000028	ribosomal small subunit assembly	16	0.778404473914601	2.27423786536473	8.9732523432115e-05	0.00628839826909187	0.0050241217380287	296	tags=50%, list=4%, signal=48%	RPSA/RPS19/RPS27L/PRKDC/RPS14/RPS5/XRCC5/RPS28	Olaparib
GO:0001910	regulation of leukocyte mediated cytotoxicity	15	-0.814833882074841	-1.85018458987194	9.17859154646996e-05	0.00633179401213514	0.00505879280793106	429	tags=47%, list=6%, signal=44%	IL7R/HLA-E/CRK/NECTIN2/B2M/HLA-A/HLA-B	Olaparib
GO:0034660	ncRNA metabolic process	271	0.312255923452156	1.50878449927648	9.56410738442309e-05	0.00649623601572738	0.00519017390205697	880	tags=20%, list=12%, signal=18%	RPS2/NHP2/RPS16/RPS19/RPL14/FBL/PRKDC/NSA2/RPS9/RPS14/HNRNPA2B1/RPS21/RPL35/RAN/RPL10A/RPL7A/RPS8/SSB/RPS7/RRS1/EXOSC5/PA2G4/RPL35A/RPS28/PUS7/RPS17/RPS24/RPL7/WDR12/SRRT/ZNHIT6/PPA1/RPL27/DDX21/POP1/SND1/WDR75/XRN2/DDX18/AIMP1/NOP14/NUDT16/DDX54/NOB1/CHD7/PIH1D1/RARS2/RPL5/THG1L/DKC1/WDR3/DIMT1/AGO1/DTD2	Olaparib
GO:0042060	wound healing	237	-0.457509929598333	-1.54077807977726	0.000104064918600913	0.00696131235792471	0.00556174708503444	994	tags=21%, list=13%, signal=19%	CD59/MYH10/CD9/GSN/MAFF/TNC/MCAM/IRF1/SDC4/XBP1/GNB1/PLEC/VEGFA/TPM1/ACTB/WNT7A/HMOX1/MAFG/COL3A1/SPARC/MYH9/THBS1/SERPINE1/CSRP1/CLDN4/MACF1/PLAU/TLN1/AXL/GNAS/HBEGF/A2M/FGFR1OP2/CRK/HIF1A/MYLK/PLSCR1/NFE2L2/CD44/ITGB1/FN1/RAC1/RHOC/MYL12A/CAV1/SERPINE2/TNFRSF12A/EDN1/MYL9/APOE	Olaparib
GO:0097190	apoptotic signaling pathway	346	-0.431364624126791	-1.47127686152616	0.000112122164069001	0.00738834857260656	0.00590292807219517	989	tags=23%, list=13%, signal=21%	STX4/CDKN2D/NUPR1/AKT1/GSN/PHIP/TP53/PHLDA3/SERINC3/PAK2/SOD1/MSX1/ITGA6/ZMYND11/TIMM50/RPL26/BAG3/ARL6IP5/XBP1/TMBIM6/MUC1/YWHAH/SP100/TMBIM1/MELK/PERP/SOD2/CTSC/TMEM109/CASP4/HMOX1/CDKN1A/TM2D1/GRINA/YAP1/IVNS1ABP/TPD52L1/TFPT/BAD/THBS1/CTTN/SERPINE1/CREB3/HERPUD1/SKIL/MCL1/CEBPB/IFI16/HSPA1B/BCL2L1/EPHA2/DDIT3/UBB/DAPL1/HIF1A/LMNA/GCLM/ATF4/TIMP3/PMAIP1/DAP3/NFE2L2/LGALS3/CD44/PTTG1IP/CLU/IFI6…	Olaparib
GO:0048878	chemical homeostasis	434	-0.413172666541047	-1.41930084199488	0.000114957600031253	0.00746379123732329	0.00596320306044474	1104	tags=20%, list=15%, signal=18%	MYLIP/HACD3/C1QTNF3/ISCU/ATP6V1H/ATP6V1C1/HMOX2/CRTC2/ATG5/STX4/COMT/AKT1/CA12/SLC41A1/PNPLA2/SOD1/PIM3/STC2/NDFIP1/OXCT1/CAV2/XBP1/TMBIM6/GNB1/GRN/EGLN1/ATP6V1E1/IFIT1/COX19/SOD2/VEGFA/STAT3/FKBP1A/SNCA/HMOX1/MAFG/TMCO1/ZBTB20/GRINA/SLC4A2/ORMDL1/TSPO/ATP2B4/PPP2R3C/ATP1B3/ATP6V0D1/BAD/MET/CLDN4/SOX4/ATOX1/HERPUD1/ADIPOR1/MPC2/FTL/NCS1/ATP1B1/CKB/FABP5/DDIT3/HIF1A/ATP6V1D/GCLM/ATF4/FABP3/RTN4/AT…	Olaparib
GO:0009612	response to mechanical stimulus	95	-0.550046048279637	-1.72368870602725	0.000120538525362386	0.00760357069179575	0.00607487998765156	1582	tags=35%, list=21%, signal=28%	CYBA/ATP1A1/RELA/STAT1/BCL10/PSPH/ETS1/IGFBP2/SOX9/TNFRSF1A/STRA6/SLC2A1/AKT1/TNC/SLC38A2/IRF1/BAG3/FOSL1/COL3A1/FOS/BAD/THBS1/ANKRD1/ASNS/MTPN/NFKBIA/RAC1/TXNIP/JUN/SERPINE2/EDN1/GADD45A/MAP1B	Olaparib
GO:0008154	actin polymerization or depolymerization	116	-0.525467676580356	-1.68943659396094	0.000120941191410228	0.00760357069179575	0.00607487998765156	1937	tags=41%, list=25%, signal=31%	RDX/DIAPH1/WDR1/ICAM1/NCK2/LMOD1/ACTR3/SVIL/DIAPH3/MYADM/CAP1/TMSB4X/CDC42EP1/ARFGEF1/CAPG/PREX1/DBNL/NCKAP1/CORO1B/PFN2/GSN/CAP2/WASL/TMSB10/FLII/ACTR2/GRB2/VASP/BRK1/DSTN/ARF6/COTL1/CTTN/MYO1C/SNX9/ARPC5L/ARPC2/SPTAN1/MSRB2/ENAH/MTPN/CDC42EP3/ARPC5/FAM107A/HAX1/LIMA1/RAC1/ARF1	Olaparib
GO:0120035	regulation of plasma membrane bounded cell projection organization	329	-0.431493853473679	-1.4708601788432	0.000122277127772933	0.00760357069179575	0.00607487998765156	1365	tags=25%, list=18%, signal=21%	MAP2K1/DYNLT1/BMPR2/ABL2/BAG5/DNM3/CIB1/CDC42EP1/MARK2/DGUOK/GOLGA4/FXR2/PREX1/ITM2C/DDX56/CDH2/RAB5A/DBNL/LLPH/MYLIP/KLK6/NCKAP1/CTSZ/CORO1B/RHOG/ATG5/PFN2/AKT1/PAK2/ITGA6/WASL/FNBP1L/SEMA3C/AKIRIN1/ACTR2/EZR/RALA/CCDC88A/YWHAH/EFNA1/MAP2/PLAA/GRN/ITSN1/VEGFA/WNT7A/RAB29/BRK1/ARF6/ANLN/CTTN/DPYSL3/PLK2/MACF1/SKIL/ARPC2/PMP22/NCS1/CERS2/ANKRD1/CAMSAP2/KLF5/EPHA2/ASAP1/CRK/CDC42EP3/EFNB2/VIM/NFE2L…	Olaparib
GO:0009991	response to extracellular stimulus	229	-0.461892775956532	-1.55514447021187	0.000130713210675804	0.00801526146018991	0.0064038007160032	1602	tags=34%, list=21%, signal=27%	WDR45B/CYBA/RELA/STAT1/PRKAG2/EIF2AK1/GABARAP/LARP1/BCL10/DNAJC15/TBL1XR1/BMPR2/HAT1/TNFRSF11B/PSPH/ADM/WIPI2/IGFBP2/SIRT2/APOA1/MAP1LC3A/PCSK1N/CCND1/ATG5/CDKN2D/SLC2A1/COMT/AKT1/GSN/PEMT/TP53/TNC/NUAK1/SLC38A2/SOD1/PIM1/ITGA6/NENF/STC2/OXCT1/XBP1/NQO1/HMOX1/CDKN1A/FOSL1/GLUL/RRAGA/SPARC/ZFP36/TSPO/FOS/GLRX2/EIF4EBP1/HSF1/CST3/DAD1/IFI16/AXL/SH3GLB1/ASNS/CPEB4/MAP1LC3B/DDIT3/UPP1/DAPL1/FAM107A/G…	Olaparib
GO:0051603	proteolysis involved in cellular protein catabolic process	399	-0.419081492091609	-1.43771017905223	0.000137859072831208	0.00811818299631435	0.0064860299745245	1822	tags=34%, list=24%, signal=27%	PSMC4/RHBDD2/PRICKLE1/GIPC1/MTA1/DTL/UBXN11/CNOT4/RNF6/STAM/STUB1/FBXO45/FBXO11/PSMB9/UBXN6/RNF146/VPS25/UBXN4/USP36/OTUD7B/UBE2J2/TNFAIP1/CDK2/PSMD11/UBE2K/RSPRY1/USP16/TGFB1I1/TMF1/RC3H2/CAMLG/RNF217/RNF4/TBL1XR1/RNF168/ZRANB1/PLK3/BAG5/RNF187/RC3H1/UBE2E1/PSMB5/PSMA2/YOD1/PSMB2/SHARPIN/UBAP1/VPS28/DNAJB9/CHMP4C/SIAH3/SIRT2/LTN1/PSMD4/YME1L1/DTX3L/USP47/MYLIP/KIF14/DNAJC3/CTSZ/UBE2I/TRIM2/UBE2H…	Olaparib
GO:0030168	platelet activation	70	-0.57763428914119	-1.75353466689598	0.00013797862258923	0.00811818299631435	0.0064860299745245	729	tags=20%, list=10%, signal=18%	GNB1/ACTB/COL3A1/MYH9/CSRP1/TLN1/AXL/GNAS/PLSCR1/FN1/MYL12A/SERPINE2/MYL9/APOE	Olaparib
GO:0006873	cellular ion homeostasis	237	-0.453813371086591	-1.52832900281294	0.000142135573325002	0.00811818299631435	0.0064860299745245	778	tags=18%, list=10%, signal=17%	STC2/NDFIP1/CAV2/TMBIM6/GNB1/GRN/EGLN1/ATP6V1E1/COX19/FKBP1A/SNCA/HMOX1/MAFG/TMCO1/GRINA/SLC4A2/ATP2B4/ATP1B3/ATP6V0D1/ATOX1/HERPUD1/FTL/NCS1/ATP1B1/CKB/DDIT3/HIF1A/ATP6V1D/ATF4/ATP6V1F/MT1E/ARF1/CALM2/YWHAE/ATP6V1G1/CAV1/CD24/THY1/ATP6V0E1/ATP6V0B/EDN1/FTH1/APOE	Olaparib
GO:0002228	natural killer cell mediated immunity	17	-0.789731165723495	-1.86020340954913	0.000142831320753176	0.00811818299631435	0.0064860299745245	954	tags=53%, list=13%, signal=46%	PVR/TUBB4B/TUBB/CEBPG/HLA-E/CRK/NECTIN2/HLA-A/HLA-B	Olaparib
GO:0042267	natural killer cell mediated cytotoxicity	17	-0.789731165723495	-1.86020340954913	0.000142831320753176	0.00811818299631435	0.0064860299745245	954	tags=53%, list=13%, signal=46%	PVR/TUBB4B/TUBB/CEBPG/HLA-E/CRK/NECTIN2/HLA-A/HLA-B	Olaparib
GO:0055082	cellular chemical homeostasis	301	-0.437407393356018	-1.48678593361215	0.000143424297556629	0.00811818299631435	0.0064860299745245	813	tags=21%, list=11%, signal=20%	C1QTNF3/ISCU/ATP6V1H/ATP6V1C1/HMOX2/ATG5/STX4/SLC41A1/SOD1/PIM3/STC2/NDFIP1/OXCT1/CAV2/XBP1/TMBIM6/GNB1/GRN/EGLN1/ATP6V1E1/COX19/FKBP1A/SNCA/HMOX1/MAFG/TMCO1/ZBTB20/GRINA/SLC4A2/ORMDL1/ATP2B4/ATP1B3/ATP6V0D1/BAD/SOX4/ATOX1/HERPUD1/MPC2/FTL/NCS1/ATP1B1/CKB/DDIT3/HIF1A/ATP6V1D/GCLM/ATF4/RTN4/ATP6V1F/MT1E/RAC1/ARF1/CALM2/YWHAE/ATP6V1G1/CAV1/CD24/KIF5B/THY1/ATP6V0E1/ATP6V0B/EDN1/FTH1/APOE	Olaparib
GO:0019725	cellular homeostasis	382	-0.420026905348823	-1.43805686021848	0.000149402137311292	0.00834949919277663	0.00667084026822304	778	tags=17%, list=10%, signal=16%	STC2/NDFIP1/OXCT1/BAG3/CAV2/XBP1/TMBIM6/GNB1/PLAA/NQO1/GRN/EGLN1/ATP6V1E1/COX19/FKBP1A/PRDX5/SNCA/HMOX1/MAFG/TMCO1/ZBTB20/GRINA/SLC4A2/ORMDL1/RPA2/ATP2B4/GLRX2/ATP1B3/ATP6V0D1/BAD/SOX4/ATOX1/HERPUD1/MPC2/MCL1/FTL/NCS1/RPA1/ATP1B1/CKB/DDIT3/HIF1A/ATP6V1D/GCLM/ATF4/TXNRD1/NFE2L2/RTN4/ATP6V1F/MT1E/RAC1/ARF1/CALM2/UBE2S/YWHAE/ATP6V1G1/CAV1/UBE2C/CD24/KIF5B/THY1/ATP6V0E1/ATP6V0B/EDN1/FTH1/APOE	Olaparib
GO:0097435	supramolecular fiber organization	364	-0.429917454800583	-1.46976220225221	0.000156244853301089	0.00862276284155384	0.00688916451857828	1368	tags=27%, list=18%, signal=23%	P4HA1/ARHGAP12/PLK3/CIB1/CDC42EP1/TGFB2/ARFGEF1/MEF2A/SYNPO/CRTAP/CAPG/PREX1/DRG1/KATNA1/DBNL/APOA1/SORBS2/LOXL1/ROCK1/TNNT2/LTBP3/NCKAP1/KLHL24/CORO1B/RHOG/AKAP13/MYH10/PFN2/CLIP1/MPRIP/GSN/CAP2/PAK2/WASL/TMSB10/RHOB/SDC4/FLII/ACTR2/EZR/GRB2/CCDC88A/MAP2/FKBP1A/PLS3/TPM1/RAPGEF3/SNCA/VASP/COL3A1/ACTN1/DNAJB6/PDLIM1/BRK1/DSTN/ARF6/COTL1/CTTN/DPYSL3/MET/CSRP1/MYO1C/SNX9/ARPC5L/CST3/HSPA1B/ARPC2/TP…	Olaparib
GO:0036499	PERK-mediated unfolded protein response	18	-0.774641996754347	-1.84658096708942	0.000172162470246352	0.00926947934314202	0.00740585927850484	694	tags=50%, list=9%, signal=46%	PPP1R15B/HERPUD1/ASNS/CXCL8/DDIT3/ATF4/NFE2L2/PPP1R15A/ATF3	Olaparib
GO:0140467	integrated stress response signaling	18	-0.774641996754347	-1.84658096708942	0.000172162470246352	0.00926947934314202	0.00740585927850484	694	tags=50%, list=9%, signal=46%	PPP1R15B/HERPUD1/ASNS/CXCL8/DDIT3/ATF4/NFE2L2/PPP1R15A/ATF3	Olaparib
GO:0006914	autophagy	269	-0.449540415523065	-1.52369329148432	0.000178749152062229	0.00935669466152805	0.00747554003952566	1702	tags=36%, list=22%, signal=29%	STAM/STUB1/ATG13/ATP6V0A1/CASP3/RAB7A/WDR45B/UBXN6/LIX1L/VPS25/USP36/LAMTOR1/PRKAG2/GABARAP/LARP1/RB1CC1/ATP6V1A/CAPN1/PLK3/ABL2/EVA1A/ACBD5/YOD1/MARK2/WIPI2/DRAM2/VPS28/CHMP4C/RAB5A/SIRT2/CTSA/CALCOCO2/ROCK1/DYNLL2/MAP1LC3A/ATP6V1H/ATP6V1C1/ATG12/ATG5/TRAPPC4/NUPR1/AKT1/TP53/PAFAH1B2/TAB2/FNBP1L/BAG3/XBP1/TMBIM6/PLAA/DYNLL1/ATP6V1E1/TOMM7/DDRGK1/STAT3/STX12/SNCA/QSOX1/HMOX1/RRAGA/TSPO/TOMM5/ATP6…	Olaparib
GO:0061919	process utilizing autophagic mechanism	269	-0.449540415523065	-1.52369329148432	0.000178749152062229	0.00935669466152805	0.00747554003952566	1702	tags=36%, list=22%, signal=29%	STAM/STUB1/ATG13/ATP6V0A1/CASP3/RAB7A/WDR45B/UBXN6/LIX1L/VPS25/USP36/LAMTOR1/PRKAG2/GABARAP/LARP1/RB1CC1/ATP6V1A/CAPN1/PLK3/ABL2/EVA1A/ACBD5/YOD1/MARK2/WIPI2/DRAM2/VPS28/CHMP4C/RAB5A/SIRT2/CTSA/CALCOCO2/ROCK1/DYNLL2/MAP1LC3A/ATP6V1H/ATP6V1C1/ATG12/ATG5/TRAPPC4/NUPR1/AKT1/TP53/PAFAH1B2/TAB2/FNBP1L/BAG3/XBP1/TMBIM6/PLAA/DYNLL1/ATP6V1E1/TOMM7/DDRGK1/STAT3/STX12/SNCA/QSOX1/HMOX1/RRAGA/TSPO/TOMM5/ATP6…	Olaparib
GO:0002274	myeloid leukocyte activation	296	-0.438108497937848	-1.49008858080412	0.000180140214321605	0.00935669466152805	0.00747554003952566	1675	tags=38%, list=22%, signal=31%	MAPK1/ATP6V0A1/IGF2R/ASAH1/VAT1/RAB7A/GATA2/CAP1/CYBA/B4GALT1/LAMTOR1/PSMD11/PFKL/SYNGR1/LAMP1/CEP290/MGST1/VAPA/RAB5C/APP/VCL/CAPN1/PRDX6/ANO6/NPC2/DYNLT1/PTX3/PLAUR/PSMA2/SRP14/PREX1/ILF2/MVP/DBNL/CTSA/DPP7/STOM/ROCK1/DNAJC3/CTSZ/RHOG/HMOX2/CCT8/CD59/STX4/GSN/TUBB4B/PAFAH1B2/TIMP2/JMJD6/ANXA3/ACTR10/RAB6A/PNP/CREG1/ACTR2/NEU1/KCMF1/KMT2E/DYNLL1/TMBIM1/GRN/CTSC/ARL8A/TUBB/SNCA/QSOX1/HMOX1/NDRG1/…	Olaparib
GO:0006397	mRNA processing	320	0.29253447665624	1.38444288702513	0.000187924192377892	0.00959770155844016	0.00766809272750384	835	tags=20%, list=11%, signal=19%	HNRNPA1/NCL/HNRNPA3/HNRNPM/SNRPD2/RBM3/HNRNPF/HNRNPK/HNRNPR/HNRNPA2B1/NONO/IK/HNRNPL/CCNB1/SFPQ/SNRNP70/KDM1A/SNRPF/HNRNPU/SRSF7/HNRNPD/HNRNPC/FUS/PNN/ZRANB2/SRSF3/YBX1/SRSF5/SNRPD3/SRRM2/LSM4/THOC7/THOC3/U2AF2/RBMX/LSM8/SF3B1/SRRT/CLNS1A/DHX9/KHDRBS1/GEMIN5/DDX46/SRSF1/SNRNP25/C1QBP/SF3A1/SF3B5/XRN2/PRPF6/ZCRB1/PABPC1/CDC5L/CCAR1/CWC15/MAGOHB/ACIN1/ZNF326/HNRNPH3/POLR2G/TGS1/PRPF19/THOC6/SNRPC/S…	Olaparib
GO:0034330	cell junction organization	320	-0.431723913061201	-1.47125410383275	0.000189127980879795	0.00959770155844016	0.00766809272750384	1405	tags=25%, list=18%, signal=22%	PCDH17/CLDN11/APP/VCL/DNM3/SNAI1/TGFB2/LAMC1/CAST/SYNPO/CDH2/DBNL/MAP4K4/NECTIN3/ROCK1/TRIP6/MYH10/PFN2/PVR/CD9/NRP2/CCM2/SNCG/TNC/PAK2/ITGA6/WASL/SDC4/GJA4/ACTR2/EFNA1/PLEC/EGLN1/PERP/ITSN1/VEGFA/TUBB/SNCA/ACTB/WNT7A/RER1/VASP/NDRG1/TLN2/CTBP2/ACTN1/SPARC/RAB29/PIP5K1A/TUBA1A/ARF6/THBS1/CTTN/CLDN4/MYO1C/FBLIM1/PARD3/RASSF8/MACF1/FLOT1/TLN1/LIMS1/LIMCH1/MTDH/EPHA2/FLNC/ARF4/S100A10/FAM107A/EFNB2/…	Olaparib
GO:0050806	positive regulation of synaptic transmission	62	-0.59232784143384	-1.76277639923797	0.000194793374571437	0.00975730099263217	0.00779560484623244	595	tags=16%, list=8%, signal=15%	WNT7A/GLUL/PLK2/FLOT1/FAM107A/VAMP2/SERPINE2/KIF5B/SQSTM1/APOE	Olaparib
GO:0031667	response to nutrient levels	213	-0.465608384709964	-1.56144597666548	0.000196693043792585	0.00975730099263217	0.00779560484623244	1602	tags=34%, list=21%, signal=27%	WDR45B/CYBA/RELA/STAT1/PRKAG2/EIF2AK1/GABARAP/LARP1/BCL10/DNAJC15/TBL1XR1/BMPR2/HAT1/TNFRSF11B/PSPH/ADM/WIPI2/IGFBP2/SIRT2/APOA1/MAP1LC3A/PCSK1N/CCND1/ATG5/CDKN2D/SLC2A1/COMT/AKT1/GSN/PEMT/TP53/TNC/NUAK1/SLC38A2/SOD1/PIM1/NENF/STC2/OXCT1/XBP1/NQO1/HMOX1/CDKN1A/GLUL/RRAGA/SPARC/ZFP36/TSPO/EIF4EBP1/HSF1/CST3/DAD1/IFI16/SH3GLB1/ASNS/CPEB4/MAP1LC3B/DDIT3/UPP1/DAPL1/FAM107A/GCLM/HSPA8/AKR1C3/ATF4/PMAI…	Olaparib
GO:0031344	regulation of cell projection organization	332	-0.429915808205564	-1.4648363694434	0.000212052319126364	0.0103759427496955	0.00828986926249741	1365	tags=25%, list=18%, signal=21%	MAP2K1/DYNLT1/BMPR2/ABL2/BAG5/DNM3/CIB1/CDC42EP1/MARK2/DGUOK/GOLGA4/FXR2/PREX1/ITM2C/DDX56/CDH2/RAB5A/DBNL/LLPH/MYLIP/KLK6/NCKAP1/CTSZ/CORO1B/RHOG/ATG5/PFN2/AKT1/PAK2/ITGA6/WASL/FNBP1L/SEMA3C/AKIRIN1/ACTR2/EZR/RALA/CCDC88A/YWHAH/EFNA1/MAP2/PLAA/GRN/ITSN1/VEGFA/WNT7A/RAB29/BRK1/ARF6/ANLN/CTTN/DPYSL3/PLK2/MACF1/SKIL/ARPC2/PMP22/NCS1/CERS2/ANKRD1/CAMSAP2/KLF5/EPHA2/ASAP1/CRK/CDC42EP3/EFNB2/VIM/NFE2L…	Olaparib
GO:0051054	positive regulation of DNA metabolic process	116	0.394144219068503	1.66529253286843	0.00021635037544692	0.0103759427496955	0.00828986926249741	945	tags=28%, list=12%, signal=25%	HMGB1/HNRNPA1/GTF2I/HSP90AB1/PRKDC/HSP90AA1/HNRNPA2B1/XRCC5/HNRNPD/FUS/CCT5/RPS3/CCT2/EYA4/BAX/RGCC/MGMT/DHX9/CCT4/PTGES3/TCP1/TP53BP1/NUDT16/XRCC1/MYC/GNL3/RAD50/UIMC1/CCT7/DKC1/WT1/CCT6A/ATM	Olaparib
GO:0051646	mitochondrion localization	22	-0.739595297299701	-1.85716723562625	0.000219961687027763	0.0103759427496955	0.00828986926249741	1281	tags=45%, list=17%, signal=38%	MARK2/MEF2A/CLUH/KIF1B/ACTR10/UCHL1/UBB/HIF1A/NECTIN2/MAP1B	Olaparib
GO:0010942	positive regulation of cell death	366	-0.420309953984636	-1.43692255050341	0.000220110393036084	0.0103759427496955	0.00828986926249741	1316	tags=28%, list=17%, signal=24%	PLAUR/SAP30BP/TGFB2/ZNF622/AKAP12/STK3/PREX1/ADM/NET1/BTG1/ITM2C/MSX2/TFAP2A/SIRT2/TP53BP2/YWHAG/TNFRSF1A/E2F3/CTSZ/AKAP13/NUPR1/AKT1/ATF6/GSN/TRIO/TP53/PHLDA3/SERINC3/PAK2/SOD1/MSX1/PSENEN/ITGA6/UBE2M/RHOB/SAV1/RPL26/STK17A/ARL6IP5/MTCH1/YWHAH/PRMT2/NQO1/GRN/MELK/RYBP/SOD2/RRP1B/ITSN1/SAP18/CTSC/UTP11/SNCA/HMOX1/CDKN1A/APH1A/FOSL1/TSPO/FOS/CYCS/TPD52L1/TFPT/BAD/THBS1/HSF1/SOX4/IFIT2/DUSP1/SKIL/M…	Olaparib
GO:0001913	T cell mediated cytotoxicity	13	-0.825779492062699	-1.8078631803323	0.000220914749370641	0.0103759427496955	0.00828986926249741	954	tags=62%, list=13%, signal=54%	PVR/CTSC/IL7R/HLA-E/NECTIN2/B2M/HLA-A/HLA-B	Olaparib
GO:0060341	regulation of cellular localization	486	-0.40122603703727	-1.38496606971029	0.000226044421580001	0.0105051170660601	0.00839307320459373	1630	tags=27%, list=21%, signal=23%	NDEL1/GATA2/RAB11A/STX3/MISP/CYBA/PARP9/USP36/ECT2/PNKD/OTUD7B/BDNF/RB1/UBE2J2/CSK/E2F1/LAMP1/CEP290/RAB11B/GDI1/PCDH17/PPP1R12A/MAP2K1/NUP58/PLK3/TXN/DNM3/CIB1/YOD1/CDCA5/GOPC/VPS28/CDH2/SIAH3/RAB5A/TP53BP2/NIPBL/YWHAG/DTX3L/STOM/ROCK1/NUP62/ISCU/LEPROTL1/RHOG/TAX1BP3/ATG5/CCT8/STX4/SUMO3/PFN2/ZPR1/AKT1/GSN/SNCG/TP53/PIM3/DERL2/STX18/UBE2D3/EZR/OXCT1/BAG3/SAR1B/TMBIM6/CCDC88A/YWHAH/MAP2/AKAP8L/P…	Olaparib
GO:0042594	response to starvation	98	-0.530621703054591	-1.66963450516045	0.000237653870015566	0.01092960245957	0.0087322162107693	1788	tags=44%, list=24%, signal=34%	DAP/FSTL1/EIF2AK2/MAPK1/WDR45B/PRKAG2/EIF2AK1/GABARAP/LARP1/DNAJC15/BMPR2/ADM/WIPI2/MAP1LC3A/ATG5/SLC2A1/COMT/TP53/NUAK1/SLC38A2/OXCT1/XBP1/CDKN1A/GLUL/RRAGA/ZFP36/EIF4EBP1/IFI16/SH3GLB1/ASNS/CPEB4/MAP1LC3B/DDIT3/UPP1/DAPL1/HSPA8/AKR1C3/ATF4/PMAIP1/KLF10/NFE2L2/JUN/ATF3	Olaparib
GO:0010959	regulation of metal ion transport	136	-0.50491838199689	-1.6416986530363	0.00024213151760036	0.0110207283526349	0.00880502132912432	1116	tags=22%, list=15%, signal=19%	STOM/ISCU/KLHL24/ATG5/NETO2/AKT1/STC2/TMBIM6/YWHAH/FKBP1A/SNCA/TSPO/ATP2B4/ATP1B3/CD63/ATP1B1/ATF4/S100A1/MYLK/LGALS3/ITGB1/B2M/ARF1/CALM2/YWHAE/VAMP2/CAV1/SERPINE2/KIF5B/THY1	Olaparib
GO:0051654	establishment of mitochondrion localization	17	-0.776908045612406	-1.82999868573042	0.000257013545015963	0.0115167934612262	0.00920135301628871	226	tags=41%, list=3%, signal=40%	KIF1B/ACTR10/UCHL1/UBB/HIF1A/NECTIN2/MAP1B	Olaparib
GO:0000027	ribosomal large subunit assembly	21	0.694012864041146	2.14747670173196	0.000258461928994051	0.0115167934612262	0.00920135301628871	778	tags=52%, list=10%, signal=47%	RPL3/RPLP0/RPL6/RPL23A/RPL10/RRS1/MRPL11/RPL24/RPL12/FASTKD2/RPL5	Olaparib
GO:0030001	metal ion transport	280	-0.445216507238379	-1.51333179994191	0.000260856024036833	0.0115167934612262	0.00920135301628871	1132	tags=20%, list=15%, signal=17%	YME1L1/STOM/ISCU/ATP6V1H/KLHL24/ATP6V1C1/SEC61A1/ATG5/CCS/NETO2/AKT1/SLC41A1/SLC38A2/GJA4/STC2/NDFIP1/TMBIM6/YWHAH/SLC48A1/ATP6V1E1/FKBP1A/SNCA/TMCO1/TSPO/ATP2B4/ATP1B3/ATP6V0D1/CD63/ATOX1/FTL/NCS1/ATP1B1/DDIT3/SLC39A1/ATP6V1D/ATF4/S100A1/MYLK/LGALS3/ATP6V1F/ITGB1/B2M/ARF1/CALM2/YWHAE/ATP6V1G1/VAMP2/CAV1/SERPINE2/KIF5B/THY1/ATP6V0E1/ATP6V0B/SLC3A2/FTH1	Olaparib
GO:0030855	epithelial cell differentiation	308	-0.432530570772879	-1.47113654088659	0.000265204399847055	0.0115875912788095	0.00925791699953288	1248	tags=28%, list=16%, signal=25%	FGFR1/NFIB/ZEB1/HES1/TGFB1I1/ATOH8/VCL/CAPN1/MAP2K1/BMPR2/KAZN/SHARPIN/BTG1/MSX2/CDH2/MAF/SOX9/TNFRSF1A/ROCK1/ANXA4/CCND1/CNN3/IL6ST/AKT1/PELO/CCM2/MAFF/PCNA/ID2/SOD1/ATRX/KDM6B/CBR1/LBH/SAV1/EZR/ARID4A/XBP1/FNDC3A/GSTK1/PERP/VEGFA/RAPGEF3/WNT7A/CDKN1A/MAFG/YAP1/ZFP36/ETV4/PIP5K1A/RAB10/BAD/TMEM100/SERPINE1/MET/SOX4/TRIM16/SKIL/ACTA2/CST3/CEBPB/CDK1/KRT10/RHEB/ERRFI1/KLF5/EPHA2/DAB2/GSTM3/HIF1A/A…	Olaparib
GO:0051668	localization within membrane	45	-0.632172326243153	-1.80445601810797	0.000267708790586313	0.0115875912788095	0.00925791699953288	969	tags=24%, list=13%, signal=21%	CLIP1/GSN/SAV1/RALA/RER1/ATP1B1/CD81/RAC1/CD24/THY1/APOE	Olaparib
GO:0031343	positive regulation of cell killing	11	-0.850362937173037	-1.80283414444432	0.000283291614427968	0.0121430337640726	0.00970168829788576	426	tags=64%, list=6%, signal=60%	PVR/BAD/HLA-E/NECTIN2/B2M/HLA-A/HLA-B	Olaparib
GO:1902533	positive regulation of intracellular signal transduction	443	-0.40504981383722	-1.39158611822563	0.000286239134562499	0.0121514017220522	0.00970837388581917	1775	tags=32%, list=23%, signal=26%	MID1/TMEM9B/RAPGEF1/RGL2/CHERP/MYDGF/ADGRG1/RELL2/EIF2AK2/MAPK1/ACTN4/ILK/CCL2/DSTYK/HEXIM1/TRAF3IP2/MAP2K3/REL/ECT2/RELA/LAMTOR1/TNIK/FGFR1/CSK/BCL10/DOK5/RB1CC1/RC3H2/ARHGEF5/VAPA/IRF3/APP/SCHIP1/OSBPL8/MAP2K1/DYNLT1/KLHDC10/TXN/CIB1/SLC20A1/RC3H1/TGFB2/ZNF622/ARFGEF1/PUM1/AKAP12/STK3/SHARPIN/NET1/CDH2/DBNL/APOA1/MAP4K4/SOX9/HACD3/TNFRSF1A/ROCK1/TRIP6/NUP62/UBE2I/RHOG/AKAP13/DUSP5/NUPR1/AKT1/TP…	Olaparib
GO:0043090	amino acid import	14	-0.807087574798036	-1.80384007106026	0.000294884801978498	0.0123992038165245	0.00990635560330773	748	tags=43%, list=10%, signal=39%	ARL6IP5/SLC7A5/SLC1A5/ARL6IP1/ITGB1/SLC3A2	Olaparib
GO:0010975	regulation of neuron projection development	243	-0.441714783431095	-1.48873628134463	0.000337457490378036	0.013888297140713	0.0110960681214828	1650	tags=29%, list=22%, signal=24%	ILK/NDEL1/RAB11A/NTNG1/SF3A2/SCARB2/BDNF/TNIK/FGFR1/PLXNA4/GDI1/MAP2K1/DYNLT1/BMPR2/ABL2/BAG5/DNM3/CIB1/MARK2/DGUOK/GOLGA4/PREX1/ITM2C/DDX56/CDH2/DBNL/LLPH/MYLIP/KLK6/CTSZ/AKT1/PAK2/ITGA6/SEMA3C/ACTR2/CCDC88A/YWHAH/EFNA1/MAP2/PLAA/GRN/ITSN1/VEGFA/WNT7A/RAB29/ARF6/CTTN/DPYSL3/PLK2/MACF1/SKIL/PMP22/NCS1/CERS2/ANKRD1/CAMSAP2/ASAP1/CRK/EFNB2/VIM/NFE2L2/RTN4/FN1/B2M/ARF1/PAFAH1B1/IFRD1/THY1/TNFRSF12A/…	Olaparib
GO:1990778	protein localization to cell periphery	172	-0.472899357368764	-1.56536871253758	0.000337626210183409	0.013888297140713	0.0110960681214828	1254	tags=26%, list=16%, signal=22%	GOLGA4/GOPC/SNAP47/EFR3A/CDH2/NECTIN3/TNFRSF1A/ROCK1/KIF1B/RHOG/STX4/CLIP1/AKT1/EZR/CCDC88A/TMBIM1/ACTB/RER1/GOLPH3/RAB29/PIP5K1A/RABEP1/ARL13B/ATP2B4/ARF6/ATP1B3/RAB10/GBP1/OPTN/MACF1/FLOT1/BCL2L1/ATP1B1/EPHA2/DAB2/CD81/S100A10/LGALS3/ITGB1/TMEM59/SYTL2/VAMP2/CAV1/KIF5B/SQSTM1	Olaparib
GO:0099177	regulation of trans-synaptic signaling	164	-0.479010017040582	-1.58124637337003	0.000339736373997055	0.013888297140713	0.0110960681214828	1832	tags=30%, list=24%, signal=23%	RAB8A/HRAS/KISS1/GIPC1/SYT11/PREPL/MAPK1/CCL2/RAB11A/STX3/NTNG1/PNKD/BDNF/PACSIN2/SYNGR1/PCDH17/APP/AKAP12/SYNPO/EIF4E/SNAP47/CDH2/RAB5A/YWHAG/STX4/PFN2/SNCG/YWHAH/RNF19A/EGLN1/STAT3/SNCA/WNT7A/GLUL/PLK2/FLOT1/NCS1/FABP5/FAM107A/ATF4/ITGB1/ARF1/VAMP2/SERPINE2/KIF5B/SQSTM1/EDN1/MAP1B/APOE	Olaparib
GO:0098771	inorganic ion homeostasis	263	-0.441394428214002	-1.49490623693854	0.000359263681328623	0.0145256529072739	0.0116052841133158	1071	tags=20%, list=14%, signal=18%	ISCU/ATP6V1H/ATP6V1C1/HMOX2/ATG5/COMT/CA12/SLC41A1/SOD1/STC2/NDFIP1/CAV2/TMBIM6/GNB1/GRN/EGLN1/ATP6V1E1/COX19/FKBP1A/SNCA/HMOX1/MAFG/TMCO1/GRINA/SLC4A2/ATP2B4/ATP1B3/ATP6V0D1/ATOX1/HERPUD1/FTL/NCS1/ATP1B1/CKB/DDIT3/HIF1A/ATP6V1D/ATF4/ATP6V1F/MT1E/B2M/ARF1/CALM2/YWHAE/ATP6V1G1/CAV1/CD24/THY1/ATP6V0E1/ATP6V0B/EDN1/FTH1/APOE	Olaparib
GO:0035966	response to topologically incorrect protein	130	-0.497772957321101	-1.61644641699539	0.000361907546953596	0.0145256529072739	0.0116052841133158	843	tags=30%, list=11%, signal=27%	HSPA13/SRPRB/DERL2/STC2/BAG3/TM7SF3/XBP1/TMBIM6/PPP1R15B/DDRGK1/SDF2L1/DERL1/ATP6V0D1/THBS1/HSF1/UBE2W/OPTN/CREB3/HERPUD1/HSPH1/DNAJB1/HSPA1B/SHC1/TLN1/ASNS/DNAJB4/CXCL8/CREBRF/SERP1/DDIT3/LMNA/HSPA8/ATF4/AUP1/NFE2L2/CLU/DNAJA1/PPP1R15A/ATF3	Olaparib
GO:0061564	axon development	258	-0.44046001342738	-1.49055392330111	0.000377806072004231	0.0150271514225106	0.0120059568258528	1675	tags=28%, list=22%, signal=23%	MAPK1/FBXO45/CASP3/ILK/NDEL1/RAB11A/NTNG1/BDNF/CTNNA1/ALCAM/NFIB/DOK5/PLXNA4/GDI1/FOXG1/APP/VCL/MAP2K1/DYNLT1/BMPR2/MARK2/GOLGA4/CDH2/DBNL/APOA1/RHOG/MYH10/ZPR1/TSPAN2/NRP2/TRIO/TNC/PAK2/SEMA3C/EZR/GRB2/EFNA1/MAP2/GRN/VEGFA/ACTB/WNT7A/VASP/PITPNA/TSPO/RAB10/CTTN/NEXN/PARD3/MACF1/SKIL/FLOT1/SHC1/CERS2/SPTAN1/CAMSAP2/ENAH/EPHA2/UCHL1/EFNB2/RTN4/ITGB1/FN1/RAC1/PAFAH1B1/JUN/IFRD1/KIF5B/THY1/TNFRSF12A…	Olaparib
GO:0044257	cellular protein catabolic process	433	-0.407694950603757	-1.40046388269648	0.000391180439856998	0.0154201932318629	0.0123199779507594	1489	tags=28%, list=20%, signal=24%	UBE2J2/TNFAIP1/CDK2/PSMD11/UBE2K/RSPRY1/USP16/TGFB1I1/TMF1/RC3H2/CAMLG/RNF217/RNF4/TBL1XR1/RNF168/ZRANB1/PLK3/BAG5/RNF187/RC3H1/UBE2E1/PSMB5/PSMA2/YOD1/PSMB2/SHARPIN/UBAP1/VPS28/DNAJB9/CHMP4C/SIAH3/SIRT2/LTN1/PSMD4/YME1L1/DTX3L/USP47/MYLIP/KIF14/DNAJC3/CTSZ/UBE2I/TRIM2/UBE2H/TRIB1/NUPR1/AKT1/UCHL5/BUB3/CSNK1A1/USP25/TMUB1/DERL2/UBE2D3/PPP2CB/HM13/EZR/SPSB3/NDFIP1/XBP1/EFNA1/PLAA/RNF19A/RYBP/RNF11…	Olaparib
GO:0090382	phagosome maturation	23	-0.714662914361596	-1.8132981752673	0.000405920715922268	0.0157602631416791	0.0125916771264866	1061	tags=61%, list=14%, signal=53%	SYT11/ATP6V0A1/RAB7A/ATP6V1A/ATP6V1H/ATP6V1C1/ATP6V1E1/ATP6V0D1/ATP6V1D/ATP6V1F/RAB32/ATP6V1G1/ATP6V0E1/ATP6V0B	Olaparib
GO:0043068	positive regulation of programmed cell death	348	-0.418935138111041	-1.42929612476232	0.000406946771948225	0.0157602631416791	0.0125916771264866	1316	tags=28%, list=17%, signal=24%	PLAUR/TGFB2/ZNF622/AKAP12/STK3/PREX1/ADM/NET1/BTG1/ITM2C/MSX2/TFAP2A/SIRT2/TP53BP2/YWHAG/TNFRSF1A/E2F3/CTSZ/AKAP13/NUPR1/AKT1/ATF6/GSN/TRIO/TP53/PHLDA3/SERINC3/PAK2/SOD1/MSX1/PSENEN/ITGA6/UBE2M/RHOB/SAV1/RPL26/STK17A/ARL6IP5/MTCH1/YWHAH/PRMT2/NQO1/GRN/MELK/RYBP/SOD2/RRP1B/ITSN1/SAP18/CTSC/UTP11/SNCA/HMOX1/CDKN1A/APH1A/FOSL1/TSPO/CYCS/TPD52L1/TFPT/BAD/THBS1/HSF1/SOX4/IFIT2/DUSP1/SKIL/MCL1/ANKRD1/C…	Olaparib
GO:0035967	cellular response to topologically incorrect protein	104	-0.524752375254663	-1.66436680851849	0.000421251876117909	0.0161724089831354	0.0129209614358912	1377	tags=46%, list=18%, signal=38%	MYDGF/EIF2AK2/DNAJB11/STUB1/CCL2/FKBP14/HSPA14/HSPA2/GFPT1/CLGN/YOD1/DNAJB9/DNAJC3/CCND1/ATF6/HSPA13/SRPRB/DERL2/STC2/BAG3/TM7SF3/XBP1/TMBIM6/PPP1R15B/DDRGK1/SDF2L1/DERL1/ATP6V0D1/HSF1/UBE2W/OPTN/CREB3/HERPUD1/HSPA1B/SHC1/TLN1/ASNS/CXCL8/CREBRF/SERP1/DDIT3/LMNA/HSPA8/ATF4/AUP1/NFE2L2/PPP1R15A/ATF3	Olaparib
GO:0030334	regulation of cell migration	423	-0.405846750622581	-1.39343534812662	0.000446082370409231	0.0169780488392824	0.0135646281600847	1140	tags=22%, list=15%, signal=20%	MGAT5/MAP4K4/SOX9/KIF14/ROCK1/TRIP6/CORO1B/RHOG/STX4/TRIB1/PFN2/AKT1/CD9/NRP2/SASH1/ANXA3/MCAM/ITGA6/WASL/TMSB10/AGO2/SEMA3C/DDX58/RHOB/AKIRIN1/SDC4/GCNT2/XBP1/EFNA1/PLAA/SP100/GRN/AMOTL2/SOD2/VEGFA/DDRGK1/STAT3/TPM1/WNT7A/HMOX1/COL3A1/GLUL/SPARC/ADAM15/ATP2B4/ARF6/LMO4/RRAS2/CITED2/THBS1/SERPINE1/DPYSL3/MET/NEXN/GTPBP4/CLDN4/MYO1C/PLK2/DUSP1/MACF1/CREB3/ADIPOR1/PLAU/LIMCH1/HBEGF/CERS2/CXCL8/EPHA…	Olaparib
GO:0071103	DNA conformation change	174	0.339100834111938	1.49604447616427	0.00046451698257721	0.0175285681887041	0.014004466114406	907	tags=27%, list=12%, signal=24%	HMGB1/NPM1/NAP1L1/NASP/ANXA1/HNRNPA2B1/CCNB1/TOP2B/HMGA2/RPS27A/XRCC5/SET/SHPRH/HMGB3/HMGB2/XRCC6/HDAC1/RUVBL1/PSME4/ANP32B/G3BP1/DHX9/MCM7/SMARCA5/AIFM1/ITGB3BP/CENPH/SSBP1/NCAPD2/ASCC3/TOP1MT/NOC2L/NCAPG2/BANF1/GRWD1/TSPYL1/MPHOSPH8/DDX3X/CHD7/RAD50/ACIN1/CENPN/XPC/CHD4/RBBP7/ATF7IP/TOP1	Olaparib
GO:0019941	modification-dependent protein catabolic process	349	-0.414840678430052	-1.41561711827682	0.000485696795587616	0.0181724690891468	0.0145189113471374	1822	tags=35%, list=24%, signal=28%	PSMC4/RHBDD2/PRICKLE1/GIPC1/MTA1/DTL/UBXN11/CNOT4/RNF6/STAM/STUB1/FBXO45/FBXO11/PSMB9/RNF146/VPS25/UBXN4/USP36/OTUD7B/UBE2J2/TNFAIP1/CDK2/PSMD11/UBE2K/USP16/TGFB1I1/RC3H2/CAMLG/RNF217/RNF4/TBL1XR1/RNF168/ZRANB1/PLK3/BAG5/RNF187/RC3H1/UBE2E1/PSMB5/PSMA2/YOD1/PSMB2/SHARPIN/UBAP1/VPS28/DNAJB9/SIAH3/SIRT2/LTN1/PSMD4/DTX3L/USP47/MYLIP/KIF14/UBE2I/TRIM2/UBE2H/TRIB1/AKT1/UCHL5/BUB3/CSNK1A1/USP25/TMUB1/D…	Olaparib
GO:0030003	cellular cation homeostasis	230	-0.45300413132705	-1.52512274149947	0.000501014663011226	0.0183633325763214	0.014671401910533	778	tags=18%, list=10%, signal=17%	STC2/NDFIP1/CAV2/TMBIM6/GNB1/GRN/EGLN1/ATP6V1E1/COX19/FKBP1A/SNCA/HMOX1/MAFG/TMCO1/GRINA/SLC4A2/ATP2B4/ATP1B3/ATP6V0D1/ATOX1/HERPUD1/FTL/NCS1/ATP1B1/DDIT3/HIF1A/ATP6V1D/ATF4/ATP6V1F/MT1E/ARF1/CALM2/YWHAE/ATP6V1G1/CAV1/CD24/THY1/ATP6V0E1/ATP6V0B/EDN1/FTH1/APOE	Olaparib
GO:0045851	pH reduction	27	-0.703050630556392	-1.83271987737825	0.000503275932442783	0.0183633325763214	0.014671401910533	1671	tags=52%, list=22%, signal=41%	ATP6V0A1/RAB7A/ATP6V1A/CLN5/ATP6V1H/ATP6V1C1/GRN/ATP6V1E1/ATP6V0D1/ATP6V1D/ATP6V1F/ATP6V1G1/ATP6V0E1/ATP6V0B	Olaparib
GO:0051452	intracellular pH reduction	27	-0.703050630556392	-1.83271987737825	0.000503275932442783	0.0183633325763214	0.014671401910533	1671	tags=52%, list=22%, signal=41%	ATP6V0A1/RAB7A/ATP6V1A/CLN5/ATP6V1H/ATP6V1C1/GRN/ATP6V1E1/ATP6V0D1/ATP6V1D/ATP6V1F/ATP6V1G1/ATP6V0E1/ATP6V0B	Olaparib
GO:0089718	amino acid import across plasma membrane	13	-0.807274000203776	-1.76734946246057	0.000507896802697459	0.0183800359336826	0.0146847470736772	748	tags=46%, list=10%, signal=42%	ARL6IP5/SLC7A5/SLC1A5/ARL6IP1/ITGB1/SLC3A2	Olaparib
GO:0043065	positive regulation of apoptotic process	346	-0.417750586963043	-1.42484278522348	0.00051293249103594	0.0184113573001925	0.014709771309041	1316	tags=28%, list=17%, signal=24%	PLAUR/TGFB2/ZNF622/AKAP12/STK3/PREX1/ADM/NET1/BTG1/ITM2C/MSX2/TFAP2A/SIRT2/TP53BP2/YWHAG/TNFRSF1A/E2F3/CTSZ/AKAP13/NUPR1/AKT1/ATF6/GSN/TRIO/TP53/PHLDA3/SERINC3/PAK2/SOD1/MSX1/PSENEN/ITGA6/UBE2M/RHOB/SAV1/RPL26/STK17A/ARL6IP5/MTCH1/YWHAH/PRMT2/NQO1/GRN/MELK/RYBP/SOD2/RRP1B/ITSN1/SAP18/CTSC/UTP11/SNCA/HMOX1/APH1A/FOSL1/TSPO/CYCS/TPD52L1/TFPT/BAD/THBS1/HSF1/SOX4/IFIT2/DUSP1/SKIL/MCL1/ANKRD1/CTSD/CDC…	Olaparib
GO:0097193	intrinsic apoptotic signaling pathway	183	-0.460225580042863	-1.5303426580751	0.000525107359244224	0.0186963628311552	0.0149374767472614	983	tags=26%, list=13%, signal=23%	CDKN2D/NUPR1/AKT1/TP53/PHLDA3/SERINC3/SOD1/MSX1/RPL26/ARL6IP5/XBP1/TMBIM6/MUC1/MELK/PERP/SOD2/TMEM109/CASP4/HMOX1/CDKN1A/GRINA/IVNS1ABP/BAD/CREB3/HERPUD1/SKIL/MCL1/CEBPB/IFI16/BCL2L1/EPHA2/DDIT3/UBB/HIF1A/ATF4/PMAIP1/NFE2L2/CD44/PTTG1IP/CLU/IFI6/DNAJA1/CAV1/MLLT11/CYP1B1/PPP1R15A/CD24	Olaparib
GO:0055080	cation homeostasis	258	-0.435774788877423	-1.47469872732056	0.000535736509167965	0.018797886741023	0.0150185893709645	1071	tags=20%, list=14%, signal=18%	ISCU/ATP6V1H/ATP6V1C1/HMOX2/ATG5/COMT/SLC41A1/SOD1/STC2/NDFIP1/CAV2/TMBIM6/GNB1/GRN/EGLN1/ATP6V1E1/COX19/FKBP1A/SNCA/HMOX1/MAFG/TMCO1/GRINA/SLC4A2/ATP2B4/ATP1B3/ATP6V0D1/ATOX1/HERPUD1/FTL/NCS1/ATP1B1/DDIT3/HIF1A/ATP6V1D/ATF4/ATP6V1F/MT1E/B2M/ARF1/CALM2/YWHAE/ATP6V1G1/CAV1/CD24/THY1/ATP6V0E1/ATP6V0B/EDN1/FTH1/APOE	Olaparib
GO:0031175	neuron projection development	479	-0.392682170868214	-1.35430832732905	0.000537407392900711	0.018797886741023	0.0150185893709645	1675	tags=28%, list=22%, signal=23%	MAPK1/FBXO45/CASP3/ILK/NBL1/NDEL1/RAB11A/STX3/NTNG1/SF3A2/SCARB2/BDNF/TNIK/CTNNA1/ALCAM/RB1/FGFR1/NFIB/HES1/DOK5/PLXNA4/VAPA/GDI1/FOXG1/APP/VCL/MANF/MAP2K1/DYNLT1/BMPR2/ABL2/BAG5/DNM3/CIB1/ARFGEF1/MARK2/MEF2A/DGUOK/GOLGA4/PREX1/ADM/ITM2C/DDX56/CDH2/DBNL/APOA1/MAP4K4/LLPH/MYLIP/ROCK1/KLK6/NCKAP1/CTSZ/RHOG/GDPD5/TRAPPC4/MYH10/BTBD3/ZPR1/TSPAN2/AKT1/NRP2/TRIO/TNC/PAK2/SOD1/ITGA6/WASL/SEMA3C/SDC4/ACT…	Olaparib
GO:0070979	protein K11-linked ubiquitination	17	-0.763839615552173	-1.79921613692062	0.000540731962878803	0.018797886741023	0.0150185893709645	1022	tags=59%, list=13%, signal=51%	UBE2H/UBE2E3/UBE2E2/UBE2D3/UBE2A/UBE2W/UBE2T/UBE2B/UBE2S/UBE2C	Olaparib
GO:0060284	regulation of cell development	435	-0.403969023209418	-1.38707178340735	0.000575305247811425	0.0197538136542574	0.0157823280814011	1666	tags=29%, list=22%, signal=24%	ACTN4/ILK/NBL1/ARHGEF2/NDEL1/GATA2/RAB11A/NTNG1/RNF10/SF3A2/SMARCD3/ECT2/RELA/SCARB2/BDNF/TNIK/CTNNA1/FGFR1/E2F1/ZEB1/HES1/YY1/PLXNA4/GDI1/FOXG1/APP/VCL/MAP2K1/DYNLT1/BMPR2/TRIM11/ABL2/BAG5/DNM3/CIB1/MARK2/DGUOK/GOLGA4/PREX1/EIF4E/ITM2C/DDX56/CDH2/SIRT2/DBNL/NIPBL/YWHAG/APOA1/LLPH/SOX9/MYLIP/KIF14/TNFRSF1A/ROCK1/KLK6/CTSZ/DLX2/AKAP13/GDPD5/IL6ST/TRIB1/AKT1/TP53/ID2/PAK2/TIMP2/ITGA6/ASPM/SEMA3C/AC…	Olaparib
GO:0050804	modulation of chemical synaptic transmission	163	-0.47376267551804	-1.56442397766972	0.000577178247202538	0.0197538136542574	0.0157823280814011	1832	tags=29%, list=24%, signal=23%	RAB8A/HRAS/KISS1/GIPC1/SYT11/PREPL/MAPK1/CCL2/RAB11A/STX3/NTNG1/PNKD/BDNF/PACSIN2/SYNGR1/PCDH17/APP/AKAP12/SYNPO/EIF4E/SNAP47/CDH2/RAB5A/YWHAG/STX4/PFN2/SNCG/YWHAH/RNF19A/EGLN1/STAT3/SNCA/WNT7A/GLUL/PLK2/FLOT1/NCS1/FAM107A/ATF4/ITGB1/ARF1/VAMP2/SERPINE2/KIF5B/SQSTM1/EDN1/MAP1B/APOE	Olaparib
GO:0000302	response to reactive oxygen species	128	-0.49723608057301	-1.6139179912161	0.000590701060236037	0.019967608740383	0.0159531398674432	995	tags=30%, list=13%, signal=26%	CCS/MMP2/AKT1/PCNA/SOD1/KDM6B/RHOB/PPP2CB/PPP1R15B/NQO1/EGLN1/SOD2/PRDX5/TPM1/HMOX1/FOSL1/FOS/GLRX2/BAD/KPNA4/HSF1/MET/DUSP1/CST3/AXL/CDK1/CAPN2/CRK/AKR1C3/NFE2L2/PSAP/OSER1/TXNIP/JUN/CYP1B1/CRYAB/EDN1/APOE	Olaparib
GO:0099536	synaptic signaling	231	-0.44081517621341	-1.48370605716318	0.000594659752013394	0.019967608740383	0.0159531398674432	1832	tags=28%, list=24%, signal=22%	RAB8A/KPNA2/HRAS/KISS1/GIPC1/SYT11/PREPL/KPNA1/MAPK1/CCL2/RAB11A/STX3/NTNG1/RELA/PNKD/BDNF/PACSIN2/GABARAP/SYNGR1/PCDH17/APP/AKAP12/SYNPO/EIF4E/SNAP47/CDH2/RAB5A/YWHAG/KIF1B/STX4/PFN2/AKT1/SNCG/PDLIM4/KCMF1/GNB1/YWHAH/NQO1/RNF19A/EGLN1/STAT3/SNCA/WNT7A/CTBP2/GLUL/PLK2/FLOT1/PNOC/PMP22/NCS1/FABP5/FAM107A/HSPA8/ATF4/SDCBP/ITGB1/ARF1/PAFAH1B1/VAMP2/SERPINE2/KIF5B/SQSTM1/EDN1/MAP1B/APOE	Olaparib
GO:0043280	positive regulation of cysteine-type endopeptidase activity involved in apoptotic process	72	0.440789262500863	1.76521869052733	0.000596993058602619	0.019967608740383	0.0159531398674432	735	tags=28%, list=10%, signal=25%	HMGB1/F3/IFT57/RACK1/RPS27L/HSPD1/HSPE1/RPS3/BAX/ANP32B/DLC1/FIS1/AIFM1/NLRP2/PDCD5/RHOA/PDCD2/DDX3X/MYC/BID	Olaparib
GO:0043632	modification-dependent macromolecule catabolic process	356	-0.413122939364026	-1.41100431897262	0.000605350450441453	0.0200949040503685	0.0160548425756178	1822	tags=34%, list=24%, signal=27%	PSMC4/RHBDD2/PRICKLE1/GIPC1/MTA1/DTL/UBXN11/CNOT4/RNF6/STAM/STUB1/FBXO45/FBXO11/PSMB9/RNF146/VPS25/UBXN4/USP36/OTUD7B/UBE2J2/TNFAIP1/CDK2/PSMD11/UBE2K/USP16/TGFB1I1/RC3H2/CAMLG/RNF217/RNF4/TBL1XR1/RNF168/ZRANB1/PLK3/BAG5/RNF187/RC3H1/UBE2E1/PSMB5/PSMA2/YOD1/PSMB2/SHARPIN/UBAP1/VPS28/DNAJB9/SIAH3/SIRT2/LTN1/PSMD4/DTX3L/USP47/MYLIP/KIF14/UBE2I/TRIM2/UBE2H/TRIB1/AKT1/UCHL5/BUB3/CSNK1A1/USP25/EXOSC3/…	Olaparib
GO:0007265	Ras protein signal transduction	178	-0.462474603024141	-1.53448034814879	0.000612152971641728	0.0201690699238674	0.0161140974703176	1516	tags=30%, list=20%, signal=25%	CYTH2/RB1/TNFAIP1/CDK2/RASSF1/GDI1/DYNLT1/ABL2/CDC42EP1/TGFB2/ARFGEF1/NET1/DBNL/APOA1/MAP4K4/HACD3/KIF14/ROCK1/NUP62/NCKAP1/RHOG/TAX1BP3/AKAP13/RIT1/TP53/TIMP2/RALGPS2/CYTH3/RHOB/PPP2CB/RALA/GRB2/GNB1/CTNNAL1/RAPGEF3/CDKN1A/ARHGAP5/COL3A1/BRK1/ARF6/RRAS2/CDC42SE1/MET/PLK2/FLOT1/SHC1/CRK/CDC42EP3/CDKN2A/ITGB1/RAC1/JUN/SQSTM1/APOE	Olaparib
GO:0099537	trans-synaptic signaling	222	-0.4434948828774	-1.48885362485518	0.000634060868173662	0.0207274889038631	0.0165602468419492	1832	tags=27%, list=24%, signal=21%	RAB8A/HRAS/KISS1/GIPC1/SYT11/PREPL/MAPK1/CCL2/RAB11A/STX3/NTNG1/PNKD/BDNF/PACSIN2/GABARAP/SYNGR1/PCDH17/APP/AKAP12/SYNPO/EIF4E/SNAP47/CDH2/RAB5A/YWHAG/KIF1B/STX4/PFN2/AKT1/SNCG/PDLIM4/YWHAH/NQO1/RNF19A/EGLN1/STAT3/SNCA/WNT7A/CTBP2/GLUL/PLK2/FLOT1/PNOC/PMP22/NCS1/FABP5/FAM107A/HSPA8/ATF4/SDCBP/ITGB1/ARF1/PAFAH1B1/VAMP2/SERPINE2/KIF5B/SQSTM1/EDN1/MAP1B/APOE	Olaparib
GO:0043266	regulation of potassium ion transport	38	-0.638146418357077	-1.76887583833626	0.000638491164422511	0.0207274889038631	0.0165602468419492	454	tags=24%, list=6%, signal=22%	ATP1B3/CD63/ATP1B1/ATF4/ITGB1/YWHAE/VAMP2/CAV1/KIF5B	Olaparib
GO:0031668	cellular response to extracellular stimulus	119	-0.496822352491599	-1.60568596809986	0.00064859098488162	0.0209016729799442	0.0166994113740938	1000	tags=29%, list=13%, signal=25%	ATG5/SLC2A1/COMT/TP53/TNC/NUAK1/SLC38A2/PIM1/ITGA6/XBP1/HMOX1/CDKN1A/FOSL1/GLUL/RRAGA/FOS/GLRX2/IFI16/AXL/SH3GLB1/ASNS/CPEB4/MAP1LC3B/UPP1/DAPL1/FAM107A/HSPA8/AKR1C3/ATF4/PMAIP1/KLF10/NFE2L2/JUN/ATF3	Olaparib
GO:0044070	regulation of anion transport	36	-0.644688045945587	-1.75962143176404	0.000656465823886058	0.02100214936563	0.0167796870773622	424	tags=39%, list=6%, signal=37%	FGFR1/RAB11B/GOPC/APOA1/AKT1/ARL6IP5/THBS1/CEBPB/ATF4/ARL6IP1/FABP3/ITGB1/EDN1/APOE	Olaparib
GO:0043269	regulation of ion transport	210	-0.455581842451771	-1.52700557142116	0.000662920068170519	0.0210560582803801	0.016822757655732	1955	tags=31%, list=26%, signal=24%	PDGFB/GJA5/DIAPH1/SLC30A1/WDR1/ICAM1/KCNE3/WNK1/SYT11/HOMER3/CLIC1/ACTN4/CCL2/AHNAK/CYBA/SESTD1/ATP1A1/TMSB4X/FGFR1/RAB11B/APP/CAPN1/HSPA2/ANO6/GOPC/APOA1/STOM/ISCU/KLHL24/ATG5/NETO2/AKT1/SNCG/STC2/ARL6IP5/TMBIM6/YWHAH/TWIST1/TMEM109/FKBP1A/SNCA/TSPO/ATP2B4/ATP1B3/THBS1/CD63/CEBPB/ATP1B1/ATF4/S100A1/MYLK/ARL6IP1/FABP3/LGALS3/ITGB1/B2M/ARF1/CALM2/YWHAE/VAMP2/CAV1/SERPINE2/KIF5B/THY1/EDN1/APOE	Olaparib
GO:0019221	cytokine-mediated signaling pathway	334	-0.418858611017004	-1.42700053406819	0.000679970479566111	0.0213127805736716	0.0170278661744945	753	tags=21%, list=10%, signal=20%	RALA/GRB2/IL32/GBP2/MUC1/IFNAR1/SP100/TWIST1/IFIT1/SOD2/VEGFA/STAT3/CASP4/AIP/HMOX1/CDKN1A/YAP1/PITPNA/FOS/YTHDF2/PSMB8/GBP1/IL7R/BAD/ELF1/IFIT3/PSMB4/HLA-E/IFIT2/CXCL1/ADIPOR1/MCL1/HSPA1B/SHC1/AXL/LIMS1/BCL2L1/EGR1/CXCL8/CREBRF/UBB/TAX1BP1/CRK/HIF1A/HSPA8/JUNB/CCL20/VIM/NFKBIA/IFITM2/CD44/ITGB1/HLA-C/CEBPD/FN1/PARP14/IFI6/B2M/ARF1/IFITM3/PAFAH1B1/MX1/CAV1/CD24/ISG15/HLA-A/TNFRSF12A/SQSTM1/EDN1/H…	Olaparib
GO:0008285	negative regulation of cell population proliferation	326	-0.416674053577841	-1.41799538296942	0.000680657318434359	0.0213127805736716	0.0170278661744945	1942	tags=38%, list=26%, signal=30%	MDM4/TSG101/TGFBR1/RNF41/NF2/NCK2/PELI1/ING1/HRAS/IFITM1/DHCR24/KISS1/SMAD6/RAPGEF1/CXADR/CHERP/ADGRG1/REST/EIF2AK2/ATF5/CDKN2B/CASP3/ILK/CCL2/GATA2/RNF10/B4GALT1/CAMK2N1/BDNF/STAT1/CTNNA1/RB1/CSK/PEX2/NFIB/E2F1/EIF2AK1/ZEB1/HES1/TGFB1I1/ATOH8/APP/MAP2K1/BMPR2/CTBP1/CIB1/FGFRL1/RC3H1/TGFB2/TOB1/STK3/ETS1/ADM/BTG1/MSX2/TFAP2A/CDC73/SIRT2/SF1/SOX9/NUP62/TES/E2F3/TAX1BP3/CDKN2D/TRIB1/NUPR1/COMT/CD9/…	Olaparib
GO:0006979	response to oxidative stress	238	-0.441376090831192	-1.48669646831595	0.000696247341626265	0.0214987053270911	0.0171764109318906	1019	tags=35%, list=13%, signal=31%	MAPK1/CASP3/PLEKHA1/PTGS1/CYBA/PYCR2/ECT2/RELA/STAT1/CDK2/MICB/MGST1/APP/PRDX6/PLK3/TXN/BAG5/ZNF622/PSMB5/ETS1/NET1/SIRT2/MAP1LC3A/HMOX2/CCS/STX4/MMP2/AKT1/TP53/SLC25A24/PCNA/SOD1/KDM6B/RHOB/PPP2CB/STC2/ARL6IP5/PPP1R15B/NQO1/MELK/EGLN1/SOD2/PRDX5/TPM1/SNCA/HMOX1/OXR1/FOSL1/PDLIM1/FOS/CYCS/GLRX2/NCOA7/BAD/KPNA4/HSF1/MET/ATOX1/NDUFS2/DUSP1/MCL1/CST3/HSPA1B/AXL/CDK1/MSRB2/CAPN2/CRK/HIF1A/GCLM/AKR1C3…	Olaparib
GO:1903312	negative regulation of mRNA metabolic process	47	0.518381487578433	1.87623923016245	0.000696334057026959	0.0214987053270911	0.0171764109318906	649	tags=34%, list=9%, signal=31%	IGF2BP1/HNRNPK/YBX3/HNRNPA2B1/HNRNPL/HNRNPU/SRSF7/HNRNPD/HNRNPC/FUS/YBX1/U2AF2/RBMX/DHX9/C1QBP/PABPC1	Olaparib
GO:1901214	regulation of neuron death	150	-0.480815114108079	-1.58187933740945	0.000729058670869732	0.0223527363325685	0.017858739810559	1193	tags=31%, list=16%, signal=26%	TFAP2A/TP53BP2/KIF14/ROCK1/CTSZ/TRIM2/ZPR1/NUPR1/AKT1/SNCG/TP53/SOD1/UBE2M/NENF/NQO1/GRN/EGLN1/SOD2/ITSN1/STAT3/SNCA/HMOX1/OXR1/RAB29/FOS/RRAS2/NCOA7/BAD/HSF1/MCL1/CEBPB/AXL/CDC34/BCL2L1/EGR1/CPEB4/DDIT3/UBB/CAPN2/HIF1A/GCLM/EFNB2/ATF4/CLU/JUN/APOE	Olaparib
GO:0051960	regulation of nervous system development	419	-0.402774614841826	-1.38371042336943	0.000740246800239866	0.0225055679917083	0.0179808448090158	1650	tags=28%, list=22%, signal=23%	ILK/NBL1/ARHGEF2/NDEL1/GATA2/RAB11A/NTNG1/RNF10/SF3A2/SMARCD3/GPR161/ECT2/RELA/SCARB2/BDNF/TNIK/CTNNA1/FGFR1/E2F1/ZEB1/HES1/PLXNA4/GDI1/FOXG1/APP/MAP2K1/DYNLT1/BMPR2/TRIM11/ABL2/BAG5/DNM3/CIB1/MARK2/DGUOK/GOLGA4/PREX1/EIF4E/ITM2C/DDX56/CDH2/SIRT2/DBNL/NIPBL/YWHAG/LLPH/SOX9/MYLIP/KIF14/ROCK1/KLK6/CTSZ/DLX2/GDPD5/IL6ST/ZPR1/AKT1/TP53/ID2/PAK2/TIMP2/ITGA6/ASPM/SEMA3C/ACTR2/LSM1/CCDC88A/YWHAH/EFNA1/M…	Olaparib
GO:2000573	positive regulation of DNA biosynthetic process	44	0.517896220594676	1.84783909675798	0.000744238488514024	0.0225055679917083	0.0179808448090158	1003	tags=41%, list=13%, signal=36%	HNRNPA1/HSP90AB1/HSP90AA1/HNRNPA2B1/XRCC5/HNRNPD/CCT5/CCT2/RGCC/CCT4/PTGES3/TCP1/MYC/CCT7/DKC1/CCT6A/ATM/PNKP	Olaparib
GO:0050767	regulation of neurogenesis	385	-0.408147204174812	-1.39875287297534	0.000750194747248745	0.0225313592456001	0.0180014507556788	1650	tags=29%, list=22%, signal=24%	ILK/NBL1/ARHGEF2/NDEL1/GATA2/RAB11A/NTNG1/RNF10/SF3A2/SMARCD3/ECT2/RELA/SCARB2/BDNF/TNIK/CTNNA1/FGFR1/E2F1/ZEB1/HES1/PLXNA4/GDI1/FOXG1/APP/MAP2K1/DYNLT1/BMPR2/TRIM11/ABL2/BAG5/DNM3/CIB1/MARK2/DGUOK/GOLGA4/PREX1/EIF4E/ITM2C/DDX56/CDH2/SIRT2/DBNL/NIPBL/YWHAG/LLPH/SOX9/MYLIP/ROCK1/KLK6/CTSZ/DLX2/GDPD5/IL6ST/AKT1/TP53/ID2/PAK2/TIMP2/ITGA6/ASPM/SEMA3C/ACTR2/LSM1/CCDC88A/YWHAH/EFNA1/MAP2/PLAA/GRN/ITSN1…	Olaparib
GO:0034329	cell junction assembly	197	-0.448219048125872	-1.49756783450296	0.000760068032790058	0.0225330395725779	0.0180027932545052	1405	tags=26%, list=18%, signal=22%	PCDH17/CLDN11/APP/VCL/DNM3/SNAI1/LAMC1/CDH2/DBNL/MAP4K4/ROCK1/TRIP6/CD9/PAK2/ITGA6/SDC4/GJA4/PLEC/VEGFA/SNCA/ACTB/WNT7A/VASP/TLN2/ACTN1/RAB29/PIP5K1A/ARF6/THBS1/CTTN/CLDN4/MYO1C/FBLIM1/PARD3/MACF1/FLOT1/TLN1/LIMS1/LIMCH1/MTDH/EPHA2/FLNC/S100A10/FAM107A/EFNB2/FN1/RAC1/RHOC/CAV1/THY1/MAP1B	Olaparib
GO:0055067	monovalent inorganic cation homeostasis	57	-0.580981358301741	-1.71616970086994	0.000760458187160612	0.0225330395725779	0.0180027932545052	1675	tags=40%, list=22%, signal=32%	MAPK1/ATP6V0A1/RAB7A/ATP1A1/ATP6V1A/CLN5/TMPRSS3/ATP6V1H/ATP6V1C1/COMT/GRN/ATP6V1E1/MAFG/SLC4A2/ATP1B3/ATP6V0D1/ATP1B1/ATP6V1D/ATP6V1F/ATP6V1G1/ATP6V0E1/ATP6V0B/EDN1	Olaparib
GO:0048167	regulation of synaptic plasticity	73	-0.552614877475478	-1.68446491440987	0.000772645522777564	0.0226796332091473	0.018119914378936	368	tags=33%, list=5%, signal=32%	RAB8A/HRAS/GIPC1/MAPK1/RAB11A/STX3/BDNF/SYNGR1/APP/SYNPO/SNAP47/RAB5A/YWHAG/STX4/YWHAH/PLK2/FAM107A/ATF4/ARF1/VAMP2/SERPINE2/SQSTM1/MAP1B/APOE	Olaparib
GO:0030100	regulation of endocytosis	101	-0.519964444582674	-1.64476553151423	0.000775679414401186	0.0226796332091473	0.018119914378936	1469	tags=29%, list=19%, signal=23%	PACSIN2/RAB5C/ANO6/ABL2/VPS28/RAB5A/MKLN1/ROCK1/APOC1/WASL/ITSN1/VEGFA/SNCA/AAK1/ARF6/SERPINE1/CD63/FLOT1/AXL/DAB2/EFNB2/SDCBP/LGALS3/CLU/RAC1/B2M/ARF1/CAV1/APOE	Olaparib
GO:0016241	regulation of macroautophagy	95	-0.521711738245587	-1.63489699422144	0.000785976043795892	0.0227488550275931	0.0181752192161803	1673	tags=38%, list=22%, signal=30%	ATG13/ATP6V0A1/CASP3/USP36/LAMTOR1/PRKAG2/LARP1/RB1CC1/ATP6V1A/CAPN1/RAB5A/CALCOCO2/ATP6V1H/ATP6V1C1/NUPR1/AKT1/TP53/PAFAH1B2/BAG3/ATP6V1E1/TOMM7/QSOX1/HMOX1/RRAGA/ATP6V0D1/OPTN/LAMTOR5/SH3GLB1/RHEB/UCHL1/HIF1A/ATP6V1D/WAC/ATP6V1G1/ATP6V0E1/ATP6V0B	Olaparib
GO:0022604	regulation of cell morphogenesis	251	-0.428594801439724	-1.44918761503628	0.000796611397926986	0.0227488550275931	0.0181752192161803	1690	tags=29%, list=22%, signal=23%	MYADM/ACTN4/PALMD/ILK/CCL2/NDEL1/RAB11A/NTNG1/BDNF/TNIK/BAMBI/PLXNA4/GDI1/ZRANB1/MAP2K1/BMPR2/DNM3/CIB1/CDC42EP1/MARK2/GOLGA4/PREX1/CDH2/DBNL/MKLN1/APOA1/CORO1B/RHOG/MYH10/PHIP/PAK2/MYL12B/SEMA3C/RHOB/ACTR2/EZR/YWHAH/EFNA1/MAP2/PLAA/VEGFA/TPM1/WNT7A/SPARC/PLEKHO1/CDC42SE1/MYH9/GBP1/CTTN/CLDN4/FBLIM1/MACF1/SKIL/ARPC2/RHOBTB3/LIMS1/S100A10/CRK/CDC42EP3/RND3/CD44/RTN4/S100A13/FN1/RAC1/RHOC/PAFAH1B1/…	Olaparib
GO:0001944	vasculature development	359	-0.416039574377665	-1.42312325184712	0.000797018623671983	0.0227488550275931	0.0181752192161803	985	tags=22%, list=13%, signal=20%	STRA6/MYH10/MMP2/AKT1/RIC8A/NRP2/CCM2/LUZP1/SASH1/JMJD6/TIPARP/ANXA3/MCAM/HHEX/AGO2/SEMA3C/RHOB/HECTD1/DDAH1/GJA4/HSPG2/XBP1/EFNA1/SP100/GRN/ZFAND5/AMOTL2/TWIST1/EGLN1/SOD2/VEGFA/STAT3/RAPGEF3/WNT7A/HMOX1/FOSL1/COL3A1/YAP1/GLUL/SPARC/ADAM15/ATP2B4/PTPN14/MYH9/TMEM100/THBS1/SERPINE1/SOX4/PLK2/EPN2/EPC1/ACTA2/SHC1/MTDH/EGR1/ERRFI1/SAT1/KLF5/CXCL8/EPHA2/DDIT3/MFGE8/HIF1A/EFNB2/JUNB/S100A1/MYLK/NFE2L…	Olaparib
GO:0060537	muscle tissue development	189	-0.452200994084423	-1.50482324404452	0.000798657424524785	0.0227488550275931	0.0181752192161803	1176	tags=25%, list=15%, signal=22%	SIRT2/SORBS2/SOX9/TNNT2/AKAP13/POPDC3/ATG5/STRA6/MYH10/NUPR1/MAFF/ID2/TIPARP/PIM1/KDM6B/SEMA3C/AKIRIN1/SAV1/FHL2/CACYBP/CAV2/ZFAND5/TWIST1/EGLN1/VEGFA/FKBP1A/TPM1/COL3A1/YAP1/MYL6/FOS/CSRP1/FLOT1/CDK1/ANKRD1/EGR1/KLF5/MTPN/LMNA/EFNB2/MYLK/ITGB1/IGFBP5/TNNC1/CAV1/IFRD1/ATF3/EDN1	Olaparib
GO:0032024	positive regulation of insulin secretion	28	-0.680431602239993	-1.78077147758685	0.000818160843628172	0.0231550007988358	0.0184997097638192	989	tags=39%, list=13%, signal=34%	STX4/OXCT1/TM7SF3/GLUL/BAD/SOX4/MPC2/SERP1/HIF1A/RAC1/KIF5B	Olaparib
GO:0043069	negative regulation of programmed cell death	466	-0.390567311372958	-1.34568530437615	0.000840554230915553	0.023534802727576	0.0188031528736025	1132	tags=23%, list=15%, signal=21%	YME1L1/MAP4K4/SOX9/USP47/KIF14/ROCK1/ANXA4/DNAJC3/ANKLE2/NUP62/IL6ST/ATG5/CDKN2D/NAA38/ZPR1/NUPR1/AKT1/PHIP/TP53/PAK2/SOD1/PIM1/MSX1/ITGA6/PIM3/ZMYND11/FHL2/BAG3/TM7SF3/XBP1/TMBIM6/MUC1/EFNA1/NQO1/TMBIM1/GRN/TWIST1/SOD2/ITSN1/VEGFA/DDRGK1/PRDX5/SNCA/WNT7A/HMOX1/CDKN1A/OXR1/GRINA/YAP1/GOLPH3/DNAJB6/IVNS1ABP/CITED2/IL7R/BAD/THBS1/CTTN/SERPINE1/IFIT3/HSF1/UFM1/MET/PLK2/ATOX1/DUSP1/CREB3/HERPUD1/MCL1…	Olaparib
GO:0043066	negative regulation of apoptotic process	452	-0.393427233923125	-1.35372732765465	0.000842242090816989	0.023534802727576	0.0188031528736025	1132	tags=24%, list=15%, signal=21%	YME1L1/MAP4K4/SOX9/USP47/KIF14/ROCK1/ANXA4/DNAJC3/ANKLE2/NUP62/IL6ST/ATG5/CDKN2D/NAA38/ZPR1/NUPR1/AKT1/PHIP/TP53/PAK2/SOD1/PIM1/MSX1/ITGA6/PIM3/ZMYND11/FHL2/BAG3/XBP1/TMBIM6/MUC1/EFNA1/NQO1/TMBIM1/GRN/TWIST1/SOD2/ITSN1/VEGFA/DDRGK1/PRDX5/SNCA/WNT7A/HMOX1/CDKN1A/OXR1/GRINA/YAP1/GOLPH3/DNAJB6/IVNS1ABP/CITED2/IL7R/BAD/THBS1/CTTN/SERPINE1/IFIT3/HSF1/UFM1/PLK2/ATOX1/DUSP1/CREB3/HERPUD1/MCL1/DAD1/CEBPB…	Olaparib
GO:0051928	positive regulation of calcium ion transport	40	-0.624251068045105	-1.7462311876707	0.000855755347737937	0.0237620116997673	0.0189846816965894	601	tags=22%, list=8%, signal=21%	SNCA/TSPO/ATP1B1/S100A1/MYLK/LGALS3/CALM2/CAV1/THY1	Olaparib
GO:0080135	regulation of cellular response to stress	437	-0.396762817903802	-1.36285044917374	0.000897470547591715	0.0246129426355672	0.0196645337716601	1444	tags=27%, list=19%, signal=23%	RB1CC1/DEK/IER5/ARHGEF5/HIPK3/APP/RNF168/MANF/MAP2K1/KLHDC10/NUP58/TXN/BAG5/PPP4C/SNAI1/TGFB2/ZNF622/YOD1/STK3/FXR2/DNAJB9/DBNL/NUP205/DTX3L/MAP4K4/USP47/HACD3/DNAJC3/NUP62/CDKN2D/CHORDC1/NUPR1/AKT1/ATF6/TP53/PCNA/SERINC3/NUAK1/SASH1/RAD51AP1/SLC38A2/SOD1/MSX1/RAE1/USP25/DDAH1/ZMYND11/DERL2/ACTR2/EZR/RPL26/BAG3/ARL6IP5/XBP1/TMBIM6/MUC1/PPP1R15B/GRN/TWIST1/SOD2/VEGFA/DDRGK1/CEBPG/WNT7A/MAPKAPK2/OX…	Olaparib
GO:1905897	regulation of response to endoplasmic reticulum stress	62	-0.562172356583325	-1.67303323120895	0.00090307098566838	0.0246129426355672	0.0196645337716601	1380	tags=39%, list=18%, signal=32%	MANF/YOD1/DNAJB9/DNAJC3/NUPR1/ATF6/SERINC3/USP25/DERL2/XBP1/TMBIM6/PPP1R15B/DDRGK1/GRINA/CREB3/HERPUD1/BCL2L1/DDIT3/UBE2G2/PMAIP1/NFE2L2/CLU/CAV1/PPP1R15A	Olaparib
GO:0000041	transition metal ion transport	53	-0.589787197821834	-1.73615624875094	0.000908303146651395	0.0246129426355672	0.0196645337716601	661	tags=30%, list=9%, signal=28%	ISCU/ATP6V1H/ATP6V1C1/SLC48A1/ATP6V1E1/ATP6V0D1/ATOX1/FTL/SLC39A1/ATP6V1D/ATP6V1F/B2M/ATP6V1G1/ATP6V0E1/ATP6V0B/FTH1	Olaparib
GO:0099024	plasma membrane invagination	26	-0.678241868895506	-1.75889553855285	0.00090869980738334	0.0246129426355672	0.0196645337716601	1363	tags=46%, list=18%, signal=38%	ARHGAP12/ANO6/RHOG/GSN/MYH9/THBS1/SNX9/GULP1/AURKB/MFGE8/RAC1/ARF1	Olaparib
GO:0032956	regulation of actin cytoskeleton organization	185	-0.452852531652705	-1.50938809994602	0.000919630314198917	0.0247571209584648	0.019779725178951	1343	tags=29%, list=18%, signal=24%	ABL2/CDC42EP1/ARFGEF1/SYNPO/CAPG/PREX1/DBNL/APOA1/ROCK1/NCKAP1/CORO1B/RHOG/AKAP13/PFN2/GSN/PAK2/WASL/TMSB10/RHOB/SDC4/FLII/ACTR2/GRB2/CCDC88A/TPM1/RAPGEF3/VASP/BRK1/DSTN/ARF6/COTL1/CTTN/MET/MYO1C/SNX9/ARPC5L/ARPC2/RHOBTB3/LIMCH1/SPTAN1/MTPN/S100A10/CRK/CDC42EP3/ARPC5/FAM107A/HAX1/RND3/LIMA1/RAC1/RHOC/ARF1/EDN1	Olaparib
GO:0040012	regulation of locomotion	457	-0.394717701335278	-1.35889121112347	0.000934289535715421	0.0249993230314156	0.0199732327539545	1140	tags=21%, list=15%, signal=19%	MGAT5/MAP4K4/SOX9/KIF14/ROCK1/TRIP6/CORO1B/RHOG/STX4/TRIB1/PFN2/AKT1/CD9/NRP2/SASH1/ANXA3/MCAM/ITGA6/WASL/TMSB10/AGO2/SEMA3C/DDX58/RHOB/AKIRIN1/SDC4/GCNT2/XBP1/EFNA1/PLAA/SP100/GRN/AMOTL2/TWIST1/SOD2/VEGFA/DDRGK1/STAT3/TPM1/WNT7A/HMOX1/COL3A1/GLUL/SPARC/ADAM15/ATP2B4/ARF6/LMO4/RRAS2/CITED2/THBS1/SERPINE1/DPYSL3/MET/NEXN/GTPBP4/CLDN4/MYO1C/PLK2/DUSP1/MACF1/CREB3/ADIPOR1/PLAU/LIMCH1/HBEGF/CERS2/CXC…	Olaparib
GO:0007268	chemical synaptic transmission	218	-0.440249143500544	-1.47646134640631	0.000957358413140493	0.0253098047545825	0.020221292420005	1832	tags=27%, list=24%, signal=21%	RAB8A/HRAS/KISS1/GIPC1/SYT11/PREPL/MAPK1/CCL2/RAB11A/STX3/NTNG1/PNKD/BDNF/PACSIN2/GABARAP/SYNGR1/PCDH17/APP/AKAP12/SYNPO/EIF4E/SNAP47/CDH2/RAB5A/YWHAG/KIF1B/STX4/PFN2/AKT1/SNCG/PDLIM4/YWHAH/NQO1/RNF19A/EGLN1/STAT3/SNCA/WNT7A/CTBP2/GLUL/PLK2/FLOT1/PNOC/PMP22/NCS1/FAM107A/HSPA8/ATF4/SDCBP/ITGB1/ARF1/PAFAH1B1/VAMP2/SERPINE2/KIF5B/SQSTM1/EDN1/MAP1B/APOE	Olaparib
GO:0098916	anterograde trans-synaptic signaling	218	-0.440249143500544	-1.47646134640631	0.000957358413140493	0.0253098047545825	0.020221292420005	1832	tags=27%, list=24%, signal=21%	RAB8A/HRAS/KISS1/GIPC1/SYT11/PREPL/MAPK1/CCL2/RAB11A/STX3/NTNG1/PNKD/BDNF/PACSIN2/GABARAP/SYNGR1/PCDH17/APP/AKAP12/SYNPO/EIF4E/SNAP47/CDH2/RAB5A/YWHAG/KIF1B/STX4/PFN2/AKT1/SNCG/PDLIM4/YWHAH/NQO1/RNF19A/EGLN1/STAT3/SNCA/WNT7A/CTBP2/GLUL/PLK2/FLOT1/PNOC/PMP22/NCS1/FAM107A/HSPA8/ATF4/SDCBP/ITGB1/ARF1/PAFAH1B1/VAMP2/SERPINE2/KIF5B/SQSTM1/EDN1/MAP1B/APOE	Olaparib
GO:0000723	telomere maintenance	104	0.381662423254016	1.60559515891303	0.000979931958468122	0.025508977015626	0.0203804212861329	1258	tags=36%, list=17%, signal=30%	HNRNPA1/NHP2/HSP90AB1/PRKDC/HSP90AA1/HNRNPA2B1/XRCC5/HNRNPU/HNRNPD/HNRNPC/CCT5/XRCC6/CCT2/DCP2/CCT4/PTGES3/RPA3/TCP1/NSMCE2/APEX1/XRCC1/MYC/GNL3/RAD50/CCT7/DKC1/CCT6A/ATM/PNKP/POLA1/NBN/NAT10/PARP1/CCNE1/USP7/TERF1/DNA2	Olaparib
GO:0032200	telomere organization	104	0.381662423254016	1.60559515891303	0.000979931958468122	0.025508977015626	0.0203804212861329	1258	tags=36%, list=17%, signal=30%	HNRNPA1/NHP2/HSP90AB1/PRKDC/HSP90AA1/HNRNPA2B1/XRCC5/HNRNPU/HNRNPD/HNRNPC/CCT5/XRCC6/CCT2/DCP2/CCT4/PTGES3/RPA3/TCP1/NSMCE2/APEX1/XRCC1/MYC/GNL3/RAD50/CCT7/DKC1/CCT6A/ATM/PNKP/POLA1/NBN/NAT10/PARP1/CCNE1/USP7/TERF1/DNA2	Olaparib
GO:0071824	protein-DNA complex subunit organization	137	0.349002345179508	1.51645759333546	0.000983186253087304	0.025508977015626	0.0203804212861329	885	tags=27%, list=12%, signal=24%	HMGB1/PTMA/NPM1/NAP1L1/RPL23/NASP/DLGAP5/PSMC3/RPS27A/SMARCC1/SET/SHPRH/HMGB2/ORC3/PSMC2/RUVBL1/PSME4/ANP32B/ANP32E/MCM7/SMARCA5/ITGB3BP/CENPH/PSMC6/RPA3/GRWD1/TSPYL1/MYC/PIH1D1/SMARCE1/SUPT16H/CENPN/SOX12/XPC/PSMC5/RBBP7/ATF7IP	Olaparib
GO:0045597	positive regulation of cell differentiation	451	-0.392788041940997	-1.35091081913991	0.000989790121826871	0.025508977015626	0.0203804212861329	1650	tags=29%, list=22%, signal=24%	ILK/NBL1/ARHGEF2/NDEL1/GATA2/RAB11A/SF3A2/SMARCD3/ECT2/RELA/SCARB2/BDNF/STAT1/CTNNA1/RB1/FGFR1/E2F1/METRNL/ZEB1/HES1/BAMBI/TGFB1I1/SOX6/ATOH8/PLXNA4/GDI1/FOXG1/MAP2K1/DYNLT1/BMPR2/ABL2/CIB1/SNAI1/TGFB2/CD46/MARK2/MEF2A/STK3/GOLGA4/PREX1/ETS1/ADM/BTG1/MSX2/DDX56/CDH2/SIRT2/DBNL/NIPBL/APOA1/LLPH/SOX9/LTBP3/DLX2/GDPD5/IL6ST/TRIB1/AKT1/ID2/TIMP2/PIM1/ITGA6/ASPM/SEMA3C/AKIRIN1/PNP/ACTR2/SAV1/GCNT2/XBP…	Olaparib
GO:0002443	leukocyte mediated immunity	330	-0.414258096715654	-1.41166192566094	0.000993781211027786	0.025508977015626	0.0203804212861329	1675	tags=36%, list=22%, signal=29%	MAPK1/ATP6V0A1/IGF2R/IRF7/ASAH1/VAT1/RAB7A/GATA2/CAP1/CYBA/B4GALT1/LAMTOR1/PSMD11/PFKL/SYNGR1/BCL10/LAMP1/CEP290/MGST1/VAPA/RAB5C/RNF168/VCL/CAPN1/PRDX6/ANO6/NPC2/DYNLT1/PTX3/PLAUR/PSMA2/CD46/SRP14/ILF2/MVP/DBNL/CTSA/DPP7/CFI/STOM/ROCK1/DNAJC3/CTSZ/RHOG/HMOX2/CCT8/CD59/STX4/PVR/GSN/TUBB4B/PAFAH1B2/TIMP2/ANXA3/ACTR10/TUSC2/EXOSC3/RAB6A/DDX58/PNP/CREG1/ACTR2/NEU1/NDFIP1/KCMF1/KMT2E/DYNLL1/TMBIM1/GR…	Olaparib
GO:0044089	positive regulation of cellular component biogenesis	275	-0.421730238493828	-1.42970262487457	0.00100287991997921	0.0255937274376197	0.0204481327158523	1159	tags=22%, list=15%, signal=20%	APOA1/RIOK1/MAP4K4/SOX9/ROCK1/NUP62/NCKAP1/CORO1B/PFN2/CLIP1/GSN/TP53/WASL/FNBP1L/AKIRIN1/STX18/SDC4/ACTR2/RALA/GRB2/CCDC88A/VEGFA/TPM1/RAPGEF3/SNCA/WNT7A/VASP/RPA2/BRK1/ARF6/ANLN/CTTN/DPYSL3/HSF1/MET/MYO1C/SNX9/ARPC5L/FLOT1/HSPA1B/ARPC2/SH3GLB1/LIMS1/LIMCH1/CDC34/RPA1/EPHA2/ASAP1/S100A10/CDC42EP3/ARPC5/SDCBP/LGALS3/CLU/RAC1/RHOC/ARF1/CAV1/THY1/EDN1/MAP1B	Olaparib
GO:0030041	actin filament polymerization	101	-0.516815384460927	-1.63480433974645	0.00101588687507921	0.0257766698475559	0.0205942947271049	1937	tags=42%, list=25%, signal=31%	RDX/DIAPH1/ICAM1/NCK2/LMOD1/ACTR3/SVIL/DIAPH3/MYADM/TMSB4X/CDC42EP1/ARFGEF1/CAPG/PREX1/DBNL/NCKAP1/CORO1B/PFN2/GSN/WASL/TMSB10/FLII/ACTR2/GRB2/VASP/BRK1/ARF6/COTL1/CTTN/MYO1C/SNX9/ARPC5L/ARPC2/SPTAN1/MSRB2/MTPN/CDC42EP3/ARPC5/FAM107A/HAX1/RAC1/ARF1	Olaparib
GO:0051961	negative regulation of nervous system development	148	-0.4704053722452	-1.54576328566785	0.00104610122581096	0.0263660756738356	0.0210652010688497	1753	tags=36%, list=23%, signal=29%	ADGRG1/RNF6/REST/ARHGEF2/RNF10/GPR161/BDNF/CTNNA1/HES1/GDI1/FOXG1/APP/DYNLT1/TRIM11/BAG5/DNM3/CIB1/DGUOK/EIF4E/ITM2C/SIRT2/SOX9/MYLIP/CTSZ/DLX2/TP53/ID2/ASPM/SEMA3C/LSM1/YWHAH/EFNA1/MAP2/STAT3/CTSC/WNT7A/COL3A1/RAB29/TSPO/ARF6/DPYSL3/PLK2/PMP22/CERS2/ASAP1/ID4/EFNB2/VIM/RTN4/B2M/PAFAH1B1/IFRD1/THY1/APOE	Olaparib
GO:0045664	regulation of neuron differentiation	315	-0.418865002271994	-1.42540946368524	0.00105482232584684	0.0263660756738356	0.0210652010688497	1650	tags=29%, list=22%, signal=23%	ILK/NBL1/ARHGEF2/NDEL1/GATA2/RAB11A/NTNG1/SF3A2/ECT2/SCARB2/BDNF/TNIK/FGFR1/ZEB1/HES1/PLXNA4/GDI1/FOXG1/APP/MAP2K1/DYNLT1/BMPR2/ABL2/BAG5/DNM3/CIB1/MARK2/DGUOK/GOLGA4/PREX1/EIF4E/ITM2C/DDX56/CDH2/DBNL/YWHAG/LLPH/SOX9/MYLIP/ROCK1/KLK6/CTSZ/DLX2/GDPD5/AKT1/ID2/PAK2/TIMP2/ITGA6/ASPM/SEMA3C/ACTR2/LSM1/CCDC88A/YWHAH/EFNA1/MAP2/PLAA/GRN/ITSN1/VEGFA/WNT7A/RAB29/ARF6/CTTN/DPYSL3/PLK2/MACF1/SKIL/PMP22/NCS…	Olaparib
GO:0034620	cellular response to unfolded protein	96	-0.520451883132425	-1.63055158693038	0.00107251081588529	0.0263660756738356	0.0210652010688497	1807	tags=48%, list=24%, signal=37%	RHBDD2/MYDGF/EIF2AK2/DNAJB11/STUB1/CCL2/FKBP14/HSPA14/HSPA2/GFPT1/CLGN/YOD1/DNAJB9/DNAJC3/CCND1/ATF6/HSPA13/SRPRB/DERL2/STC2/BAG3/TM7SF3/XBP1/TMBIM6/PPP1R15B/DDRGK1/DERL1/ATP6V0D1/HSF1/OPTN/CREB3/HERPUD1/HSPA1B/SHC1/TLN1/ASNS/CXCL8/CREBRF/SERP1/DDIT3/LMNA/HSPA8/ATF4/NFE2L2/PPP1R15A/ATF3	Olaparib
GO:0007517	muscle organ development	183	-0.451617682527113	-1.50171966679447	0.00107441654861799	0.0263660756738356	0.0210652010688497	1004	tags=20%, list=13%, signal=18%	POPDC3/STRA6/NUPR1/MAFF/PIM1/MSX1/AKIRIN1/SAV1/CAV2/XBP1/TWIST1/EGLN1/FKBP1A/TPM1/COL3A1/YAP1/FHL3/MYL6/FOS/FLOT1/HBEGF/CDK1/ANKRD1/EGR1/KLF5/SERP1/MTPN/EFNB2/BASP1/MYLK/TNNC1/ID3/CAV1/CRYAB/ATF3/EDN1/TAGLN	Olaparib
GO:0072659	protein localization to plasma membrane	142	-0.476923153519014	-1.55966996226865	0.00107764320516699	0.0263660756738356	0.0210652010688497	1254	tags=27%, list=16%, signal=23%	GOLGA4/GOPC/EFR3A/CDH2/NECTIN3/TNFRSF1A/ROCK1/RHOG/STX4/AKT1/EZR/CCDC88A/TMBIM1/ACTB/RER1/GOLPH3/PIP5K1A/ATP2B4/ARF6/ATP1B3/RAB10/GBP1/OPTN/MACF1/FLOT1/BCL2L1/ATP1B1/EPHA2/DAB2/CD81/S100A10/LGALS3/ITGB1/TMEM59/SYTL2/VAMP2/KIF5B/SQSTM1	Olaparib
GO:0070936	protein K48-linked ubiquitination	46	-0.602579120224183	-1.72553883946065	0.00108016934159158	0.0263660756738356	0.0210652010688497	2108	tags=61%, list=28%, signal=44%	RNF216/RNF8/BIRC2/PELI1/NMI/RNF6/RNF146/UBE2K/RNF4/RNF187/UBE2E1/DTX3L/UBE2H/UBE2E3/UBE2E2/UBE2D3/TTC3/UBE2G1/UBE2A/UBE2R2/UBE2D2/CDC34/UBE2T/UBE2G2/UBE2B/RNF115/UBE2C/IFI27	Olaparib
GO:0006826	iron ion transport	35	-0.656658449558465	-1.78067152410756	0.00108091952366121	0.0263660756738356	0.0210652010688497	1071	tags=40%, list=14%, signal=35%	ISCU/ATP6V1H/ATP6V1C1/SLC48A1/ATP6V1E1/ATP6V0D1/FTL/ATP6V1D/ATP6V1F/B2M/ATP6V1G1/ATP6V0E1/ATP6V0B/FTH1	Olaparib
GO:0030004	cellular monovalent inorganic cation homeostasis	44	-0.620084119213263	-1.76400068354959	0.00109734950185443	0.026619769509271	0.021267889998347	1675	tags=48%, list=22%, signal=37%	MAPK1/ATP6V0A1/RAB7A/ATP1A1/ATP6V1A/CLN5/TMPRSS3/ATP6V1H/ATP6V1C1/GRN/ATP6V1E1/MAFG/SLC4A2/ATP1B3/ATP6V0D1/ATP1B1/ATP6V1D/ATP6V1F/ATP6V1G1/ATP6V0E1/ATP6V0B	Olaparib
GO:0030865	cortical cytoskeleton organization	36	-0.633610019194288	-1.72938489579004	0.00110532263435571	0.026666663555631	0.0213053560409893	1213	tags=42%, list=16%, signal=35%	KIF23/ROCK1/NCKAP1/RHOG/RHOB/EZR/PPP2R3C/ARF6/ANLN/RHOBTB3/TLN1/RND3/RAC1/RHOC/PAFAH1B1	Olaparib
GO:0043299	leukocyte degranulation	262	-0.42589004921246	-1.44159705769617	0.00113409425448398	0.0272120985518847	0.0217411318465436	1675	tags=38%, list=22%, signal=31%	MAPK1/ATP6V0A1/IGF2R/ASAH1/VAT1/RAB7A/GATA2/CAP1/CYBA/B4GALT1/LAMTOR1/PSMD11/PFKL/SYNGR1/LAMP1/CEP290/MGST1/VAPA/RAB5C/VCL/CAPN1/PRDX6/ANO6/NPC2/DYNLT1/PTX3/PLAUR/PSMA2/SRP14/ILF2/MVP/DBNL/CTSA/DPP7/STOM/ROCK1/DNAJC3/CTSZ/RHOG/HMOX2/CCT8/CD59/STX4/GSN/TUBB4B/PAFAH1B2/TIMP2/ANXA3/ACTR10/RAB6A/PNP/CREG1/ACTR2/NEU1/KCMF1/DYNLL1/TMBIM1/GRN/CTSC/ARL8A/TUBB/QSOX1/HMOX1/C1orf35/TRAPPC1/RAB10/COTL1/RAB18…	Olaparib
GO:0006511	ubiquitin-dependent protein catabolic process	346	-0.409836019791884	-1.39784817579882	0.00114237996426472	0.0272407232645873	0.0217640015878004	1876	tags=36%, list=25%, signal=28%	RNF213/PLK1/PELI1/PSMC4/RHBDD2/PRICKLE1/GIPC1/MTA1/DTL/UBXN11/CNOT4/RNF6/STAM/STUB1/FBXO45/FBXO11/PSMB9/RNF146/VPS25/UBXN4/USP36/OTUD7B/UBE2J2/TNFAIP1/CDK2/PSMD11/UBE2K/USP16/TGFB1I1/RC3H2/CAMLG/RNF217/RNF4/TBL1XR1/RNF168/ZRANB1/PLK3/BAG5/RNF187/RC3H1/UBE2E1/PSMB5/PSMA2/YOD1/PSMB2/SHARPIN/UBAP1/VPS28/DNAJB9/SIAH3/SIRT2/LTN1/PSMD4/DTX3L/USP47/MYLIP/KIF14/UBE2I/TRIM2/UBE2H/TRIB1/AKT1/UCHL5/BUB3/CSN…	Olaparib
GO:0034643	establishment of mitochondrion localization, microtubule-mediated	14	-0.779534125915554	-1.74225813529255	0.00115379733872657	0.0272407232645873	0.0217640015878004	1077	tags=43%, list=14%, signal=37%	KIF1B/ACTR10/UCHL1/UBB/HIF1A/MAP1B	Olaparib
GO:0047497	mitochondrion transport along microtubule	14	-0.779534125915554	-1.74225813529255	0.00115379733872657	0.0272407232645873	0.0217640015878004	1077	tags=43%, list=14%, signal=37%	KIF1B/ACTR10/UCHL1/UBB/HIF1A/MAP1B	Olaparib
GO:0036230	granulocyte activation	254	-0.429601655162527	-1.45196154433334	0.00120784530499014	0.0280522623517983	0.0224123815082258	1675	tags=39%, list=22%, signal=32%	MAPK1/ATP6V0A1/IGF2R/ASAH1/VAT1/RAB7A/CAP1/CYBA/B4GALT1/LAMTOR1/PSMD11/PFKL/SYNGR1/LAMP1/CEP290/MGST1/VAPA/RAB5C/VCL/CAPN1/PRDX6/ANO6/NPC2/DYNLT1/PTX3/PLAUR/PSMA2/SRP14/PREX1/ILF2/MVP/DBNL/CTSA/DPP7/STOM/ROCK1/DNAJC3/CTSZ/RHOG/HMOX2/CCT8/CD59/STX4/GSN/TUBB4B/PAFAH1B2/TIMP2/ANXA3/ACTR10/RAB6A/PNP/CREG1/ACTR2/NEU1/KCMF1/KMT2E/DYNLL1/TMBIM1/GRN/CTSC/ARL8A/TUBB/QSOX1/C1orf35/TRAPPC1/RAB10/COTL1/RAB18…	Olaparib
GO:0042632	cholesterol homeostasis	27	-0.685489043709168	-1.78694014560027	0.0012104318381753	0.0280522623517983	0.0224123815082258	130	tags=37%, list=2%, signal=37%	LAMTOR1/NPC2/APOA1/MYLIP/XBP1/FABP3/LIMA1/CAV1/CD24/APOE	Olaparib
GO:0055092	sterol homeostasis	27	-0.685489043709168	-1.78694014560027	0.0012104318381753	0.0280522623517983	0.0224123815082258	130	tags=37%, list=2%, signal=37%	LAMTOR1/NPC2/APOA1/MYLIP/XBP1/FABP3/LIMA1/CAV1/CD24/APOE	Olaparib
GO:0043487	regulation of RNA stability	129	0.362730457893429	1.56133172174353	0.00121388588582532	0.0280522623517983	0.0224123815082258	844	tags=29%, list=11%, signal=26%	NPM1/HNRNPM/IGF2BP1/YBX3/HNRNPR/PSMC3/RPS27A/PSME1/HNRNPU/HNRNPD/PSMB1/HNRNPC/SET/FUS/PSME2/YBX1/EXOSC5/YWHAB/PSMC2/PSMA7/EIF4G1/PSME4/DHX9/DCP2/PSMC6/SERBP1/PSMD1/PSMD2/PSMC1/PABPC1/ANP32A/APEX1/FASTKD2/RIDA/XPO1/DKC1/PSMC5	Olaparib
GO:0002444	myeloid leukocyte mediated immunity	268	-0.429989989401683	-1.45725464246874	0.00122408324250924	0.0280522623517983	0.0224123815082258	1675	tags=39%, list=22%, signal=31%	MAPK1/ATP6V0A1/IGF2R/ASAH1/VAT1/RAB7A/GATA2/CAP1/CYBA/B4GALT1/LAMTOR1/PSMD11/PFKL/SYNGR1/LAMP1/CEP290/MGST1/VAPA/RAB5C/VCL/CAPN1/PRDX6/ANO6/NPC2/DYNLT1/PTX3/PLAUR/PSMA2/SRP14/ILF2/MVP/DBNL/CTSA/DPP7/STOM/ROCK1/DNAJC3/CTSZ/RHOG/HMOX2/CCT8/CD59/STX4/GSN/TUBB4B/PAFAH1B2/TIMP2/ANXA3/ACTR10/TUSC2/RAB6A/DDX58/PNP/CREG1/ACTR2/NEU1/KCMF1/KMT2E/DYNLL1/TMBIM1/GRN/CTSC/ARL8A/TUBB/QSOX1/HMOX1/C1orf35/TRAPPC1…	Olaparib
GO:0051453	regulation of intracellular pH	33	-0.674719352573802	-1.8133941223388	0.00123537714453579	0.0280522623517983	0.0224123815082258	1671	tags=45%, list=22%, signal=36%	ATP6V0A1/RAB7A/ATP6V1A/CLN5/ATP6V1H/ATP6V1C1/GRN/ATP6V1E1/SLC4A2/ATP6V0D1/ATP6V1D/ATP6V1F/ATP6V1G1/ATP6V0E1/ATP6V0B	Olaparib
GO:0042542	response to hydrogen peroxide	84	-0.525495649866786	-1.623782659922	0.00123606357012314	0.0280522623517983	0.0224123815082258	916	tags=32%, list=12%, signal=29%	PCNA/SOD1/KDM6B/RHOB/PPP2CB/PPP1R15B/NQO1/HMOX1/FOSL1/GLRX2/BAD/KPNA4/HSF1/MET/DUSP1/CST3/AXL/CDK1/CAPN2/CRK/NFE2L2/PSAP/OSER1/TXNIP/JUN/CYP1B1/CRYAB	Olaparib
GO:0051493	regulation of cytoskeleton organization	305	-0.407857910308225	-1.38674385558637	0.00123900139492654	0.0280522623517983	0.0224123815082258	1937	tags=34%, list=25%, signal=26%	RDX/TGFBR1/DIAPH1/WDR1/ICAM1/NF2/NCK2/CHMP3/PLK1/LMOD1/ACTR3/HRAS/MID1/SVIL/BRCA1/ATF5/MYADM/MAPK1/ILK/ARHGEF2/KIF11/ECT2/TMSB4X/RASSF1/ARHGEF5/RNF4/DYNLT1/ABL2/CIB1/CDC42EP1/ARFGEF1/MARK2/NES/SYNPO/CAPG/PREX1/DRG1/CHMP4C/DBNL/APOA1/ROCK1/NUP62/NCKAP1/CDK2AP2/CORO1B/RHOG/AKAP13/CHORDC1/PFN2/CLIP1/GSN/PAK2/WASL/TMSB10/RAE1/NEK2/RHOB/SDC4/FLII/ACTR2/GRB2/CCDC88A/MAP2/TACC3/TPM1/RAPGEF3/SNCA/VASP/BR…	Olaparib
GO:0032880	regulation of protein localization	468	-0.389001883300319	-1.33936225681669	0.0012475413112058	0.0281015045355797	0.0224517235974793	1613	tags=27%, list=21%, signal=23%	RAB11A/STX3/MISP/PARP9/USP36/ECT2/OTUD7B/BDNF/RB1/UBE2J2/CSK/E2F1/PFKL/CEP290/RAB11B/ARHGEF5/GDI1/IRF3/VCL/NUP58/PLK3/TXN/CIB1/TGFB2/YOD1/CDCA5/SLC25A4/GOPC/VPS28/CDH2/SIAH3/TP53BP2/NIPBL/YWHAG/DTX3L/STOM/C1QTNF3/NUP62/RABGAP1L/LEPROTL1/RHOG/TAX1BP3/CCT8/STX4/SUMO3/MYH10/SLC2A1/ZPR1/AKT1/GSN/TP53/WASL/PTP4A3/PIM3/DERL2/UBE2D3/EZR/NDFIP1/OXCT1/BAG3/TM7SF3/SAR1B/XBP1/TMBIM6/CCDC88A/YWHAH/MIDN/MAP2/…	Olaparib
GO:0090383	phagosome acidification	17	-0.745518881720965	-1.75606184212078	0.00125692524652906	0.0281691622508923	0.0225057787930477	1671	tags=71%, list=22%, signal=55%	ATP6V0A1/RAB7A/ATP6V1A/ATP6V1H/ATP6V1C1/ATP6V1E1/ATP6V0D1/ATP6V1D/ATP6V1F/ATP6V1G1/ATP6V0E1/ATP6V0B	Olaparib
GO:2000145	regulation of cell motility	447	-0.39587772538016	-1.36083600449067	0.00126729417666162	0.0282580999492982	0.0225768356512126	1140	tags=22%, list=15%, signal=20%	MGAT5/MAP4K4/SOX9/KIF14/ROCK1/TRIP6/CORO1B/RHOG/STX4/TRIB1/PFN2/AKT1/CD9/NRP2/SASH1/ANXA3/MCAM/ITGA6/WASL/TMSB10/AGO2/SEMA3C/DDX58/RHOB/AKIRIN1/SDC4/GCNT2/XBP1/EFNA1/PLAA/SP100/GRN/AMOTL2/TWIST1/SOD2/VEGFA/DDRGK1/STAT3/TPM1/WNT7A/HMOX1/COL3A1/GLUL/SPARC/ADAM15/ATP2B4/ARF6/LMO4/RRAS2/CITED2/THBS1/SERPINE1/DPYSL3/MET/NEXN/GTPBP4/CLDN4/MYO1C/PLK2/DUSP1/MACF1/CREB3/ADIPOR1/PLAU/LIMCH1/HBEGF/CERS2/CXC…	Olaparib
GO:0043488	regulation of mRNA stability	123	0.364820391154791	1.56134504673265	0.00128930234485634	0.0286043711182951	0.0228534893288209	790	tags=28%, list=10%, signal=26%	NPM1/HNRNPM/IGF2BP1/YBX3/HNRNPR/PSMC3/RPS27A/PSME1/HNRNPU/HNRNPD/PSMB1/HNRNPC/SET/FUS/PSME2/YBX1/EXOSC5/YWHAB/PSMC2/PSMA7/EIF4G1/PSME4/DHX9/DCP2/PSMC6/SERBP1/PSMD1/PSMD2/PSMC1/PABPC1/ANP32A/APEX1/FASTKD2/RIDA/XPO1	Olaparib
GO:0002275	myeloid cell activation involved in immune response	262	-0.424545745518045	-1.43704671834426	0.00132154388550318	0.0290871110265353	0.0232391748345758	1675	tags=38%, list=22%, signal=31%	MAPK1/ATP6V0A1/IGF2R/ASAH1/VAT1/RAB7A/GATA2/CAP1/CYBA/B4GALT1/LAMTOR1/PSMD11/PFKL/SYNGR1/LAMP1/CEP290/MGST1/VAPA/RAB5C/VCL/CAPN1/PRDX6/ANO6/NPC2/DYNLT1/PTX3/PLAUR/PSMA2/SRP14/ILF2/MVP/DBNL/CTSA/DPP7/STOM/ROCK1/DNAJC3/CTSZ/RHOG/HMOX2/CCT8/CD59/STX4/GSN/TUBB4B/PAFAH1B2/TIMP2/ANXA3/ACTR10/RAB6A/PNP/CREG1/ACTR2/NEU1/KCMF1/DYNLL1/TMBIM1/GRN/CTSC/ARL8A/TUBB/QSOX1/HMOX1/C1orf35/TRAPPC1/RAB10/COTL1/RAB18…	Olaparib
GO:0033572	transferrin transport	18	-0.732276500445158	-1.74559067806091	0.00132487754192418	0.0290871110265353	0.0232391748345758	1420	tags=61%, list=19%, signal=50%	RAB11B/ATP6V1A/ATP6V1H/ATP6V1C1/ATP6V1E1/ATP6V0D1/ATP6V1D/ATP6V1F/ATP6V1G1/ATP6V0E1/ATP6V0B	Olaparib
GO:0035994	response to muscle stretch	11	-0.82407793231251	-1.74710793369603	0.001338474698349	0.0290871110265353	0.0232391748345758	491	tags=45%, list=6%, signal=43%	FOS/ANKRD1/NFKBIA/JUN/EDN1	Olaparib
GO:0070841	inclusion body assembly	16	-0.751198177454631	-1.74646590859701	0.00134799621044097	0.0290871110265353	0.0232391748345758	1377	tags=62%, list=18%, signal=51%	HSPA2/BAG5/BAG3/DNAJB6/HSF1/DNAJB1/HSPA1B/CDC34/PSAP/CLU	Olaparib
GO:0001568	blood vessel development	343	-0.412302016624148	-1.40553831795736	0.0013480628622442	0.0290871110265353	0.0232391748345758	985	tags=21%, list=13%, signal=19%	STRA6/MYH10/MMP2/AKT1/NRP2/CCM2/LUZP1/SASH1/JMJD6/TIPARP/ANXA3/MCAM/HHEX/AGO2/SEMA3C/RHOB/HECTD1/DDAH1/GJA4/HSPG2/XBP1/EFNA1/SP100/GRN/AMOTL2/TWIST1/EGLN1/VEGFA/STAT3/RAPGEF3/WNT7A/HMOX1/FOSL1/COL3A1/YAP1/GLUL/SPARC/ADAM15/ATP2B4/MYH9/TMEM100/THBS1/SERPINE1/SOX4/PLK2/EPN2/ACTA2/SHC1/MTDH/EGR1/SAT1/KLF5/CXCL8/EPHA2/DDIT3/MFGE8/HIF1A/EFNB2/JUNB/S100A1/MYLK/NFE2L2/ITGB1/FN1/CAV1/JUN/CYP1B1/THY1/TNFR…	Olaparib
GO:0098657	import into cell	70	-0.540451198717044	-1.64065729914482	0.00135059065921625	0.0290871110265353	0.0232391748345758	1328	tags=34%, list=17%, signal=29%	DNM3/EPS15/SLC38A1/VPS28/ISCU/SLC2A1/AKT1/ARL6IP5/SLC7A5/SNCA/ACTB/GLUL/ATP2B4/ATP1B3/THBS1/FLOT1/ATP1B1/EFNB2/SLC1A5/ARL6IP1/FABP3/ITGB1/MX1/SLC3A2	Olaparib
GO:0031341	regulation of cell killing	21	-0.711211810231997	-1.76466457338509	0.00136362403865127	0.0292252433526473	0.023349535787023	429	tags=48%, list=6%, signal=45%	CD59/PVR/IL7R/BAD/HLA-E/CRK/NECTIN2/B2M/HLA-A/HLA-B	Olaparib
GO:0099173	postsynapse organization	82	-0.530035128623756	-1.63670488526078	0.00142463318279342	0.0303852922803525	0.0242763579737643	1186	tags=24%, list=16%, signal=21%	CDH2/DBNL/MYH10/NRP2/WASL/ACTR2/EFNA1/EGLN1/ACTB/WNT7A/RER1/NDRG1/ACTN1/ARF6/CTTN/ARF4/HSPA8/ARF1/PAFAH1B1/APOE	Olaparib
GO:0006403	RNA localization	171	0.330505429477748	1.47881915385796	0.00143492047747877	0.0304575668657152	0.024334101822021	1068	tags=29%, list=14%, signal=26%	HNRNPA1/NPM1/EIF5A/NHP2/IGF2BP1/FBL/HNRNPA2B1/RAN/SFPQ/SSB/HNRNPU/SRSF7/RRS1/SRSF3/YBX1/SRSF5/CCT5/THOC7/THOC3/U2AF2/CCT2/RUVBL1/ZNHIT6/DHX9/KHDRBS1/NUP37/SRSF1/NUTF2/DCP2/CCT4/TCP1/ENY2/RANBP2/PRPF6/PIH1D1/MAGOHB/XPO1/NUP107/CCT7/THOC6/DKC1/SRSF2/CCT6A/ATM/NUP43/NUP93/CETN3/RPS15/CPSF6/RANBP17	Olaparib
GO:0032273	positive regulation of protein polymerization	77	-0.533975824659793	-1.63806452002086	0.00148534832679406	0.0313632537851657	0.0250577012419599	1058	tags=30%, list=14%, signal=26%	NCKAP1/CORO1B/PFN2/CLIP1/GSN/WASL/ACTR2/GRB2/VASP/BRK1/ARF6/CTTN/MET/MYO1C/SNX9/ARPC5L/HSPA1B/ARPC2/CDC42EP3/ARPC5/RAC1/ARF1/MAP1B	Olaparib
GO:0006911	phagocytosis, engulfment	19	-0.72949101548465	-1.77254491281489	0.00149179689578365	0.0313632537851657	0.0250577012419599	1624	tags=53%, list=21%, signal=41%	GATA2/ARHGAP12/ANO6/RHOG/GSN/MYH9/THBS1/GULP1/MFGE8/RAC1	Olaparib
GO:0032570	response to progesterone	21	-0.709388009640475	-1.76013934440762	0.0015059118260348	0.0314989080216152	0.02516608232233	554	tags=43%, list=7%, signal=40%	FOSL1/YAP1/TSPO/FOS/BAD/THBS1/CLDN4/TXNIP/CAV1	Olaparib
GO:0043434	response to peptide hormone	214	-0.43960828029062	-1.47533372443937	0.00151826107868497	0.0314989080216152	0.02516608232233	1094	tags=20%, list=14%, signal=18%	ROCK1/KBTBD2/ATP6V1H/ATP6V1C1/SLC2A1/AKT1/PHIP/HHEX/STC2/CACYBP/GRB2/CAV2/XBP1/SRSF4/ATP6V1E1/STAT3/CCND3/SPARC/ATP6V0D1/EIF4EBP1/RAB10/HSF1/SLC25A33/MYO1C/TRIM16/ADIPOR1/SHC1/EGR1/ERRFI1/CRK/ATP6V1D/JUND/FABP3/NFE2L2/ATP6V1F/IGFBP5/ATP6V1G1/VAMP2/CAV1/ATP6V0E1/ATP6V0B/EDN1/MAP1B	Olaparib
GO:0007264	small GTPase mediated signal transduction	260	-0.423261576494165	-1.43306578624667	0.00152618641826637	0.0314989080216152	0.02516608232233	1548	tags=27%, list=20%, signal=22%	ECT2/CYTH2/SIPA1L2/RB1/TNFAIP1/CDK2/RASSF1/ARHGEF5/GDI1/ARHGAP12/DYNLT1/ABL2/CDC42EP1/TGFB2/ARFGEF1/PREX1/NET1/DBNL/APOA1/MAP4K4/HACD3/KIF14/ROCK1/NUP62/NCKAP1/FAM13B/RHOG/TAX1BP3/AKAP13/RIT1/TRIO/TP53/TIMP2/RALGPS2/CYTH3/RHOB/PPP2CB/RALA/GRB2/GNB1/CCDC88A/CTNNAL1/ITSN1/RAPGEF3/HMOX1/CDKN1A/ARHGAP5/COL3A1/BRK1/ARF6/RRAS2/CDC42SE1/RAB18/RABIF/MET/PLK2/FLOT1/SHC1/RHEB/A2M/CRK/CDC42EP3/RND3/CDKN2A/I…	Olaparib
GO:0010977	negative regulation of neuron projection development	76	-0.53964200385002	-1.65501334042405	0.00152689586373302	0.0314989080216152	0.02516608232233	1411	tags=36%, list=19%, signal=29%	GDI1/BAG5/DNM3/CIB1/DGUOK/ITM2C/MYLIP/CTSZ/SEMA3C/YWHAH/EFNA1/MAP2/RAB29/ARF6/DPYSL3/PLK2/PMP22/CERS2/ASAP1/EFNB2/VIM/RTN4/B2M/PAFAH1B1/IFRD1/THY1/APOE	Olaparib
GO:0019932	second-messenger-mediated signaling	135	-0.480119483704445	-1.5598517728111	0.00153392190818738	0.0314989080216152	0.02516608232233	826	tags=16%, list=11%, signal=15%	PPP2CA/DDAH1/FHL2/GNB1/ADGRL2/VEGFA/FKBP1A/RAPGEF3/LMCD1/ATP2B4/GBP1/TMEM100/THBS1/GNAS/CDC34/CXCL8/ATP1B1/CCL20/UBE2B/CALM2/EDN1/APOE	Olaparib
GO:0043086	negative regulation of catalytic activity	359	-0.408318527224131	-1.39671229863614	0.00154635192701478	0.031607147026714	0.025252559977712	1669	tags=33%, list=22%, signal=27%	CDKN2B/PROS1/CASP3/ILK/HEXIM1/CST1/ARPP19/CAAP1/VPS25/PARP9/GPRC5A/CAMK2N1/BCL2L12/PRPSAP2/PRKAG2/RB1/CSK/TIMP1/GPATCH2/HIPK3/APP/PPP1R12A/LATS2/BAG5/PTX3/CIB1/PLAUR/TGFB2/ARFGEF1/CAST/RGS3/RNH1/NES/MVP/YWHAG/APOA1/CD2BP2/MGAT5/DTX3L/USP47/ITIH5/ROCK1/ANXA4/DNAJC3/PCSK1N/TNNT2/NUP62/CNN3/DUSP5/CDKN2D/TRIB1/CHORDC1/AKT1/UCHL5/TP53/PAK2/TIMP2/ANXA3/HHEX/APOC1/PPP2CA/TMBIM6/MIDN/MAP2/MBIP/NQO1/TMBIM…	Olaparib
GO:0048514	blood vessel morphogenesis	299	-0.413891311592471	-1.40676800648455	0.00155730786172035	0.0316843972787803	0.0253142791395822	985	tags=21%, list=13%, signal=19%	STRA6/MMP2/AKT1/NRP2/CCM2/SASH1/JMJD6/TIPARP/ANXA3/MCAM/HHEX/AGO2/RHOB/DDAH1/HSPG2/XBP1/EFNA1/SP100/GRN/AMOTL2/TWIST1/EGLN1/VEGFA/STAT3/RAPGEF3/WNT7A/HMOX1/COL3A1/YAP1/GLUL/SPARC/ADAM15/ATP2B4/MYH9/TMEM100/THBS1/SERPINE1/SOX4/PLK2/EPN2/SHC1/MTDH/SAT1/KLF5/CXCL8/EPHA2/MFGE8/HIF1A/EFNB2/JUNB/S100A1/MYLK/NFE2L2/ITGB1/FN1/CAV1/JUN/CYP1B1/THY1/TNFRSF12A/EDN1/GADD45A/APOE	Olaparib
GO:0032204	regulation of telomere maintenance	54	0.476808906338935	1.76962168850859	0.0015693571127523	0.0317830809761532	0.0253931225728293	1243	tags=46%, list=16%, signal=39%	HNRNPA1/HNRNPA2B1/XRCC5/HNRNPU/HNRNPD/HNRNPC/CCT5/CCT2/DCP2/CCT4/TCP1/XRCC1/MYC/GNL3/RAD50/CCT7/DKC1/CCT6A/ATM/PNKP/NBN/NAT10/PARP1/USP7/TERF1	Olaparib
GO:0033363	secretory granule organization	12	-0.810158636563345	-1.74468688559009	0.00159386909219494	0.0319913206692094	0.0255594958723302	120	tags=42%, list=2%, signal=41%	MFSD14A/TMF1/NECTIN2/PAFAH1B1/SERPINE2	Olaparib
GO:0060996	dendritic spine development	56	-0.564731830043419	-1.66882134512347	0.00160833446459392	0.0319913206692094	0.0255594958723302	1171	tags=27%, list=15%, signal=23%	DBNL/LLPH/PAK2/WASL/ACTR2/EFNA1/ITSN1/WNT7A/ARF6/PLK2/ARF4/ASAP1/ARF1/PAFAH1B1/APOE	Olaparib
GO:0008064	regulation of actin polymerization or depolymerization	102	-0.508187205418596	-1.61121877651943	0.00161408169083266	0.0319913206692094	0.0255594958723302	1307	tags=39%, list=17%, signal=33%	RDX/WDR1/ICAM1/NCK2/LMOD1/ACTR3/SVIL/MYADM/TMSB4X/CDC42EP1/ARFGEF1/CAPG/PREX1/DBNL/NCKAP1/CORO1B/PFN2/GSN/WASL/TMSB10/FLII/ACTR2/GRB2/VASP/BRK1/DSTN/ARF6/COTL1/CTTN/MYO1C/SNX9/ARPC5L/ARPC2/SPTAN1/MTPN/CDC42EP3/ARPC5/HAX1/LIMA1/ARF1	Olaparib
GO:0030832	regulation of actin filament length	102	-0.508187205418596	-1.61121877651943	0.00161408169083266	0.0319913206692094	0.0255594958723302	1307	tags=39%, list=17%, signal=33%	RDX/WDR1/ICAM1/NCK2/LMOD1/ACTR3/SVIL/MYADM/TMSB4X/CDC42EP1/ARFGEF1/CAPG/PREX1/DBNL/NCKAP1/CORO1B/PFN2/GSN/WASL/TMSB10/FLII/ACTR2/GRB2/VASP/BRK1/DSTN/ARF6/COTL1/CTTN/MYO1C/SNX9/ARPC5L/ARPC2/SPTAN1/MTPN/CDC42EP3/ARPC5/HAX1/LIMA1/ARF1	Olaparib
GO:0032970	regulation of actin filament-based process	213	-0.439230059451962	-1.47298466196871	0.00161586965101556	0.0319913206692094	0.0255594958723302	1343	tags=27%, list=18%, signal=23%	ABL2/CDC42EP1/ARFGEF1/SYNPO/CAPG/PREX1/DBNL/APOA1/ROCK1/NCKAP1/CORO1B/RHOG/AKAP13/PFN2/GSN/PAK2/WASL/TMSB10/RHOB/SDC4/FLII/ACTR2/GRB2/CCDC88A/ABRACL/TPM1/RAPGEF3/VASP/BRK1/DSTN/ARF6/MYH9/COTL1/CTTN/MET/MYO1C/SNX9/ARPC5L/ARPC2/RHOBTB3/LIMCH1/SPTAN1/MTPN/S100A10/CRK/CDC42EP3/ARPC5/FAM107A/HAX1/RND3/LIMA1/RAC1/RHOC/ARF1/TNNC1/CAV1/EDN1	Olaparib
GO:0062014	negative regulation of small molecule metabolic process	36	-0.625298623375904	-1.70669964468002	0.0016351656015716	0.0319988087076845	0.0255654784477441	1303	tags=39%, list=17%, signal=32%	SNAI1/SOX9/C1QTNF3/NUPR1/AKT1/TP53/SOD1/APOC1/FAM3C/STAT3/ATP2B4/NCOR1/AKR1C3/APOE	Olaparib
GO:0001558	regulation of cell growth	199	-0.441031900918164	-1.47536947865589	0.00163812876120217	0.0319988087076845	0.0255654784477441	1650	tags=29%, list=22%, signal=23%	ILK/NDEL1/RAB11A/CYBA/BDNF/LAMTOR1/CXCL16/RB1/YY1/PLXNA4/GDI1/BMPR2/CIB1/TGFB2/CDKN2AIP/GOLGA4/NET1/BTG1/CDC73/OSGIN2/DBNL/USP47/KIF14/CDKN2D/AKT1/TP53/MSX1/SEMA3C/PPP2CA/DERL2/MAP2/PLAA/VEGFA/IGFBP4/CDKN1A/ADAM15/CTTN/SLC25A33/MACF1/ADIPOR1/HSPA1B/HBEGF/CCDC85B/MTPN/FAM107A/CDKN2A/SDCBP/RTN4/FN1/IGFBP5/PAFAH1B1/IFRD1/SERPINE2/CRYAB/TNFRSF12A/EDN1/MAP1B/APOE	Olaparib
GO:0051258	protein polymerization	159	-0.460401585870929	-1.51576047017135	0.00164282889441102	0.0319988087076845	0.0255654784477441	1328	tags=28%, list=17%, signal=23%	DNM3/CDC42EP1/ARFGEF1/CAPG/PREX1/DRG1/DBNL/NCKAP1/CORO1B/PFN2/CLIP1/GSN/WASL/TMSB10/FLII/ACTR2/GRB2/MAP2/SNCA/VASP/BRK1/ARF6/COTL1/CTTN/MET/MYO1C/SNX9/ARPC5L/HSPA1B/ARPC2/SPTAN1/CAMSAP2/MSRB2/MTPN/CDC42EP3/ARPC5/FAM107A/HAX1/RAC1/ARF1/UBE2S/MX1/UBE2C/MAP1B	Olaparib
GO:0019883	antigen processing and presentation of endogenous antigen	10	-0.831124501332057	-1.72147188628608	0.00164523886220711	0.0319988087076845	0.0255654784477441	399	tags=60%, list=5%, signal=57%	ATG5/HLA-E/HLA-C/B2M/HLA-A/HLA-B	Olaparib
GO:0110053	regulation of actin filament organization	148	-0.463831680867522	-1.52416197883238	0.00166031175484345	0.0321503350773414	0.0256865405839354	1307	tags=30%, list=17%, signal=25%	CDC42EP1/ARFGEF1/SYNPO/CAPG/PREX1/DBNL/APOA1/ROCK1/NCKAP1/CORO1B/PFN2/GSN/PAK2/WASL/TMSB10/SDC4/FLII/ACTR2/GRB2/CCDC88A/TPM1/RAPGEF3/VASP/BRK1/DSTN/ARF6/COTL1/CTTN/MET/MYO1C/SNX9/ARPC5L/ARPC2/LIMCH1/SPTAN1/MTPN/S100A10/CDC42EP3/ARPC5/HAX1/LIMA1/RAC1/RHOC/ARF1	Olaparib
GO:1901216	positive regulation of neuron death	55	-0.578721686397448	-1.70670832299661	0.00168963634961928	0.0325753034216992	0.0260260694441471	1301	tags=38%, list=17%, signal=32%	TGFB2/TFAP2A/TP53BP2/CTSZ/NUPR1/TP53/UBE2M/NQO1/GRN/SNCA/FOS/BAD/MCL1/CDC34/EGR1/DDIT3/CAPN2/EFNB2/ATF4/CLU/JUN	Olaparib
GO:0090130	tissue migration	162	-0.458627034403609	-1.51361596415352	0.00173528075673992	0.0333098458304641	0.0266129327955857	1357	tags=28%, list=18%, signal=24%	BMPR2/CIB1/TGFB2/ETS1/ACTG2/APOA1/MAP4K4/SOX9/CORO1B/PFN2/AKT1/NRP2/SASH1/ANXA3/PTP4A3/RHOB/EFNA1/SP100/GRN/VEGFA/WNT7A/HMOX1/GLUL/SPARC/ATP2B4/ARF6/MYH9/THBS1/ANLN/MET/PLK2/MACF1/ADIPOR1/ACTA2/HBEGF/EPHA2/HIF1A/EFNB2/NFE2L2/RTN4/ITGB1/JUN/CYP1B1/EDN1/GADD45A/APOE	Olaparib
GO:0061013	regulation of mRNA catabolic process	133	0.346716206398323	1.51624950320165	0.00177094261749739	0.0338289253955299	0.0270276519044932	799	tags=27%, list=11%, signal=25%	NPM1/HNRNPM/IGF2BP1/YBX3/HNRNPR/PSMC3/RPS27A/PSME1/HNRNPU/HNRNPD/PSMB1/HNRNPC/SET/FUS/PSME2/YBX1/EXOSC5/YWHAB/PSMC2/PSMA7/EIF4G1/PSME4/DHX9/DCP2/PSMC6/SERBP1/PSMD1/PSMD2/PSMC1/PABPC1/ANP32A/APEX1/FASTKD2/RIDA/XPO1/POLR2G	Olaparib
GO:0051651	maintenance of location in cell	100	-0.499763016624538	-1.57511382851495	0.00177764681580134	0.0338289253955299	0.0270276519044932	1000	tags=22%, list=13%, signal=19%	ATG5/AKT1/GSN/MORC3/ASPM/TMSB10/CCDC88A/SP100/FKBP1A/SNCA/RER1/GOLPH3/TSPO/FTL/KDELR2/DDIT3/CALM2/PAFAH1B1/CAV1/THY1/FTH1/APOE	Olaparib
GO:0097191	extrinsic apoptotic signaling pathway	126	-0.472316556706085	-1.53122780254978	0.00186037431945711	0.0352512988000134	0.0281640584797866	1546	tags=35%, list=20%, signal=28%	RELA/BCL2L12/SIVA1/CTNNA1/FGFR1/GABARAP/BCL10/RB1CC1/CIB1/TGFB2/STK3/ITM2C/TNFRSF1A/STX4/AKT1/PHIP/PAK2/ITGA6/ZMYND11/BAG3/SP100/TMBIM1/HMOX1/YAP1/BAD/THBS1/CTTN/SERPINE1/SKIL/MCL1/HSPA1B/BCL2L1/LMNA/GCLM/TIMP3/PMAIP1/LGALS3/IFI6/CAV1/MLLT11/PEA15/ATF3/TNFRSF12A/IFI27	Olaparib
GO:0045665	negative regulation of neuron differentiation	109	-0.497088490515966	-1.58753534000261	0.0018747377270789	0.0353716541241597	0.0282602164797184	1462	tags=34%, list=19%, signal=28%	HES1/GDI1/FOXG1/APP/BAG5/DNM3/CIB1/DGUOK/EIF4E/ITM2C/SOX9/MYLIP/CTSZ/DLX2/ID2/ASPM/SEMA3C/LSM1/YWHAH/EFNA1/MAP2/RAB29/ARF6/DPYSL3/PLK2/PMP22/CERS2/ASAP1/ID4/EFNB2/VIM/RTN4/B2M/PAFAH1B1/IFRD1/THY1/APOE	Olaparib
GO:0002446	neutrophil mediated immunity	251	-0.418294836439718	-1.41436082370989	0.00190070645704545	0.035709017054705	0.0285297529117998	1675	tags=39%, list=22%, signal=31%	MAPK1/ATP6V0A1/IGF2R/ASAH1/VAT1/RAB7A/CAP1/CYBA/B4GALT1/LAMTOR1/PSMD11/PFKL/SYNGR1/LAMP1/CEP290/MGST1/VAPA/RAB5C/VCL/CAPN1/PRDX6/ANO6/NPC2/DYNLT1/PTX3/PLAUR/PSMA2/SRP14/ILF2/MVP/DBNL/CTSA/DPP7/STOM/ROCK1/DNAJC3/CTSZ/RHOG/HMOX2/CCT8/CD59/GSN/TUBB4B/PAFAH1B2/TIMP2/ANXA3/ACTR10/TUSC2/RAB6A/PNP/CREG1/ACTR2/NEU1/KCMF1/KMT2E/DYNLL1/TMBIM1/GRN/CTSC/ARL8A/TUBB/QSOX1/C1orf35/TRAPPC1/RAB10/COTL1/RAB18/CD63…	Olaparib
GO:0048259	regulation of receptor-mediated endocytosis	46	-0.590342688323745	-1.6904987297191	0.00195498805067651	0.036573187473461	0.0292201826842863	854	tags=33%, list=11%, signal=29%	APOC1/WASL/VEGFA/AAK1/ARF6/SERPINE1/CD63/FLOT1/DAB2/EFNB2/SDCBP/CLU/RAC1/B2M/ARF1	Olaparib
GO:0060291	long-term synaptic potentiation	33	-0.661144798433424	-1.77691078063883	0.00197427682924834	0.0367781949414827	0.0293839735945422	368	tags=18%, list=5%, signal=17%	PLK2/FAM107A/VAMP2/SERPINE2/SQSTM1/APOE	Olaparib
GO:0034762	regulation of transmembrane transport	185	-0.442490614499945	-1.47485112963049	0.00200037435695572	0.0371077848149559	0.0296472997353322	1686	tags=29%, list=22%, signal=23%	CLIC1/ACTN4/CTTNBP2NL/CCL2/AHNAK/ARPP19/CYBA/SESTD1/TMSB4X/PRKAG2/YES1/APP/CAPN1/HSPA2/OSBPL8/ANO6/MEF2A/GOPC/STOM/ISCU/KLHL24/ATG5/NETO2/SLC2A1/AKT1/PIM1/ARL6IP5/YWHAH/TWIST1/TMEM109/FKBP1A/SNCA/ACTB/AZIN1/ATP2B4/ATP1B3/THBS1/CD63/ATP1B1/FABP5/S100A1/ARL6IP1/NFE2L2/ITGB1/ARF1/CALM2/YWHAE/VAMP2/CAV1/PEA15/KIF5B/THY1/EDN1	Olaparib
GO:0043044	ATP-dependent chromatin remodeling	51	0.47002072434604	1.70190200393081	0.00203638698588749	0.0375817319890792	0.0300259602778576	868	tags=33%, list=11%, signal=30%	PTMA/NPM1/NASP/HNRNPC/SMARCC1/ACTL6A/HDAC1/RUVBL1/PSME4/ANP32E/SMARCA5/ITGB3BP/CENPH/SMARCE1/CENPN/CHD4/RBBP7	Olaparib
GO:0061061	muscle structure development	313	-0.408734150826676	-1.39135634726923	0.00204294805829649	0.0375817319890792	0.0300259602778576	1017	tags=25%, list=13%, signal=23%	FGFRL1/TGFB2/MEF2A/PDLIM2/ADM/BTG1/CDH2/SIRT2/SORBS2/SOX9/TNNT2/AKAP13/POPDC3/ATG5/STRA6/MYH10/NUPR1/AKT1/CD9/MAFF/ID2/PIM1/MSX1/KDM6B/PDLIM4/AKIRIN1/FLII/SAV1/FHL2/CACYBP/CAV2/XBP1/MBNL1/TWIST1/EGLN1/SOD2/VEGFA/FKBP1A/TPM1/COL3A1/YAP1/FHL3/PDLIM1/MYL6/PLEKHO1/FOS/MYH9/CSRP1/PLD3/EPC1/FLOT1/HBEGF/CDK1/ANKRD1/EGR1/KLF5/SERP1/UCHL1/MTPN/DDIT3/FLNC/CAPN2/CD81/LMNA/EFNB2/BASP1/MYLK/ITGB1/IGFBP5/TNNC1…	Olaparib
GO:0051052	regulation of DNA metabolic process	194	0.325475422907083	1.42653429538899	0.00211202841656011	0.0386913089589747	0.0309124578462238	945	tags=25%, list=12%, signal=22%	HMGB1/HNRNPA1/NPM1/GTF2I/HSP90AB1/PRKDC/HSP90AA1/HNRNPA2B1/HMGA2/KDM1A/XRCC5/HNRNPU/HNRNPD/HNRNPC/FUS/CCT5/RPS3/MSH6/DACH1/UBR5/CCT2/EYA4/BAX/RGCC/MGMT/DHX9/AIFM1/DCP2/CCT4/PTGES3/TCP1/TP53BP1/NUDT16/UBE2V1/MPHOSPH8/XRCC1/MYC/GNL3/RAD50/UIMC1/DFFA/CCT7/DKC1/MSH3/WT1/NUCKS1/CCT6A/ATM	Olaparib
GO:0031345	negative regulation of cell projection organization	89	-0.508773115307792	-1.58436974591967	0.00213109441681465	0.0388163473862429	0.0310123574158192	1411	tags=31%, list=19%, signal=26%	GDI1/BAG5/DNM3/CIB1/DGUOK/ITM2C/MYLIP/CTSZ/PFN2/SEMA3C/YWHAH/EFNA1/MAP2/RAB29/ARF6/DPYSL3/PLK2/PMP22/CERS2/ASAP1/EFNB2/VIM/RTN4/B2M/PAFAH1B1/IFRD1/THY1/APOE	Olaparib
GO:0072593	reactive oxygen species metabolic process	115	-0.501686058674565	-1.61068155124309	0.00214205218183946	0.0388163473862429	0.0310123574158192	1027	tags=30%, list=14%, signal=27%	RFK/ATG5/CCS/AKT1/TP53/SOD1/TUSC2/DDAH1/STK17A/GRB2/NQO1/SOD2/STAT3/PRDX5/SNCA/CDKN1A/GCHFR/TSPO/ATP2B4/THBS1/SLC25A33/ARF4/HIF1A/AKR1C3/PMAIP1/NFE2L2/CLU/RAC1/IFI6/CAV1/GPX3/CYP1B1/CRYAB/EDN1/GADD45A	Olaparib
GO:1905898	positive regulation of response to endoplasmic reticulum stress	24	-0.677046199348168	-1.72752864441209	0.00217128354297803	0.0388163473862429	0.0310123574158192	953	tags=38%, list=13%, signal=33%	ATF6/SERINC3/XBP1/HERPUD1/DDIT3/PMAIP1/NFE2L2/CAV1/PPP1R15A	Olaparib
GO:0061041	regulation of wound healing	66	-0.556333862247479	-1.67527458051256	0.00217731678430264	0.0388163473862429	0.0310123574158192	446	tags=23%, list=6%, signal=22%	MYH9/THBS1/SERPINE1/CLDN4/PLAU/HBEGF/CRK/MYLK/NFE2L2/ITGB1/CAV1/SERPINE2/TNFRSF12A/EDN1/APOE	Olaparib
GO:0045824	negative regulation of innate immune response	19	-0.721060788511712	-1.75206082786036	0.00218397822957276	0.0388163473862429	0.0310123574158192	666	tags=47%, list=9%, signal=43%	GRN/YTHDF2/HLA-E/IFI16/A2M/CRK/PARP14/HLA-A/HLA-B	Olaparib
GO:0002715	regulation of natural killer cell mediated immunity	11	-0.81530957811403	-1.72851835547176	0.00219611641366349	0.0388163473862429	0.0310123574158192	399	tags=55%, list=5%, signal=52%	PVR/HLA-E/CRK/NECTIN2/HLA-A/HLA-B	Olaparib
GO:0042269	regulation of natural killer cell mediated cytotoxicity	11	-0.81530957811403	-1.72851835547176	0.00219611641366349	0.0388163473862429	0.0310123574158192	399	tags=55%, list=5%, signal=52%	PVR/HLA-E/CRK/NECTIN2/HLA-A/HLA-B	Olaparib
GO:1990000	amyloid fibril formation	10	-0.820700186009806	-1.69988045716532	0.00219802881054243	0.0388163473862429	0.0310123574158192	94	tags=60%, list=1%, signal=59%	GSN/FKBP1A/CLU/B2M/CRYAB/APOE	Olaparib
GO:0050768	negative regulation of neurogenesis	141	-0.471749409400753	-1.54308627386485	0.00220263322586595	0.0388163473862429	0.0310123574158192	1530	tags=37%, list=20%, signal=30%	ADGRG1/RNF6/REST/ARHGEF2/RNF10/BDNF/CTNNA1/HES1/GDI1/FOXG1/APP/DYNLT1/TRIM11/BAG5/DNM3/CIB1/DGUOK/EIF4E/ITM2C/SIRT2/SOX9/MYLIP/CTSZ/DLX2/TP53/ID2/ASPM/SEMA3C/LSM1/YWHAH/EFNA1/MAP2/STAT3/WNT7A/COL3A1/RAB29/TSPO/ARF6/DPYSL3/PLK2/PMP22/CERS2/ASAP1/ID4/EFNB2/VIM/RTN4/B2M/PAFAH1B1/IFRD1/THY1/APOE	Olaparib
GO:0016050	vesicle organization	167	-0.457119709661236	-1.51285032819052	0.00220677309036171	0.0388163473862429	0.0310123574158192	2182	tags=40%, list=29%, signal=29%	STX8/TMED10/PEF1/VAPB/PLEKHJ1/SNAP29/BLOC1S5/LAPTM4B/VPS41/SNX3/STX10/TSG101/SEC31A/MCFD2/TAP1/CHMP3/ANKFY1/RAB8A/SYT11/STAM/RAB7A/MFSD14A/RAB11A/STX3/VPS25/SCARB2/LAMTOR1/TRAPPC10/TMF1/VAPA/TRAPPC3/DNM3/EPS15/SNAP47/VPS28/CHMP4C/CTSZ/CD59/TRAPPC4/STX4/WASL/FNBP1L/SDC4/SAR1B/CAV2/PPP6C/CTSC/STX12/SNCA/GOLPH3/RAB29/TRAPPC1/SAMD9/S100A10/CHMP5/SDCBP/NECTIN2/RAB32/ARF1/PAFAH1B1/MX1/VAMP2/CAV1/SERPIN…	Olaparib
GO:0006984	ER-nucleus signaling pathway	35	-0.638152030017496	-1.73048736168347	0.0022180117891165	0.0388592144799577	0.0310466061208412	953	tags=37%, list=13%, signal=33%	ATF6/TP53/XBP1/PPP1R15B/TMCO1/HERPUD1/ASNS/CXCL8/DDIT3/ATF4/NFE2L2/PPP1R15A/ATF3	Olaparib
GO:0070262	peptidyl-serine dephosphorylation	14	-0.765154921291063	-1.71012062469077	0.00224378016774914	0.0391552942316698	0.0312831593181917	826	tags=43%, list=11%, signal=38%	PPP2CA/PPP2CB/PPP1R15B/DUSP1/YWHAE/PPP1R15A	Olaparib
GO:0010035	response to inorganic substance	258	-0.419221075475971	-1.4186795616675	0.00227707269234278	0.0394246115164446	0.0314983306172989	958	tags=24%, list=13%, signal=22%	AKT1/CD9/GSN/SLC41A1/SLC25A24/PCNA/ID2/SLC38A2/SOD1/ATRX/KDM6B/PPP2CA/RHOB/UBE2D3/PPP2CB/CACYBP/PPP1R15B/NQO1/EGLN1/SOD2/SNCA/HMOX1/NDRG1/FOSL1/SPARC/TSPO/FOS/ARL13B/ATP2B4/GLRX2/BAD/THBS1/KPNA4/HSF1/MET/DUSP1/CST3/AXL/CDK1/CAPN2/CRK/HIF1A/JUNB/AKR1C3/ATF4/JUND/NFE2L2/PSAP/OSER1/S100A13/MT1E/B2M/CALM2/TNNC1/S100A16/TXNIP/CAV1/JUN/CYP1B1/CRYAB/EDN1/MAP1B	Olaparib
GO:1901652	response to peptide	252	-0.424528123352827	-1.43480427791903	0.00227707269234278	0.0394246115164446	0.0314983306172989	1094	tags=20%, list=14%, signal=18%	ROCK1/KBTBD2/ATP6V1H/ATP6V1C1/SLC2A1/MMP2/AKT1/PHIP/TP53/HHEX/STC2/CACYBP/GRB2/CAV2/XBP1/SRSF4/ATP6V1E1/STAT3/CASP4/CCND3/SPARC/ATP6V0D1/EIF4EBP1/RAB10/HSF1/SLC25A33/MYO1C/TRIM16/ADIPOR1/SHC1/EGR1/ERRFI1/KLF5/CRK/ATP6V1D/JUND/CHMP5/KLF10/FABP3/VIM/NFE2L2/NFKBIA/ATP6V1F/IGFBP5/ATP6V1G1/VAMP2/CAV1/ATP6V0E1/ATP6V0B/EDN1/MAP1B	Olaparib
GO:0030516	regulation of axon extension	50	-0.578795080857998	-1.68469835467876	0.00231742487508947	0.0397208844603137	0.0317350381657057	831	tags=40%, list=11%, signal=36%	ILK/NDEL1/RAB11A/PLXNA4/GDI1/BMPR2/GOLGA4/DBNL/SEMA3C/MAP2/VEGFA/CTTN/MACF1/RTN4/FN1/PAFAH1B1/IFRD1/TNFRSF12A/MAP1B/APOE	Olaparib
GO:0016049	cell growth	237	-0.42147130012552	-1.41940906300931	0.00231942368343278	0.0397208844603137	0.0317350381657057	1530	tags=27%, list=20%, signal=22%	BDNF/LAMTOR1/CXCL16/ALCAM/RB1/YY1/PLXNA4/GDI1/APP/VCL/BMPR2/CIB1/TGFB2/CDKN2AIP/GOLGA4/NET1/BTG1/CDC73/OSGIN2/DBNL/SORBS2/LLPH/SOX9/USP47/KIF14/AKAP13/CDKN2D/AKT1/NRP2/TP53/MSX1/SEMA3C/PPP2CA/DERL2/PRMT2/MAP2/PLAA/VEGFA/IGFBP4/CDKN1A/ADAM15/CTTN/SLC25A33/MACF1/ADIPOR1/HSPA1B/HBEGF/CCDC85B/MTPN/FAM107A/CDKN2A/SDCBP/RTN4/ITGB1/FN1/IGFBP5/PAFAH1B1/IFRD1/SERPINE2/CRYAB/TNFRSF12A/EDN1/MAP1B/APOE	Olaparib
GO:1900271	regulation of long-term synaptic potentiation	20	-0.702705227869986	-1.72443963446632	0.00232117512814517	0.0397208844603137	0.0317350381657057	173	tags=15%, list=2%, signal=15%	FAM107A/SQSTM1/APOE	Olaparib
GO:0045807	positive regulation of endocytosis	52	-0.577628949723662	-1.69434634469645	0.00233614893703349	0.0398227704903585	0.0318164401056664	632	tags=23%, list=8%, signal=21%	ITSN1/VEGFA/SNCA/SERPINE1/CD63/FLOT1/AXL/DAB2/CLU/B2M/ARF1/APOE	Olaparib
GO:0010833	telomere maintenance via telomere lengthening	54	0.466016088866963	1.72956538162212	0.00237779973830696	0.0403768686331739	0.0322591373403506	1003	tags=37%, list=13%, signal=32%	HNRNPA1/NHP2/HSP90AB1/HSP90AA1/HNRNPA2B1/XRCC5/HNRNPU/HNRNPC/CCT5/CCT2/DCP2/CCT4/PTGES3/TCP1/RAD50/CCT7/DKC1/CCT6A/ATM/PNKP	Olaparib
GO:0030838	positive regulation of actin filament polymerization	54	-0.562924381509248	-1.65662121600889	0.00238730210691989	0.040382907287553	0.0322639619289718	1058	tags=33%, list=14%, signal=29%	NCKAP1/CORO1B/PFN2/GSN/WASL/ACTR2/GRB2/VASP/BRK1/ARF6/CTTN/MYO1C/SNX9/ARPC5L/ARPC2/CDC42EP3/ARPC5/ARF1	Olaparib
GO:1903076	regulation of protein localization to plasma membrane	59	-0.555008465827402	-1.64395613732418	0.00241907695326318	0.0407642165979272	0.0325686093627357	1030	tags=31%, list=14%, signal=27%	RHOG/STX4/AKT1/EZR/TMBIM1/ACTB/RER1/ATP2B4/ARF6/GBP1/BCL2L1/EPHA2/DAB2/LGALS3/ITGB1/TMEM59/KIF5B/SQSTM1	Olaparib
GO:2001236	regulation of extrinsic apoptotic signaling pathway	90	-0.503151531163922	-1.56518914874159	0.00247318183539475	0.0414914133310839	0.0331496038797073	989	tags=30%, list=13%, signal=26%	STX4/AKT1/PHIP/PAK2/ITGA6/ZMYND11/SP100/TMBIM1/HMOX1/YAP1/THBS1/CTTN/SERPINE1/SKIL/MCL1/HSPA1B/BCL2L1/LMNA/GCLM/TIMP3/PMAIP1/LGALS3/IFI6/CAV1/PEA15/ATF3/TNFRSF12A	Olaparib
GO:0043408	regulation of MAPK cascade	308	-0.404809535886325	-1.37685088773626	0.00249023951821401	0.0414914133310839	0.0331496038797073	2049	tags=35%, list=27%, signal=26%	EGFR/TGFB1/RIPK2/BRAF/DUSP2/CHI3L1/ID1/PDGFB/TSG101/TGFBR1/RNF41/ICAM1/NF2/MAP3K2/AJUBA/HRAS/KISS1/MID1/RAPGEF1/MYDGF/RELL2/EIF2AK2/MAPK1/ILK/CCL2/DSTYK/MAP2K3/CAMK2N1/FAM83D/LAMTOR1/TNIK/FGFR1/CSK/DOK5/RB1CC1/ARHGEF5/HIPK3/APP/MAP2K1/KLHDC10/CIB1/TGFB2/ZNF622/AKAP12/RGS3/STK3/CDH2/DBNL/MAP4K4/HACD3/ROCK1/NUP62/AKAP13/DUSP5/TRIB1/AKT1/SASH1/TIMP2/SOD1/TAB2/PPP2CA/NENF/LBH/ZMYND11/EZR/GCNT2/GRB2/A…	Olaparib
GO:0010874	regulation of cholesterol efflux	13	-0.768524595094982	-1.68251613415766	0.00249042458272644	0.0414914133310839	0.0331496038797073	116	tags=31%, list=2%, signal=30%	APOA1/NFKBIA/CAV1/APOE	Olaparib
GO:0001667	ameboidal-type cell migration	225	-0.430730984748593	-1.44669285850664	0.00256135397778887	0.0425076283950335	0.0339615098651147	974	tags=21%, list=13%, signal=19%	PFN2/AKT1/RIC8A/NRP2/SASH1/ANXA3/AGO2/SEMA3C/PTP4A3/RHOB/SDC4/EFNA1/SP100/GRN/ZFAND5/AMOTL2/TWIST1/VEGFA/WNT7A/HMOX1/GLUL/SPARC/PDLIM1/PIP5K1A/ATP2B4/ARF6/MYH9/THBS1/ANLN/MET/PLK2/MACF1/CENPV/ADIPOR1/HBEGF/EPHA2/HIF1A/EFNB2/NFE2L2/RTN4/ITGB1/FN1/PAFAH1B1/JUN/CYP1B1/EDN1/GADD45A/APOE	Olaparib
GO:0034728	nucleosome organization	68	0.410216928118377	1.63323108127225	0.00257067650769512	0.0425076283950335	0.0339615098651147	868	tags=31%, list=11%, signal=28%	PTMA/NPM1/NAP1L1/NASP/SMARCC1/SET/SHPRH/HMGB2/RUVBL1/PSME4/ANP32B/ANP32E/SMARCA5/ITGB3BP/CENPH/GRWD1/TSPYL1/SMARCE1/SUPT16H/CENPN/RBBP7	Olaparib
GO:0042552	myelination	55	-0.560653691876091	-1.65342399418319	0.00258435931864509	0.0425744268351421	0.034014878541947	1176	tags=31%, list=15%, signal=26%	SIRT2/KIF14/KLK6/ZPR1/TSPAN2/AKT1/CD9/SOD1/CTSC/NDRG1/PARD3/PMP22/MAL2/DEGS1/ID4/PSAP/CLU	Olaparib
GO:1904356	regulation of telomere maintenance via telomere lengthening	40	0.50227843638777	1.7746996454951	0.0026207263210473	0.0430130360870775	0.034365305818155	1243	tags=45%, list=16%, signal=38%	HNRNPA1/HNRNPA2B1/XRCC5/HNRNPU/HNRNPC/CCT5/CCT2/DCP2/CCT4/TCP1/CCT7/DKC1/CCT6A/ATM/PNKP/NAT10/PARP1/TERF1	Olaparib
GO:0061387	regulation of extent of cell growth	57	-0.55683651236198	-1.64484787196459	0.00264231329133525	0.0432067154860931	0.0345200461569764	1650	tags=37%, list=22%, signal=29%	ILK/NDEL1/RAB11A/BDNF/PLXNA4/GDI1/BMPR2/GOLGA4/DBNL/SEMA3C/MAP2/VEGFA/CTTN/MACF1/RTN4/FN1/PAFAH1B1/IFRD1/TNFRSF12A/MAP1B/APOE	Olaparib
GO:0006812	cation transport	355	-0.399657545322547	-1.36487826993049	0.00266937497348496	0.0434881568558527	0.0347449040052363	1071	tags=17%, list=14%, signal=15%	ISCU/ATP6V1H/KLHL24/ATP6V1C1/SEC61A1/ATG5/CCS/NETO2/AKT1/SNCG/SLC41A1/SLC38A2/UCP2/GJA4/STC2/NDFIP1/TMBIM6/YWHAH/SLC48A1/TWIST1/ATP6V1E1/SLC7A5/FKBP1A/SNCA/TMCO1/NDUFA4/TSPO/ATP2B4/ATP1B3/ATP6V0D1/CD63/ATOX1/COX7A2L/FTL/NCS1/ATP1B1/DDIT3/SLC39A1/ATP6V1D/ATF4/S100A1/SLC1A5/MYLK/LGALS3/ATP6V1F/ITGB1/B2M/ARF1/CALM2/YWHAE/ATP6V1G1/VAMP2/CAV1/SERPINE2/KIF5B/THY1/ATP6V0E1/ATP6V0B/EDN1/SLC3A2/FTH1	Olaparib
GO:0062197	cellular response to chemical stress	196	-0.430203660715959	-1.43771957910579	0.00268619890663593	0.0436013535764618	0.0348353426321091	1000	tags=26%, list=13%, signal=23%	ATG5/CCS/STX4/SLC2A1/MMP2/AKT1/TP53/SLC25A24/PCNA/SOD1/KDM6B/RHOB/ARL6IP5/MBIP/NQO1/MELK/SOD2/PRDX5/TPM1/SNCA/HMOX1/OXR1/TSPO/FOS/CYCS/GLRX2/NCOA7/BAD/HSF1/MET/MCL1/CST3/HSPA1B/AXL/CDK1/ERRFI1/DDIT3/CRK/HIF1A/AKR1C3/ATF4/MYLK/TXNRD1/NFE2L2/PSAP/OSER1/DNAJA1/CAV1/JUN/GPX3/CYP1B1	Olaparib
GO:0006986	response to unfolded protein	120	-0.480107301567283	-1.55029614991799	0.002749947339328	0.0444725915865681	0.035531419063382	1756	tags=44%, list=23%, signal=35%	MYDGF/EIF2AK2/DNAJB11/STUB1/CCL2/UBXN4/FKBP14/UBE2J2/HSPA14/MANF/HSPA2/GFPT1/CLGN/YOD1/DNAJB9/DNAJC3/CCND1/ATF6/HSPA13/SRPRB/DERL2/STC2/BAG3/TM7SF3/XBP1/TMBIM6/PPP1R15B/DDRGK1/DERL1/ATP6V0D1/THBS1/HSF1/OPTN/CREB3/HERPUD1/HSPH1/DNAJB1/HSPA1B/SHC1/TLN1/ASNS/DNAJB4/CXCL8/CREBRF/SERP1/DDIT3/LMNA/HSPA8/ATF4/NFE2L2/DNAJA1/PPP1R15A/ATF3	Olaparib
GO:0043113	receptor clustering	26	-0.649986049277423	-1.68561926744129	0.00282909031472891	0.0454556977638318	0.0363168726724922	1186	tags=27%, list=16%, signal=23%	CDH2/GSN/SAV1/RER1/CD81/THY1/APOE	Olaparib
GO:0051899	membrane depolarization	28	-0.654595924554472	-1.71315639654851	0.00283625256869025	0.0454556977638318	0.0363168726724922	726	tags=32%, list=10%, signal=29%	YWHAH/TSPO/PPP2R3C/GCLM/IFI6/CAV1/JUN/MLLT11/EDN1	Olaparib
GO:0042119	neutrophil activation	252	-0.422418851507149	-1.42767543980209	0.00284162459406966	0.0454556977638318	0.0363168726724922	1675	tags=39%, list=22%, signal=31%	MAPK1/ATP6V0A1/IGF2R/ASAH1/VAT1/RAB7A/CAP1/CYBA/B4GALT1/LAMTOR1/PSMD11/PFKL/SYNGR1/LAMP1/CEP290/MGST1/VAPA/RAB5C/VCL/CAPN1/PRDX6/ANO6/NPC2/DYNLT1/PTX3/PLAUR/PSMA2/SRP14/PREX1/ILF2/MVP/DBNL/CTSA/DPP7/STOM/ROCK1/DNAJC3/CTSZ/RHOG/HMOX2/CCT8/CD59/GSN/TUBB4B/PAFAH1B2/TIMP2/ANXA3/ACTR10/RAB6A/PNP/CREG1/ACTR2/NEU1/KCMF1/KMT2E/DYNLL1/TMBIM1/GRN/CTSC/ARL8A/TUBB/QSOX1/C1orf35/TRAPPC1/RAB10/COTL1/RAB18/CD63…	Olaparib
GO:0010038	response to metal ion	156	-0.453811049294331	-1.49712661131344	0.00294817198331082	0.0468207888716449	0.0374075135027435	1198	tags=49%, list=16%, signal=42%	ASS1/PRNP/BACE1/BNIP3/CYP1A1/PPIF/PEF1/CLIC4/NCSTN/EGFR/FOSB/BRAF/ERCC1/CYBRD1/SEC31A/SLC30A1/ICAM1/BSG/GOT1/CYB5A/SYT11/ACO1/ANXA11/MAPK1/CASP3/CDK4/ECT2/GDI1/APP/TNFRSF11B/MEF2A/IGFBP2/TFAP2A/CUTA/MAP1LC3A/TNNT2/CCND1/AKT1/GSN/SLC41A1/SLC25A24/PCNA/ID2/SOD1/PPP2CA/UBE2D3/PPP2CB/CACYBP/NQO1/SNCA/HMOX1/NDRG1/SPARC/TSPO/FOS/ARL13B/BAD/THBS1/HSF1/DUSP1/CDK1/HIF1A/JUNB/AKR1C3/ATF4/JUND/NFE2L2/S100A1…	Olaparib
GO:0071375	cellular response to peptide hormone stimulus	162	-0.450288843731335	-1.48609726689634	0.00294817198331082	0.0468207888716449	0.0374075135027435	751	tags=16%, list=10%, signal=15%	GRB2/CAV2/XBP1/ATP6V1E1/STAT3/CCND3/ATP6V0D1/EIF4EBP1/RAB10/HSF1/SLC25A33/MYO1C/ADIPOR1/SHC1/ERRFI1/CRK/ATP6V1D/NFE2L2/ATP6V1F/ATP6V1G1/VAMP2/CAV1/ATP6V0E1/ATP6V0B/EDN1/MAP1B	Olaparib
GO:0050770	regulation of axonogenesis	95	-0.499657529745719	-1.56578534396873	0.00301116069864678	0.0476497293352169	0.0380697962692524	1650	tags=31%, list=22%, signal=24%	ILK/NDEL1/RAB11A/BDNF/PLXNA4/GDI1/MAP2K1/BMPR2/MARK2/GOLGA4/CDH2/DBNL/PAK2/SEMA3C/EFNA1/MAP2/VEGFA/WNT7A/CTTN/MACF1/SKIL/RTN4/FN1/PAFAH1B1/IFRD1/THY1/TNFRSF12A/MAP1B/APOE	Olaparib
GO:0007599	hemostasis	146	-0.451061024914776	-1.48038620182843	0.00304106971461679	0.0479511528215468	0.0383106188484243	600	tags=15%, list=8%, signal=14%	ACTB/MAFG/COL3A1/MYH9/THBS1/SERPINE1/CSRP1/PLAU/TLN1/AXL/GNAS/A2M/PLSCR1/NFE2L2/FN1/RAC1/MYL12A/CAV1/SERPINE2/EDN1/MYL9/APOE	Olaparib
GO:0031669	cellular response to nutrient levels	102	-0.496509690047819	-1.57419495571507	0.00308290889658509	0.0484378746563103	0.0386994857181369	1000	tags=29%, list=13%, signal=26%	MAP1LC3A/ATG5/SLC2A1/COMT/TP53/TNC/NUAK1/SLC38A2/PIM1/XBP1/HMOX1/CDKN1A/GLUL/RRAGA/IFI16/SH3GLB1/ASNS/CPEB4/MAP1LC3B/UPP1/DAPL1/FAM107A/HSPA8/AKR1C3/ATF4/PMAIP1/KLF10/NFE2L2/JUN/ATF3	Olaparib
GO:0030029	actin filament-based process	406	-0.392093003607678	-1.34653155378308	0.00309863344979603	0.0485122931945016	0.0387589424795315	1307	tags=24%, list=17%, signal=21%	CDC42EP1/ARFGEF1/MEF2A/PDLIM2/SYNPO/CAPG/PREX1/KIF23/DBNL/MKLN1/APOA1/SORBS2/ROCK1/TNNT2/SPECC1/NCKAP1/CORO1B/RHOG/AKAP13/CNN3/MYH10/PFN2/MPRIP/GSN/CAP2/PAK2/WASL/FNBP1L/TMSB10/RHOB/PDLIM4/SDC4/FLII/ACTR2/EZR/RALA/GRB2/CCDC88A/ABRACL/AMOTL2/PLS3/TPM1/RAPGEF3/ACTB/VASP/ACTN1/DNAJB6/FHL3/PDLIM1/MYL6/BRK1/PIP5K1A/DSTN/ARF6/MYH9/COTL1/ANLN/CTTN/DPYSL3/MET/CSRP1/MYO1C/SNX9/ARPC5L/CXCL1/ARPC2/TPM2/RHOB…	Olaparib
GO:0022904	respiratory electron transport chain	86	0.396889526239198	1.62216673111264	0.00314373005664492	0.0489832660549197	0.0391352266913121	911	tags=30%, list=12%, signal=27%	SLC25A13/ETFB/COX5B/PARK7/CCNB1/COX4I1/UQCRB/NDUFB4/COX6B1/NDUFB10/COX7B/NDUFA2/UQCRQ/NDUFC1/NDUFS6/COX7C/NDUFS5/NDUFB8/SDHD/NDUFA5/NDUFS8/BID/UQCRFS1/NDUFAF2/UQCRH/NDUFB7	Olaparib
GO:2001233	regulation of apoptotic signaling pathway	240	-0.422600140938785	-1.42328294919185	0.00315554712540453	0.0489832660549197	0.0391352266913121	989	tags=24%, list=13%, signal=21%	STX4/CDKN2D/NUPR1/AKT1/GSN/PHIP/TP53/SERINC3/PAK2/SOD1/MSX1/ITGA6/ZMYND11/RPL26/XBP1/TMBIM6/MUC1/YWHAH/SP100/TMBIM1/SOD2/CTSC/HMOX1/GRINA/YAP1/IVNS1ABP/TPD52L1/BAD/THBS1/CTTN/SERPINE1/CREB3/HERPUD1/SKIL/MCL1/HSPA1B/BCL2L1/DDIT3/UBB/HIF1A/LMNA/GCLM/TIMP3/PMAIP1/NFE2L2/LGALS3/CD44/PTTG1IP/CLU/IFI6/DNAJA1/YWHAE/CAV1/MLLT11/PEA15/ATF3/TNFRSF12A	Olaparib
GO:0007409	axonogenesis	234	-0.420317475971292	-1.41415271077782	0.00316200018701067	0.0489832660549197	0.0391352266913121	1675	tags=26%, list=22%, signal=21%	MAPK1/FBXO45/ILK/NDEL1/RAB11A/NTNG1/BDNF/ALCAM/NFIB/DOK5/PLXNA4/GDI1/FOXG1/APP/VCL/MAP2K1/BMPR2/MARK2/GOLGA4/CDH2/DBNL/RHOG/MYH10/NRP2/TRIO/PAK2/SEMA3C/EZR/GRB2/EFNA1/MAP2/VEGFA/ACTB/WNT7A/VASP/PITPNA/RAB10/CTTN/NEXN/PARD3/MACF1/SKIL/FLOT1/SHC1/SPTAN1/ENAH/EPHA2/UCHL1/EFNB2/RTN4/ITGB1/FN1/RAC1/PAFAH1B1/IFRD1/KIF5B/THY1/TNFRSF12A/S100A6/MAP1B/APOE	Olaparib
GO:0060627	regulation of vesicle-mediated transport	216	-0.428344066018312	-1.43632654512484	0.00317498581406205	0.0490124558359578	0.0391585478944495	1941	tags=36%, list=26%, signal=27%	TSG101/RDX/AHI1/CHMP3/ANKFY1/RAB4A/RAB8A/GIPC1/SYT11/RAPGEF1/REST/STAM/PREPL/MAPK1/ACTN4/RAB7A/CCL2/GATA2/RAB11A/CYBA/CSK/PACSIN2/LAMP1/RAB11B/RAB5C/PCDH17/MAP2K1/ANO6/ABL2/PTX3/DNM3/GOPC/VPS28/CDH2/RAB5A/MKLN1/APOA1/ROCK1/ATG5/STX4/PFN2/SOD1/APOC1/WASL/STX18/SDC4/EZR/RALA/SAR1B/PLAA/ITSN1/VEGFA/SNCA/WNT7A/HMOX1/RAB29/AAK1/ARF6/RAB10/SERPINE1/CD63/FLOT1/AXL/NCS1/DAB2/MFGE8/EFNB2/SDCBP/LGALS3/CLU/…	Olaparib
GO:0032271	regulation of protein polymerization	128	-0.468784266917284	-1.52156971695413	0.00325388867341762	0.0499272023423872	0.0398893854799642	1307	tags=30%, list=17%, signal=25%	CDC42EP1/ARFGEF1/CAPG/PREX1/DRG1/DBNL/NCKAP1/CORO1B/PFN2/CLIP1/GSN/WASL/TMSB10/FLII/ACTR2/GRB2/MAP2/SNCA/VASP/BRK1/ARF6/COTL1/CTTN/MET/MYO1C/SNX9/ARPC5L/HSPA1B/ARPC2/SPTAN1/CAMSAP2/MTPN/CDC42EP3/ARPC5/HAX1/RAC1/ARF1/MAP1B	Olaparib
GO:0098542	defense response to other organism	380	-0.39578116429819	-1.35470426565538	0.00325685940534712	0.0499272023423872	0.0398893854799642	1644	tags=31%, list=22%, signal=26%	ARHGEF2/CCL2/PSMB9/HEXIM1/TRAF3IP2/CYBA/PARP9/REL/IFI35/RELA/STAT1/CXCL16/MICB/POLR3K/PSMD11/BCL10/UBE2K/OAS1/LAMP1/TMF1/YES1/IRF3/APP/TRIM11/PTX3/RNF187/PSMB5/PUM1/PSMA2/CD46/SHMT2/PSMB2/XAF1/WIPI2/SIRT2/PSMD4/CALCOCO2/DTX3L/CFI/TNFRSF1A/DNAJC3/SEC61A1/STX4/PVR/GSN/TUBB4B/TP53/SERINC3/PAK2/ANXA3/TAB2/TUSC2/DDX58/IRF1/ZMYND11/ACTR2/GBP2/MUC1/IFNAR1/SP100/GRN/IFIT1/PPP6C/WFDC11/CASP4/TUBB/SNCA/CEB…	Olaparib
GO:0000184	nuclear-transcribed mRNA catabolic process, nonsense-mediated decay	104	0.655434499211266	2.63358399951962	1e-10	3.68166666666667e-08	2.89561403508772e-08	1143	tags=57%, list=15%, signal=49%	RPL13A/RPL3/RPL27A/RPL4/RPLP0/RPL31/RPS23/EIF4G1/RPS11/RPS2/RPL6/RPL21/RPL23/EIF3E/RPL14/RPS16/RPS20/RPS25/RPS26/RPSA/RPS19/RPS9/RPL10A/RPS7/RPS29/RPS14/RPL22/RPL7A/PABPC1/NCBP2/RPL23A/RPS8/RPL36A/RPS18/ETF1/RPL35/RPL18A/RPS17/RPL5/DCP2/SMG7/RPL37/RPS24/RPS27A/RPL13/RPL37A/RPL10/EXOSC10/RPL7/RPS28/RPL17/PARN/RPLP1/RPS21/RPS3/RPS6/RPLP2/RPL30/RPL35A	NK
GO:0000956	nuclear-transcribed mRNA catabolic process	160	0.550126093190729	2.4465672475622	1e-10	3.68166666666667e-08	2.89561403508772e-08	815	tags=36%, list=11%, signal=33%	RPL13A/RPL3/RPL27A/RPL4/RPLP0/RPL31/RPS23/EIF4G1/RPS11/RPS2/RPL6/DDX5/RPL21/RPL23/EIF3E/RPL14/XRN2/RPS16/RPS20/RPS25/CSDE1/RPS26/RPSA/RPS19/RPS9/RPL10A/RPS7/RPS29/RPS14/RPL22/SSB/RPL7A/PABPC1/NCBP2/RPL23A/RPS8/RPL36A/RPS18/THRAP3/ETF1/RPL35/RPL18A/RPS17/RPL5/DCP2/DHX36/SMG7/RPL37/RPS24/RPS27A/RPL13/RPL37A/RPL10/EXOSC10/RPL7/RPS28/ATM/EXOSC4	NK
GO:0006401	RNA catabolic process	292	0.471713912469761	2.27572705186246	1e-10	3.68166666666667e-08	2.89561403508772e-08	1003	tags=34%, list=13%, signal=31%	NPM1/HNRNPU/RPL13A/HNRNPM/RPL3/RPL27A/RPL4/HNRNPC/HNRNPR/RPLP0/RPL31/RPS23/EIF4G1/RPS11/RPS2/RPL6/DDX5/RPL21/RPL23/EIF3E/RPL14/HNRNPD/XRN2/RPS16/RPS20/PSME1/RPS25/APEX1/SND1/SET/CSDE1/RPS26/DHX9/RPSA/RPS19/PNPT1/PSME4/RPS9/ANP32A/ZC3H14/RPL10A/FUS/RPS7/RPS29/RPS14/PSMD2/RPL22/SYNCRIP/SSB/RPL7A/SLIRP/PABPC1/NCBP2/PSMD1/GIGYF2/RPL23A/RPS8/RPL36A/RPS18/SERBP1/DKC1/THRAP3/ETF1/RPL35/RPL18A/RPS17/RPL5…	NK
GO:0006402	mRNA catabolic process	266	0.483452234636071	2.2870714333267	1e-10	3.68166666666667e-08	2.89561403508772e-08	964	tags=34%, list=13%, signal=31%	NPM1/HNRNPU/RPL13A/HNRNPM/RPL3/RPL27A/RPL4/HNRNPC/HNRNPR/RPLP0/RPL31/RPS23/EIF4G1/RPS11/RPS2/RPL6/DDX5/RPL21/RPL23/EIF3E/RPL14/HNRNPD/XRN2/RPS16/RPS20/PSME1/RPS25/APEX1/SET/CSDE1/RPS26/DHX9/RPSA/RPS19/PNPT1/PSME4/RPS9/ANP32A/ZC3H14/RPL10A/FUS/RPS7/RPS29/RPS14/PSMD2/RPL22/SYNCRIP/SSB/RPL7A/PABPC1/NCBP2/PSMD1/GIGYF2/RPL23A/RPS8/RPL36A/RPS18/SERBP1/THRAP3/ETF1/RPL35/RPL18A/RPS17/RPL5/DCP2/DHX36/SMG7…	NK
GO:0006413	translational initiation	152	0.538809748579119	2.33724060613585	1e-10	3.68166666666667e-08	2.89561403508772e-08	793	tags=43%, list=10%, signal=40%	NPM1/RPL13A/RPL3/EIF4B/RPL27A/RPL4/RPLP0/RPL31/RPS23/EIF4G1/RPS11/RPS2/RPL6/EIF3M/RPL21/RPL23/EIF3E/RPL14/RPS16/RPS20/RPS25/KHDRBS1/DDX3X/EIF2A/RPS26/RPSA/RPS19/EIF3L/RPS9/RPL10A/RPS7/EIF3K/RPS29/ABCE1/EIF3F/RPS14/RPL22/PAIP2/RPL7A/PABPC1/NCBP2/RPL23A/RPS8/RPL36A/RPS18/EIF2S3/RPL35/RPL18A/RPS17/RPL5/EIF3B/RPL37/RPS24/DENR/MTIF2/EIF3A/DHX29/RPS27A/RPL13/RPL37A/RPL10/RBM4/EIF2AK1/TPR/RPL7/RPS28	NK
GO:0006614	SRP-dependent cotranslational protein targeting to membrane	93	0.625371767335863	2.46570462620527	1e-10	3.68166666666667e-08	2.89561403508772e-08	1143	tags=56%, list=15%, signal=48%	RPL13A/RPL3/RPL27A/RPL4/RPLP0/RPL31/RPS23/RPS11/RPS2/RPL6/RPL21/RPL23/RPL14/RPS16/RPS20/RPS25/RPS26/RPSA/RPS19/RPS9/RPL10A/RPS7/RPS29/RPS14/RPL22/RPL7A/RPL23A/RPS8/RPL36A/RPS18/RPL35/RPL18A/RPS17/RPL5/RPL37/RPS24/RPS27A/RPL13/RPL37A/RPL10/RPL7/RPS28/RPL17/SRPRA/RPLP1/SRP72/RPS21/RPS3/RPS6/RPLP2/RPL30/RPL35A	NK
GO:0019080	viral gene expression	162	0.529616278476336	2.36312901221544	1e-10	3.68166666666667e-08	2.89561403508772e-08	1154	tags=45%, list=15%, signal=39%	RPL13A/RPL3/RPL27A/RPL4/RPLP0/RPL31/RPS23/RPS11/RPS2/RPL6/RPL21/RPL23/RPL14/RPS16/RPS20/RPS25/NELFCD/HMGA2/RPS26/DHX9/RPSA/RPS19/EIF3L/RPS9/RPL10A/SUPT5H/RPS7/RPS29/EIF3F/RPS14/RPL22/SSB/RPL7A/RPL23A/RPS8/RPL36A/RPS18/RPL35/RANBP2/RPL18A/RPS17/RPL5/NUP205/EIF3B/HDAC1/RPL37/RPS24/DENR/EIF3A/RPS27A/NUCKS1/RPL13/RPL37A/RPL10/NUP88/TPR/RPL7/RPS28/PSMC3/RPL17/NUP37/REST/RPLP1/NUP107/RPS21/RRP1B/RPS3/T…	NK
GO:0019083	viral transcription	146	0.529879236774623	2.3079793208045	1e-10	3.68166666666667e-08	2.89561403508772e-08	1143	tags=45%, list=15%, signal=39%	RPL13A/RPL3/RPL27A/RPL4/RPLP0/RPL31/RPS23/RPS11/RPS2/RPL6/RPL21/RPL23/RPL14/RPS16/RPS20/RPS25/NELFCD/HMGA2/RPS26/DHX9/RPSA/RPS19/RPS9/RPL10A/SUPT5H/RPS7/RPS29/RPS14/RPL22/RPL7A/RPL23A/RPS8/RPL36A/RPS18/RPL35/RANBP2/RPL18A/RPS17/RPL5/NUP205/HDAC1/RPL37/RPS24/RPS27A/NUCKS1/RPL13/RPL37A/RPL10/NUP88/TPR/RPL7/RPS28/PSMC3/RPL17/NUP37/REST/RPLP1/NUP107/RPS21/RRP1B/RPS3/TARDBP/RPS6/RPLP2/RPL30/RPL35A	NK
GO:0022613	ribonucleoprotein complex biogenesis	325	0.497679401985617	2.32245604218903	1e-10	3.68166666666667e-08	2.89561403508772e-08	1155	tags=39%, list=15%, signal=35%	NPM1/HSP90AB1/RPL13A/RPL3/EIF4B/RPLP0/WDR3/SNRPD2/DDX21/RPS2/C1QBP/RPL6/RUVBL1/EIF3M/EIF3E/RPL14/NHP2/RBMX/BMS1/WDR12/XRN2/SF3B1/RPS16/RSL1D1/SNRPF/NSA2/XRCC5/DDX3X/EIF2A/DDX18/DHX9/RPSA/RPS19/EIF3L/HEATR1/RPS9/GEMIN5/RPL10A/DDX54/MYBBP1A/SRSF1/RPS7/EIF3K/ABCE1/EIF3F/RPS14/PRPF39/PRKDC/RRS1/DCAF13/NAT10/RPL7A/NMD3/RAN/PSIP1/UTP20/WBP11/RCL1/RPL23A/ZNHIT6/PAK1IP1/RPS8/GTPBP10/SURF6/DKC1/EIF2S3/RPL…	NK
GO:0042254	ribosome biogenesis	229	0.494379060742859	2.29402951015209	1e-10	3.68166666666667e-08	2.89561403508772e-08	1155	tags=41%, list=15%, signal=36%	NPM1/RPL3/RPLP0/WDR3/DDX21/RPS2/C1QBP/RPL6/RPL14/NHP2/BMS1/WDR12/XRN2/RPS16/RSL1D1/NSA2/XRCC5/DDX3X/EIF2A/DDX18/RPSA/RPS19/HEATR1/RPS9/RPL10A/DDX54/MYBBP1A/RPS7/ABCE1/RPS14/PRKDC/RRS1/DCAF13/NAT10/RPL7A/NMD3/RAN/UTP20/WBP11/RCL1/RPL23A/ZNHIT6/PAK1IP1/RPS8/GTPBP10/SURF6/DKC1/RPL35/MDN1/FBL/RPS17/RPL5/PWP1/NOP16/RPS24/NOB1/NOC2L/WDR75/DIMT1/UTP14A/DHX29/RSL24D1/MPHOSPH10/RPL10/EXOSC10/DDX10/CEBPZ/I…	NK
GO:0044270	cellular nitrogen compound catabolic process	365	0.408221199863121	1.97539174500473	1e-10	3.68166666666667e-08	2.89561403508772e-08	1116	tags=32%, list=15%, signal=29%	NPM1/HMGB1/HNRNPU/RPL13A/HNRNPM/RPL3/RPL27A/RPL4/HNRNPC/HNRNPR/RPLP0/RPL31/RPS23/EIF4G1/RPS11/RPS2/RPL6/DDX5/RPL21/RPL23/EIF3E/RPL14/HNRNPD/XRN2/RPS16/RPS20/PSME1/RPS25/APEX1/SND1/SET/CSDE1/RPS26/DHX9/RPSA/RPS19/PNPT1/DNPH1/PSME4/RPS9/ANP32A/ZC3H14/RPL10A/FUS/VCP/RPS7/RPS29/RPS14/PSMD2/ACAT1/RPL22/NUDT15/SYNCRIP/SSB/RPL7A/SLIRP/AIFM1/PABPC1/NCBP2/PSMD1/GIGYF2/RPL23A/RPS8/RPL36A/RPS18/SERBP1/DKC1/…	NK
GO:0046700	heterocycle catabolic process	364	0.40287660336786	1.9346508279531	1e-10	3.68166666666667e-08	2.89561403508772e-08	1116	tags=32%, list=15%, signal=29%	NPM1/HMGB1/HNRNPU/RPL13A/HNRNPM/RPL3/RPL27A/RPL4/HNRNPC/HNRNPR/RPLP0/RPL31/RPS23/EIF4G1/RPS11/RPS2/RPL6/DDX5/RPL21/RPL23/EIF3E/RPL14/HNRNPD/XRN2/RPS16/RPS20/PSME1/RPS25/APEX1/SND1/SET/CSDE1/RPS26/DHX9/RPSA/RPS19/PNPT1/DNPH1/PSME4/RPS9/ANP32A/ZC3H14/RPL10A/FUS/VCP/RPS7/RPS29/RPS14/PSMD2/ACAT1/RPL22/NUDT15/SYNCRIP/SSB/RPL7A/SLIRP/AIFM1/PABPC1/NCBP2/PSMD1/GIGYF2/RPL23A/RPS8/RPL36A/RPS18/SERBP1/DKC1/…	NK
GO:0009611	response to wounding	292	-0.53887224356965	-1.83941731320594	1.42082402936039e-10	4.82861581670325e-08	3.79768430843616e-08	995	tags=25%, list=13%, signal=22%	ITPR2/CD9/ETS1/VEGFA/IRF1/MCAM/MDK/ILK/PLAUR/ADM/GPX1/VKORC1/CD40/BAX/TNC/RAD51C/AJUBA/MAFG/MAFF/SDC4/ITGB1/DCBLD2/THBS1/HIF1A/SERPINE1/AJAP1/TIMP1/TGFB1/SLC7A11/MACF1/PLSCR1/CLDN1/GNB1/MYH9/GNAS/HRAS/HMOX1/GRN/DPYSL3/TPM1/SPARC/COL3A1/PLAU/GSN/TSPO/FGFR1OP2/CLDN4/NFE2L2/PHLDB2/HBEGF/CST3/CD44/ARF4/CSRP1/CD59/MAP1B/RAC1/AXL/CLIC1/SPP1/AURKA/SERPINE2/MYL12A/CDK1/JUN/EDN1/RHOC/FN1/APOE/TNFRSF12A/CA…	NK
GO:0045047	protein targeting to ER	104	0.570937627265172	2.29406935658508	9.90629366130629e-10	3.12614324254651e-07	2.45869739668963e-07	1143	tags=53%, list=15%, signal=46%	RPL13A/RPL3/RPL27A/RPL4/RPLP0/HSPA5/RPL31/RPS23/RPS11/RPS2/RPL6/RPL21/RPL23/RPL14/RPS16/RPS20/RPS25/RPS26/RPSA/RPS19/RPS9/PMM2/RPL10A/RPS7/RPS29/RPS14/RPL22/RPL7A/RPL23A/RPS8/RPL36A/RPS18/RPL35/RPL18A/CHMP4B/RPS17/RPL5/RPL37/RPS24/RPS27A/RPL13/RPL37A/RPL10/RPL7/RPS28/RPL17/SRPRA/RPLP1/SRP72/RPS21/RPS3/RPS6/RPLP2/RPL30/RPL35A	NK
GO:0006613	cotranslational protein targeting to membrane	97	0.58399984680906	2.33714897471259	1.1750345135021e-09	3.46086832043484e-07	2.72195714320731e-07	1143	tags=54%, list=15%, signal=46%	RPL13A/RPL3/RPL27A/RPL4/RPLP0/RPL31/RPS23/RPS11/RPS2/RPL6/RPL21/RPL23/RPL14/RPS16/RPS20/RPS25/RPS26/RPSA/RPS19/RPS9/RPL10A/RPS7/RPS29/RPS14/RPL22/RPL7A/RPL23A/RPS8/RPL36A/RPS18/RPL35/RPL18A/RPS17/RPL5/RPL37/RPS24/RPS27A/RPL13/RPL37A/RPL10/RPL7/RPS28/RPL17/SRPRA/RPLP1/SRP72/RPS21/RPS3/RPS6/RPLP2/RPL30/RPL35A	NK
GO:0022618	ribonucleoprotein complex assembly	138	0.506378617055895	2.16690193055838	1.42755908094489e-09	3.94184751225908e-07	3.10024508302571e-07	1087	tags=38%, list=14%, signal=34%	HSP90AB1/RPL13A/RPL3/EIF4B/RPLP0/SNRPD2/RPL6/RUVBL1/EIF3M/EIF3E/RBMX/SF3B1/SNRPF/XRCC5/DHX9/RPSA/RPS19/EIF3L/GEMIN5/SRSF1/EIF3K/EIF3F/RPS14/PRPF39/PRKDC/RRS1/PSIP1/RPL23A/ZNHIT6/EIF2S3/HSP90AA1/MDN1/CLNS1A/PRPF6/RPL5/EIF3B/SRSF5/DENR/EIF3A/DHX29/RSL24D1/RPL10/SNRPE/RPS28/ATM/SF3A1/PRPF19/FASTKD2/EIF3H/MRPL11/STRAP/SRPK1/SNUPN	NK
GO:0000377	RNA splicing, via transesterification reactions with bulged adenosine as nucleophile	241	0.414890951260558	1.95413380865678	1.82599634426426e-09	4.48180658275528e-07	3.52492042831364e-07	1006	tags=29%, list=13%, signal=26%	HNRNPA1/NCL/HNRNPU/SFPQ/HNRNPM/HNRNPA2B1/PNN/HNRNPC/HNRNPR/HNRNPK/SRRM2/KDM1A/SNRPD2/HNRNPF/RBM3/C1QBP/DDX5/HNRNPA3/IK/HNRNPD/SRSF7/RBMX/SF3B1/SNRPF/KHDRBS1/DDX46/PRPF4B/DHX9/HNRNPL/U2AF2/NONO/GEMIN5/FUS/SRSF1/PRPF39/SYNCRIP/U2SURP/PSIP1/PABPC1/NCBP2/SNRNP70/SRSF3/WBP11/THRAP3/RSRC1/CLNS1A/CCAR1/PRPF6/PAPOLA/SRSF5/KHDRBS3/SON/RBM4/SRRT/ZMAT2/HNRNPH1/SNRNP25/SNRPE/RBM25/CDC5L/SF3B3/PABPN1/REST/SF3…	NK
GO:0000398	mRNA splicing, via spliceosome	241	0.414890951260558	1.95413380865678	1.82599634426426e-09	4.48180658275528e-07	3.52492042831364e-07	1006	tags=29%, list=13%, signal=26%	HNRNPA1/NCL/HNRNPU/SFPQ/HNRNPM/HNRNPA2B1/PNN/HNRNPC/HNRNPR/HNRNPK/SRRM2/KDM1A/SNRPD2/HNRNPF/RBM3/C1QBP/DDX5/HNRNPA3/IK/HNRNPD/SRSF7/RBMX/SF3B1/SNRPF/KHDRBS1/DDX46/PRPF4B/DHX9/HNRNPL/U2AF2/NONO/GEMIN5/FUS/SRSF1/PRPF39/SYNCRIP/U2SURP/PSIP1/PABPC1/NCBP2/SNRNP70/SRSF3/WBP11/THRAP3/RSRC1/CLNS1A/CCAR1/PRPF6/PAPOLA/SRSF5/KHDRBS3/SON/RBM4/SRRT/ZMAT2/HNRNPH1/SNRNP25/SNRPE/RBM25/CDC5L/SF3B3/PABPN1/REST/SF3…	NK
GO:0072599	establishment of protein localization to endoplasmic reticulum	106	0.559883515710087	2.28287599066814	2.66189532543456e-09	6.18960713040521e-07	4.86809776690277e-07	1143	tags=53%, list=15%, signal=46%	RPL13A/RPL3/RPL27A/RPL4/RPLP0/HSPA5/RPL31/RPS23/RPS11/RPS2/RPL6/RPL21/RPL23/RPL14/RPS16/RPS20/RPS25/RPS26/RPSA/RPS19/RPS9/PMM2/RPL10A/RPS7/RPS29/RPS14/RPL22/RPL7A/RPL23A/RPS8/RPL36A/RPS18/RPL35/RPL18A/CHMP4B/RPS17/RPL5/RPL37/RPS24/RAB3GAP2/RPS27A/RPL13/RPL37A/RPL10/RPL7/RPS28/RPL17/SRPRA/RPLP1/SRP72/RPS21/RPS3/RPS6/RPLP2/RPL30/RPL35A	NK
GO:0006397	mRNA processing	320	0.378535556366379	1.79908803230004	6.86575970043325e-09	1.5166463178257e-06	1.19283540900685e-06	1006	tags=27%, list=13%, signal=24%	HNRNPA1/NCL/HNRNPU/SFPQ/HNRNPM/HNRNPA2B1/PNN/HNRNPC/HNRNPR/ZRANB2/CCNB1/HNRNPK/SRRM2/KDM1A/SNRPD2/HNRNPF/RBM3/RBM28/APP/C1QBP/DDX5/HNRNPA3/IK/HNRNPD/SRSF7/RBMX/XRN2/SF3B1/SNRPF/KHDRBS1/DDX46/PRPF4B/DHX9/HNRNPL/PNPT1/U2AF2/NONO/ZC3H14/GEMIN5/FUS/SUPT5H/SRSF1/ZNF326/THOC7/PRPF39/SYNCRIP/ACIN1/U2SURP/PSIP1/PABPC1/NCBP2/SNRNP70/SRSF3/WBP11/THRAP3/RSRC1/CLNS1A/CCAR1/PRPF6/PAPOLA/DHX36/SRSF5/KHDRBS3/SO…	NK
GO:0000375	RNA splicing, via transesterification reactions	243	0.412719344862525	1.92839194420974	1.49008490875404e-08	3.13485482232159e-06	2.46554901443463e-06	1006	tags=29%, list=13%, signal=26%	HNRNPA1/NCL/HNRNPU/SFPQ/HNRNPM/HNRNPA2B1/PNN/HNRNPC/HNRNPR/HNRNPK/SRRM2/KDM1A/SNRPD2/HNRNPF/RBM3/C1QBP/DDX5/HNRNPA3/IK/HNRNPD/SRSF7/RBMX/SF3B1/SNRPF/KHDRBS1/DDX46/PRPF4B/DHX9/HNRNPL/U2AF2/NONO/GEMIN5/FUS/SRSF1/PRPF39/SYNCRIP/U2SURP/PSIP1/PABPC1/NCBP2/SNRNP70/SRSF3/WBP11/THRAP3/RSRC1/CLNS1A/CCAR1/PRPF6/PAPOLA/SRSF5/KHDRBS3/SON/MPHOSPH10/RBM4/SRRT/ZMAT2/HNRNPH1/SNRNP25/SNRPE/RBM25/CDC5L/SF3B3/PABPN…	NK
GO:0008380	RNA splicing	298	0.382366403540412	1.8390722069939	1.68295574289836e-08	3.37968112369316e-06	2.65810378340071e-06	1102	tags=30%, list=14%, signal=26%	HNRNPA1/NCL/HNRNPU/SFPQ/HNRNPM/HNRNPA2B1/PNN/HNRNPC/HNRNPR/ZRANB2/HNRNPK/SRRM2/KDM1A/SNRPD2/HNRNPF/RBM3/RBM28/C1QBP/DDX5/HNRNPA3/IK/HNRNPD/SRSF7/RBMX/SF3B1/SNRPF/KHDRBS1/DDX46/PRPF4B/RPS26/DHX9/HNRNPL/U2AF2/NONO/GEMIN5/FUS/SRSF1/ZNF326/THOC7/PRPF39/SYNCRIP/ACIN1/U2SURP/PSIP1/PABPC1/NCBP2/SNRNP70/SRSF3/WBP11/ZNF638/THRAP3/RSRC1/CLNS1A/CCAR1/PRPF6/PAPOLA/WT1/SRSF5/KHDRBS3/SON/MPHOSPH10/RBM4/SRRT/ZM…	NK
GO:1903311	regulation of mRNA metabolic process	220	0.420090561960642	1.96746524868357	2.09959365951187e-08	4.03304555987975e-06	3.17197193137239e-06	974	tags=30%, list=13%, signal=27%	HNRNPA1/NPM1/NCL/HNRNPU/HNRNPM/HNRNPA2B1/HNRNPC/HNRNPR/CCNB1/HNRNPK/EIF4G1/RBM3/C1QBP/DDX5/IK/HNRNPD/SRSF7/RBMX/PSME1/APEX1/SET/KHDRBS1/DHX9/HNRNPL/PNPT1/PSME4/U2AF2/ANP32A/ZC3H14/FUS/SUPT5H/SRSF1/PSMD2/SYNCRIP/PABPC1/NCBP2/SNRNP70/SRSF3/PSMD1/GIGYF2/SERBP1/THRAP3/DCP2/PAPOLA/DHX36/SRSF5/KHDRBS3/IGF2BP1/PSME2/SON/RPS27A/RBM4/PSMA4/EXOSC4/PABPC4/RBM25/PSMC3/PABPN1/PSMA3/PARN/RIDA/REST/PRPF19/FASTK…	NK
GO:0042060	wound healing	237	-0.533071485042814	-1.8015980728029	2.19205221644534e-08	4.03520278843981e-06	3.17366858179214e-06	995	tags=25%, list=13%, signal=22%	ITPR2/CD9/ETS1/VEGFA/IRF1/MCAM/ILK/PLAUR/GPX1/VKORC1/CD40/TNC/RAD51C/AJUBA/MAFG/MAFF/SDC4/ITGB1/DCBLD2/THBS1/HIF1A/SERPINE1/AJAP1/TIMP1/TGFB1/SLC7A11/MACF1/PLSCR1/CLDN1/GNB1/MYH9/GNAS/HRAS/HMOX1/TPM1/SPARC/COL3A1/PLAU/GSN/FGFR1OP2/CLDN4/NFE2L2/PHLDB2/HBEGF/CD44/CSRP1/CD59/RAC1/AXL/CLIC1/SERPINE2/MYL12A/EDN1/RHOC/FN1/APOE/TNFRSF12A/CAV1/MYL9	NK
GO:0071826	ribonucleoprotein complex subunit organization	142	0.489873254945388	2.104127572136	3.1777203650187e-08	5.61566742906105e-06	4.41669681049547e-06	984	tags=36%, list=13%, signal=32%	HSP90AB1/RPL13A/RPL3/EIF4B/RPLP0/SNRPD2/RPL6/RUVBL1/EIF3M/EIF3E/RBMX/SF3B1/SNRPF/XRCC5/DHX9/RPSA/RPS19/EIF3L/GEMIN5/VCP/SRSF1/EIF3K/EIF3F/RPS14/PRPF39/PRKDC/RRS1/PSIP1/RPL23A/ZNHIT6/EIF2S3/HSP90AA1/MDN1/CLNS1A/PRPF6/RPL5/EIF3B/SRSF5/DENR/EIF3A/DHX29/RSL24D1/RPL10/SNRPE/RPS28/ATM/SF3A1/PRPF19/FASTKD2/EIF3H/MRPL11	NK
GO:0009617	response to bacterium	195	-0.540518520192127	-1.80804412986734	1.44101343410497e-07	2.44861436610607e-05	1.92582402671276e-05	985	tags=31%, list=13%, signal=28%	COMT/KRT6A/TNFRSF1A/IFNAR1/TUSC2/SASH1/CYBA/ARG2/NFKB2/SIRT2/MICA/VGF/ADM/GPX1/CCL2/IRF3/CD40/FOS/WFDC11/RAB29/HLA-E/RNF5/CAPN2/LITAF/AKIRIN2/SERPINE1/TGFB1/SNX3/CLDN1/MTDH/OPTN/HSF1/SHC1/ANXA3/GRN/SPARC/NFKBIB/CHMP5/HMGB2/TSPO/CEBPB/NEXN/OCIAD2/GNG12/PI3/CCL20/B2M/LOXL1/CXCL8/ANKRD1/ISG15/WFDC2/NFKBIA/CXCL1/AXL/EPHA2/VIM/HLA-A/EDN1/HLA-B/CAV1	NK
GO:0006364	rRNA processing	168	0.438668769203762	1.9546500114976	1.8865890902608e-07	3.08701874102675e-05	2.42792615475669e-05	1155	tags=39%, list=15%, signal=34%	WDR3/DDX21/RPS2/RPL14/NHP2/BMS1/WDR12/XRN2/RPS16/RSL1D1/NSA2/DDX18/RPS19/HEATR1/RPS9/RPL10A/DDX54/RPS7/RPS14/PRKDC/RRS1/DCAF13/NAT10/RPL7A/UTP20/WBP11/RCL1/ZNHIT6/RPS8/DKC1/RPL35/MDN1/FBL/RPS17/RPL5/RPS24/NOB1/WDR75/DIMT1/UTP14A/MPHOSPH10/EXOSC10/DDX10/IMP3/PELP1/RPL7/RPS28/EXOSC4/PDCD11/NUDT16/MRPL1/WDR55/GAR1/NOL11/URB1/DDX17/TFB2M/RPS21/RRP1B/NOLC1/RPS6/RPL35A/UTP3/WDR36/PA2G4	NK
GO:0016072	rRNA metabolic process	174	0.428486103180182	1.90048247699924	3.15966158532478e-07	4.98549460141603e-05	3.92106875682598e-05	1155	tags=38%, list=15%, signal=33%	WDR3/DDX21/RPS2/RPL14/NHP2/BMS1/WDR12/XRN2/RPS16/RSL1D1/NSA2/DDX18/RPS19/HEATR1/RPS9/RPL10A/DDX54/RPS7/RPS14/PRKDC/RRS1/DCAF13/NAT10/RPL7A/UTP20/WBP11/RCL1/ZNHIT6/RPS8/DKC1/RPL35/MDN1/FBL/RPS17/RPL5/RPS24/NOB1/WDR75/DIMT1/UTP14A/MPHOSPH10/EXOSC10/DDX10/IMP3/PELP1/RPL7/RPS28/EXOSC4/PDCD11/NUDT16/MRPL1/WDR55/GAR1/NOL11/URB1/DDX17/TFB2M/RPS21/RRP1B/NOLC1/RPS6/DIS3L/RPL35A/UTP3/WDR36/PA2G4	NK
GO:0034660	ncRNA metabolic process	271	0.372826273868306	1.75872676560949	3.84641286510625e-07	5.85981104759979e-05	4.60871465252839e-05	1155	tags=32%, list=15%, signal=28%	HNRNPA2B1/WDR3/DDX21/RPS2/RPL14/NHP2/BMS1/WDR12/XRN2/RPS16/SND1/RSL1D1/NSA2/DDX18/RPS19/PNPT1/HEATR1/RPS9/PUS7/RPL10A/DDX54/RPS7/IARS2/PPA1/RPS14/PRKDC/RRS1/DCAF13/NAT10/SSB/RPL7A/RAN/UTP20/WBP11/RCL1/ZNHIT6/RPS8/AIMP2/DKC1/RPL35/MDN1/FBL/RPS17/RPL5/RPS24/NOB1/WDR75/DIMT1/UTP14A/MPHOSPH10/SRRT/EXOSC10/DDX10/STAT3/IMP3/GRSF1/PELP1/RPL7/RPS28/EXOSC4/FARSB/PDCD11/TARBP1/NUDT16/MRPL1/WDR55/GAR1/PARN/…	NK
GO:0051495	positive regulation of cytoskeleton organization	125	-0.577783031971311	-1.86728780132287	9.12494043564166e-07	0.000132870926520456	0.000104502377461586	1736	tags=43%, list=23%, signal=34%	NES/DRG1/NF2/BAIAP2/ROCK2/DSTN/SLAIN2/ICAM1/CEP295/CORO1B/APOA1/ARPC4/SWAP70/PSRC1/ITGB1BP1/WASL/CTTN/CDKN1B/SMAD3/SNX9/ACTR3/CDC42EP2/CLIP1/WDR1/MET/SDC4/ARF1/NUP62/PFN2/CFL2/ARPC1A/ARPC5L/VASP/MYO1C/ARPC5/HRAS/CDC42EP1/HSPA1B/TPM1/ARPC1B/LIMCH1/ARF6/GSN/ARPC2/PFDN2/BRK1/HAX1/MAP1B/RAC1/RGCC/CDC42EP3/S100A10/EDN1/RHOC	NK
GO:0006612	protein targeting to membrane	140	0.455063500070248	1.94508544121028	9.32322028550052e-07	0.000132870926520456	0.000104502377461586	684	tags=32%, list=9%, signal=30%	RPL13A/RPL3/RPL27A/RPL4/RPLP0/HSPA5/RPL31/RPS23/RPS11/RPS2/RPL6/RPL21/RPL23/RPL14/RPS16/RPS20/EXOC4/RPS25/RPS26/RPSA/RPS19/RPS9/RPL10A/RPS7/RPS29/RPS14/RPL22/RPL7A/RPL23A/RPS8/RPL36A/RPS18/RPL35/RPL18A/FYN/CHMP4B/RPS17/RPL5/RPL37/RPS24/RPS27A/RPL13/RPL37A/RPL10/ANK3	NK
GO:0006403	RNA localization	171	0.420702898162017	1.87909905742563	1.17001292697711e-06	0.000161534909730777	0.000127046469472087	915	tags=29%, list=12%, signal=26%	HNRNPA1/NPM1/HNRNPU/SFPQ/HNRNPA2B1/EIF5A/RUVBL1/SRSF7/NHP2/CCT6A/KHDRBS1/CCT5/DHX9/PNPT1/CCT3/U2AF2/SRSF1/THOC7/ABCE1/RRS1/SSB/NMD3/RAN/NCBP2/SRSF3/ZNHIT6/DKC1/CCT4/RANBP2/FBL/PRPF6/TCP1/DCP2/CCT2/NUP205/DHX36/SMG7/SRSF5/IGF2BP1/LRPPRC/CCT8/EXOSC10/NUP88/TPR/NUTF2/ATM/NUP37/PABPN1/PARN/CKAP5	NK
GO:0043069	negative regulation of programmed cell death	466	-0.441284619566323	-1.53073675756614	1.24067053193001e-06	0.000166099466971721	0.000130636472915501	1441	tags=29%, list=19%, signal=25%	ATF5/BID/GATA2/PIN1/NAA38/DNAJC5/RRN3/ATAD5/PRKAA2/EFNA1/SNCA/XBP1/RB1/TRAF2/PRKCI/MAP4K4/KIF14/IRF7/CTTN/DNAJA1/CDKN1B/SMAD3/SOD2/PLK3/ANKLE2/ARHGEF2/IVNS1ABP/TMBIM1/RB1CC1/NUAK2/UBB/UBC/UFM1/PIM1/NUPR1/GOLPH3/VEGFA/MCL1/ITSN1/BAG5/CBX4/ARG2/LAMTOR5/BCL2L12/MDK/ILK/PLAUR/GPX1/CCL2/STIL/BDNF/YME1L1/CITED2/GNAI2/ITGA6/OXR1/SOX9/MET/BAX/MYDGF/SLC25A4/CIB1/BRCA1/ARHGDIA/PRDX5/YWHAE/ROCK1/PHIP/TMBIM6…	NK
GO:1902903	regulation of supramolecular fiber organization	196	-0.521849685696616	-1.74547005215494	1.33073022524387e-06	0.00017291665103316	0.000135998157075233	1720	tags=39%, list=23%, signal=31%	DRG1/NF2/PREX1/BAIAP2/ROCK2/DSTN/TRIOBP/SVIL/SLAIN2/ICAM1/CORO1B/APOA1/ARPC4/SWAP70/PSRC1/MID1/ITGB1BP1/SNCA/MTPN/WASL/MYADM/RDX/TJP1/RB1/CKAP2/TWF2/CAPG/CTTN/CDKN1B/SMAD3/SNX9/ARHGEF2/TMOD3/ACTR3/CDC42EP2/CLIP1/CAMSAP2/TMSB4X/WDR1/GPX1/MET/CIB1/ROCK1/SDC4/ARF1/PFN2/CFL2/ARPC1A/ARPC5L/VASP/MYO1C/CLU/ARPC5/CDC42EP1/HSPA1B/TPM1/ARPC1B/LIMCH1/ARF6/GSN/ARPC2/PHLDB2/BRK1/HAX1/MAP1B/RAC1/RGCC/LIMA1/TMS…	NK
GO:0010562	positive regulation of phosphorus metabolic process	481	-0.438773948615775	-1.52383176061729	1.53158220684321e-06	0.000187959171939814	0.000147829031134194	1392	tags=26%, list=18%, signal=22%	PRKAA2/IL6R/PSRC1/FXR2/HSPA2/MID1/EFNA1/ITGB1BP1/SNCA/TIMP2/DAXX/TRAF2/MAP4K4/KIF14/KCTD20/TERF2IP/CDKN1B/SMAD3/NRG1/INCENP/WNK1/GPRC5A/LAMTOR1/SNX9/ANKLE2/ARHGEF2/TNFRSF1A/CSNK2B/CRK/RB1CC1/UBB/UBC/ATP2B4/PPP1R7/NUPR1/FLOT1/SASH1/CDCA2/VEGFA/MAD2L2/TTK/CDC6/ITSN1/OSBPL8/GPRC5C/ZBTB20/TMSB4X/ILK/NENF/PLAUR/CCL2/PPP2R3C/IGFBP6/BDNF/LMO4/GNAI2/ITGA6/SOX9/MET/CD40/CENPE/MYDGF/STOML2/CIB1/AJUBA/DUSP5…	NK
GO:0045937	positive regulation of phosphate metabolic process	481	-0.438773948615775	-1.52383176061729	1.53158220684321e-06	0.000187959171939814	0.000147829031134194	1392	tags=26%, list=18%, signal=22%	PRKAA2/IL6R/PSRC1/FXR2/HSPA2/MID1/EFNA1/ITGB1BP1/SNCA/TIMP2/DAXX/TRAF2/MAP4K4/KIF14/KCTD20/TERF2IP/CDKN1B/SMAD3/NRG1/INCENP/WNK1/GPRC5A/LAMTOR1/SNX9/ANKLE2/ARHGEF2/TNFRSF1A/CSNK2B/CRK/RB1CC1/UBB/UBC/ATP2B4/PPP1R7/NUPR1/FLOT1/SASH1/CDCA2/VEGFA/MAD2L2/TTK/CDC6/ITSN1/OSBPL8/GPRC5C/ZBTB20/TMSB4X/ILK/NENF/PLAUR/CCL2/PPP2R3C/IGFBP6/BDNF/LMO4/GNAI2/ITGA6/SOX9/MET/CD40/CENPE/MYDGF/STOML2/CIB1/AJUBA/DUSP5…	NK
GO:0097191	extrinsic apoptotic signaling pathway	126	-0.566000534966778	-1.83254095054442	1.72228538276112e-06	0.000205650184352395	0.000161742931678363	1501	tags=40%, list=20%, signal=32%	PARP2/ICAM1/TNFAIP3/BID/MKNK2/IL6R/DAXX/DEDD2/SP100/TRAF2/CTTN/SMAD3/SKIL/CYLD/ARHGEF2/TNFRSF1A/TMBIM1/RB1CC1/PPP1CA/MCL1/BCL2L12/MAL/GPX1/ITGA6/BAX/CIB1/SIVA1/BRCA1/PHIP/FAF1/THBS1/BAG3/SERPINE1/BAD/TGFB1/HSPA1B/GCLM/HMOX1/HMGB2/PMAIP1/IFI6/TIMP3/MLLT11/BCL2L1/LGALS3/PEA15/ATF3/IFI27/TNFRSF12A/CAV1	NK
GO:1902905	positive regulation of supramolecular fiber organization	113	-0.585348676168187	-1.87683026990783	1.85823802376605e-06	0.000216044620763116	0.000169918108488967	1720	tags=46%, list=23%, signal=36%	DRG1/NF2/BAIAP2/ROCK2/DSTN/SLAIN2/ICAM1/CORO1B/APOA1/ARPC4/SWAP70/PSRC1/ITGB1BP1/WASL/RB1/CTTN/CDKN1B/SMAD3/SNX9/ACTR3/CDC42EP2/CLIP1/WDR1/GPX1/MET/SDC4/ARF1/PFN2/CFL2/ARPC1A/ARPC5L/VASP/MYO1C/CLU/ARPC5/CDC42EP1/HSPA1B/TPM1/ARPC1B/LIMCH1/ARF6/GSN/ARPC2/BRK1/MAP1B/RAC1/RGCC/CDC42EP3/S100A10/EDN1/RHOC/APOE	NK
GO:0070972	protein localization to endoplasmic reticulum	126	0.458512312774334	1.91687253734858	2.01976043202325e-06	0.000228802604837916	0.000179952204753273	680	tags=37%, list=9%, signal=34%	RPL13A/RPL3/RPL27A/RPL4/RPLP0/HSPA5/RPL31/RPS23/RPS11/RPS2/RPL6/RPL21/RPL23/RPL14/RPS16/RPS20/RPS25/RPS26/RPSA/RPS19/RPS9/PMM2/RPL10A/RPS7/RPS29/RPS14/RPL22/RPL7A/KDELR1/RPL23A/RPS8/MIA3/RPL36A/RPS18/RPL35/RPL18A/CHMP4B/RPS17/RPL5/RPL37/RPS24/RAB3GAP2/RPS27A/RPL13/RPL37A/RPL10	NK
GO:0034470	ncRNA processing	236	0.380056198253929	1.77144949001705	2.25255084794023e-06	0.000248794241154998	0.000195675535501334	1155	tags=33%, list=15%, signal=29%	HNRNPA2B1/WDR3/DDX21/RPS2/RPL14/NHP2/BMS1/WDR12/XRN2/RPS16/RSL1D1/NSA2/DDX18/RPS19/HEATR1/RPS9/PUS7/RPL10A/DDX54/RPS7/RPS14/PRKDC/RRS1/DCAF13/NAT10/SSB/RPL7A/UTP20/WBP11/RCL1/ZNHIT6/RPS8/DKC1/RPL35/MDN1/FBL/RPS17/RPL5/RPS24/NOB1/WDR75/DIMT1/UTP14A/MPHOSPH10/SRRT/EXOSC10/DDX10/STAT3/IMP3/GRSF1/PELP1/RPL7/RPS28/EXOSC4/PDCD11/TARBP1/NUDT16/MRPL1/WDR55/GAR1/PARN/INTS8/NOL11/TRMT10C/URB1/DDX17/TFB2M/R…	NK
GO:0030168	platelet activation	70	-0.638200598839052	-1.93622835866035	3.17527355744086e-06	0.000342155087238383	0.00026910341497079	455	tags=26%, list=6%, signal=24%	ITPR2/CD9/ILK/CD40/SLC7A11/PLSCR1/GNB1/MYH9/GNAS/COL3A1/CSRP1/AXL/CLIC1/SERPINE2/MYL12A/FN1/APOE/MYL9	NK
GO:0043066	negative regulation of apoptotic process	452	-0.441759970099339	-1.53227466753357	3.91359944899781e-06	0.000411616853045252	0.000323734776846484	1441	tags=30%, list=19%, signal=26%	ATF5/BID/GATA2/PIN1/NAA38/DNAJC5/RRN3/ATAD5/PRKAA2/EFNA1/SNCA/XBP1/RB1/TRAF2/PRKCI/MAP4K4/KIF14/IRF7/CTTN/DNAJA1/CDKN1B/SMAD3/SOD2/PLK3/ANKLE2/ARHGEF2/IVNS1ABP/TMBIM1/RB1CC1/NUAK2/UBB/UBC/UFM1/PIM1/NUPR1/GOLPH3/VEGFA/MCL1/ITSN1/BAG5/CBX4/ARG2/LAMTOR5/BCL2L12/MDK/ILK/PLAUR/GPX1/CCL2/STIL/BDNF/YME1L1/CITED2/GNAI2/ITGA6/OXR1/SOX9/BAX/MYDGF/CIB1/BRCA1/ARHGDIA/PRDX5/YWHAE/ROCK1/PHIP/TMBIM6/ITGB1/NUP62…	NK
GO:0042273	ribosomal large subunit biogenesis	57	0.59789989773469	2.20294313512016	4.00623012244134e-06	0.000411616853045252	0.000323734776846484	984	tags=51%, list=13%, signal=45%	NPM1/RPL3/RPLP0/RPL6/RPL14/NHP2/WDR12/RSL1D1/NSA2/DDX18/RPL10A/RRS1/RPL7A/RPL23A/ZNHIT6/PAK1IP1/SURF6/RPL35/MDN1/RPL5/NOP16/NOC2L/RSL24D1/RPL10/RPL7/MRPL1/URB1/FASTKD2/MRPL11	NK
GO:0051493	regulation of cytoskeleton organization	305	-0.46754497556865	-1.59876667816898	5.153013524123e-06	0.000517409403399441	0.000406940135003111	1826	tags=39%, list=24%, signal=31%	PHPT1/RANGRF/ECT2/CCDC88A/CNTRL/PAK2/NES/DRG1/NF2/PREX1/BAIAP2/CEP85/ROCK2/DSTN/CHMP4C/TRIOBP/SVIL/SLAIN2/ICAM1/CEP295/CORO1B/APOA1/ATF5/ARPC4/SKA3/SWAP70/PRKAA2/PSRC1/MID1/ITGB1BP1/TACC3/SNCA/MTPN/WASL/MYADM/RDX/TJP1/MYCBP2/RAE1/CKAP2/TWF2/RASSF1/CAPG/CTTN/RHOG/CDKN1B/SMAD3/FBXW5/FSCN1/CYLD/SNX9/ARHGEF2/TMOD3/CRK/ACTR3/CDC42EP2/CLIC4/CHORDC1/KIF11/CLIP1/DYNLT1/CAMSAP2/TMSB4X/MDK/CDK2AP2/ILK/WDR1…	NK
GO:0030029	actin filament-based process	406	-0.446413425832527	-1.54315875720381	5.51222830353897e-06	0.000541178325445226	0.000425634283742272	1838	tags=34%, list=24%, signal=27%	ACTN4/CLDN3/PHPT1/RANGRF/ECT2/CCDC88A/ACTB/PAK2/INF2/NF2/PREX1/BAIAP2/SRF/ANLN/ROCK2/DSTN/CORO1C/AUTS2/TRIOBP/FNBP1L/EZR/PACSIN2/SVIL/JUP/ICAM1/EMP2/CXADR/BCAR1/CORO1B/SYNE2/APOA1/ARPC4/MTSS1/SWAP70/EHD2/PDLIM5/ITGB1BP1/MTPN/WASL/MYADM/RDX/TJP1/SUMO1/PDLIM2/PRKCI/TWF2/RAB13/CAPG/CTTN/RHOG/SMAD3/FSCN1/PHACTR2/SNX9/CAMK2D/ARHGEF2/TMOD3/GJA5/CRK/ACTR3/NUAK2/ACAP2/CDC42EP2/TNFAIP1/MAD2L2/ATP1A1/CYTH2…	NK
GO:0042327	positive regulation of phosphorylation	453	-0.4340837432422	-1.50577760287605	6.61496596100216e-06	0.000635324339471903	0.000499679694216662	1392	tags=26%, list=18%, signal=22%	PRKAA2/IL6R/PSRC1/FXR2/HSPA2/MID1/EFNA1/ITGB1BP1/SNCA/TIMP2/DAXX/TRAF2/MAP4K4/KIF14/KCTD20/TERF2IP/CDKN1B/NRG1/INCENP/WNK1/GPRC5A/LAMTOR1/SNX9/ARHGEF2/TNFRSF1A/CSNK2B/CRK/RB1CC1/UBB/UBC/ATP2B4/NUPR1/FLOT1/SASH1/VEGFA/MAD2L2/TTK/CDC6/ITSN1/OSBPL8/GPRC5C/ZBTB20/ILK/NENF/PLAUR/CCL2/PPP2R3C/IGFBP6/BDNF/LMO4/GNAI2/ITGA6/SOX9/MET/CD40/CENPE/MYDGF/CIB1/AJUBA/DUSP5/PARP14/ROCK1/SDC4/TNIK/PLK1/RAP1A/PFN2/…	NK
GO:0090066	regulation of anatomical structure size	231	-0.495285089163783	-1.67092506519751	7.0400184942397e-06	0.000661761738458532	0.000520472587894407	1782	tags=37%, list=23%, signal=29%	PLOD3/CDK4/PLXNA4/ECE1/ATG5/PREX1/BAIAP2/SRF/RNF6/ROCK2/DSTN/LRRC8A/NDEL1/TRIOBP/EZR/SVIL/ICAM1/CORO1B/ARPC4/SWAP70/ITGB1BP1/NRCAM/MTPN/WASL/MYADM/RDX/TWF2/CAPG/CTTN/SOD2/SNX9/TMOD3/GJA5/ACTR3/RB1CC1/CDC42EP2/PPP1CA/VEGFA/LAMTOR5/TMSB4X/ILK/SLC9A3R1/WDR1/ADM/GPX1/BDNF/GDI1/ROCK1/ARF1/PFN2/CFL2/ARPC1A/ARPC5L/VASP/MACF1/MYO1C/IL7R/ARPC5/CDC42EP1/GCLM/HMOX1/ARPC1B/IFRD1/ARF6/GSN/PAFAH1B1/ARPC2/SEMA3…	NK
GO:0050684	regulation of mRNA processing	101	0.474183285858677	1.8926341912085	8.65062664741201e-06	0.000796218094338881	0.000626221898313751	974	tags=35%, list=13%, signal=31%	HNRNPA1/NCL/HNRNPU/HNRNPA2B1/CCNB1/HNRNPK/RBM3/C1QBP/DDX5/IK/SRSF7/RBMX/KHDRBS1/DHX9/HNRNPL/U2AF2/ZC3H14/SUPT5H/SRSF1/NCBP2/SNRNP70/SRSF3/THRAP3/PAPOLA/DHX36/SRSF5/KHDRBS3/SON/RBM4/RBM25/PABPN1/REST/PRPF19/DDX17/MBNL3	NK
GO:0032970	regulation of actin filament-based process	213	-0.500477663313619	-1.68157756797253	1.0858772233328e-05	0.00097906236177231	0.000770028080391317	1826	tags=38%, list=24%, signal=30%	PHPT1/RANGRF/ECT2/CCDC88A/PAK2/NF2/PREX1/BAIAP2/ROCK2/DSTN/TRIOBP/SVIL/JUP/ICAM1/CORO1B/APOA1/ARPC4/SWAP70/ITGB1BP1/MTPN/WASL/MYADM/RDX/TJP1/SUMO1/TWF2/CAPG/CTTN/RHOG/SMAD3/FSCN1/SNX9/CAMK2D/TMOD3/GJA5/CRK/ACTR3/CDC42EP2/ATP1A1/TMSB4X/MDK/ILK/WDR1/MET/FAM107A/ARHGDIA/CNN2/ROCK1/SDC4/ARF1/PFN2/CFL2/ARPC1A/ARPC5L/VASP/MYO1C/MYH9/ARPC5/HRAS/CDC42EP1/TPM1/ARPC1B/LIMCH1/ARF6/GSN/ARPC2/PHLDB2/RND3/BRK1…	NK
GO:0032204	regulation of telomere maintenance	54	0.574302623607162	2.09785929771474	1.20212613615607e-05	0.00105803281636552	0.000832137982612417	702	tags=39%, list=9%, signal=36%	HNRNPA1/HNRNPU/HNRNPA2B1/HNRNPC/HNRNPD/CCT6A/XRCC5/CCT5/CCT3/NAT10/CTNNB1/XRCC1/NBN/DKC1/CCT4/TCP1/DCP2/CCT2/DHX36/CCT8/EXOSC10	NK
GO:0010833	telomere maintenance via telomere lengthening	54	0.573830685255912	2.09613536295034	1.22135974727572e-05	0.00105803281636552	0.000832137982612417	904	tags=44%, list=12%, signal=39%	HNRNPA1/HSP90AB1/HNRNPU/HNRNPA2B1/HNRNPC/NHP2/CCT6A/XRCC5/CCT5/CCT3/NAT10/CTNNB1/DKC1/CCT4/HSP90AA1/TCP1/DCP2/CCT2/DHX36/CCT8/EXOSC10/ATM/GAR1/PARN	NK
GO:0050878	regulation of body fluid levels	204	-0.498889433295514	-1.67240893939545	1.34894337204416e-05	0.00114608304186367	0.000901389083222219	995	tags=23%, list=13%, signal=20%	ITPR2/CD9/VEGFA/CYBA/IRF1/ILK/PLAUR/ADM/VKORC1/GNAI2/MET/CD40/LSR/RAD51C/MAFG/MAFF/ELOVL1/THBS1/HIF1A/SERPINE1/SLC7A11/PLSCR1/CLDN1/GNB1/MYH9/GNAS/NPR3/COL3A1/PLAU/CLDN4/NFE2L2/CCND1/CSRP1/CD59/RAC1/AXL/CLIC1/SERPINE2/FLG/MYL12A/SYTL2/EDN1/FN1/APOE/CAV1/MYL9	NK
GO:0042274	ribosomal small subunit biogenesis	60	0.546961007462767	2.03399746969706	1.4328162571459e-05	0.00119437400454162	0.000939369705032498	585	tags=35%, list=8%, signal=33%	NPM1/WDR3/BMS1/RPS16/XRCC5/RPSA/RPS19/HEATR1/RPS7/RPS14/PRKDC/RRS1/DCAF13/NAT10/UTP20/RCL1/RPS8/SURF6/RPS17/RPS24/NOB1	NK
GO:0097435	supramolecular fiber organization	364	-0.447436303985182	-1.54036991917767	1.59531084925507e-05	0.00130520061703868	0.00102653433009571	1720	tags=34%, list=23%, signal=28%	DRG1/NF2/PREX1/BAIAP2/SRF/ROCK2/DSTN/CORO1C/NDEL1/TGFB2/TRIOBP/EZR/SVIL/SLAIN2/ICAM1/EMP2/BCAR1/CORO1B/APOA1/ARPC4/P4HA1/SWAP70/PSRC1/MID1/ITGB1BP1/SNCA/MTPN/WASL/KRT17/MYADM/RDX/TJP1/RB1/PRKCI/CKAP2/TWF2/CAPG/CTTN/RHOG/CDKN1B/SMAD3/FSCN1/SNX9/PLK3/ARHGEF2/TMOD3/ACTR3/CDC42EP2/TNFAIP1/KIF2C/KPNB1/MAD2L2/LTBP3/CLIP1/CAMSAP2/TMSB4X/ILK/WDR1/GPX1/CAP2/PXDN/MET/FAM107A/ENAH/MSRB2/CIB1/TUBG1/DIAPH3/RO…	NK
GO:0009612	response to mechanical stimulus	95	-0.577716732768023	-1.82526600541313	1.6616669866447e-05	0.00131347155010647	0.00103303938121595	961	tags=34%, list=13%, signal=30%	SCEL/TMEM120A/TNFRSF1A/ETS1/ATP1A1/CYBA/IRF1/MDK/PSPH/SLC38A2/SOX9/CD40/FOSB/TNC/FOS/CHEK1/CNN2/ASNS/THBS1/BAG3/BAD/FOSL1/COL3A1/ANKRD1/NFKBIA/MAP1B/RAC1/TXNIP/SERPINE2/JUN/EDN1/GADD45A	NK
GO:2000145	regulation of cell motility	447	-0.424548708919652	-1.47161182961581	1.66488019026624e-05	0.00131347155010647	0.00103303938121595	1490	tags=29%, list=20%, signal=24%	ICAM1/EMP2/CXCL16/BCAR1/CORO1B/SYNE2/SPAG9/CERS2/GATA2/PIN1/PDCD6/SWAP70/LAMC2/IL6R/EFNA1/ITGB1BP1/WASL/XBP1/MYADM/RDX/TJP1/SP100/NIPBL/MAP4K4/KIF14/RHOG/SMAD3/NRG1/WNK1/SOD2/ARHGEF2/CSNK2B/CRK/PTP4A1/ATP2B4/ADGRG1/CD9/CLIC4/SASH1/ETS1/VEGFA/TRIP6/CFAP20/OSBPL8/MCAM/TMSB4X/MDK/ILK/SLC9A3R1/CCL2/AKIRIN1/LMO4/CITED2/GNAI2/ITGA6/SOX9/MET/CD40/FAM107A/AGO2/NBL1/CIB1/AJUBA/ROCK1/ADAM15/SDC4/ITGB1/PFN2…	NK
GO:0002181	cytoplasmic translation	83	0.493560690580066	1.90822810846165	1.90425290594634e-05	0.001475963041837	0.00116083819806627	987	tags=42%, list=13%, signal=37%	RPL13A/EIF4B/RPLP0/RPL31/RPS23/EIF4G1/RPL6/EIF3M/EIF3E/RPS26/DHX9/RPSA/EIF3L/RPL10A/EIF3K/RPS29/EIF3F/RPL22/RPL36A/ETF1/EIF2S3/RPL18A/EEF2/DHX36/EIF3B/DENR/EIF3A/DHX29/RBM4/RPS28/RPL17/DPH5/RPLP1/EIF3H/RPS21	NK
GO:1902533	positive regulation of intracellular signal transduction	443	-0.434076864946158	-1.50445587748328	1.97266648732831e-05	0.0015026276794856	0.00118180981391484	1218	tags=24%, list=16%, signal=21%	TERF2IP/RHOG/NRG1/RPL11/SKIL/TMED4/LAMTOR1/SHISA5/TNFRSF1A/CRK/RB1CC1/UBB/UBC/ADGRG1/NUPR1/UBE2I/SASH1/GOLPH3/VEGFA/MCL1/TRIP6/ITSN1/SLC20A1/LIMS1/OSBPL8/LAMTOR5/DYNLT1/NFAT5/ILK/NENF/SLC9A3R1/HINT1/GPX1/CCL2/LRRC59/IGFBP6/IRF3/GNAI2/SOX9/MET/CD40/BAX/MYDGF/TMEM9B/CIB1/AJUBA/SHARPIN/DUSP5/ROCK1/RPL26/TNIK/ITGB1/NUP62/RAP1A/TRAF4/LITAF/THBS1/EZH2/BAD/TGFB1/FKBP1A/PSAP/TP53/DDRGK1/LMCD1/HRAS/MTDH/H…	NK
GO:1903034	regulation of response to wounding	79	-0.6091857932966	-1.87573581680283	2.1465710426354e-05	0.00160738150277342	0.00126419821797314	827	tags=28%, list=11%, signal=25%	MDK/PLAUR/VKORC1/ITGB1/THBS1/SERPINE1/AJAP1/CLDN1/MYH9/HRAS/GRN/PLAU/CLDN4/NFE2L2/PHLDB2/HBEGF/SPP1/SERPINE2/EDN1/APOE/TNFRSF12A/CAV1	NK
GO:0030036	actin cytoskeleton organization	362	-0.444947878737566	-1.53099097125805	2.18603674609732e-05	0.00160965172404299	0.00126598373664338	1838	tags=35%, list=24%, signal=28%	ACTN4/CLDN3/PHPT1/ECT2/CCDC88A/ACTB/PAK2/INF2/NF2/PREX1/BAIAP2/SRF/ANLN/ROCK2/DSTN/CORO1C/AUTS2/TRIOBP/EZR/PACSIN2/SVIL/ICAM1/EMP2/CXADR/BCAR1/CORO1B/APOA1/ARPC4/MTSS1/SWAP70/EHD2/PDLIM5/ITGB1BP1/MTPN/WASL/MYADM/RDX/TJP1/PDLIM2/PRKCI/TWF2/RAB13/CAPG/CTTN/RHOG/SMAD3/FSCN1/PHACTR2/SNX9/ARHGEF2/TMOD3/CRK/ACTR3/NUAK2/CDC42EP2/TNFAIP1/MAD2L2/CYTH2/TMSB4X/MDK/ILK/SLC9A3R1/WDR1/CAP2/MET/FAM107A/ENAH/MSR…	NK
GO:1904356	regulation of telomere maintenance via telomere lengthening	40	0.625298464096218	2.12656807982906	2.36728769976105e-05	0.00171453722254825	0.0013484757026594	904	tags=50%, list=12%, signal=44%	HNRNPA1/HNRNPU/HNRNPA2B1/HNRNPC/CCT6A/XRCC5/CCT5/CCT3/NAT10/CTNNB1/DKC1/CCT4/TCP1/DCP2/CCT2/DHX36/CCT8/EXOSC10/ATM/PARN	NK
GO:0032570	response to progesterone	21	-0.798979164823686	-1.98748848673597	2.45720531525032e-05	0.00175095694883483	0.00137711965121245	781	tags=57%, list=10%, signal=51%	WBP2/FOSB/FOS/THBS1/BAD/TGFB1/FOSL1/TSPO/CLDN4/TYMS/TXNIP/CAV1	NK
GO:1904851	positive regulation of establishment of protein localization to telomere	10	0.878385588125347	2.12125977235445	2.54910275520466e-05	0.00176336154523731	0.00138687580968487	698	tags=80%, list=9%, signal=73%	CCT6A/CCT5/CCT3/DKC1/CCT4/TCP1/CCT2/CCT8	NK
GO:0007596	blood coagulation	142	-0.533930429131464	-1.74472366173617	2.59435265822601e-05	0.00176336154523731	0.00138687580968487	995	tags=23%, list=13%, signal=20%	ITPR2/CD9/IRF1/ILK/PLAUR/VKORC1/CD40/RAD51C/MAFG/MAFF/THBS1/SERPINE1/SLC7A11/PLSCR1/GNB1/MYH9/GNAS/COL3A1/PLAU/NFE2L2/CSRP1/CD59/RAC1/AXL/CLIC1/SERPINE2/MYL12A/EDN1/FN1/APOE/CAV1/MYL9	NK
GO:0050817	coagulation	142	-0.533930429131464	-1.74472366173617	2.59435265822601e-05	0.00176336154523731	0.00138687580968487	995	tags=23%, list=13%, signal=20%	ITPR2/CD9/IRF1/ILK/PLAUR/VKORC1/CD40/RAD51C/MAFG/MAFF/THBS1/SERPINE1/SLC7A11/PLSCR1/GNB1/MYH9/GNAS/COL3A1/PLAU/NFE2L2/CSRP1/CD59/RAC1/AXL/CLIC1/SERPINE2/MYL12A/EDN1/FN1/APOE/CAV1/MYL9	NK
GO:0040012	regulation of locomotion	457	-0.426326731521057	-1.47954886714584	3.00577055996745e-05	0.00201204459605094	0.00158246389449004	1490	tags=29%, list=20%, signal=25%	ICAM1/EMP2/CXCL16/BCAR1/CORO1B/SYNE2/SPAG9/CERS2/GATA2/PIN1/PDCD6/SWAP70/STX3/LAMC2/IL6R/EFNA1/ITGB1BP1/ARRDC3/WASL/XBP1/MYADM/RDX/TJP1/MYCBP2/SP100/NIPBL/MAP4K4/KIF14/RHOG/SMAD3/NRG1/WNK1/SOD2/ARHGEF2/CSNK2B/CRK/PTP4A1/ATP2B4/ADGRG1/CD9/CLIC4/SASH1/ETS1/VPS35/VEGFA/TRIP6/CFAP20/OSBPL8/MCAM/TMSB4X/MDK/ILK/SLC9A3R1/CCL2/AKIRIN1/LMO4/CITED2/GNAI2/ITGA6/SOX9/MET/CD40/FAM107A/AGO2/NBL1/CIB1/AJUBA/ROC…	NK
GO:0070202	regulation of establishment of protein localization to chromosome	12	0.846840979720918	2.13130513816732	3.15100101147068e-05	0.00207777947293693	0.00163416407523405	698	tags=67%, list=9%, signal=61%	CCT6A/CCT5/CCT3/DKC1/CCT4/TCP1/CCT2/CCT8	NK
GO:0008154	actin polymerization or depolymerization	116	-0.54255818595147	-1.74274227342001	3.24844667818016e-05	0.0020889848921636	0.00164297708632914	1713	tags=41%, list=22%, signal=33%	PREX1/BAIAP2/DSTN/TRIOBP/SVIL/ICAM1/CORO1B/ARPC4/SWAP70/MTPN/WASL/MYADM/RDX/TWF2/CAPG/CTTN/SNX9/TMOD3/ACTR3/CDC42EP2/TMSB4X/WDR1/CAP2/FAM107A/ENAH/MSRB2/DIAPH3/ARF1/PFN2/CFL2/ARPC1A/ARPC5L/VASP/MYO1C/CAP1/ARPC5/CDC42EP1/ARPC1B/ARF6/GSN/ARPC2/BRK1/HAX1/RAC1/LIMA1/TMSB10/CDC42EP3/COTL1	NK
GO:0061041	regulation of wound healing	66	-0.62091716142237	-1.87288537379346	3.30294264309202e-05	0.0020889848921636	0.00164297708632914	551	tags=29%, list=7%, signal=27%	PLAUR/VKORC1/ITGB1/THBS1/SERPINE1/AJAP1/CLDN1/MYH9/HRAS/PLAU/CLDN4/NFE2L2/PHLDB2/HBEGF/SERPINE2/EDN1/APOE/TNFRSF12A/CAV1	NK
GO:0019725	cellular homeostasis	382	-0.43777816462124	-1.50899945446429	3.30984478160823e-05	0.0020889848921636	0.00164297708632914	995	tags=21%, list=13%, signal=19%	ITPR2/CLIC4/MCL1/ATP1A1/FEN1/CYBA/POLD2/SMDT1/ATP6V1E1/ZBTB20/ATP6V1A/RAB7A/SLC9A3R1/ADM/GPX1/CCL2/MCUR1/TMCO1/OXCT1/CD40/BAX/STOML2/MAFG/NCS1/PRDX5/YWHAE/STC2/TMBIM6/ARF1/RFC2/ATP6V0D1/ATP1B3/RPA2/CFL2/HIF1A/BAG3/ORMDL1/BAD/SOX4/FKBP1A/GNB1/ATP6V1F/RFC4/GCLM/HMOX1/MPC2/GRN/POLD3/PCNA/TXN/PIM3/CAV2/GRINA/ATOX1/POLE4/NFE2L2/ATF4/NQO1/ATP6V1D/TGM2/HERPUD1/KIF5B/ATP1B1/GLRX2/ATP6V1G1/RAC1/DDIT3/TXNR…	NK
GO:0044257	cellular protein catabolic process	433	-0.428403882349203	-1.48254055777968	3.46561619342212e-05	0.00215649187923083	0.00169607102364513	1557	tags=30%, list=20%, signal=26%	CBL/TRIM38/UBE2L6/EZR/DNAJC3/STUB1/RNF8/TNFAIP3/LONP1/UHRF1/ZFAND2B/RNF126/UBXN2A/RYBP/EFNA1/PSMB7/UBXN1/KLHL42/KEAP1/RC3H2/RNF11/XBP1/RDX/GABARAPL2/SUMO1/TBL1XR1/KIF14/CTSB/DERL1/UBE2D3/FBXW5/PSMB5/RPL11/CYLD/TSG101/PLK3/SEC61B/ANAPC16/PCBP2/RNF168/UBE2E1/RAD23A/UBB/UBC/NTAN1/VPS25/NUPR1/TNFAIP1/SPSB3/UBE2I/UBXN4/UBE2W/PSMB8/RHBDD2/VPS35/UBXN11/MYLIP/BAG5/UBE2J1/DNAJB9/ADRM1/SIRT2/SUMO2/PSMD8/HM…	NK
GO:0030334	regulation of cell migration	423	-0.427760822197791	-1.47983643978955	3.97276907871516e-05	0.00243773524857828	0.00191726765041502	1490	tags=29%, list=20%, signal=25%	ICAM1/EMP2/CXCL16/BCAR1/CORO1B/SYNE2/SPAG9/CERS2/GATA2/PDCD6/SWAP70/LAMC2/IL6R/EFNA1/ITGB1BP1/WASL/XBP1/MYADM/RDX/TJP1/SP100/NIPBL/MAP4K4/KIF14/RHOG/SMAD3/NRG1/WNK1/SOD2/ARHGEF2/CSNK2B/CRK/PTP4A1/ATP2B4/ADGRG1/CD9/CLIC4/SASH1/ETS1/VEGFA/TRIP6/OSBPL8/MCAM/TMSB4X/MDK/ILK/SLC9A3R1/CCL2/AKIRIN1/LMO4/CITED2/GNAI2/ITGA6/SOX9/MET/CD40/FAM107A/AGO2/NBL1/CIB1/AJUBA/ROCK1/ADAM15/SDC4/ITGB1/PFN2/FAM89B/AMOT…	NK
GO:0110053	regulation of actin filament organization	148	-0.520015891085439	-1.69828888744462	4.19856929001909e-05	0.00254099714017868	0.00199848265700837	1783	tags=40%, list=23%, signal=31%	CCDC88A/PAK2/NF2/PREX1/BAIAP2/ROCK2/DSTN/TRIOBP/SVIL/ICAM1/CORO1B/APOA1/ARPC4/SWAP70/ITGB1BP1/MTPN/WASL/MYADM/RDX/TJP1/TWF2/CAPG/CTTN/SMAD3/SNX9/TMOD3/ACTR3/CDC42EP2/TMSB4X/WDR1/MET/ROCK1/SDC4/ARF1/PFN2/CFL2/ARPC1A/ARPC5L/VASP/MYO1C/ARPC5/CDC42EP1/TPM1/ARPC1B/LIMCH1/ARF6/GSN/ARPC2/PHLDB2/BRK1/HAX1/RAC1/RGCC/LIMA1/TMSB10/CDC42EP3/COTL1/S100A10/RHOC	NK
GO:0001934	positive regulation of protein phosphorylation	419	-0.42603408665335	-1.4736268287667	4.42357258143754e-05	0.00264099238713392	0.00207712846249293	1389	tags=25%, list=18%, signal=21%	IL6R/PSRC1/FXR2/HSPA2/MID1/EFNA1/ITGB1BP1/SNCA/TIMP2/DAXX/TRAF2/MAP4K4/KIF14/TERF2IP/CDKN1B/NRG1/INCENP/WNK1/GPRC5A/LAMTOR1/SNX9/ARHGEF2/TNFRSF1A/CSNK2B/CRK/RB1CC1/UBB/UBC/ATP2B4/FLOT1/SASH1/VEGFA/MAD2L2/TTK/CDC6/OSBPL8/GPRC5C/ILK/NENF/PLAUR/CCL2/PPP2R3C/IGFBP6/BDNF/GNAI2/SOX9/CD40/CENPE/MYDGF/CIB1/AJUBA/DUSP5/PARP14/ROCK1/SDC4/TNIK/PLK1/RAP1A/PFN2/TRAF4/JTB/THBS1/EZH2/TGFB1/IL6ST/PSAP/CLU/TP53/D…	NK
GO:0032956	regulation of actin cytoskeleton organization	185	-0.503320966774437	-1.67779095115527	4.55451928762292e-05	0.00268291549502907	0.00211010079557098	1826	tags=39%, list=24%, signal=30%	PHPT1/ECT2/CCDC88A/PAK2/NF2/PREX1/BAIAP2/ROCK2/DSTN/TRIOBP/SVIL/ICAM1/CORO1B/APOA1/ARPC4/SWAP70/ITGB1BP1/MTPN/WASL/MYADM/RDX/TJP1/TWF2/CAPG/CTTN/RHOG/SMAD3/FSCN1/SNX9/TMOD3/CRK/ACTR3/CDC42EP2/TMSB4X/MDK/ILK/WDR1/MET/FAM107A/ARHGDIA/ROCK1/SDC4/ARF1/PFN2/CFL2/ARPC1A/ARPC5L/VASP/MYO1C/ARPC5/HRAS/CDC42EP1/TPM1/ARPC1B/LIMCH1/ARF6/GSN/ARPC2/PHLDB2/RND3/BRK1/RHOBTB3/HAX1/RAC1/RGCC/LIMA1/TMSB10/CDC42EP3/…	NK
GO:0007599	hemostasis	146	-0.522924777278241	-1.70597310071483	4.81821283505663e-05	0.00276497655554553	0.00217464144524929	995	tags=22%, list=13%, signal=19%	ITPR2/CD9/IRF1/ILK/PLAUR/VKORC1/CD40/RAD51C/MAFG/MAFF/THBS1/SERPINE1/SLC7A11/PLSCR1/GNB1/MYH9/GNAS/COL3A1/PLAU/NFE2L2/CSRP1/CD59/RAC1/AXL/CLIC1/SERPINE2/MYL12A/EDN1/FN1/APOE/CAV1/MYL9	NK
GO:0032370	positive regulation of lipid transport	23	-0.771977150029216	-1.94595160011407	4.81899490215042e-05	0.00276497655554553	0.00217464144524929	136	tags=22%, list=2%, signal=21%	NFKBIA/SPP1/EDN1/APOE/CAV1	NK
GO:0043484	regulation of RNA splicing	107	0.437519976015028	1.78952079089167	5.15522089830265e-05	0.00291996999085912	0.00229654307493887	974	tags=32%, list=13%, signal=28%	HNRNPA1/NCL/HNRNPU/HNRNPA2B1/HNRNPK/HNRNPF/RBM3/C1QBP/DDX5/IK/SRSF7/RBMX/KHDRBS1/RPS26/HNRNPL/U2AF2/FUS/SRSF1/ZNF326/SNRNP70/SRSF3/THRAP3/SRSF5/KHDRBS3/SON/RBM4/GRSF1/HNRNPH1/RBM12B/RBM25/REST/PRPF19/DDX17/MBNL3	NK
GO:0090150	establishment of protein localization to membrane	220	0.349511963363165	1.63691523729261	5.28167517380076e-05	0.00295372669846225	0.00232309257144787	684	tags=25%, list=9%, signal=24%	HSPA4/RPL13A/RPL3/RPL27A/RPL4/RPLP0/HSPA5/RPL31/RPS23/RPS11/RPS2/RPL6/RPL21/RPL23/RPL14/RPS16/RPS20/EXOC4/RPS25/RPS26/RPSA/RPS19/RPS9/PKDCC/RPL10A/RACK1/AP3B1/RPS7/RPS29/RPS14/YWHAQ/RPL22/RPL7A/ROMO1/RPL23A/RPS8/RPL36A/RPS18/RPL35/HSP90AA1/RPL18A/RAB8A/FYN/CHMP4B/RPS17/RPL5/PREPL/RPL37/RPS24/AGK/RAB3GAP2/RPS27A/RPL13/RPL37A/RPL10/ANK3	NK
GO:0006605	protein targeting	283	0.336370983098442	1.62637933537949	5.36435574943956e-05	0.002962465462628	0.00232996556959211	793	tags=24%, list=10%, signal=22%	HSPA4/RPL13A/RPL3/RPL27A/RPL4/HSPD1/RPLP0/HSPA5/RPL31/RPS23/RPS11/RPS2/AKAP6/RPL6/RPL21/RPL23/RPL14/RPS16/RPS20/EXOC4/RPS25/HSD17B4/RPS26/RPSA/RPS19/SLC25A6/RPS9/PMM2/RPL10A/AP3B1/RPS7/RPS29/RPS14/PMPCB/YWHAQ/RPL22/RPL7A/ROMO1/AIFM1/RPL23A/RPS8/RPL36A/RPS18/RPL35/HSP90AA1/RASSF9/RPL18A/HUWE1/FYN/CHMP4B/RPS17/IDH1/RPL5/PRKAA1/RPL37/RPS24/AGK/RPS27A/RPL13/RPL37A/RPL10/ANK3/NUCB1/SORL1/TOMM40/RPL7/R…	NK
GO:1903312	negative regulation of mRNA metabolic process	47	0.575609953960139	2.01456233629393	5.52747994606315e-05	0.00301486498786506	0.00237117755710909	591	tags=38%, list=8%, signal=36%	HNRNPU/HNRNPA2B1/HNRNPC/HNRNPK/C1QBP/HNRNPD/SRSF7/RBMX/DHX9/HNRNPL/U2AF2/ZC3H14/FUS/SUPT5H/SYNCRIP/PABPC1/THRAP3/IGF2BP1	NK
GO:2001236	regulation of extrinsic apoptotic signaling pathway	90	-0.566836592247325	-1.78228796352364	5.72456698260352e-05	0.00308428499135882	0.00242577607311607	1291	tags=40%, list=17%, signal=34%	ICAM1/TNFAIP3/BID/DEDD2/SP100/TRAF2/CTTN/SKIL/CYLD/ARHGEF2/TMBIM1/RB1CC1/PPP1CA/MCL1/BCL2L12/MAL/GPX1/ITGA6/BRCA1/PHIP/FAF1/THBS1/SERPINE1/HSPA1B/GCLM/HMOX1/HMGB2/PMAIP1/IFI6/TIMP3/BCL2L1/LGALS3/PEA15/ATF3/TNFRSF12A/CAV1	NK
GO:1990778	protein localization to cell periphery	172	-0.501548181278829	-1.66496538647455	5.91235093686793e-05	0.00314708029386536	0.00247516429202296	1543	tags=33%, list=20%, signal=27%	EZR/GORASP2/CSK/GBP1/JUP/EMP2/GOPC/STX3/EHD2/ITGB1BP1/GOLGA7/MYADM/RDX/PRKCI/RAB13/RHOG/TNFRSF1A/TMBIM1/VAMP8/ATP2B4/FLOT1/GOLPH3/VPS35/CLIP1/SLC9A3R1/MAL/ARL13B/CIB1/RAB29/ROCK1/PIP5K1A/TNIK/ITGB1/PLK1/RAP1A/ATP1B3/TGFB1/MACF1/RER1/HRAS/OPTN/RAB10/ARF6/ITGA3/CD81/DAB2/KIF5B/ATP1B1/BCL2L1/VAMP2/TMEM59/EPHA2/LGALS3/S100A10/SYTL2/SQSTM1/CAV1	NK
GO:0051270	regulation of cellular component movement	481	-0.415846701676193	-1.4442070080989	6.03519176872149e-05	0.00317422348026328	0.00249651228427941	1490	tags=28%, list=20%, signal=24%	ICAM1/EMP2/CXCL16/BCAR1/CORO1B/SYNE2/SPAG9/CERS2/GATA2/PIN1/PDCD6/SWAP70/LAMC2/IL6R/EFNA1/ITGB1BP1/WASL/XBP1/MYADM/RDX/TJP1/SUMO1/MYCBP2/SP100/NIPBL/MAP4K4/KIF14/RHOG/CDKN1B/SMAD3/NRG1/WNK1/SOD2/CAMK2D/ARHGEF2/GJA5/CSNK2B/CRK/PTP4A1/ATP2B4/ADGRG1/CD9/CLIC4/SASH1/ETS1/VEGFA/TRIP6/ATP1A1/CFAP20/OSBPL8/MCAM/TMSB4X/MDK/ILK/SLC9A3R1/CCL2/AKIRIN1/LMO4/CITED2/GNAI2/ITGA6/SOX9/MET/CD40/FAM107A/AGO2/NBL1/…	NK
GO:0010712	regulation of collagen metabolic process	18	-0.812293245632436	-1.96485627902591	6.14121359515869e-05	0.00319198607804836	0.00251048248639243	551	tags=44%, list=7%, signal=41%	ITGB1/RAP1A/TGFB1/ERRFI1/SUCO/CST3/RGCC/VIM	NK
GO:0030855	epithelial cell differentiation	308	-0.449628665403352	-1.53553609852653	6.58508599316532e-05	0.00332853642008197	0.00261787870736713	1570	tags=31%, list=21%, signal=26%	KDM6B/ETV4/TRIOBP/CCM2/EZR/JUP/ZFP36L1/ICAM1/PELO/E2F8/MTSS1/TRIM16/FOSL2/KEAP1/XBP1/KRT17/MYADM/RDX/TJP1/ZFP36/CBR1/CTSB/RAB13/CDKN1B/SCEL/SMAD3/NRG1/BASP1/SKIL/TSG101/KRT6A/TNFRSF1A/CLIC4/VEGFA/GSTM3/KAZN/KLF5/BTG1/SLC9A3R1/GPX1/PERP/KDM5B/SOX9/MET/CAPN1/KRT80/MAFG/SHARPIN/ROCK1/PIP5K1A/MAFF/RAP1A/SPINT2/KRT19/EZH2/HIF1A/SERPINE1/WWTR1/AJAP1/BAD/SOX4/IL6ST/SLC7A11/PSAP/CLDN1/KRT7/ERRFI1/EDF1/TG…	NK
GO:0031099	regeneration	95	-0.5629597333485	-1.77864203235751	6.58701127656988e-05	0.00332853642008197	0.00261787870736713	905	tags=32%, list=12%, signal=28%	CCNA2/KLF5/MDK/ADM/GPX1/AKIRIN1/TNC/ADAM15/RAP1A/EZH2/CLDN1/HMOX1/ANXA3/GRN/PCNA/IFRD1/GSN/TSPO/CEBPB/CD81/CCND1/CDKN1A/TYMS/MAP1B/AXL/SPP1/AURKA/NNMT/CDK1/JUN	NK
GO:0001909	leukocyte mediated cytotoxicity	26	-0.753356183335816	-1.94315870644871	6.62995031614335e-05	0.00332853642008197	0.00261787870736713	1595	tags=69%, list=21%, signal=55%	ULBP2/PVR/ICAM1/EMP2/CRK/CADM1/TUSC2/MICA/CTSC/HLA-E/TUBB4B/IL7R/CEBPG/B2M/NECTIN2/TUBB/HLA-A/HLA-B	NK
GO:0000280	nuclear division	243	-0.466276545251348	-1.57680368228228	6.99247307222896e-05	0.00347109505989972	0.00273000042713516	1780	tags=38%, list=23%, signal=30%	DSN1/NAA50/NUF2/CDT1/DRG1/NDC80/CEP85/ANLN/DYNC1LI1/CDC25C/STAG1/CHMP4C/PSMD13/NDEL1/PIN1/ASPM/PSRC1/HSPA2/SMC5/TACC3/SMC4/NSL1/RB1/NIPBL/KIF14/CDKN1B/FBXW5/INCENP/BOD1/SMC3/RAD51/DSCC1/ACTR3/NCAPH/UBB/MUS81/KIF2C/KIF11/PKMYT1/KPNB1/MAD2L2/TTK/CDC6/SIRT2/CDCA5/MKI67/MYBL1/NEK2/ZWINT/CCNB1IP1/CENPE/NCAPG/SGO1/RAD51C/AURKAIP1/CENPK/RAD1/CHEK1/TUBG1/CCNE2/PSMC3IP/PHIP/MASTL/NUP62/PLK1/KIF18A/DUSP1/K…	NK
GO:0010632	regulation of epithelial cell migration	123	-0.529532003007749	-1.71051926960945	8.41674102443556e-05	0.0041316846495507	0.00324955112534056	1728	tags=39%, list=23%, signal=31%	HSPB1/ZNF580/FGFR1/ROCK2/CORO1C/TGFB2/SVBP/JUP/EMP2/BCAR1/GATA2/PDCD6/EFNA1/ITGB1BP1/SP100/MAP4K4/CSNK2B/ATP2B4/SASH1/ETS1/VEGFA/TMSB4X/SOX9/MET/CD40/CIB1/PFN2/ADIPOR1/THBS1/HIF1A/TGFB1/MACF1/HMOX1/ANXA3/GRN/SPARC/ARF6/ITGA3/NFE2L2/HBEGF/PLK2/RGCC/EPHA2/RTN4/JUN/EDN1/APOE/GADD45A	NK
GO:0008625	extrinsic apoptotic signaling pathway via death domain receptors	54	-0.642820547815431	-1.8739453188451	8.71251273044607e-05	0.0042298770596825	0.00332677900788924	1490	tags=52%, list=20%, signal=42%	ICAM1/TNFAIP3/BID/DAXX/DEDD2/SP100/TRAF2/SKIL/ARHGEF2/TNFRSF1A/TMBIM1/MAL/GPX1/BAX/BRCA1/FAF1/THBS1/BAG3/SERPINE1/BAD/HMOX1/HMGB2/PMAIP1/TIMP3/BCL2L1/LGALS3/PEA15/ATF3	NK
GO:0048024	regulation of mRNA splicing, via spliceosome	80	0.473859832575671	1.84449941456922	8.91672511263107e-05	0.00428196647256566	0.00336774709345482	974	tags=34%, list=13%, signal=30%	HNRNPA1/NCL/HNRNPU/HNRNPA2B1/HNRNPK/RBM3/C1QBP/DDX5/IK/SRSF7/RBMX/KHDRBS1/HNRNPL/U2AF2/SRSF1/SNRNP70/SRSF3/THRAP3/SRSF5/KHDRBS3/SON/RBM4/RBM25/REST/PRPF19/DDX17/MBNL3	NK
GO:0051603	proteolysis involved in cellular protein catabolic process	399	-0.428880383095426	-1.48043332564257	9.71286279141755e-05	0.00461413202284761	0.00362899378318838	1622	tags=32%, list=21%, signal=26%	UBXN6/CHMP4C/PSMD13/ZNRF1/CBL/TRIM38/UBE2L6/DNAJC3/STUB1/RNF8/TNFAIP3/LONP1/UHRF1/ZFAND2B/RNF126/UBXN2A/RYBP/EFNA1/PSMB7/UBXN1/KLHL42/KEAP1/RC3H2/RNF11/XBP1/GABARAPL2/SUMO1/TBL1XR1/KIF14/CTSB/DERL1/UBE2D3/FBXW5/PSMB5/RPL11/CYLD/TSG101/PLK3/SEC61B/ANAPC16/PCBP2/RNF168/UBE2E1/RAD23A/UBB/UBC/NTAN1/VPS25/NUPR1/TNFAIP1/SPSB3/UBE2I/UBXN4/UBE2W/PSMB8/RHBDD2/UBXN11/MYLIP/BAG5/UBE2J1/DNAJB9/ADRM1/SIRT2/SU…	NK
GO:0032535	regulation of cellular component size	194	-0.485457921435737	-1.62319434656043	0.000104097283423069	0.00485262715801846	0.00381656911882465	1713	tags=36%, list=22%, signal=28%	PREX1/BAIAP2/SRF/RNF6/DSTN/LRRC8A/NDEL1/TRIOBP/EZR/SVIL/ICAM1/CORO1B/ARPC4/SWAP70/NRCAM/MTPN/WASL/MYADM/RDX/TWF2/CAPG/CTTN/SNX9/TMOD3/ACTR3/RB1CC1/CDC42EP2/PPP1CA/VEGFA/LAMTOR5/TMSB4X/ILK/SLC9A3R1/WDR1/BDNF/GDI1/ARF1/PFN2/CFL2/ARPC1A/ARPC5L/VASP/MACF1/MYO1C/IL7R/ARPC5/CDC42EP1/ARPC1B/IFRD1/ARF6/GSN/PAFAH1B1/ARPC2/SEMA3C/BRK1/HAX1/MAP1B/RAC1/LIMA1/TMSB10/SPP1/CDC42EP3/RTN4/COTL1/EDN1/PPP1R15A/FN1/…	NK
GO:0010243	response to organonitrogen compound	484	-0.413450860017536	-1.43622725336241	0.000104345762791253	0.00485262715801846	0.00381656911882465	1122	tags=23%, list=15%, signal=21%	SEC61B/LEPROT/ARHGEF2/RAD51/CRK/MAP1LC3A/ATP2B4/ITPR2/CD9/TOMM20/GOLPH3/UBXN4/SRSF4/RHBDD2/VPS35/CDC6/UBE2J1/OSBPL8/CCNA2/CYBA/DNAJB9/LAMTOR5/ATP6V1E1/KLF5/SIRT2/ATP6V1A/HM13/VGF/SLC9A3R1/PSMB2/ADM/VKORC1/GNAI2/SOX9/CD40/FOSB/UBE2G2/FOS/RNF5/EIF6/BRCA1/SLC25A33/STC2/ROCK1/PHIP/TMBIM6/ITGB1/RAP1A/CAPN2/ATP6V0D1/ASNS/ADIPOR1/EZH2/DUSP1/SDF2L1/TIMP1/BAD/MYO1C/TP53/GNB1/GNAS/ATP6V1F/YWHAG/FOSL1/HSF1/…	NK
GO:0042742	defense response to bacterium	50	-0.646214176565029	-1.85789404816499	0.000112779114148276	0.00519018881569881	0.00408205982240637	1116	tags=46%, list=15%, signal=40%	KRT6A/TNFRSF1A/TUSC2/CYBA/ARG2/SIRT2/MICA/VGF/WFDC11/HLA-E/SERPINE1/OPTN/SHC1/ANXA3/GRN/HMGB2/CEBPB/PI3/CCL20/ISG15/WFDC2/EPHA2/HLA-A	NK
GO:0032210	regulation of telomere maintenance via telomerase	36	0.600895621336058	2.0172054108394	0.00012022151400068	0.00547565617376293	0.00430657859702924	904	tags=50%, list=12%, signal=44%	HNRNPA1/HNRNPU/HNRNPC/CCT6A/XRCC5/CCT5/CCT3/NAT10/CTNNB1/DKC1/CCT4/TCP1/DCP2/CCT2/CCT8/EXOSC10/ATM/PARN	NK
GO:0043086	negative regulation of catalytic activity	359	-0.42756170406168	-1.47102758506121	0.000124688182791321	0.00562114685277606	0.0044210063522465	1372	tags=29%, list=18%, signal=25%	PDE6D/UBXN1/ITGB1BP1/SNCA/TIMP2/RDX/TFPI2/RB1/ZFP36/TIPRL/SERPINB6/DNAJA1/CDKN1B/CST1/RPL11/WNK1/PHACTR2/GPRC5A/BOD1/TSG101/OAZ1/TMBIM1/GCHFR/ATP2B4/VPS25/GAPDH/PTX3/CHORDC1/PKMYT1/VEGFA/MAD2L2/EIF4A2/RGS3/BAG5/AIP/LAMTOR5/BCL2L12/ILK/PLAUR/GPX1/PPP1R14B/GNAI2/WFDC11/CIB1/AJUBA/CDKN2A/DUSP5/PRDX5/YWHAE/MIDN/ROCK1/CRIM1/TMBIM6/TNNT2/MASTL/NUP62/PLK1/SPINT2/THBS1/NOSIP/DUSP1/SERPINE1/WWTR1/CDKN2D/T…	NK
GO:1901654	response to ketone	96	-0.555182040196029	-1.74890767607534	0.000133728057983342	0.00588763237704412	0.00463059600119669	971	tags=32%, list=13%, signal=29%	NR3C1/GOLPH3/CYBA/PSPH/WBP2/FOSB/TNC/FOS/ADAM15/THBS1/DUSP1/BAD/TGFB1/CLDN1/GNB1/FOSL1/HSF1/ERRFI1/PCNA/TSPO/CLDN4/AKR1C3/CCND1/CDKN1A/TYMS/EIF4EBP1/BCL2L1/SPP1/TXNIP/EDN1/CAV1	NK
GO:0070527	platelet aggregation	32	-0.70128657571328	-1.87198722032457	0.000137875267408586	0.00588763237704412	0.00463059600119669	455	tags=28%, list=6%, signal=27%	SLC7A11/MYH9/GNAS/CSRP1/CLIC1/SERPINE2/MYL12A/FN1/MYL9	NK
GO:0090670	RNA localization to Cajal body	17	0.764469384782203	2.10224066979602	0.000138595239296647	0.00588763237704412	0.00463059600119669	904	tags=76%, list=12%, signal=68%	RUVBL1/NHP2/CCT6A/CCT5/CCT3/DKC1/CCT4/TCP1/DCP2/CCT2/CCT8/EXOSC10/PARN	NK
GO:0090671	telomerase RNA localization to Cajal body	17	0.764469384782203	2.10224066979602	0.000138595239296647	0.00588763237704412	0.00463059600119669	904	tags=76%, list=12%, signal=68%	RUVBL1/NHP2/CCT6A/CCT5/CCT3/DKC1/CCT4/TCP1/DCP2/CCT2/CCT8/EXOSC10/PARN	NK
GO:0090672	telomerase RNA localization	17	0.764469384782203	2.10224066979602	0.000138595239296647	0.00588763237704412	0.00463059600119669	904	tags=76%, list=12%, signal=68%	RUVBL1/NHP2/CCT6A/CCT5/CCT3/DKC1/CCT4/TCP1/DCP2/CCT2/CCT8/EXOSC10/PARN	NK
GO:0090685	RNA localization to nucleus	17	0.764469384782203	2.10224066979602	0.000138595239296647	0.00588763237704412	0.00463059600119669	904	tags=76%, list=12%, signal=68%	RUVBL1/NHP2/CCT6A/CCT5/CCT3/DKC1/CCT4/TCP1/DCP2/CCT2/CCT8/EXOSC10/PARN	NK
GO:0030001	metal ion transport	280	-0.447087166033601	-1.52282741907022	0.000146608472366775	0.00616872600872772	0.00485167485997717	935	tags=22%, list=12%, signal=20%	SUMO1/FXYD5/SLC41A1/CDKN1B/NETO2/WNK1/CAMK2D/GJA5/SARAF/ATP2B4/ITPR2/ATP1A1/G6PD/SLC20A1/CYBA/SMDT1/SEC61A1/ATP6V1E1/ATP6V1A/SLC9A3R1/CCL2/MCUR1/YME1L1/TMCO1/SLC38A2/GNAI2/BAX/STOML2/NCS1/S100A1/YWHAE/STC2/SLC48A1/TMBIM6/ARF1/ITGB1/ATP6V0D1/ATP1B3/FKBP1A/ATP6V1F/TSPO/ATOX1/CD63/ATF4/ATP6V1D/B2M/SLC39A1/YWHAH/KIF5B/ATP1B1/ATP6V1G1/VAMP2/DDIT3/LGALS3/CALM2/SERPINE2/FTL/ATP6V0E1/CLDN16/ATP6V0B/SLC3A…	NK
GO:0045055	regulated exocytosis	359	-0.425806401887276	-1.46498846159871	0.000152141760881331	0.006246565305901	0.00491289511204861	1446	tags=31%, list=19%, signal=26%	APOA1/PGAM1/GATA2/FAM3C/STX3/DNAJC5/PGM1/NPC2/PSMB7/GOLGA7/SNCA/CDC37L1/TIMP2/ATAD3B/SYNGR1/SERPINB6/ARL8A/CTSB/PPIE/RHOG/CTBP2/SNAP29/PHACTR2/LAMTOR1/TMBIM1/VAMP8/CSNK2B/DPP7/PTX3/CD9/VEGFA/KPNB1/SRP14/CYBA/DYNLT1/TMSB4X/RAB7A/PLAUR/WDR1/CYB5R1/QSOX1/NEU1/GNAI2/CAPN1/KCMF1/CTSC/NCS1/CYB5R3/CNN2/ROCK1/NDUFC2/ARF1/C1orf35/MANF/RAP1A/PFN2/THBS1/RAB18/SERPINE1/CTSD/TIMP1/TGFB1/PDXK/TUBB4B/PSAP/CAP1/…	NK
GO:0072659	protein localization to plasma membrane	142	-0.511406100004254	-1.67112094526073	0.000152195955239814	0.006246565305901	0.00491289511204861	1822	tags=40%, list=24%, signal=31%	RANGRF/CCDC88A/BLZF1/ACTB/EHD1/ROCK2/STX8/EZR/GORASP2/CSK/GBP1/JUP/EMP2/GOPC/STX3/EHD2/ITGB1BP1/GOLGA7/MYADM/RDX/PRKCI/RAB13/RHOG/TNFRSF1A/TMBIM1/VAMP8/ATP2B4/FLOT1/GOLPH3/VPS35/SLC9A3R1/CIB1/ROCK1/PIP5K1A/TNIK/ITGB1/RAP1A/ATP1B3/TGFB1/MACF1/RER1/OPTN/RAB10/ARF6/ITGA3/CD81/DAB2/KIF5B/ATP1B1/BCL2L1/VAMP2/TMEM59/EPHA2/LGALS3/S100A10/SYTL2/SQSTM1	NK
GO:0019941	modification-dependent protein catabolic process	349	-0.429196216676707	-1.47432307452816	0.000154585396172503	0.006246565305901	0.00491289511204861	1557	tags=31%, list=20%, signal=26%	CBL/TRIM38/UBE2L6/STUB1/RNF8/TNFAIP3/LONP1/UHRF1/ZFAND2B/RNF126/UBXN2A/RYBP/PSMB7/UBXN1/KLHL42/KEAP1/RC3H2/RNF11/XBP1/SUMO1/TBL1XR1/KIF14/DERL1/UBE2D3/FBXW5/PSMB5/RPL11/CYLD/TSG101/PLK3/SEC61B/ANAPC16/PCBP2/RNF168/UBE2E1/RAD23A/UBB/UBC/NTAN1/VPS25/TNFAIP1/SPSB3/UBE2I/UBXN4/UBE2W/PSMB8/RHBDD2/UBXN11/MYLIP/BAG5/UBE2J1/DNAJB9/ADRM1/SIRT2/SUMO2/PSMD8/PSMB2/UCHL3/RNF19A/UBE2G2/SPSB1/DDA1/RNF5/SHARPIN/…	NK
GO:0050900	leukocyte migration	148	-0.502074273996771	-1.63969443014665	0.000154963578856494	0.006246565305901	0.00491289511204861	994	tags=26%, list=13%, signal=23%	CD9/GOLPH3/VEGFA/SDC2/MDK/SLC7A5/WDR1/CCL2/AKIRIN1/ITGA6/NBL1/ROCK1/SDC4/ITGB1/ATP1B3/CREB3/THBS1/DUSP1/SERPINE1/TGFB1/SLC7A11/MYH9/CKLF/SHC1/HMOX1/ITGA3/CD81/CCL20/CXCL8/ATP1B1/CD44/RAC1/CXCL1/SBDS/LGALS3/EDN1/FN1/SLC3A2/CAV1	NK
GO:0070203	regulation of establishment of protein localization to telomere	11	0.848464724080615	2.09577181720723	0.000156158326183058	0.006246565305901	0.00491289511204861	698	tags=73%, list=9%, signal=66%	CCT6A/CCT5/CCT3/DKC1/CCT4/TCP1/CCT2/CCT8	NK
GO:0048771	tissue remodeling	71	-0.586305010012125	-1.77683851896725	0.000159660042488236	0.006246565305901	0.00491289511204861	869	tags=31%, list=11%, signal=28%	GJA5/TMBIM1/LTBP3/MDK/BAX/CAPN1/ROCK1/HIF1A/TIMP1/TGFB1/TP53/SUCO/SEMA3C/TGM2/CST3/CTHRC1/RAC1/AXL/EPHA2/SPP1/IGFBP5/CAV1	NK
GO:0000041	transition metal ion transport	53	-0.618214806204292	-1.79190922366435	0.000160318369099183	0.006246565305901	0.00491289511204861	868	tags=26%, list=11%, signal=24%	ATP6V1E1/ATP6V1A/SLC48A1/ATP6V0D1/ATP6V1F/ATOX1/ATP6V1D/B2M/SLC39A1/ATP6V1G1/FTL/ATP6V0E1/ATP6V0B/FTH1	NK
GO:1904872	regulation of telomerase RNA localization to Cajal body	16	0.777100421221855	2.13102823697896	0.000161163400740207	0.006246565305901	0.00491289511204861	904	tags=81%, list=12%, signal=72%	RUVBL1/NHP2/CCT6A/CCT5/CCT3/DKC1/CCT4/TCP1/DCP2/CCT2/CCT8/EXOSC10/PARN	NK
GO:0097190	apoptotic signaling pathway	346	-0.431613544617657	-1.48207099716829	0.000161455735247303	0.006246565305901	0.00491289511204861	1501	tags=30%, list=20%, signal=26%	PARP2/PHLDA3/ICAM1/TNFAIP3/DAP/BID/PDCD6/MKNK2/RRN3/ATAD5/IL6R/MELK/XBP1/DAXX/SERINC3/DEDD2/RB1/SP100/TRAF2/CTTN/DNAJA1/SMAD3/RPL11/SOD2/SKIL/CYLD/ARHGEF2/IVNS1ABP/SHISA5/TNFRSF1A/TMBIM1/RB1CC1/UBB/PPP1CA/IFI27L2/NUPR1/MCL1/BAG5/BCL2L12/PLAUR/SLC9A3R1/MAL/HINT1/GPX1/BDNF/TMEM109/TFPT/PERP/GNAI2/ITGA6/BAX/TM2D1/CTSC/CIB1/SIVA1/BRCA1/TIMM50/YWHAE/PHIP/TMBIM6/RPL26/FAF1/DAP3/CREB3/THBS1/HIF1A/BAG3/S…	NK
GO:0048878	chemical homeostasis	434	-0.413974014177895	-1.43305080058403	0.00016259733141209	0.006246565305901	0.00491289511204861	1174	tags=21%, list=15%, signal=19%	WNK1/SOD2/RBP1/COMT/LAMTOR1/C1QTNF3/CAMK2D/GJA5/ATP2B4/ITPR2/CLIC4/VEGFA/ATP1A1/MYLIP/CYBA/SMDT1/ATP6V1E1/DYNLT1/ZBTB20/ATP6V1A/VGF/RAB7A/SLC9A3R1/ADM/MCUR1/PPP2R3C/TMCO1/GNAI2/OXCT1/MET/CD40/BAX/LSR/RALY/STOML2/MAFG/NCS1/YWHAE/STC2/TMBIM6/ELOVL1/ARF1/ATP6V0D1/ATP1B3/ADIPOR1/HIF1A/ORMDL1/BAD/SOX4/FKBP1A/SLC7A11/CLDN1/GNB1/ATP6V1F/GCLM/HMOX1/MPC2/GRN/PIM3/CAV2/GRINA/TSPO/ATOX1/PNPLA8/CLDN4/ATF4/PN…	NK
GO:0010498	proteasomal protein catabolic process	286	-0.440779793662139	-1.50325760928084	0.000167217114213286	0.00636866560857152	0.00500892644299506	1380	tags=29%, list=18%, signal=24%	RYBP/PSMB7/UBXN1/KLHL42/KEAP1/GABARAPL2/SUMO1/TBL1XR1/KIF14/DERL1/UBE2D3/FBXW5/PSMB5/RPL11/PLK3/SEC61B/ANAPC16/PCBP2/UBE2E1/RAD23A/UBB/UBC/NUPR1/TNFAIP1/SPSB3/UBXN4/UBE2W/PSMB8/RHBDD2/UBXN11/BAG5/UBE2J1/DNAJB9/SIRT2/SUMO2/PSMD8/HM13/ENC1/PSMB2/GPX1/RNF19A/UBE2G2/SPSB1/DDA1/RNF5/SHARPIN/FAF1/PLK1/UBE2A/CAMLG/WWTR1/SDF2L1/PPP2CB/CLU/ZFAND2A/DDRGK1/HSPA1B/CCNF/TMUB1/UCHL1/CDC34/AUP1/FBXO5/NFE2L2/DAB…	NK
GO:0030195	negative regulation of blood coagulation	21	-0.769770056696744	-1.91482981343636	0.000170775229083716	0.00639394035671067	0.00502880491708606	994	tags=38%, list=13%, signal=33%	CD9/PLAUR/THBS1/SERPINE1/PLAU/SERPINE2/EDN1/APOE	NK
GO:1900047	negative regulation of hemostasis	21	-0.769770056696744	-1.91482981343636	0.000170775229083716	0.00639394035671067	0.00502880491708606	994	tags=38%, list=13%, signal=33%	CD9/PLAUR/THBS1/SERPINE1/PLAU/SERPINE2/EDN1/APOE	NK
GO:0050819	negative regulation of coagulation	23	-0.751571783198374	-1.89451503073648	0.000175676663804479	0.00652218067805201	0.00512966534470222	994	tags=35%, list=13%, signal=30%	CD9/PLAUR/THBS1/SERPINE1/PLAU/SERPINE2/EDN1/APOE	NK
GO:2001252	positive regulation of chromosome organization	106	0.421281187480056	1.71773713858791	0.000188755745799903	0.00694935737453308	0.00546563786741648	614	tags=23%, list=8%, signal=21%	HNRNPA1/HNRNPU/SFPQ/HNRNPA2B1/DLGAP5/CCNB1/KDM1A/HNRNPD/SSBP1/CCT6A/XRCC5/CCT5/CCT3/CUL3/CTNNB1/NBN/DKC1/CCT4/SIN3A/TCP1/TRIM28/CCT2/DHX36/GLYR1	NK
GO:0044089	positive regulation of cellular component biogenesis	275	-0.447133419532962	-1.52256427943907	0.000199304300080129	0.0072770776673885	0.00572338838246633	1734	tags=33%, list=23%, signal=27%	CDT1/DRG1/NF2/BAIAP2/SRF/DNMT1/ANLN/ROCK2/DEF8/NDEL1/AUTS2/FNBP1L/STUB1/SLAIN2/ICAM1/CEP295/CORO1B/APOA1/BID/ARPC4/SWAP70/PSRC1/ITGB1BP1/SNCA/WASL/SUMO1/GTF2H5/MAP4K4/TWF2/CTTN/CDKN1B/SMAD3/NRG1/FSCN1/TSG101/SNX9/ACTR3/CDC42EP2/FLOT1/VEGFA/LIMS1/CLIP1/RAB7A/AKIRIN1/BDNF/SOX9/MET/BAX/AJUBA/ROCK1/SDC4/ARF1/FAF1/NUP62/PFN2/RPA2/ARPC1A/ARPC5L/TGFB1/VASP/MYO1C/CLU/TP53/CLDN1/ARPC5/HRAS/CDC42EP1/HSPA1B…	NK
GO:0006278	RNA-dependent DNA biosynthetic process	50	0.558534042683335	2.0175750322428	0.000204950618193966	0.00742190025558148	0.00583729068730182	904	tags=44%, list=12%, signal=39%	HNRNPA1/HSP90AB1/HNRNPU/HNRNPC/NHP2/CCT6A/XRCC5/CCT5/CCT3/NAT10/CTNNB1/DKC1/CCT4/HSP90AA1/TCP1/DCP2/CCT2/CCT8/EXOSC10/ATM/GAR1/PARN	NK
GO:0007004	telomere maintenance via telomerase	49	0.565235777423788	2.02212913089585	0.000210683410446444	0.00756747404351536	0.00595178380730605	904	tags=45%, list=12%, signal=40%	HNRNPA1/HSP90AB1/HNRNPU/HNRNPC/NHP2/CCT6A/XRCC5/CCT5/CCT3/NAT10/CTNNB1/DKC1/CCT4/HSP90AA1/TCP1/DCP2/CCT2/CCT8/EXOSC10/ATM/GAR1/PARN	NK
GO:0051301	cell division	373	-0.429512651787838	-1.4795532409094	0.000220776049466637	0.00786603698825486	0.00618660220109821	1796	tags=36%, list=24%, signal=29%	ECT2/DSN1/CDK4/UNC119/CNTRL/NUF2/CDT1/RBL1/FGFR1/NDC80/ANLN/DYNC1LI1/ROCK2/TTC19/CDC25C/STAG1/CHMP4C/NCOA3/EVI5/TGFB2/TRIOBP/SVIL/WEE1/RNF8/BCAR1/PELO/E2F8/PIN1/SKA3/TACC1/ASPM/HAUS2/PSRC1/SMC5/KLHL42/ITGB1BP1/TACC3/SMC4/NSL1/WASL/RAE1/RB1/TPRA1/CKAP2/KIF14/ARL8A/INCENP/BOD1/TSG101/SNX9/PLK3/ANKLE2/SMC3/ARHGEF2/ANAPC16/ANXA11/ACTR3/REEP3/NCAPH/PPP1CA/KIF2C/UBE2I/KIF11/NR3C1/CDCA2/VEGFA/MAD2L2/CDC…	NK
GO:0006826	iron ion transport	35	-0.674233477446566	-1.840100946864	0.000236284710827675	0.00835124681949335	0.00656821751951289	868	tags=34%, list=11%, signal=31%	ATP6V1E1/ATP6V1A/SLC48A1/ATP6V0D1/ATP6V1F/ATP6V1D/B2M/ATP6V1G1/FTL/ATP6V0E1/ATP6V0B/FTH1	NK
GO:2001233	regulation of apoptotic signaling pathway	240	-0.451807081579234	-1.5289965741765	0.000239713048281135	0.00840517656592105	0.00661063301901441	1313	tags=29%, list=17%, signal=25%	XBP1/SERINC3/DEDD2/RB1/SP100/TRAF2/CTTN/DNAJA1/SMAD3/RPL11/SOD2/SKIL/CYLD/ARHGEF2/IVNS1ABP/TMBIM1/RB1CC1/UBB/PPP1CA/NUPR1/MCL1/BAG5/BCL2L12/PLAUR/SLC9A3R1/MAL/GPX1/BDNF/GNAI2/ITGA6/BAX/CTSC/BRCA1/YWHAE/PHIP/TMBIM6/RPL26/FAF1/CREB3/THBS1/HIF1A/SERPINE1/CDKN2D/BAD/PTTG1IP/CLU/TP53/YWHAG/HSPA1B/GCLM/HMOX1/GRINA/HMGB2/GSN/NFE2L2/PMAIP1/IFI6/TIMP3/HERPUD1/MLLT11/YWHAH/CD44/BCL2L1/DDIT3/LGALS3/PEA15/TP…	NK
GO:0090382	phagosome maturation	23	-0.746260331580861	-1.88112625650445	0.000245312643834356	0.00853378945244241	0.00671178646744476	868	tags=43%, list=11%, signal=39%	ATP6V1E1/ATP6V1A/RAB7A/ATP6V0D1/ATP6V1F/ATP6V1D/ATP6V1G1/RAB32/ATP6V0E1/ATP6V0B	NK
GO:0045806	negative regulation of endocytosis	19	-0.773279740859432	-1.87644928648248	0.000260253113663949	0.00898279887630724	0.00706493033063072	291	tags=26%, list=4%, signal=25%	ARF6/SDCBP/RAC1/LGALS3/CAV1	NK
GO:1904874	positive regulation of telomerase RNA localization to Cajal body	13	0.787689204583891	2.06803408651345	0.000278876193020276	0.00955096915320604	0.00751179366103575	698	tags=77%, list=9%, signal=70%	RUVBL1/NHP2/CCT6A/CCT5/CCT3/DKC1/CCT4/TCP1/CCT2/CCT8	NK
GO:0006511	ubiquitin-dependent protein catabolic process	346	-0.42528911434022	-1.46035422112016	0.000287683327976033	0.00977680725383165	0.00768941429675211	1557	tags=31%, list=20%, signal=26%	CBL/TRIM38/UBE2L6/STUB1/RNF8/TNFAIP3/UHRF1/ZFAND2B/RNF126/UBXN2A/RYBP/PSMB7/UBXN1/KLHL42/KEAP1/RC3H2/RNF11/XBP1/SUMO1/TBL1XR1/KIF14/DERL1/UBE2D3/FBXW5/PSMB5/RPL11/CYLD/TSG101/PLK3/SEC61B/ANAPC16/PCBP2/RNF168/UBE2E1/RAD23A/UBB/UBC/NTAN1/VPS25/TNFAIP1/SPSB3/UBE2I/UBXN4/UBE2W/PSMB8/RHBDD2/UBXN11/MYLIP/BAG5/UBE2J1/DNAJB9/ADRM1/SIRT2/SUMO2/PSMD8/PSMB2/UCHL3/RNF19A/UBE2G2/SPSB1/DDA1/RNF5/SHARPIN/FAF1/P…	NK
GO:0032206	positive regulation of telomere maintenance	36	0.582389667635788	1.95508096091592	0.000294261161593783	0.00988690144348735	0.0077760028745924	904	tags=47%, list=12%, signal=42%	HNRNPA1/HNRNPA2B1/HNRNPD/CCT6A/XRCC5/CCT5/CCT3/CTNNB1/NBN/DKC1/CCT4/TCP1/CCT2/DHX36/CCT8/ATM/PARN	NK
GO:0006887	exocytosis	403	-0.413877584958152	-1.43005020053483	0.000295398594508902	0.00988690144348735	0.0077760028745924	1446	tags=29%, list=19%, signal=25%	APOA1/PGAM1/GATA2/FAM3C/STX3/DNAJC5/PGM1/NPC2/PSMB7/GOLGA7/SNCA/CDC37L1/TIMP2/ATAD3B/SYNGR1/SERPINB6/ARL8A/CTSB/RAB13/PPIE/RHOG/CTBP2/SNAP29/PHACTR2/TSG101/LAMTOR1/TMBIM1/VAMP8/CSNK2B/DPP7/TXLNA/PTX3/CD9/VEGFA/KPNB1/ITSN1/SRP14/CYBA/DYNLT1/TMSB4X/RAB7A/PLAUR/WDR1/CYB5R1/QSOX1/TNFAIP2/NEU1/GNAI2/CAPN1/KCMF1/YKT6/CTSC/NCS1/CYB5R3/CNN2/ROCK1/NDUFC2/SDC4/ARF1/C1orf35/MANF/RAP1A/PFN2/THBS1/RAB18/SERPI…	NK
GO:0060443	mammary gland morphogenesis	21	-0.759462705298963	-1.88918991801261	0.000314414718606606	0.0103860858475274	0.00816860913075405	730	tags=29%, list=10%, signal=26%	KDM5B/BAX/CAPN1/EPHA2/IGFBP5/CAV1	NK
GO:0000380	alternative mRNA splicing, via spliceosome	62	0.497670394225764	1.83979054176381	0.00031732476236901	0.0103860858475274	0.00816860913075405	575	tags=29%, list=8%, signal=27%	HNRNPA1/HNRNPU/SFPQ/HNRNPM/KDM1A/DDX5/IK/SRSF7/RBMX/KHDRBS1/DHX9/HNRNPL/SRSF1/SRSF3/THRAP3/RSRC1/SRSF5/KHDRBS3	NK
GO:1904816	positive regulation of protein localization to chromosome, telomeric region	11	0.834083876613672	2.06025004008039	0.000317365683435082	0.0103860858475274	0.00816860913075405	698	tags=73%, list=9%, signal=66%	CCT6A/CCT5/CCT3/DKC1/CCT4/TCP1/CCT2/CCT8	NK
GO:0050818	regulation of coagulation	35	-0.668027212355399	-1.82316296521112	0.000323662554065728	0.0104970734781031	0.00825590039580145	994	tags=31%, list=13%, signal=27%	CD9/PLAUR/VKORC1/THBS1/SERPINE1/PLAU/NFE2L2/SERPINE2/EDN1/APOE/CAV1	NK
GO:0042255	ribosome assembly	50	0.548973549539707	1.9830399622409	0.000325509068922617	0.0104970734781031	0.00825590039580145	680	tags=38%, list=9%, signal=35%	NPM1/RPL3/RPLP0/C1QBP/RPL6/XRCC5/DDX3X/EIF2A/RPSA/RPS19/RPS14/PRKDC/RRS1/RPL23A/MDN1/RPL5/DHX29/RSL24D1/RPL10	NK
GO:0000075	cell cycle checkpoint	150	-0.491764769248131	-1.61122832179247	0.000329306143064772	0.0105425691308708	0.00829168251912138	1738	tags=35%, list=23%, signal=28%	DONSON/CDT1/CNOT9/NDC80/DYNC1LI1/CDKN2B/CDC25C/CHMP4C/E2F1/MUC1/WEE1/E2F8/TOPBP1/RB1/TIPRL/CDKN1B/PLK3/WDR76/MUS81/MAD2L2/TTK/CDC6/CDC45/ZWINT/BAX/RAD1/CHEK1/BRCA1/RPL26/NABP2/PLK1/RPA2/DUSP1/SOX4/TGFB1/TP53/HRAS/PCNA/CCND1/WAC/CDKN1A/GTSE1/CLSPN/BUB3/PLK2/BCL2L1/RGCC/AURKB/PEA15/AURKA/CDK1/TOP2A/GADD45A	NK
GO:0008284	positive regulation of cell population proliferation	399	-0.415613046711235	-1.43463639087977	0.000341882481478297	0.0108572356697275	0.00853916631621127	1005	tags=20%, list=13%, signal=19%	ADGRG1/PIM1/ETS1/VEGFA/TTK/CDC6/CCNA2/CYBA/SUZ12/LTBP3/KLF5/MDK/ILK/ADM/GNAI2/KDM5B/PURA/SOX9/CD40/TNC/CAPN1/MYDGF/COPS9/CIB1/HLA-E/SLC25A33/CNBP/PHIP/ITGB1/UBE2A/THBS1/EZH2/HIF1A/AKIRIN2/WWTR1/TIMP1/BAD/SOX4/TGFB1/IL6ST/CLDN1/IL7R/DDRGK1/HRAS/FOSL1/HSF1/SHC1/HMOX1/GRN/PNP/CAV2/HMGB2/TSPO/LBH/EGR1/CD81/FBXO5/AKR1C3/CCND1/CDKN1A/TGM2/HBEGF/BRK1/CST3/CTHRC1/SDCBP/BCL2L1/S100A13/HLA-A/RTN4/CRIP2/IGF…	NK
GO:1904814	regulation of protein localization to chromosome, telomeric region	12	0.806795979452647	2.03052102772216	0.00034405002122269	0.0108572356697275	0.00853916631621127	698	tags=67%, list=9%, signal=61%	CCT6A/CCT5/CCT3/DKC1/CCT4/TCP1/CCT2/CCT8	NK
GO:0007265	Ras protein signal transduction	178	-0.47738775100876	-1.59037753269676	0.000349603506883504	0.0109542432156831	0.00861546230849159	1325	tags=28%, list=17%, signal=23%	TIMP2/RDX/RB1/MAP4K4/KIF14/RASSF1/RHOG/NRG1/TAX1BP3/ARHGEF2/CRK/CDC42EP2/ADGRG1/TNFAIP1/FLOT1/KPNB1/CCNA2/DYNLT1/CYTH2/LRRC59/GDI1/MET/CDKN2A/ARHGDIA/ROCK1/ITGB1/NUP62/RAP1A/RRAS2/PPP2CB/ARHGAP5/TP53/GNB1/HRAS/CDC42EP1/SHC1/DHCR24/COL3A1/ARF6/ITGA3/CDKN1A/BRK1/PLK2/RAC1/CDC42EP3/CTNNAL1/JUN/APOE/SQSTM1	NK
GO:0008285	negative regulation of cell population proliferation	326	-0.428217448085451	-1.46518306804778	0.000352835223748823	0.0109776480177627	0.00863387007853867	1212	tags=23%, list=16%, signal=20%	CDKN1B/CTBP2/SMAD3/CTCF/P3H2/SOD2/TAX1BP3/COMT/TSG101/CSNK2B/ADGRG1/CD9/NUPR1/ETS1/CDC6/ASPH/ARG2/IRF1/SIRT2/ILK/BTG1/CTBP1/SLC9A3R1/ADM/CCL2/IGFBP6/AKIRIN1/BDNF/NDRG1/SOX9/BAX/MORC3/CIB1/CDKN2A/SDC4/NUP62/SPINT2/THBS1/DUSP1/CDKN2D/SOX4/TGFB1/DDAH1/TP53/CAMK2N1/HRAS/NPR3/HSPA1B/FOSL1/HSF1/HMOX1/TPM1/SPARC/TGFB1I1/CAV2/DHCR24/TES/TSPO/CEBPB/CDKN1A/PMP22/B2M/CXCL8/HMGA1/RGCC/CXCL1/KLF10/S100A11/IGF…	NK
GO:0006405	RNA export from nucleus	104	0.417237756076788	1.67649197550877	0.000371711541265161	0.0114840670581083	0.00903216634314535	572	tags=20%, list=8%, signal=19%	HNRNPA1/NPM1/HNRNPA2B1/EIF5A/SRSF7/KHDRBS1/DHX9/U2AF2/SRSF1/THOC7/ABCE1/RRS1/SSB/NMD3/RAN/NCBP2/SRSF3/RANBP2/NUP205/SMG7/SRSF5	NK
GO:0043632	modification-dependent macromolecule catabolic process	356	-0.422635290320248	-1.45221510360439	0.000380123843213924	0.0116624106897161	0.00917243279568102	1557	tags=31%, list=20%, signal=26%	CBL/TRIM38/UBE2L6/STUB1/RNF8/TNFAIP3/LONP1/UHRF1/ZFAND2B/RNF126/UBXN2A/EXOSC8/RYBP/PSMB7/UBXN1/KLHL42/KEAP1/RC3H2/RNF11/XBP1/SUMO1/TBL1XR1/KIF14/DERL1/UBE2D3/FBXW5/PSMB5/RPL11/CYLD/TSG101/PLK3/SEC61B/ANAPC16/PCBP2/RNF168/UBE2E1/RAD23A/UBB/UBC/NTAN1/VPS25/TNFAIP1/SPSB3/UBE2I/UBXN4/UBE2W/PSMB8/RHBDD2/UBXN11/MYLIP/BAG5/UBE2J1/DNAJB9/ADRM1/SIRT2/SUMO2/PSMD8/PSMB2/UCHL3/RNF19A/UBE2G2/SPSB1/DDA1/RNF5/S…	NK
GO:0043112	receptor metabolic process	87	-0.548991565892647	-1.7167457798609	0.00038652369359919	0.0117769770918705	0.00926253874824629	994	tags=28%, list=13%, signal=24%	CD9/FLOT1/VEGFA/MYLIP/ADM/CAPN1/RAB29/ARF1/ITGB1/HIF1A/CAMLG/TGFB1/AP2S1/OPTN/CLTA/CHMP5/SH3GLB1/CD81/CD63/CXCL8/SDCBP/EDN1/APOE/CAV1	NK
GO:0051347	positive regulation of transferase activity	330	-0.421409901149837	-1.44250502198328	0.000389732524416468	0.0117934129648764	0.00927546548737389	1569	tags=28%, list=21%, signal=23%	EEF1A2/TGFB2/EIF2AK2/CSK/SERINC2/MAP2K2/STUB1/EMP2/SPAG9/PIN1/IL6R/PSRC1/EFNA1/ITGB1BP1/SNCA/ARRDC3/DAXX/TRAF2/MAP4K4/KIF14/CDKN1B/NRG1/INCENP/WNK1/GPRC5A/SNX9/DSCC1/RFC3/CRK/UBB/UBC/ATP2B4/UBE2I/SASH1/VEGFA/CDC6/ITSN1/OSBPL8/GPRC5C/ILK/PPP2R3C/IGFBP6/NEK2/BDNF/LMO4/MET/CD40/CENPE/CIB1/AJUBA/DUSP5/SDC4/TNIK/MASTL/RFC2/PLK1/RAP1A/TRAF4/JTB/THBS1/EZH2/BAD/TGFB1/CLU/HRAS/RFC4/SHC1/PCNA/TXN/SERINC1/C…	NK
GO:0090130	tissue migration	162	-0.479685460711341	-1.5839835714439	0.000435917705073469	0.0130504237925992	0.010264098768047	1728	tags=36%, list=23%, signal=28%	HSPB1/ZNF580/FGFR1/SRF/ANLN/ROCK2/CORO1C/TGFB2/SVBP/JUP/EMP2/BCAR1/CORO1B/APOA1/GATA2/PDCD6/EFNA1/ITGB1BP1/SP100/MAP4K4/RAB13/CSNK2B/ATP2B4/SASH1/ETS1/VEGFA/TMSB4X/GPX1/SOX9/MET/CD40/ACTG2/CIB1/ITGB1/PFN2/ADIPOR1/THBS1/HIF1A/TGFB1/MACF1/MYH9/HMOX1/ANXA3/GRN/SPARC/ARF6/ITGA3/NFE2L2/HBEGF/PLK2/RGCC/EPHA2/RTN4/JUN/EDN1/ACTA2/APOE/GADD45A	NK
GO:0000226	microtubule cytoskeleton organization	312	-0.429464054082508	-1.46692800262825	0.000437180335288519	0.0130504237925992	0.010264098768047	1659	tags=33%, list=22%, signal=27%	NDC80/CEP85/PPP1R12A/DYNC1LI1/ROCK2/CEP350/STAG1/CHMP4C/NDEL1/SRGAP2C/EZR/WEE1/SLAIN2/PCNT/CEP295/SYNE2/ATF5/SKA3/TACC1/ASPM/HAUS2/PRKAA2/PSRC1/MID1/TACC3/SNCA/RAE1/CKAP2/RASSF1/CDKN1B/FBXW5/INCENP/CYLD/SPAG1/PLK3/SMC3/ARHGEF2/GAPDH/KIF2C/CHORDC1/KIF11/KPNB1/TTK/PARD3/CLIP1/DYNLT1/CAMSAP2/CDK2AP2/PPP2R3C/STIL/NEK2/DYNC1LI2/MET/CENPE/FAM107A/RNF19A/SGO1/SPC25/CIB1/SAC3D1/CHEK1/TUBG1/MAP7D1/BRCA1/R…	NK
GO:1903035	negative regulation of response to wounding	39	-0.65302700179527	-1.82904950089248	0.000451488457761642	0.0133870872912143	0.0105288830736219	1205	tags=36%, list=16%, signal=30%	SMAD3/CRK/CD9/MDK/PLAUR/THBS1/SERPINE1/AJAP1/PLAU/PHLDB2/SPP1/SERPINE2/EDN1/APOE	NK
GO:1902369	negative regulation of RNA catabolic process	33	0.61356326434278	2.03195790475794	0.0004599287419641	0.0135464345466493	0.0106542089629719	1075	tags=48%, list=14%, signal=42%	HNRNPU/HNRNPC/HNRNPD/DHX9/FUS/SYNCRIP/SLIRP/PABPC1/DKC1/THRAP3/DHX36/IGF2BP1/LRPPRC/PARN/YBX1/TARDBP	NK
GO:0051050	positive regulation of transport	385	-0.415282002952885	-1.43207125314109	0.000465784586779966	0.013628054995986	0.0107184030739677	1843	tags=32%, list=24%, signal=26%	GLUL/ACTN4/PHPT1/FABP3/ECT2/SH3GL1/ACTB/CD151/GAL/ATG5/PRELID1/FIS1/AZIN1/EHD1/FGFR1/AHI1/LYAR/E2F1/TGFB2/CBL/EZR/JUP/PCNT/APOA1/BID/GATA2/EHD2/HSPA2/ITGB1BP1/SNCA/WASL/XBP1/RDX/SUMO1/PRKCI/UBE2D3/SMAD3/WNK1/TSG101/C1QTNF3/PLK3/TOMM7/OAZ1/LEPROT/ZFAND1/MFGE8/VAMP8/SAR1B/CADM1/GAPDH/PTX3/FLOT1/GOLPH3/VPS35/VEGFA/G6PD/ITSN1/B3GAT3/OSBPL8/CYBA/TMSB4X/RAB7A/SLC9A3R1/CCL2/IRF3/GNAI2/OXCT1/BAX/CIB1/RAB…	NK
GO:0043270	positive regulation of ion transport	93	-0.540101608366325	-1.69747552187466	0.000476002649452039	0.0138353927978889	0.0108814733091495	928	tags=28%, list=12%, signal=25%	APOA1/HSPA2/SNCA/SUMO1/WNK1/VAMP8/G6PD/TMSB4X/SLC9A3R1/CCL2/BAX/S100A1/ARF1/ITGB1/ATP1B3/TSPO/CEBPB/ATF4/KIF5B/ATP1B1/ARL6IP1/LGALS3/CALM2/EDN1/APOE/CAV1	NK
GO:0043068	positive regulation of programmed cell death	348	-0.416787826547788	-1.4319984718319	0.000485207181882387	0.0140107537879502	0.0110193939277176	1445	tags=28%, list=19%, signal=23%	DAP/BID/PIN1/PDCD6/EGLN3/RYBP/SNCA/MELK/SERINC3/DEDD2/ATF6/TRAF2/PRKCI/DNAJA1/SMAD3/RPL11/SOD2/SKIL/CYLD/CAMK2D/ARHGEF2/TNFRSF1A/UBB/UBC/PPP1CA/GAPDH/NUPR1/MCL1/ZMAT3/ITSN1/RNPS1/SIRT2/BTG1/PLAUR/SLC9A3R1/MAL/ADM/CCL2/TRIO/TFPT/ITGA6/CD40/BAX/CTSC/CDKN2A/YWHAE/RPL26/FAF1/ITGB1/CAPN2/THBS1/DUSP1/MTCH2/CTSD/BAD/SOX4/CLU/TP53/BARD1/YWHAG/FOSL1/HSF1/HMOX1/SAP18/GRN/GSN/TSPO/CDC34/UBE2M/AKR1C3/ATF4/NQ…	NK
GO:0032965	regulation of collagen biosynthetic process	16	-0.783491491989101	-1.82841004985592	0.000512341249894732	0.0146982054677593	0.0115600715372694	544	tags=38%, list=7%, signal=35%	RAP1A/TGFB1/ERRFI1/SUCO/RGCC/VIM	NK
GO:0045333	cellular respiration	132	0.378967952956929	1.5824287501747	0.000521692482675549	0.0147908946189362	0.0116329711317596	1282	tags=33%, list=17%, signal=28%	CCNB1/NDUFA5/UQCRB/COX7C/NDUFC1/COX7B/UQCRFS1/PNPT1/COX4I1/COX6B1/NDUFA2/NDUFB4/VCP/MYBBP1A/UQCRC2/COX5B/ETFA/DLAT/IDH1/ETFB/UQCRQ/NDUFB6/NDUFA10/NDUFA7/NDUFA1/NDUFB1/NDUFB5/NDUFS5/ME2/CISD1/SLC25A13/NDUFB10/PDHA1/SDHD/NDUFB3/NDUFS8/MDH1/CYCS/GPD2/SUCLA2/IDE/NNT/UQCR10/ACO1	NK
GO:0007015	actin filament organization	219	-0.458850125154375	-1.5434697902993	0.000524025778689653	0.0147908946189362	0.0116329711317596	1714	tags=37%, list=22%, signal=29%	NF2/PREX1/BAIAP2/SRF/ROCK2/DSTN/CORO1C/TRIOBP/EZR/SVIL/ICAM1/EMP2/BCAR1/CORO1B/APOA1/ARPC4/SWAP70/ITGB1BP1/MTPN/WASL/MYADM/RDX/TJP1/PRKCI/TWF2/CAPG/CTTN/RHOG/SMAD3/FSCN1/SNX9/ARHGEF2/TMOD3/ACTR3/CDC42EP2/TNFAIP1/MAD2L2/TMSB4X/WDR1/CAP2/MET/FAM107A/ENAH/MSRB2/DIAPH3/ROCK1/SDC4/ARF1/PFN2/CFL2/ARPC1A/ARPC5L/PDLIM1/VASP/MYO1C/CAP1/ARPC5/CDC42EP1/DPYSL3/TPM1/ARPC1B/LIMCH1/TPM2/ARF6/GSN/ACTN1/ARPC2/PHL…	NK
GO:0051899	membrane depolarization	28	-0.693926888801573	-1.81900408141895	0.000525615766222947	0.0147908946189362	0.0116329711317596	368	tags=39%, list=5%, signal=38%	CAMK2D/GJA5/PPP2R3C/GCLM/TSPO/IFI6/MLLT11/YWHAH/JUN/EDN1/CAV1	NK
GO:0006885	regulation of pH	38	-0.65294734394765	-1.82160351272698	0.000571650544084838	0.0159845069858659	0.0125717418122855	990	tags=34%, list=13%, signal=30%	CLIC4/ATP6V1E1/ATP6V1A/RAB7A/MAFG/ATP6V0D1/ATP6V1F/GRN/ATP6V1D/ATP6V1G1/ATP6V0E1/EDN1/ATP6V0B	NK
GO:0043535	regulation of blood vessel endothelial cell migration	51	-0.608594553141194	-1.75801989140785	0.000579334600057135	0.0160312070150331	0.0126084711721484	1514	tags=41%, list=20%, signal=33%	JUP/GATA2/EFNA1/ITGB1BP1/CSNK2B/ATP2B4/ETS1/VEGFA/TMSB4X/CD40/CIB1/THBS1/HIF1A/TGFB1/HMOX1/NFE2L2/PLK2/RGCC/EPHA2/APOE/GADD45A	NK
GO:0002237	response to molecule of bacterial origin	116	-0.505552232328048	-1.62387605516425	0.000580577890992597	0.0160312070150331	0.0126084711721484	863	tags=27%, list=11%, signal=24%	NFKB2/SIRT2/ADM/CCL2/IRF3/CD40/FOS/CAPN2/LITAF/AKIRIN2/SERPINE1/TGFB1/CLDN1/MTDH/HSF1/SPARC/NFKBIB/CHMP5/HMGB2/TSPO/CEBPB/GNG12/B2M/LOXL1/CXCL8/ANKRD1/NFKBIA/CXCL1/AXL/VIM/EDN1	NK
GO:0010038	response to metal ion	156	-0.486236791763732	-1.59643299894451	0.000591961894943051	0.0162409086873915	0.012773400580658	1535	tags=36%, list=20%, signal=29%	PEF1/GOT1/ICAM1/LONP1/PDCD6/PRKAA2/CYBRD1/SNCA/DAXX/SUMO1/CYB5A/SLC41A1/CDKN1B/UBE2D3/CAMK2D/ANXA11/MAP1LC3A/PPP1CA/CLIC4/G6PD/CUTA/NDRG1/GDI1/FOSB/ARL13B/FOS/TNNT2/THBS1/HIF1A/DUSP1/BAD/PPP2CB/CLDN1/HSF1/HMOX1/JUNB/SPARC/PCNA/GSN/TSPO/NFE2L2/AKR1C3/CCND1/ATF4/NQO1/B2M/S100A13/TNNC1/S100A16/TXNIP/CALM2/JUND/CDK1/JUN/EDN1/CAV1	NK
GO:0007093	mitotic cell cycle checkpoint	121	-0.507580723349534	-1.63911211034249	0.000595524492385113	0.0162409086873915	0.012773400580658	1738	tags=38%, list=23%, signal=30%	DONSON/CDT1/CNOT9/NDC80/DYNC1LI1/CDKN2B/CDC25C/CHMP4C/E2F1/MUC1/WEE1/E2F8/TOPBP1/RB1/CDKN1B/PLK3/MUS81/MAD2L2/TTK/CDC6/ZWINT/BAX/BRCA1/RPL26/NABP2/PLK1/RPA2/DUSP1/SOX4/TGFB1/TP53/HRAS/PCNA/CCND1/CDKN1A/GTSE1/CLSPN/BUB3/PLK2/BCL2L1/RGCC/AURKB/AURKA/CDK1/TOP2A/GADD45A	NK
GO:0072593	reactive oxygen species metabolic process	115	-0.512032590808134	-1.64422999977029	0.000600110489576198	0.0162655714291266	0.0127927977145045	1058	tags=31%, list=14%, signal=27%	GCHFR/ATP2B4/PTX3/TUSC2/G6PD/CYBA/ARG2/SIRT2/GPX1/PXDN/GNAI2/EIF6/BRCA1/SLC25A33/PRDX5/THBS1/HIF1A/TGFB1/DDAH1/CLU/TP53/GPX3/TSPO/NFE2L2/AKR1C3/NQO1/DDAH2/CDKN1A/PMAIP1/IFI6/ARF4/RAC1/EDN1/CRYAB/CAV1/GADD45A	NK
GO:0048285	organelle fission	266	-0.447121730327154	-1.5150798869314	0.000605260768276263	0.016305134599052	0.012823913967137	1780	tags=36%, list=23%, signal=29%	DSN1/NAA50/NUF2/CDT1/DRG1/INF2/FIS1/NDC80/CEP85/ANLN/DYNC1LI1/CDC25C/STAG1/CHMP4C/PSMD13/NDEL1/MTFR2/PIN1/ASPM/PSRC1/HSPA2/SMC5/TACC3/SMC4/NSL1/RB1/NIPBL/KIF14/CDKN1B/FBXW5/INCENP/BOD1/SMC3/RAD51/DSCC1/ACTR3/NCAPH/UBB/MUS81/KIF2C/KIF11/PKMYT1/VPS35/KPNB1/MAD2L2/TTK/CDC6/SIRT2/CDCA5/MKI67/MYBL1/NEK2/ZWINT/CCNB1IP1/CENPE/NCAPG/SGO1/RAD51C/AURKAIP1/CENPK/RAD1/CHEK1/TUBG1/CCNE2/PSMC3IP/PHIP/MASTL/NUP…	NK
GO:0061024	membrane organization	439	-0.401462705697378	-1.39074562287631	0.000619462870207702	0.0163439113955156	0.0128544117406297	1906	tags=32%, list=25%, signal=26%	HSPA8/GSK3B/CD24/VRK1/SYNGR2/SNAPIN/EPS15/PPIF/PLEKHA3/TIMM9/VAPA/VPS41/CCDC88A/ACTB/CPTP/PRELID1/TRAPPC6A/BAIAP2/GULP1/DMKN/CORO1C/CHMP4C/STX8/NDEL1/E2F1/TGFB2/CBL/FNBP1L/PACSIN2/PEF1/STX12/EMP2/EEA1/APOA1/BID/ARPC4/GATA2/UBXN2A/MTSS1/PDCD6/STX3/EHD2/NPC2/TAPBP/SNCA/NRCAM/WASL/MYADM/SYNGR1/PRKCI/RAB13/CTTN/RHOG/SNAP29/NAPG/TRAPPC4/SNX9/ANKLE2/MFGE8/VAMP8/ACTR3/SAR1B/REEP3/UBB/UBC/PITPNA/PPP6C/CD…	NK
GO:0043487	regulation of RNA stability	129	0.386494180830381	1.6128476136826	0.00062384053100741	0.0163439113955156	0.0128544117406297	908	tags=27%, list=12%, signal=24%	NPM1/HNRNPU/HNRNPM/HNRNPC/HNRNPR/EIF4G1/HNRNPD/PSME1/APEX1/SET/DHX9/PSME4/ANP32A/ZC3H14/FUS/PSMD2/SYNCRIP/PABPC1/PSMD1/GIGYF2/SERBP1/DKC1/THRAP3/DCP2/DHX36/IGF2BP1/PSME2/RPS27A/PSMA4/EXOSC4/PABPC4/PSMC3/PSMA3/PARN/RIDA	NK
GO:0030193	regulation of blood coagulation	33	-0.678067014002574	-1.82317042028426	0.000639780080008896	0.0163439113955156	0.0128544117406297	994	tags=33%, list=13%, signal=29%	CD9/PLAUR/VKORC1/THBS1/SERPINE1/PLAU/NFE2L2/SERPINE2/EDN1/APOE/CAV1	NK
GO:1900046	regulation of hemostasis	33	-0.678067014002574	-1.82317042028426	0.000639780080008896	0.0163439113955156	0.0128544117406297	994	tags=33%, list=13%, signal=29%	CD9/PLAUR/VKORC1/THBS1/SERPINE1/PLAU/NFE2L2/SERPINE2/EDN1/APOE/CAV1	NK
GO:0051236	establishment of RNA localization	142	0.36409393343338	1.56387407650991	0.000646094963117095	0.0163439113955156	0.0128544117406297	1087	tags=27%, list=14%, signal=23%	HNRNPA1/NPM1/HNRNPU/SFPQ/HNRNPA2B1/EIF5A/SRSF7/KHDRBS1/DHX9/PNPT1/U2AF2/SRSF1/THOC7/ABCE1/RRS1/SSB/NMD3/RAN/NCBP2/SRSF3/RANBP2/NUP205/SMG7/SRSF5/IGF2BP1/LRPPRC/NUP88/TPR/NUTF2/ATM/NUP37/PABPN1/CKAP5/NUP107/YBX1/ENY2/LTV1/SNUPN	NK
GO:1901998	toxin transport	24	0.64643977849401	1.93474378820695	0.000646695980967298	0.0163439113955156	0.0128544117406297	698	tags=42%, list=9%, signal=38%	HSPA5/COPB2/CCT5/CCT3/ADAM10/CCT4/TCP1/CCT2/DNM1/CCT8	NK
GO:0006882	cellular zinc ion homeostasis	13	0.76700480123794	2.01372833885348	0.00064991156986252	0.0163439113955156	0.0128544117406297	339	tags=38%, list=4%, signal=37%	MT1E/MT1X/MT1F/SLC39A8/MT2A	NK
GO:0055069	zinc ion homeostasis	13	0.76700480123794	2.01372833885348	0.00064991156986252	0.0163439113955156	0.0128544117406297	339	tags=38%, list=4%, signal=37%	MT1E/MT1X/MT1F/SLC39A8/MT2A	NK
GO:0048167	regulation of synaptic plasticity	73	-0.558598941633987	-1.70005224732353	0.000651833710460852	0.0163439113955156	0.0128544117406297	830	tags=19%, list=11%, signal=17%	VGF/BDNF/FAM107A/ARF1/HRAS/YWHAG/ATF4/YWHAH/PLK2/MAP1B/VAMP2/SERPINE2/APOE/SQSTM1	NK
GO:1902041	regulation of extrinsic apoptotic signaling pathway via death domain receptors	38	-0.651312457591302	-1.81704247919612	0.000654021890883872	0.0163439113955156	0.0128544117406297	1490	tags=55%, list=20%, signal=45%	ICAM1/TNFAIP3/SP100/TRAF2/SKIL/ARHGEF2/TMBIM1/MAL/GPX1/BRCA1/FAF1/THBS1/SERPINE1/HMOX1/HMGB2/PMAIP1/TIMP3/BCL2L1/LGALS3/PEA15/ATF3	NK
GO:0044783	G1 DNA damage checkpoint	51	-0.606754420370789	-1.7527043820979	0.000658076782963079	0.0163439113955156	0.0128544117406297	703	tags=29%, list=9%, signal=27%	BAX/RPL26/RPA2/SOX4/TP53/PCNA/CCND1/WAC/CDKN1A/GTSE1/PLK2/RGCC/AURKA/CDK1/GADD45A	NK
GO:1904869	regulation of protein localization to Cajal body	10	0.817964334905182	1.97534529517738	0.000662223979936719	0.0163439113955156	0.0128544117406297	698	tags=80%, list=9%, signal=73%	CCT6A/CCT5/CCT3/DKC1/CCT4/TCP1/CCT2/CCT8	NK
GO:1904871	positive regulation of protein localization to Cajal body	10	0.817964334905182	1.97534529517738	0.000662223979936719	0.0163439113955156	0.0128544117406297	698	tags=80%, list=9%, signal=73%	CCT6A/CCT5/CCT3/DKC1/CCT4/TCP1/CCT2/CCT8	NK
GO:0055082	cellular chemical homeostasis	301	-0.425796798608238	-1.45574442617209	0.000663476677461991	0.0163439113955156	0.0128544117406297	899	tags=20%, list=12%, signal=18%	ITPR2/CLIC4/ATP1A1/CYBA/SMDT1/ATP6V1E1/ZBTB20/ATP6V1A/RAB7A/SLC9A3R1/ADM/MCUR1/TMCO1/OXCT1/CD40/BAX/STOML2/MAFG/NCS1/YWHAE/STC2/TMBIM6/ARF1/ATP6V0D1/ATP1B3/HIF1A/ORMDL1/BAD/SOX4/FKBP1A/GNB1/ATP6V1F/GCLM/HMOX1/MPC2/GRN/PIM3/CAV2/GRINA/ATOX1/ATF4/ATP6V1D/TGM2/HERPUD1/KIF5B/ATP1B1/ATP6V1G1/RAC1/DDIT3/RTN4/CALM2/FTL/ATP6V0E1/CLDN16/EDN1/ATP6V0B/CKB/APOE/CAV1/FTH1	NK
GO:0043488	regulation of mRNA stability	123	0.388634332970177	1.6159214773377	0.000666738795021618	0.0163439113955156	0.0128544117406297	908	tags=28%, list=12%, signal=25%	NPM1/HNRNPU/HNRNPM/HNRNPC/HNRNPR/EIF4G1/HNRNPD/PSME1/APEX1/SET/DHX9/PSME4/ANP32A/ZC3H14/FUS/PSMD2/SYNCRIP/PABPC1/PSMD1/GIGYF2/SERBP1/THRAP3/DCP2/DHX36/IGF2BP1/PSME2/RPS27A/PSMA4/EXOSC4/PABPC4/PSMC3/PSMA3/PARN/RIDA	NK
GO:0070059	intrinsic apoptotic signaling pathway in response to endoplasmic reticulum stress	39	-0.642513738190625	-1.79960312349007	0.000673262739490776	0.0163439113955156	0.0128544117406297	703	tags=31%, list=9%, signal=28%	BAX/TMBIM6/CREB3/TP53/GRINA/CEBPB/ATF4/PMAIP1/HERPUD1/BCL2L1/DDIT3/PPP1R15A	NK
GO:0044409	entry into host	68	-0.570058936099817	-1.72731594572717	0.000676944066536178	0.0163439113955156	0.0128544117406297	1557	tags=43%, list=20%, signal=34%	CBL/TRIM38/PVR/ICAM1/CXADR/IFITM2/CTSB/KRT6A/VAMP8/PTX3/DYNLT1/MET/SIVA1/ITGB1/SLC52A2/SNX3/CLDN1/HSPA1B/CAV2/GSN/SLC1A5/CD81/IFITM3/CXCL8/NECTIN2/AXL/EPHA2/CDK1/CAV1	NK
GO:0032373	positive regulation of sterol transport	12	-0.838993035107166	-1.83600665848889	0.000678870790702766	0.0163439113955156	0.0128544117406297	136	tags=25%, list=2%, signal=25%	NFKBIA/APOE/CAV1	NK
GO:0032376	positive regulation of cholesterol transport	12	-0.838993035107166	-1.83600665848889	0.000678870790702766	0.0163439113955156	0.0128544117406297	136	tags=25%, list=2%, signal=25%	NFKBIA/APOE/CAV1	NK
GO:0030301	cholesterol transport	32	-0.663306166821781	-1.77060378803047	0.000681666017377869	0.0163439113955156	0.0128544117406297	431	tags=19%, list=6%, signal=18%	CLU/TSPO/NFKBIA/LIMA1/APOE/CAV1	NK
GO:0007346	regulation of mitotic cell cycle	404	-0.406532423693299	-1.40542005857645	0.000684387416969305	0.0163439113955156	0.0128544117406297	1919	tags=36%, list=25%, signal=29%	HAUS6/DYNC1I2/NAA10/CEP164/POLDIP2/CCSAP/CDC27/PSMF1/PSMB9/TMEM14B/CSNK1E/SSNA1/CDK4/CNTRL/DONSON/CDT1/RBL1/DRG1/CNOT9/FGFR1/NDC80/CEP85/ANLN/DYNC1LI1/CDKN2B/CDC25C/CHMP4C/PSMD13/E2F1/BTN2A2/MUC1/WEE1/ZFP36L1/PCNT/BID/E2F8/PIN1/HAUS2/ATAD5/PSRC1/HSPA2/SMC5/PSMB7/SRA1/TACC3/TOPBP1/TIMP2/MEPCE/RDX/RAE1/RB1/TPRA1/NIPBL/KIF14/CDKN1B/SMAD3/FBXW5/PSMB5/INCENP/CYLD/PLK3/TMOD3/ANAPC16/UBE2E1/MUS81/KIF11/…	NK
GO:0110111	negative regulation of animal organ morphogenesis	18	0.702137466413951	1.96791936913893	0.000693253462691777	0.0163999156489228	0.0128984588304053	379	tags=28%, list=5%, signal=26%	SULF1/PAX8/BMP7/FOXC1/CTNNB1	NK
GO:0018149	peptide cross-linking	14	-0.798091381842856	-1.80977159151284	0.000696397786204373	0.0163999156489228	0.0128984588304053	763	tags=57%, list=10%, signal=52%	EGFLAM/THBS1/COL3A1/PI3/TGM2/KRT10/FLG/FN1	NK
GO:0072401	signal transduction involved in DNA integrity checkpoint	52	-0.593077135865822	-1.71782775344647	0.00070480200100883	0.0163999156489228	0.0128984588304053	703	tags=29%, list=9%, signal=26%	BAX/CHEK1/BRCA1/RPL26/PLK1/SOX4/TP53/PCNA/CDKN1A/GTSE1/PLK2/RGCC/AURKA/CDK1/GADD45A	NK
GO:0072422	signal transduction involved in DNA damage checkpoint	52	-0.593077135865822	-1.71782775344647	0.00070480200100883	0.0163999156489228	0.0128984588304053	703	tags=29%, list=9%, signal=26%	BAX/CHEK1/BRCA1/RPL26/PLK1/SOX4/TP53/PCNA/CDKN1A/GTSE1/PLK2/RGCC/AURKA/CDK1/GADD45A	NK
GO:1901214	regulation of neuron death	150	-0.481563070101854	-1.57780326244953	0.000710890748971981	0.0163999156489228	0.0128984588304053	1423	tags=35%, list=19%, signal=29%	PIN1/DNAJC5/EGLN3/SNCA/DAXX/TRAF2/PRKCI/KIF14/SOD2/UBB/NUPR1/VPS35/MCL1/G6PD/ITSN1/NCOA7/MDK/ILK/NENF/CCL2/BDNF/OXR1/BAX/FOS/RAB29/ROCK1/CAPN2/RRAS2/HIF1A/SNCG/ZPR1/BAD/SLC7A11/CLU/TP53/HRAS/HSF1/GCLM/HMOX1/GRN/DHCR24/CDC34/UBE2M/CEBPB/EGR1/ATF4/NQO1/MYBL2/BCL2L1/AXL/DDIT3/JUN/APOE	NK
GO:2000147	positive regulation of cell motility	262	-0.435534033796371	-1.47739309672036	0.000715667797323145	0.0163999156489228	0.0128984588304053	1490	tags=31%, list=20%, signal=26%	ICAM1/CXCL16/BCAR1/SYNE2/SPAG9/GATA2/PDCD6/SWAP70/LAMC2/IL6R/ITGB1BP1/XBP1/MYADM/RDX/TJP1/NIPBL/MAP4K4/SMAD3/WNK1/SOD2/ARHGEF2/CRK/PTP4A1/SASH1/ETS1/VEGFA/TRIP6/CFAP20/MCAM/TMSB4X/MDK/ILK/AKIRIN1/GNAI2/ITGA6/SOX9/MET/CD40/FAM107A/AGO2/CIB1/ITGB1/FAM89B/RRAS2/CREB3/THBS1/HIF1A/SERPINE1/TGFB1/MYO1C/CLDN1/DDRGK1/HRAS/HMOX1/ANXA3/GRN/SPARC/ARF6/PLAU/ITGA3/CLDN4/FBXO5/NFE2L2/SEMA3C/DAB2/HBEGF/CCL20/CX…	NK
GO:0030041	actin filament polymerization	101	-0.523464573102663	-1.66111704636227	0.000716571027124452	0.0163999156489228	0.0128984588304053	1560	tags=38%, list=20%, signal=30%	TRIOBP/SVIL/ICAM1/CORO1B/ARPC4/MTPN/WASL/MYADM/RDX/TWF2/CAPG/CTTN/SNX9/TMOD3/ACTR3/CDC42EP2/TMSB4X/FAM107A/MSRB2/DIAPH3/ARF1/PFN2/ARPC1A/ARPC5L/VASP/MYO1C/ARPC5/CDC42EP1/ARPC1B/ARF6/GSN/ARPC2/BRK1/HAX1/RAC1/TMSB10/CDC42EP3/COTL1	NK
GO:0061013	regulation of mRNA catabolic process	133	0.378545819449835	1.57122996789076	0.000719592359194056	0.0163999156489228	0.0128984588304053	908	tags=26%, list=12%, signal=24%	NPM1/HNRNPU/HNRNPM/HNRNPC/HNRNPR/EIF4G1/HNRNPD/PSME1/APEX1/SET/DHX9/PNPT1/PSME4/ANP32A/ZC3H14/FUS/PSMD2/SYNCRIP/PABPC1/PSMD1/GIGYF2/SERBP1/THRAP3/DCP2/DHX36/IGF2BP1/PSME2/RPS27A/PSMA4/EXOSC4/PABPC4/PSMC3/PSMA3/PARN/RIDA	NK
GO:0043489	RNA stabilization	28	0.618907108862406	1.92434055967899	0.000720141157965372	0.0163999156489228	0.0128984588304053	1075	tags=50%, list=14%, signal=43%	HNRNPU/HNRNPC/HNRNPD/DHX9/FUS/SYNCRIP/PABPC1/DKC1/THRAP3/DHX36/IGF2BP1/PARN/YBX1/TARDBP	NK
GO:0043408	regulation of MAPK cascade	308	-0.426160257985833	-1.45538865789972	0.000739207051605588	0.0166141823763526	0.0130669786338996	1567	tags=26%, list=21%, signal=21%	BTN2A2/TGFB2/EIF2AK2/EZR/CSK/GBP1/MAP2K2/ICAM1/SPAG9/PIN1/MID1/EFNA1/ITGB1BP1/TIMP2/DAXX/TRAF2/MAP4K4/DNAJA1/NRG1/CYLD/TSG101/LAMTOR1/CRK/RB1CC1/UBB/UBC/SASH1/VEGFA/RGS3/ILK/NENF/SLC9A3R1/CCL2/ASH1L/IGFBP6/GNAI2/CD40/MYDGF/CIB1/AJUBA/DUSP5/ROCK1/TNIK/NUP62/RAP1A/TRAF4/THBS1/EZH2/DUSP1/TGFB1/PSAP/CAMK2N1/HRAS/SHC1/ERRFI1/CAV2/UCHL1/LBH/FAM83D/PAFAH1B1/CD81/CCL20/TIMP3/CD44/SDCBP/DUSP14/IGFBP4/EPHA…	NK
GO:0055067	monovalent inorganic cation homeostasis	57	-0.592222863712701	-1.74698995826097	0.0007411298291467	0.0166141823763526	0.0130669786338996	990	tags=30%, list=13%, signal=26%	CLIC4/ATP1A1/ATP6V1E1/ATP6V1A/RAB7A/GNAI2/MAFG/ATP6V0D1/ATP1B3/ATP6V1F/GRN/ATP6V1D/ATP1B1/ATP6V1G1/ATP6V0E1/EDN1/ATP6V0B	NK
GO:0042775	mitochondrial ATP synthesis coupled electron transport	73	0.452751280230077	1.74854378658535	0.000745925182964208	0.0166141823763526	0.0130669786338996	1019	tags=34%, list=13%, signal=30%	CCNB1/NDUFA5/UQCRB/COX7C/NDUFC1/COX7B/UQCRFS1/COX4I1/COX6B1/NDUFA2/NDUFB4/UQCRC2/COX5B/UQCRQ/NDUFB6/NDUFA10/NDUFA7/NDUFA1/NDUFB1/NDUFB5/NDUFS5/NDUFB10/SDHD/NDUFB3/NDUFS8	NK
GO:0072395	signal transduction involved in cell cycle checkpoint	53	-0.592657842920062	-1.71783180303601	0.000748987132418578	0.0166141823763526	0.0130669786338996	703	tags=28%, list=9%, signal=26%	BAX/CHEK1/BRCA1/RPL26/PLK1/SOX4/TP53/PCNA/CDKN1A/GTSE1/PLK2/RGCC/AURKA/CDK1/GADD45A	NK
GO:0010594	regulation of endothelial cell migration	93	-0.532997962070586	-1.67514960112884	0.000752065563895107	0.0166141823763526	0.0130669786338996	1728	tags=39%, list=23%, signal=30%	HSPB1/ZNF580/FGFR1/ROCK2/SVBP/JUP/EMP2/BCAR1/GATA2/PDCD6/EFNA1/ITGB1BP1/SP100/CSNK2B/ATP2B4/SASH1/ETS1/VEGFA/TMSB4X/MET/CD40/CIB1/THBS1/HIF1A/TGFB1/HMOX1/ANXA3/GRN/SPARC/NFE2L2/PLK2/RGCC/EPHA2/EDN1/APOE/GADD45A	NK
GO:1904358	positive regulation of telomere maintenance via telomere lengthening	27	0.633690416706366	1.95760899789609	0.000752113280957566	0.0166141823763526	0.0130669786338996	904	tags=56%, list=12%, signal=49%	HNRNPA1/HNRNPA2B1/CCT6A/XRCC5/CCT5/CCT3/CTNNB1/DKC1/CCT4/TCP1/CCT2/DHX36/CCT8/ATM/PARN	NK
GO:0006873	cellular ion homeostasis	237	-0.443242362258179	-1.49800656766475	0.000773376153467963	0.0169988848060769	0.0133695453396059	1027	tags=21%, list=13%, signal=19%	ATP2B4/ITPR2/CLIC4/ATP1A1/CYBA/SMDT1/ATP6V1E1/ATP6V1A/RAB7A/SLC9A3R1/ADM/MCUR1/TMCO1/CD40/BAX/STOML2/MAFG/NCS1/YWHAE/STC2/TMBIM6/ARF1/ATP6V0D1/ATP1B3/HIF1A/FKBP1A/GNB1/ATP6V1F/HMOX1/GRN/CAV2/GRINA/ATOX1/ATF4/ATP6V1D/TGM2/HERPUD1/ATP1B1/ATP6V1G1/DDIT3/CALM2/FTL/ATP6V0E1/CLDN16/EDN1/ATP6V0B/CKB/APOE/CAV1/FTH1	NK
GO:0043065	positive regulation of apoptotic process	346	-0.414862782320818	-1.42455236901079	0.000781733301502565	0.0170975134952393	0.0134471163536215	1445	tags=27%, list=19%, signal=23%	DAP/BID/PIN1/PDCD6/EGLN3/RYBP/SNCA/MELK/SERINC3/DEDD2/ATF6/TRAF2/PRKCI/DNAJA1/SMAD3/RPL11/SOD2/SKIL/CYLD/CAMK2D/ARHGEF2/TNFRSF1A/UBB/UBC/PPP1CA/GAPDH/NUPR1/MCL1/ZMAT3/ITSN1/RNPS1/SIRT2/BTG1/PLAUR/SLC9A3R1/MAL/ADM/CCL2/TRIO/TFPT/ITGA6/CD40/BAX/CTSC/CDKN2A/YWHAE/RPL26/FAF1/ITGB1/CAPN2/THBS1/DUSP1/MTCH2/CTSD/BAD/SOX4/CLU/TP53/BARD1/YWHAG/FOSL1/HSF1/HMOX1/SAP18/GRN/GSN/TSPO/CDC34/UBE2M/AKR1C3/ATF4/NQ…	NK
GO:0022904	respiratory electron transport chain	86	0.441290487728804	1.72886493457615	0.000787463056936102	0.0171302422268295	0.0134728573516867	1019	tags=34%, list=13%, signal=30%	CCNB1/NDUFA5/UQCRB/COX7C/NDUFC1/COX7B/UQCRFS1/COX4I1/COX6B1/NDUFA2/NDUFB4/MYBBP1A/UQCRC2/COX5B/ETFA/ETFB/UQCRQ/NDUFB6/NDUFA10/NDUFA7/NDUFA1/NDUFB1/NDUFB5/NDUFS5/SLC25A13/NDUFB10/SDHD/NDUFB3/NDUFS8	NK
GO:0006812	cation transport	355	-0.412357290022863	-1.41739147113816	0.000790984475842739	0.0171302422268295	0.0134728573516867	1297	tags=21%, list=17%, signal=18%	SUMO1/FXYD5/CYB5A/SLC41A1/CDKN1B/NETO2/WNK1/CAMK2D/GJA5/SARAF/VAMP8/ATP2B4/ITPR2/COX7A2L/ATP1A1/G6PD/SLC20A1/CYBA/SMDT1/SEC61A1/ATP6V1E1/ATP6V1A/TMSB4X/SLC9A3R1/SLC7A5/CCL2/MCUR1/YME1L1/TMCO1/SLC38A2/GNAI2/BAX/CAPN1/STOML2/NCS1/S100A1/YWHAE/STC2/SLC48A1/TMBIM6/ARF1/ITGB1/ATP6V0D1/ATP1B3/SNCG/FKBP1A/ATP6V1F/COX7A2/UCP2/TSPO/ATOX1/SLC1A5/CD63/ATF4/ATP6V1D/B2M/SLC39A1/YWHAH/KIF5B/ATP1B1/ATP6V1G1/VAM…	NK
GO:0000077	DNA damage checkpoint	97	-0.517501817957135	-1.63275122537204	0.000797443707734552	0.0171858843940061	0.013516619662294	703	tags=22%, list=9%, signal=20%	BAX/RAD1/CHEK1/BRCA1/RPL26/PLK1/RPA2/SOX4/TP53/PCNA/CCND1/WAC/CDKN1A/GTSE1/CLSPN/PLK2/RGCC/PEA15/AURKA/CDK1/GADD45A	NK
GO:0008064	regulation of actin polymerization or depolymerization	102	-0.524260354749598	-1.66759356428095	0.000825628694209668	0.0176213892319725	0.0138591422302879	1713	tags=40%, list=22%, signal=32%	PREX1/BAIAP2/DSTN/TRIOBP/SVIL/ICAM1/CORO1B/ARPC4/SWAP70/MTPN/WASL/MYADM/RDX/TWF2/CAPG/CTTN/SNX9/TMOD3/ACTR3/CDC42EP2/TMSB4X/WDR1/ARF1/PFN2/CFL2/ARPC1A/ARPC5L/VASP/MYO1C/ARPC5/CDC42EP1/ARPC1B/ARF6/GSN/ARPC2/BRK1/HAX1/LIMA1/TMSB10/CDC42EP3/COTL1	NK
GO:0030832	regulation of actin filament length	102	-0.524260354749598	-1.66759356428095	0.000825628694209668	0.0176213892319725	0.0138591422302879	1713	tags=40%, list=22%, signal=32%	PREX1/BAIAP2/DSTN/TRIOBP/SVIL/ICAM1/CORO1B/ARPC4/SWAP70/MTPN/WASL/MYADM/RDX/TWF2/CAPG/CTTN/SNX9/TMOD3/ACTR3/CDC42EP2/TMSB4X/WDR1/ARF1/PFN2/CFL2/ARPC1A/ARPC5L/VASP/MYO1C/ARPC5/CDC42EP1/ARPC1B/ARF6/GSN/ARPC2/BRK1/HAX1/LIMA1/TMSB10/CDC42EP3/COTL1	NK
GO:0048678	response to axon injury	38	-0.647439057867728	-1.8062364033187	0.000830780291087732	0.0176460929135846	0.013878571563161	703	tags=29%, list=9%, signal=26%	BAX/TNC/GRN/DPYSL3/TSPO/CST3/ARF4/MAP1B/SPP1/CDK1/JUN	NK
GO:0010977	negative regulation of neuron projection development	76	-0.538357173063561	-1.64930545093789	0.000842495502099482	0.0178093068338541	0.014006938566761	926	tags=26%, list=12%, signal=23%	MYLIP/BAG5/GDI1/CIB1/RAB29/ARHGDIA/ASAP1/DPYSL3/IFRD1/ARF6/PAFAH1B1/SEMA3C/PMP22/B2M/YWHAH/PLK2/VIM/SPP1/RTN4/APOE	NK
GO:0051258	protein polymerization	159	-0.480321844102155	-1.57889182526179	0.000854314639752442	0.0179306438288272	0.0141023695596861	1597	tags=33%, list=21%, signal=27%	NDEL1/TRIOBP/SVIL/SLAIN2/ICAM1/CORO1B/ARPC4/PSRC1/SNCA/MTPN/WASL/MYADM/RDX/TWF2/CAPG/CTTN/CDKN1B/SNX9/TMOD3/ACTR3/CDC42EP2/CLIP1/CAMSAP2/TMSB4X/MET/FAM107A/MSRB2/TUBG1/DIAPH3/ARF1/PFN2/ARPC1A/ARPC5L/VASP/MYO1C/ARPC5/CDC42EP1/HSPA1B/ARPC1B/GPX4/ARF6/GSN/ARPC2/FBXO5/BRK1/HAX1/MAP1B/RAC1/TMSB10/CDC42EP3/COTL1/UBE2S/UBE2C	NK
GO:0044087	regulation of cellular component biogenesis	478	-0.393044178689359	-1.36489755009286	0.000856352613825833	0.0179306438288272	0.0141023695596861	1943	tags=35%, list=25%, signal=28%	SPTAN1/NCLN/MAP2/IFT20/HSPA8/GSK3B/CCSAP/STYXL1/SNAI1/CBFB/CLDN3/RANGRF/RPA1/ECT2/CCDC88A/PAK2/ORMDL2/CDT1/CPTP/ATG5/DRG1/NF2/PREX1/BAIAP2/SRF/DNMT1/ANLN/ROCK2/CORO1C/DEF8/CHMP4C/NDEL1/SRGAP2C/AUTS2/TRIOBP/EIF2AK2/FNBP1L/EZR/SVIL/STUB1/SLAIN2/ICAM1/KIF9/CEP295/CORO1B/SYNE2/APOA1/BID/ARPC4/RAP1GAP/SWAP70/PRKAA2/PSRC1/FXR2/HSPA2/PDLIM5/ITGB1BP1/SNCA/MTPN/WASL/MYADM/RDX/TJP1/SUMO1/RB1/GTF2H5/TRAF2/M…	NK
GO:0032205	negative regulation of telomere maintenance	23	0.659549059721388	1.96268607832792	0.000872291083461318	0.0181782170128873	0.0142970847393536	814	tags=43%, list=11%, signal=39%	HNRNPA1/HNRNPU/HNRNPC/XRCC5/NAT10/XRCC1/NBN/DCP2/EXOSC10/ATM	NK
GO:0140014	mitotic nuclear division	187	-0.460332616758614	-1.53889423273369	0.000910129744454865	0.0188503444046461	0.0148257098662736	1780	tags=40%, list=23%, signal=31%	DSN1/NAA50/NUF2/CDT1/DRG1/NDC80/CEP85/ANLN/DYNC1LI1/CDC25C/STAG1/CHMP4C/NDEL1/PIN1/PSRC1/SMC5/TACC3/SMC4/NSL1/RB1/NIPBL/KIF14/CDKN1B/FBXW5/INCENP/BOD1/SMC3/DSCC1/NCAPH/KIF2C/KIF11/PKMYT1/KPNB1/MAD2L2/TTK/CDC6/SIRT2/CDCA5/MKI67/NEK2/ZWINT/CENPE/NCAPG/SGO1/AURKAIP1/CENPK/CHEK1/TUBG1/PHIP/NUP62/PLK1/KIF18A/DUSP1/KNSTRN/KIF22/NUSAP1/CTDNEP1/KIFC1/HSPA1B/CAV2/SGO2/CHMP5/FBXO5/KIF23/BUB3/MYBL2/CDCA8/RG…	NK
GO:0060291	long-term synaptic potentiation	33	-0.669943688637406	-1.80132861672461	0.000913076890582677	0.0188503444046461	0.0148257098662736	154	tags=18%, list=2%, signal=18%	FAM107A/PLK2/VAMP2/SERPINE2/APOE/SQSTM1	NK
GO:1905898	positive regulation of response to endoplasmic reticulum stress	24	-0.708282872208171	-1.80628553405218	0.000919340041893226	0.0188913688608571	0.0148579754139023	241	tags=42%, list=3%, signal=40%	XBP1/SERINC3/ATF6/BAX/NFE2L2/PMAIP1/HERPUD1/DDIT3/PPP1R15A/CAV1	NK
GO:0007160	cell-matrix adhesion	104	-0.516600787141786	-1.64580293518324	0.000939137368730932	0.0192088374770984	0.0151076630320702	955	tags=39%, list=13%, signal=35%	NF2/ITGB4/SRF/ROCK2/CORO1C/JUP/EMP2/ITGB1BP1/MAP4K4/CTTN/SMAD3/VEGFA/TRIP6/LIMS1/ILK/ITGA6/FAM107A/CIB1/AJUBA/CDKN2A/MSLN/ROCK1/PIP5K1A/ADAM15/SDC4/ITGB1/THBS1/SERPINE1/AJAP1/MACF1/LIMCH1/COL3A1/PLAU/ACTN1/ITGA3/CD63/PHLDB2/CD44/RAC1/S100A10/FN1	NK
GO:0001913	T cell mediated cytotoxicity	13	-0.795142733061588	-1.76408290543407	0.000948183300268508	0.0193044876524713	0.0151828914585804	849	tags=62%, list=11%, signal=55%	MICA/CTSC/HLA-E/IL7R/B2M/NECTIN2/HLA-A/HLA-B	NK
GO:0008543	fibroblast growth factor receptor signaling pathway	55	0.488661193107725	1.79308345856041	0.000955257904678007	0.0193593092792084	0.0152260084178759	444	tags=16%, list=6%, signal=16%	SULF1/HNRNPA1/HNRNPM/HNRNPF/SPRY1/CTNNB1/NCBP2/FGF18/SPRY4	NK
GO:0034976	response to endoplasmic reticulum stress	171	-0.471244866577476	-1.56310578275416	0.000994736437242598	0.0200377308943605	0.0157595839227762	1320	tags=33%, list=17%, signal=28%	UBXN1/KDELR3/XBP1/SERINC3/ATF6/TRAF2/DNAJB11/DERL1/SEC61B/UFM1/NUPR1/FLOT1/UBXN4/RHBDD2/UBE2J1/DNAJB9/HM13/CCL2/TMCO1/BAX/MYDGF/UBE2G2/RNF5/STC2/TMBIM6/MANF/ATP6V0D1/ASNS/CREB3/THBS1/SRPRB/SDF2L1/PPP2CB/CLU/TP53/YIF1A/DDRGK1/SHC1/CREBRF/TMUB1/GRINA/SERP1/CEBPB/AUP1/NFE2L2/CCND1/ATF4/PMAIP1/CXCL8/HERPUD1/BCL2L1/DDIT3/FBXO2/ATF3/JUN/PPP1R15A/CAV1	NK
GO:0002274	myeloid leukocyte activation	296	-0.423842329348445	-1.44914058479945	0.000997804616740449	0.0200377308943605	0.0157595839227762	1444	tags=31%, list=19%, signal=26%	PGAM1/GATA2/DNAJC5/PGM1/NPC2/PSMB7/GOLGA7/SNCA/TIMP2/ATAD3B/SYNGR1/SERPINB6/ARL8A/CTSB/PPIE/RHOG/SNAP29/LAMTOR1/TMBIM1/VAMP8/CSNK2B/DPP7/PTX3/JMJD6/KPNB1/SRP14/CYBA/RELB/DYNLT1/RAB7A/PLAUR/KMT2E/QSOX1/NDRG1/NEU1/CAPN1/KCMF1/CTSC/CYB5R3/CNN2/ROCK1/NDUFC2/C1orf35/RAP1A/THBS1/RAB18/CTSD/PDXK/PLSCR1/TUBB4B/PSAP/CAP1/CLU/ARPC5/HSPA1B/HMOX1/DEGS1/YPEL5/ANXA3/GRN/PNP/RAB5C/RAB10/DYNLL1/TRAPPC1/PLAU/GSN/…	NK
GO:0006954	inflammatory response	232	-0.450065998167669	-1.51915421885912	0.00100800711793411	0.0200921798620263	0.0158024077874124	1205	tags=25%, list=16%, signal=22%	SMAD3/PLD3/CYLD/C1QTNF3/TNFRSF1A/VAMP8/CERS6/TSPAN2/PTX3/NUPR1/TUSC2/ETS1/VPS35/CYBA/RELB/TMSB4X/MDK/ADM/GPX1/CCL2/NT5E/ASH1L/IRF3/CD40/FOS/CTSC/HLA-E/SHARPIN/PRDX5/THBS1/HIF1A/SERPINE1/TIMP1/TGFB1/IL6ST/PLSCR1/CLU/HMOX1/GRN/GPX4/HMGB2/CEBPB/CD81/NFE2L2/TGM2/CCL20/CXCL8/CD44/NFKBIA/RAC1/IGFBP4/CXCL1/AXL/EPHA2/SPP1/JUN/FN1/APOE/NEAT1	NK
GO:1905954	positive regulation of lipid localization	31	-0.680430557068722	-1.81004422272846	0.00100961157296737	0.0200921798620263	0.0158024077874124	136	tags=16%, list=2%, signal=16%	NFKBIA/SPP1/EDN1/APOE/CAV1	NK
GO:0051051	negative regulation of transport	182	-0.457311077680801	-1.52446742157259	0.0010279780618765	0.0202510978995131	0.0159273960988046	1363	tags=26%, list=18%, signal=22%	DPH3/ITGB1BP1/SNCA/SUMO1/SP100/NRG1/WNK1/COMT/CAMK2D/OAZ1/TNFRSF1A/VAMP8/UFM1/VPS35/UBE2J1/YRDC/RAB7A/SLC9A3R1/GDI1/GNAI2/UBE2G2/YWHAE/MIDN/TMBIM6/RAP1A/THBS1/BAG3/SNX3/ATG3/BARD1/HMOX1/TXN/PIM3/ARF6/ATF4/SDCBP/MAP1B/RAC1/RGCC/LGALS3/PEA15/CALM2/SERPINE2/EDN1/CRYAB/APOE/CAV1	NK
GO:0032368	regulation of lipid transport	37	-0.641504028574642	-1.78435324059099	0.00103110725800455	0.0202510978995131	0.0159273960988046	730	tags=22%, list=10%, signal=20%	KDM5B/THBS1/TSPO/NFKBIA/SPP1/EDN1/APOE/CAV1	NK
GO:0045861	negative regulation of proteolysis	151	-0.469425122546325	-1.53948339561618	0.00103134835386837	0.0202510978995131	0.0159273960988046	1380	tags=34%, list=18%, signal=28%	RYBP/EFNA1/UBXN1/SNCA/TIMP2/GABARAPL2/TFPI2/SERPINB6/CST1/RPL11/GAPDH/VEGFA/BAG5/UBE2J1/LAMTOR5/BCL2L12/PLAUR/GPX1/UBE2G2/WFDC11/PRDX5/YWHAE/ROCK1/CRIM1/SPINT2/THBS1/CAMLG/SERPINE1/CDKN2D/TIMP1/PCSK1N/CAST/TP53/CAMK2N1/DDRGK1/DHCR24/DNAJC1/WAC/PI3/IFI6/TIMP3/CST3/HERPUD1/CD44/WFDC2/SDCBP/ARL6IP1/TMEM59/CSTB/SERPINE2/CRYAB	NK
GO:0051346	negative regulation of hydrolase activity	195	-0.450390675840916	-1.50656487646658	0.00104719205086395	0.0204712145164465	0.0161005168137023	1372	tags=30%, list=18%, signal=25%	PDE6D/UBXN1/SNCA/TIMP2/RDX/TFPI2/TIPRL/SERPINB6/CST1/WNK1/PHACTR2/BOD1/GCHFR/GAPDH/PTX3/PKMYT1/VEGFA/AIP/LAMTOR5/BCL2L12/PLAUR/GPX1/PPP1R14B/GNAI2/WFDC11/PRDX5/YWHAE/ROCK1/CRIM1/TMBIM6/TNNT2/MASTL/SPINT2/THBS1/SERPINE1/CDKN2D/TIMP1/PCSK1N/FKBP1A/CAST/TP53/HRAS/DHCR24/PI3/PPP1R2/IFI6/TIMP3/CST3/HERPUD1/CD44/WFDC2/ARL6IP1/PPME1/LGALS3/CSTB/SERPINE2/SYTL2/PPP1R15A/CRYAB	NK
GO:0033993	response to lipid	359	-0.408368859205129	-1.40499453310267	0.00110523022852745	0.0215106041834108	0.0169179920443733	1022	tags=23%, list=13%, signal=21%	UFM1/PIM1/SASH1/NR3C1/ETS1/ATP1A1/CCNA2/CYBA/NFKB2/MDK/ADM/PSPH/CCL2/WBP2/MBD4/IRF3/YY1/SOX9/CD40/FOSB/FAM107A/TNC/FOS/BRCA1/STC2/ADAM15/CAPN2/LITAF/THBS1/EZH2/KIF18A/DUSP1/AKIRIN2/SERPINE1/CDKN2D/BAD/TGFB1/CLU/CLDN1/DDRGK1/GNB1/MTDH/FOSL1/HSF1/ERRFI1/CREBRF/ANXA3/SPARC/NFKBIB/PCNA/ARPC1B/GPX4/CHMP5/HMGB2/TSPO/CEBPB/LBH/CLDN4/GNG12/AKR1C3/CCND1/NQO1/DAB2/CDKN1A/LOXL1/CXCL8/TYMS/ANKRD1/CST3/YWHAH/…	NK
GO:0044774	mitotic DNA integrity checkpoint	76	-0.529403670349548	-1.62187559289927	0.00112537780974836	0.0217272761141585	0.0170884035293029	703	tags=21%, list=9%, signal=19%	BAX/RPL26/RPA2/SOX4/TP53/PCNA/CCND1/CDKN1A/GTSE1/CLSPN/PLK2/RGCC/AURKA/CDK1/TOP2A/GADD45A	NK
GO:0051592	response to calcium ion	66	-0.559712132421081	-1.68827136931575	0.00112619878455009	0.0217272761141585	0.0170884035293029	735	tags=27%, list=10%, signal=25%	GDI1/FOSB/FOS/TNNT2/THBS1/DUSP1/BAD/JUNB/SPARC/AKR1C3/CCND1/S100A16/TXNIP/CALM2/JUND/JUN/EDN1/CAV1	NK
GO:0050999	regulation of nitric-oxide synthase activity	25	-0.688419600599202	-1.76441900046582	0.00113347705183159	0.0217726157173564	0.0171240629203483	602	tags=32%, list=8%, signal=30%	S100A1/NOSIP/HIF1A/DDAH1/NPR3/DDAH2/APOE/CAV1	NK
GO:0051054	positive regulation of DNA metabolic process	116	0.371229221813315	1.51595575232368	0.00114720901243242	0.0218126904837183	0.0171555815412437	554	tags=22%, list=7%, signal=21%	HNRNPA1/HSP90AB1/GTF2I/HMGB1/HNRNPA2B1/HNRNPD/CCT6A/XRCC5/CCT5/DHX9/TFRC/CCT3/FUS/PRKDC/TP53BP1/CTNNB1/XRCC1/NBN/DKC1/CCT4/HSP90AA1/TCP1/TRIM28/CCT2/WT1/DHX36	NK
GO:0050801	ion homeostasis	291	-0.425355579429817	-1.45183192046188	0.00114816709680912	0.0218126904837183	0.0171555815412437	995	tags=20%, list=13%, signal=18%	ATP2B4/ITPR2/CLIC4/ATP1A1/CYBA/SMDT1/ATP6V1E1/ATP6V1A/RAB7A/SLC9A3R1/ADM/MCUR1/PPP2R3C/TMCO1/GNAI2/CD40/BAX/STOML2/MAFG/NCS1/YWHAE/STC2/TMBIM6/ARF1/ATP6V0D1/ATP1B3/HIF1A/FKBP1A/SLC7A11/GNB1/ATP6V1F/GCLM/HMOX1/GRN/CAV2/GRINA/TSPO/ATOX1/ATF4/ATP6V1D/TGM2/IFI6/B2M/HERPUD1/MLLT11/ATP1B1/ATP6V1G1/DDIT3/CALM2/FTL/ATP6V0E1/CLDN16/EDN1/ATP6V0B/CKB/APOE/CAV1/FTH1	NK
GO:0071216	cellular response to biotic stimulus	83	-0.538565087443274	-1.67122848417585	0.00115037503003765	0.0218126904837183	0.0171555815412437	1034	tags=33%, list=14%, signal=28%	MUS81/SASH1/SIRT2/CCL2/TMCO1/IRF3/CD40/CAPN2/LITAF/SERPINE1/TGFB1/TP53/MTDH/HSF1/NFKBIB/CHMP5/HMGB2/TSPO/CEBPB/CXCL8/ANKRD1/NFKBIA/CXCL1/AXL/DDIT3/VIM/TXNIP	NK
GO:0033598	mammary gland epithelial cell proliferation	18	-0.759374911946765	-1.83685211208627	0.00119610866567564	0.0224644667689268	0.0176682006157174	787	tags=39%, list=10%, signal=35%	GPX1/KDM5B/BAX/CEBPB/CCND1/EPHA2/RTN4	NK
GO:0000723	telomere maintenance	104	0.395479030055006	1.58906381484611	0.00120355252185008	0.0224644667689268	0.0176682006157174	554	tags=25%, list=7%, signal=24%	HNRNPA1/HSP90AB1/HNRNPU/HNRNPA2B1/HNRNPC/HNRNPD/NHP2/APEX1/CCT6A/XRCC5/CCT5/CCT3/RPA3/PRKDC/NAT10/CTNNB1/XRCC1/NBN/DKC1/XRCC6/CCT4/HSP90AA1/TCP1/DCP2/CCT2/DHX36	NK
GO:0032200	telomere organization	104	0.395479030055006	1.58906381484611	0.00120355252185008	0.0224644667689268	0.0176682006157174	554	tags=25%, list=7%, signal=24%	HNRNPA1/HSP90AB1/HNRNPU/HNRNPA2B1/HNRNPC/HNRNPD/NHP2/APEX1/CCT6A/XRCC5/CCT5/CCT3/RPA3/PRKDC/NAT10/CTNNB1/XRCC1/NBN/DKC1/XRCC6/CCT4/HSP90AA1/TCP1/DCP2/CCT2/DHX36	NK
GO:2000117	negative regulation of cysteine-type endopeptidase activity	51	-0.592024208595999	-1.7101538775443	0.00120960854152094	0.0224644667689268	0.0176682006157174	955	tags=31%, list=13%, signal=28%	VEGFA/LAMTOR5/BCL2L12/PLAUR/GPX1/PRDX5/YWHAE/THBS1/CDKN2D/CAST/DHCR24/IFI6/HERPUD1/CD44/ARL6IP1/CRYAB	NK
GO:0043254	regulation of protein-containing complex assembly	233	-0.438632836495408	-1.48172303815691	0.0012140140757	0.0224644667689268	0.0176682006157174	1560	tags=33%, list=20%, signal=27%	TRIOBP/EIF2AK2/SVIL/STUB1/SLAIN2/ICAM1/KIF9/CORO1B/BID/ARPC4/PSRC1/SNCA/MTPN/WASL/MYADM/RDX/SUMO1/RB1/GTF2H5/TRAF2/KIF14/TWF2/CAPG/CTTN/CDKN1B/NRG1/FSCN1/SNX9/ARHGEF2/TMOD3/ACTR3/SAR1B/CDC42EP2/VPS35/VEGFA/CLIP1/CAMSAP2/SIRT2/TMSB4X/LMO4/MET/BAX/AJUBA/FBLIM1/ARF1/FAF1/PFN2/RPA2/ARPC1A/ARPC5L/TGFB1/VASP/MYO1C/CLU/TP53/ARPC5/CDC42EP1/HSPA1B/HSF1/ASAP1/ARPC1B/ARF6/GSN/SH3GLB1/ARPC2/BRK1/HAX1/EIF4EBP…	NK
GO:0090383	phagosome acidification	17	-0.77611258849272	-1.8462677172763	0.00122458423777094	0.0224644667689268	0.0176682006157174	868	tags=53%, list=11%, signal=47%	ATP6V1E1/ATP6V1A/RAB7A/ATP6V0D1/ATP6V1F/ATP6V1D/ATP6V1G1/ATP6V0E1/ATP6V0B	NK
GO:0032371	regulation of sterol transport	20	-0.732322764799784	-1.79285350902678	0.00122542700120221	0.0224644667689268	0.0176682006157174	281	tags=20%, list=4%, signal=19%	TSPO/NFKBIA/APOE/CAV1	NK
GO:0032374	regulation of cholesterol transport	20	-0.732322764799784	-1.79285350902678	0.00122542700120221	0.0224644667689268	0.0176682006157174	281	tags=20%, list=4%, signal=19%	TSPO/NFKBIA/APOE/CAV1	NK
GO:0061045	negative regulation of wound healing	33	-0.66227846530031	-1.78071854697565	0.00123606574516982	0.0225658614138854	0.0177479470413465	1205	tags=36%, list=16%, signal=31%	SMAD3/CRK/CD9/PLAUR/THBS1/SERPINE1/AJAP1/PLAU/PHLDB2/SERPINE2/EDN1/APOE	NK
GO:0010942	positive regulation of cell death	366	-0.409487417801388	-1.41049492787806	0.00125509453811522	0.0226836987868457	0.0178406255975263	1445	tags=27%, list=19%, signal=23%	DAP/BID/PIN1/PDCD6/EGLN3/RYBP/SNCA/MELK/DAXX/SERINC3/DEDD2/ATF6/TRAF2/PRKCI/DNAJA1/CDKN1B/SMAD3/RPL11/SOD2/SKIL/CYLD/CAMK2D/ARHGEF2/TNFRSF1A/UBB/UBC/PPP1CA/GAPDH/NUPR1/MCL1/ZMAT3/ITSN1/RNPS1/SIRT2/BTG1/PLAUR/SLC9A3R1/MAL/ADM/CCL2/TRIO/TFPT/ITGA6/CD40/BAX/FOS/CTSC/CDKN2A/YWHAE/RPL26/FAF1/ITGB1/CAPN2/THBS1/DUSP1/MTCH2/CTSD/BAD/SOX4/CLU/TP53/BARD1/YWHAG/FOSL1/HSF1/HMOX1/SAP18/GRN/GSN/TSPO/CDC34/UBE2…	NK
GO:2001235	positive regulation of apoptotic signaling pathway	105	-0.509372629980709	-1.62169938554501	0.0012563646613643	0.0226836987868457	0.0178406255975263	1296	tags=33%, list=17%, signal=28%	SERINC3/DEDD2/TRAF2/SMAD3/RPL11/SKIL/CYLD/UBB/PPP1CA/NUPR1/MCL1/PLAUR/SLC9A3R1/MAL/BAX/CTSC/YWHAE/RPL26/FAF1/THBS1/BAD/TP53/YWHAG/GSN/PMAIP1/TIMP3/MLLT11/YWHAH/BCL2L1/DDIT3/PEA15/TPD52L1/ATF3/TNFRSF12A/CAV1	NK
GO:0042773	ATP synthesis coupled electron transport	74	0.446324531247884	1.71230524290272	0.00125792354069199	0.0226836987868457	0.0178406255975263	1019	tags=34%, list=13%, signal=30%	CCNB1/NDUFA5/UQCRB/COX7C/NDUFC1/COX7B/UQCRFS1/COX4I1/COX6B1/NDUFA2/NDUFB4/UQCRC2/COX5B/UQCRQ/NDUFB6/NDUFA10/NDUFA7/NDUFA1/NDUFB1/NDUFB5/NDUFS5/NDUFB10/SDHD/NDUFB3/NDUFS8	NK
GO:1905477	positive regulation of protein localization to membrane	73	-0.545325007624828	-1.65965406597882	0.00126750102508581	0.0227634940196305	0.0179033841840319	659	tags=25%, list=9%, signal=23%	CIB1/YWHAE/ITGB1/BAD/MYO1C/TP53/RER1/HRAS/YWHAG/ARF6/ITGA3/CD81/PMAIP1/YWHAH/KIF5B/EPHA2/LGALS3/SQSTM1	NK
GO:2000134	negative regulation of G1/S transition of mitotic cell cycle	74	-0.547362914455261	-1.67432228592913	0.00127699272870304	0.0228411088073281	0.017964427860425	1778	tags=45%, list=23%, signal=35%	CDK4/RBL1/CNOT9/CDKN2B/CDC25C/E2F1/BTN2A2/MUC1/WEE1/E2F8/RB1/CDKN1B/PLK3/CDK2AP2/CCL2/FAM107A/BAX/CDKN2A/RPL26/RPA2/EZH2/CDKN2D/SOX4/TP53/PCNA/CCND1/CDKN1A/GTSE1/PLK2/RGCC/AURKA/CDK1/GADD45A	NK
GO:0040017	positive regulation of locomotion	266	-0.436053053596226	-1.47757348016896	0.00129193961100816	0.0230152790380405	0.0181014119521984	1490	tags=32%, list=20%, signal=26%	ICAM1/CXCL16/BCAR1/SYNE2/SPAG9/GATA2/PDCD6/SWAP70/STX3/LAMC2/IL6R/ITGB1BP1/XBP1/MYADM/RDX/TJP1/NIPBL/MAP4K4/SMAD3/WNK1/SOD2/ARHGEF2/CRK/PTP4A1/SASH1/ETS1/VPS35/VEGFA/TRIP6/CFAP20/MCAM/TMSB4X/MDK/ILK/AKIRIN1/GNAI2/ITGA6/SOX9/MET/CD40/FAM107A/AGO2/CIB1/ITGB1/FAM89B/RRAS2/CREB3/THBS1/HIF1A/SERPINE1/TGFB1/MYO1C/CLDN1/DDRGK1/HRAS/HMOX1/ANXA3/GRN/SPARC/ARF6/PLAU/ITGA3/CLDN4/FBXO5/NFE2L2/SEMA3C/DAB2/HBE…	NK
GO:0007264	small GTPase mediated signal transduction	260	-0.432708533034211	-1.46706259031376	0.00130678705858695	0.0231862860435227	0.0182359081817608	1325	tags=23%, list=17%, signal=20%	TIMP2/ARHGAP11A/RDX/RB1/MAP4K4/KIF14/RASSF1/SIPA1L2/RHOG/NRG1/TAX1BP3/ARHGEF2/CRK/CDC42EP2/ADGRG1/TNFAIP1/FLOT1/ARHGAP21/KPNB1/ITSN1/CCNA2/DYNLT1/CYTH2/TRIO/LRRC59/GDI1/MET/SIPA1/CDKN2A/ARHGDIA/ROCK1/ITGB1/NUP62/RAP1A/RRAS2/RAB18/PPP2CB/ARHGAP5/TP53/GNB1/HRAS/CDC42EP1/SHC1/HMOX1/RABIF/DHCR24/COL3A1/ARF6/ITGA3/CDKN1A/RND3/RHEB/BRK1/PLK2/RAC1/CDC42EP3/CTNNAL1/JUN/RHOC/APOE/SQSTM1	NK
GO:0061180	mammary gland epithelium development	36	-0.648738327610192	-1.78523666532663	0.00133509582467816	0.0234736489737829	0.0184619178152671	787	tags=25%, list=10%, signal=23%	GPX1/KDM5B/BAX/HIF1A/CEBPB/LBH/CCND1/EPHA2/RTN4	NK
GO:0010874	regulation of cholesterol efflux	13	-0.787746322045177	-1.74767342108228	0.00134382230992354	0.0234736489737829	0.0184619178152671	136	tags=38%, list=2%, signal=38%	APOA1/LAMTOR1/NFKBIA/APOE/CAV1	NK
GO:0022411	cellular component disassembly	324	-0.410870234022723	-1.40705912579864	0.00134942454190303	0.0234736489737829	0.0184619178152671	1560	tags=32%, list=20%, signal=27%	TRIOBP/MRPL48/MRPL22/SVIL/MRPL17/MTRF1L/KIF9/PELO/WDR45/SWAP70/MRPL20/CISD2/HSPA2/MID1/MRPS23/MTPN/TIMP2/FUNDC2/RDX/GABARAPL2/MRPS31/DEDD2/LIX1L/MAP4K4/CKAP2/TWF2/CAPG/CTTN/MRPL57/FSCN1/SNAP29/WIPI2/TSG101/PLK3/TOMM7/ARHGEF2/ZFAND1/TMOD3/VAMP8/RB1CC1/MAP1LC3A/MRPL54/PPP1CA/UFM1/MRPS15/KIF2C/FLOT1/ETS1/KPNB1/MRPL9/WDR45B/MRPL14/ASPH/MRPL27/CAMSAP2/ATG12/MRPL41/WDR1/C12orf65/BAX/MRPS18C/CAPN1/AURKA…	NK
GO:0006907	pinocytosis	11	-0.824661506972725	-1.77600607958923	0.00135497712996708	0.0234736489737829	0.0184619178152671	117	tags=36%, list=2%, signal=36%	MAPKAPK2/ACTN4/AXL/CAV1	NK
GO:0036499	PERK-mediated unfolded protein response	18	-0.754404212766644	-1.82482848693892	0.001364463689603	0.0234736489737829	0.0184619178152671	785	tags=50%, list=10%, signal=45%	CCL2/ASNS/NFE2L2/ATF4/CXCL8/HERPUD1/DDIT3/ATF3/PPP1R15A	NK
GO:0140467	integrated stress response signaling	18	-0.754404212766644	-1.82482848693892	0.001364463689603	0.0234736489737829	0.0184619178152671	785	tags=50%, list=10%, signal=45%	CCL2/ASNS/NFE2L2/ATF4/CXCL8/HERPUD1/DDIT3/ATF3/PPP1R15A	NK
GO:0031100	animal organ regeneration	42	-0.617712281540772	-1.73739429354562	0.00136623843920224	0.0234736489737829	0.0184619178152671	544	tags=38%, list=7%, signal=36%	CCNA2/ADM/RAP1A/EZH2/CLDN1/HMOX1/ANXA3/PCNA/CEBPB/CCND1/CDKN1A/TYMS/AXL/AURKA/NNMT/CDK1	NK
GO:0002228	natural killer cell mediated immunity	17	-0.773288893976648	-1.83955052687665	0.00138200679418361	0.0234736489737829	0.0184619178152671	1073	tags=59%, list=14%, signal=51%	CRK/CADM1/MICA/HLA-E/TUBB4B/CEBPG/NECTIN2/TUBB/HLA-A/HLA-B	NK
GO:0042267	natural killer cell mediated cytotoxicity	17	-0.773288893976648	-1.83955052687665	0.00138200679418361	0.0234736489737829	0.0184619178152671	1073	tags=59%, list=14%, signal=51%	CRK/CADM1/MICA/HLA-E/TUBB4B/CEBPG/NECTIN2/TUBB/HLA-A/HLA-B	NK
GO:0050657	nucleic acid transport	140	0.362304599197264	1.54860453776965	0.00138920115760961	0.0234736489737829	0.0184619178152671	1087	tags=26%, list=14%, signal=23%	HNRNPA1/NPM1/HNRNPU/SFPQ/HNRNPA2B1/EIF5A/SRSF7/KHDRBS1/DHX9/PNPT1/U2AF2/SRSF1/THOC7/ABCE1/RRS1/SSB/NMD3/RAN/NCBP2/SRSF3/RANBP2/NUP205/SMG7/SRSF5/IGF2BP1/LRPPRC/NUP88/TPR/NUTF2/NUP37/PABPN1/CKAP5/NUP107/YBX1/ENY2/LTV1/SNUPN	NK
GO:0050658	RNA transport	140	0.362304599197264	1.54860453776965	0.00138920115760961	0.0234736489737829	0.0184619178152671	1087	tags=26%, list=14%, signal=23%	HNRNPA1/NPM1/HNRNPU/SFPQ/HNRNPA2B1/EIF5A/SRSF7/KHDRBS1/DHX9/PNPT1/U2AF2/SRSF1/THOC7/ABCE1/RRS1/SSB/NMD3/RAN/NCBP2/SRSF3/RANBP2/NUP205/SMG7/SRSF5/IGF2BP1/LRPPRC/NUP88/TPR/NUTF2/NUP37/PABPN1/CKAP5/NUP107/YBX1/ENY2/LTV1/SNUPN	NK
GO:1905475	regulation of protein localization to membrane	112	-0.502555753307108	-1.60884675577683	0.00139164829101982	0.0234736489737829	0.0184619178152671	1600	tags=36%, list=21%, signal=29%	STX8/E2F1/EZR/CSK/GBP1/GOPC/BID/STX3/ITGB1BP1/PRKCI/RHOG/TMBIM1/VAMP8/ATP2B4/GDI1/CIB1/YWHAE/ITGB1/RAP1A/BAD/TGFB1/SLC7A11/MYO1C/TP53/RER1/HRAS/YWHAG/ARF6/GSN/ITGA3/CD81/DAB2/PMAIP1/YWHAH/KIF5B/BCL2L1/TMEM59/EPHA2/LGALS3/SQSTM1	NK
GO:0032963	collagen metabolic process	41	-0.625317009634949	-1.76187162320665	0.00139312374421757	0.0234736489737829	0.0184619178152671	575	tags=27%, list=8%, signal=25%	ADAM15/ITGB1/RAP1A/HIF1A/CTSD/TGFB1/ERRFI1/SUCO/CST3/RGCC/VIM	NK
GO:0098771	inorganic ion homeostasis	263	-0.430431776900413	-1.45995055158455	0.00140079894861801	0.0234736489737829	0.0184619178152671	1027	tags=20%, list=13%, signal=18%	ATP2B4/ITPR2/CLIC4/ATP1A1/CYBA/SMDT1/ATP6V1E1/ATP6V1A/RAB7A/SLC9A3R1/ADM/MCUR1/TMCO1/GNAI2/CD40/BAX/STOML2/MAFG/NCS1/YWHAE/STC2/TMBIM6/ARF1/ATP6V0D1/ATP1B3/HIF1A/FKBP1A/GNB1/ATP6V1F/HMOX1/GRN/CAV2/GRINA/ATOX1/ATF4/ATP6V1D/TGM2/B2M/HERPUD1/ATP1B1/ATP6V1G1/DDIT3/CALM2/FTL/ATP6V0E1/CLDN16/EDN1/ATP6V0B/CKB/APOE/CAV1/FTH1	NK
GO:0043534	blood vessel endothelial cell migration	68	-0.556523989385623	-1.68630416992036	0.00140342567106292	0.0234736489737829	0.0184619178152671	1728	tags=43%, list=23%, signal=33%	HSPB1/FGFR1/SRF/JUP/EMP2/APOA1/GATA2/EFNA1/ITGB1BP1/CSNK2B/ATP2B4/ETS1/VEGFA/TMSB4X/GPX1/CD40/CIB1/ITGB1/THBS1/HIF1A/TGFB1/MYH9/HMOX1/NFE2L2/PLK2/RGCC/EPHA2/APOE/GADD45A	NK
GO:0033674	positive regulation of kinase activity	280	-0.421249416565839	-1.43482123968099	0.00141526888288275	0.0234736489737829	0.0184619178152671	1569	tags=27%, list=21%, signal=22%	EEF1A2/TGFB2/EIF2AK2/CSK/MAP2K2/EMP2/SPAG9/IL6R/PSRC1/EFNA1/ITGB1BP1/SNCA/DAXX/TRAF2/MAP4K4/KIF14/CDKN1B/NRG1/INCENP/WNK1/GPRC5A/SNX9/CRK/UBB/UBC/ATP2B4/SASH1/VEGFA/CDC6/ITSN1/OSBPL8/GPRC5C/ILK/PPP2R3C/IGFBP6/BDNF/LMO4/MET/CD40/CENPE/CIB1/AJUBA/DUSP5/SDC4/TNIK/RAP1A/TRAF4/JTB/THBS1/EZH2/BAD/TGFB1/CLU/HRAS/SHC1/TXN/CCND3/EGR1/DBF4/CD81/CCND1/CDKN1A/CKS2/HBEGF/CLSPN/CKS1B/RGCC/AXL/EPHA2/PEA15/CALM2…	NK
GO:0006977	DNA damage response, signal transduction by p53 class mediator resulting in cell cycle arrest	44	-0.609712024339307	-1.73209291588742	0.00142366950320427	0.0234736489737829	0.0184619178152671	703	tags=27%, list=9%, signal=25%	BAX/RPL26/SOX4/TP53/PCNA/CDKN1A/GTSE1/PLK2/RGCC/AURKA/CDK1/GADD45A	NK
GO:0030879	mammary gland development	68	-0.556444554513687	-1.68606347705116	0.00142485160416552	0.0234736489737829	0.0184619178152671	787	tags=22%, list=10%, signal=20%	VEGFA/GPX1/KDM5B/SOX9/BAX/CAPN1/HIF1A/ARHGAP5/CEBPB/LBH/CCND1/EPHA2/RTN4/IGFBP5/CAV1	NK
GO:1903405	protein localization to nuclear body	11	0.796339957586544	1.96701971532679	0.00143785676788598	0.0234736489737829	0.0184619178152671	698	tags=73%, list=9%, signal=66%	CCT6A/CCT5/CCT3/DKC1/CCT4/TCP1/CCT2/CCT8	NK
GO:1904867	protein localization to Cajal body	11	0.796339957586544	1.96701971532679	0.00143785676788598	0.0234736489737829	0.0184619178152671	698	tags=73%, list=9%, signal=66%	CCT6A/CCT5/CCT3/DKC1/CCT4/TCP1/CCT2/CCT8	NK
GO:0006914	autophagy	269	-0.433057213513434	-1.46934972346019	0.00143987299046971	0.0234736489737829	0.0184619178152671	2000	tags=40%, list=26%, signal=31%	ATG4D/PIP4K2A/GABARAPL1/VMP1/TRIM8/DRAM2/VPS26B/CALCOCO2/ATP6V1C1/IFT20/HSPA8/GSK3B/POLDIP2/SNAPIN/VPS41/CPTP/HSPB1/ATG5/TBC1D17/FIS1/ITGB4/GPR137/UBXN6/CHMP4C/DAPL1/EEF1A2/TRIM38/FNBP1L/STUB1/STX12/DAP/UBXN2A/WDR45/PRKAA2/CISD2/SNCA/KEAP1/FUNDC2/XBP1/GABARAPL2/ATG101/LIX1L/CTTN/TOMM5/SNAP29/DYNLL2/WIPI2/TSG101/LAMTOR1/TRAPPC4/PLK3/TOMM7/VAMP8/CSNK2B/RB1CC1/MAP1LC3A/UFM1/VPS25/GAPDH/TOMM20/NUPR1/…	NK
GO:0061919	process utilizing autophagic mechanism	269	-0.433057213513434	-1.46934972346019	0.00143987299046971	0.0234736489737829	0.0184619178152671	2000	tags=40%, list=26%, signal=31%	ATG4D/PIP4K2A/GABARAPL1/VMP1/TRIM8/DRAM2/VPS26B/CALCOCO2/ATP6V1C1/IFT20/HSPA8/GSK3B/POLDIP2/SNAPIN/VPS41/CPTP/HSPB1/ATG5/TBC1D17/FIS1/ITGB4/GPR137/UBXN6/CHMP4C/DAPL1/EEF1A2/TRIM38/FNBP1L/STUB1/STX12/DAP/UBXN2A/WDR45/PRKAA2/CISD2/SNCA/KEAP1/FUNDC2/XBP1/GABARAPL2/ATG101/LIX1L/CTTN/TOMM5/SNAP29/DYNLL2/WIPI2/TSG101/LAMTOR1/TRAPPC4/PLK3/TOMM7/VAMP8/CSNK2B/RB1CC1/MAP1LC3A/UFM1/VPS25/GAPDH/TOMM20/NUPR1/…	NK
GO:0070936	protein K48-linked ubiquitination	46	-0.59969060800506	-1.71639471599872	0.00146444742031169	0.0237865025843274	0.0187079757525112	1885	tags=54%, list=25%, signal=41%	NMI/TTC3/BFAR/RNF6/UBE2E3/UBE2G1/ZNRF1/TRIM38/RNF8/TNFAIP3/RNF126/UBE2D3/UBE2E1/UBE2E2/UBE2G2/RNF5/UBE2A/UBE2R2/UBE2D2/CDC34/RNF115/UBE2B/UBE2T/IFI27/UBE2C	NK
GO:0046718	viral entry into host cell	61	-0.572384465477387	-1.70238708658827	0.00148071272294308	0.0239625963734891	0.0188464727142283	1554	tags=41%, list=20%, signal=33%	TRIM38/PVR/ICAM1/CXADR/IFITM2/CTSB/VAMP8/PTX3/DYNLT1/SIVA1/ITGB1/SLC52A2/SNX3/CLDN1/HSPA1B/CAV2/GSN/SLC1A5/CD81/IFITM3/NECTIN2/AXL/EPHA2/CDK1/CAV1	NK
GO:0010951	negative regulation of endopeptidase activity	97	-0.507087146251484	-1.59989227222599	0.00149936060211448	0.0241564376182976	0.0189989279688358	1003	tags=36%, list=13%, signal=32%	SNCA/TIMP2/TFPI2/SERPINB6/CST1/GAPDH/VEGFA/LAMTOR5/BCL2L12/PLAUR/GPX1/WFDC11/PRDX5/YWHAE/ROCK1/CRIM1/SPINT2/THBS1/SERPINE1/CDKN2D/TIMP1/PCSK1N/CAST/DHCR24/PI3/IFI6/TIMP3/CST3/HERPUD1/CD44/WFDC2/ARL6IP1/CSTB/SERPINE2/CRYAB	NK
GO:0001558	regulation of cell growth	199	-0.441928245913334	-1.48028948614109	0.00150362615324397	0.0241564376182976	0.0189989279688358	1501	tags=32%, list=20%, signal=27%	ING1/ATAD3A/SRF/RNF6/NDEL1/TGFB2/PARP2/CXCL16/BCAR1/PIN1/PSRC1/NRCAM/MTPN/KRT17/RB1/KIF14/TWF2/CTTN/CDKN1B/SMAD3/TSG101/LAMTOR1/CAMK2D/VEGFA/MAD2L2/SERTAD3/G6PD/CYBA/ILK/BTG1/BDNF/GDI1/YY1/SIPA1/FAM107A/CIB1/CDKN2A/SLC25A33/ADAM15/DCBLD2/ADIPOR1/CDKN2D/TGFB1/MACF1/TP53/HSPA1B/IFRD1/PAFAH1B1/SEMA3C/CCDC85B/CDKN1A/HBEGF/SDCBP/MAP1B/IGFBP4/SPP1/RTN4/IGFBP5/SERPINE2/EDN1/CRYAB/FN1/APOE/TNFRSF12A	NK
GO:0010256	endomembrane system organization	221	-0.434699210392282	-1.46258123761014	0.00152764271253884	0.02445335327535	0.019232450778378	1646	tags=29%, list=22%, signal=24%	DMKN/CORO1C/CHMP4C/NDEL1/TGFB2/RTN3/FNBP1L/PACSIN2/GORASP2/MAP2K2/ARL1/UBXN2A/MTSS1/EHD2/WASL/SYNGR1/RNF26/TMED5/TMED4/TSG101/LAMTOR1/SNX9/PLK3/ANKLE2/TOR1AIP2/REEP3/VPS25/FLOT1/GOLPH3/ARHGAP21/BAG5/ESYT2/SEC61A1/CAMSAP2/RAB7A/SLC9A3R1/NDRG1/STX5/RAB29/PLK1/RAB18/SNX3/PLSCR1/TRAM1/PSAP/CLU/CTDNEP1/MYH9/OPTN/DEGS1/ASAP1/RAB10/CAV2/SERP1/CHMP5/GSN/SH3GLB1/PAFAH1B1/ARL6IP1/NECTIN2/RTN4/SERPINE2/CDK1…	NK
GO:0032964	collagen biosynthetic process	22	-0.714375275091329	-1.78826990845872	0.00155516083219749	0.0247238468458203	0.0194451927373788	544	tags=27%, list=7%, signal=25%	RAP1A/TGFB1/ERRFI1/SUCO/RGCC/VIM	NK
GO:0002443	leukocyte mediated immunity	330	-0.406736653381476	-1.39227783572849	0.00155573323294206	0.0247238468458203	0.0194451927373788	1527	tags=35%, list=20%, signal=29%	DGAT1/DYNC1LI1/MGST1/PSMD13/ULBP2/PKM/CBL/PVR/DNAJC3/JUP/RNF8/GNL1/ICAM1/EMP2/PGAM1/GATA2/SWAP70/DNAJC5/ATAD5/PGM1/NPC2/PSMB7/GOLGA7/TIMP2/ATAD3B/SYNGR1/TRAF2/SERPINB6/ARL8A/IRF7/CTSB/PPIE/RHOG/SNAP29/LAMTOR1/TMBIM1/VAMP8/CSNK2B/CRK/RNF168/CADM1/DPP7/PTX3/TUSC2/KPNB1/MAD2L2/SRP14/CYBA/DYNLT1/MICA/RAB7A/PLAUR/WDR1/KMT2E/QSOX1/NEU1/CD40/CAPN1/KCMF1/CTSC/HLA-E/CYB5R3/CNN2/ROCK1/NDUFC2/C1orf35/RAP1A/…	NK
GO:0031570	DNA integrity checkpoint	106	-0.50869413755022	-1.62099434762277	0.0015779690683932	0.0249873381511153	0.0196524274467684	778	tags=22%, list=10%, signal=20%	CDC45/BAX/RAD1/CHEK1/BRCA1/RPL26/PLK1/RPA2/SOX4/TP53/PCNA/CCND1/WAC/CDKN1A/GTSE1/CLSPN/PLK2/RGCC/PEA15/AURKA/CDK1/TOP2A/GADD45A	NK
GO:0120031	plasma membrane bounded cell projection assembly	261	-0.42866354341445	-1.45326629614372	0.00159044590121288	0.0250949642555662	0.0197370748868561	1919	tags=35%, list=25%, signal=27%	HAUS6/DYNC1I2/IFT20/TMEM80/CEP164/CSNK1E/SSNA1/CCDC88A/CNTRL/ATG5/EHD1/AHI1/SRF/ANLN/CORO1C/DEF8/NDEL1/SRGAP2C/AUTS2/FNBP1L/EZR/PCNT/ICAM1/EMP2/SYNE2/RAP1GAP/MTSS1/EHD2/HAUS2/FXR2/WASL/RDX/FXYD5/TWF2/CTTN/RHOG/FSCN1/SNAP29/DYNLL2/CYLD/SPAG1/EMP1/ACTR3/CDC42EP2/GOLPH3/CFAP20/HYLS1/KLF5/SLC9A3R1/AKIRIN1/NEK2/ITGA6/ARL13B/AJUBA/TUBG1/HSPB11/YWHAE/ROCK1/PIP5K1A/TNIK/ITGB1/PLK1/PFN2/ATP6V0D1/WWTR1/TUB…	NK
GO:0030100	regulation of endocytosis	101	-0.505009823500561	-1.60255434560738	0.0016036456312868	0.0252131900321178	0.0198300589206883	980	tags=20%, list=13%, signal=17%	FLOT1/AAK1/VEGFA/ITSN1/ROCK1/ARF1/SERPINE1/AP2S1/CLU/RAB5C/ARF6/CD63/DAB2/B2M/SDCBP/RAC1/AXL/LGALS3/APOE/CAV1	NK
GO:0009991	response to extracellular stimulus	229	-0.434119370192343	-1.46432277345638	0.00164859474635155	0.0258279843595076	0.0203135918540742	1727	tags=34%, list=23%, signal=28%	ATG5/FIS1/FSTL1/IGFBP2/SRF/CDKN2B/SPX/DAPL1/PKM/CBL/EIF2AK2/ICAM1/APOA1/DAP/WDR45/PRKAA2/HAT1/XBP1/GABARAPL2/TBL1XR1/ZFP36/WIPI2/COMT/TXN2/NUAK2/MAP1LC3A/PIM1/G6PD/WDR45B/CYBA/SIRT2/VGF/NENF/ADM/PSPH/SLC38A2/GNAI2/ITGA6/OXCT1/SIPA1/CD40/FAM107A/TNC/FOS/STC2/ASNS/CDKN2D/PCSK1N/TP53/FOSL1/HSF1/GCLM/HMOX1/SPARC/GSN/TSPO/SH3GLB1/NFE2L2/AKR1C3/CCND1/ATF4/NQO1/CDKN1A/PMAIP1/DAD1/TYMS/CST3/UPP1/MAP1LC3B…	NK
GO:0031571	mitotic G1 DNA damage checkpoint	50	-0.594702860872686	-1.70979676044118	0.00168034321480296	0.0261399870528151	0.0205589805487939	703	tags=28%, list=9%, signal=26%	BAX/RPL26/RPA2/SOX4/TP53/PCNA/CCND1/CDKN1A/GTSE1/PLK2/RGCC/AURKA/CDK1/GADD45A	NK
GO:0044819	mitotic G1/S transition checkpoint	50	-0.594702860872686	-1.70979676044118	0.00168034321480296	0.0261399870528151	0.0205589805487939	703	tags=28%, list=9%, signal=26%	BAX/RPL26/RPA2/SOX4/TP53/PCNA/CCND1/CDKN1A/GTSE1/PLK2/RGCC/AURKA/CDK1/GADD45A	NK
GO:0031334	positive regulation of protein-containing complex assembly	138	-0.48015961706222	-1.56341409013849	0.00170690456093193	0.0264600152638501	0.0208106812765884	1515	tags=36%, list=20%, signal=29%	STUB1/SLAIN2/ICAM1/CORO1B/BID/ARPC4/PSRC1/SNCA/WASL/SUMO1/GTF2H5/CTTN/CDKN1B/NRG1/FSCN1/SNX9/ACTR3/CDC42EP2/VEGFA/CLIP1/MET/BAX/AJUBA/ARF1/FAF1/PFN2/RPA2/ARPC1A/ARPC5L/TGFB1/VASP/MYO1C/CLU/TP53/ARPC5/CDC42EP1/HSPA1B/ASAP1/ARPC1B/ARF6/GSN/SH3GLB1/ARPC2/BRK1/MAP1B/RAC1/LGALS3/CDC42EP3/RHOC	NK
GO:1902807	negative regulation of cell cycle G1/S phase transition	75	-0.543716797243278	-1.66323418960355	0.00172418764130208	0.0266344790184356	0.0209478962235486	1778	tags=44%, list=23%, signal=34%	CDK4/RBL1/CNOT9/CDKN2B/CDC25C/E2F1/BTN2A2/MUC1/WEE1/E2F8/RB1/CDKN1B/PLK3/CDK2AP2/CCL2/FAM107A/BAX/CDKN2A/RPL26/RPA2/EZH2/CDKN2D/SOX4/TP53/PCNA/CCND1/CDKN1A/GTSE1/PLK2/RGCC/AURKA/CDK1/GADD45A	NK
GO:0032102	negative regulation of response to external stimulus	148	-0.46894919629977	-1.53151321431662	0.00173368350745357	0.0266426599766801	0.0209543305098809	1554	tags=31%, list=20%, signal=25%	TRIM38/METRNL/TNFAIP3/CORO1B/APOA1/CERS2/RB1/RNF26/MICB/SMAD3/C1QTNF3/TNFRSF1A/PCBP2/CRK/CD9/ETS1/VPS35/ARG2/SIRT2/MICA/MDK/NENF/YTHDF2/PLAUR/GPX1/CCL2/NT5E/ASH1L/NBL1/HLA-E/SHARPIN/PARP14/THBS1/DUSP1/SERPINE1/AJAP1/GRN/PLAU/SEMA3C/PHLDB2/SPP1/HLA-A/SERPINE2/EDN1/HLA-B/APOE	NK
GO:0001944	vasculature development	359	-0.40383034836814	-1.38937977019737	0.00173677819675959	0.0266426599766801	0.0209543305098809	1577	tags=26%, list=21%, signal=22%	PTPN14/PKM/TGFB2/TYMP/CCM2/JUP/ZFP36L1/TEAD2/EMP2/TNFAIP3/HSPG2/GATA2/E2F8/ELK3/PDCD6/IL6R/EFNA1/ITGB1BP1/NRCAM/XBP1/TJP1/IMMP2L/SP100/SHB/SOD2/GJA5/MFGE8/ATP2B4/ADGRG1/CLIC4/JMJD6/SASH1/ETS1/VEGFA/MCAM/KLF5/TIPARP/MDK/ZFAND5/BTG1/ADM/GPX1/CCL2/TNFAIP2/RIC8A/CD40/BAX/MYDGF/AGO2/CIB1/BRCA1/S100A1/ROCK1/ADAM15/ITGB1/RAP1A/AMOTL2/EPC1/THBS1/HIF1A/SERPINE1/LUZP1/SOX4/TGFB1/DDAH1/MYH9/MTDH/FOSL1/SHC1/…	NK
GO:0030031	cell projection assembly	267	-0.426765841441554	-1.44677061794573	0.00176164005233693	0.0268436046650626	0.0211123725904486	1919	tags=35%, list=25%, signal=27%	HAUS6/DYNC1I2/IFT20/TMEM80/CEP164/CSNK1E/SSNA1/CCDC88A/CNTRL/ATG5/EHD1/AHI1/SRF/ANLN/CORO1C/DEF8/NDEL1/SRGAP2C/AUTS2/FNBP1L/EZR/PCNT/ICAM1/EMP2/SYNE2/RAP1GAP/MTSS1/EHD2/HAUS2/FXR2/WASL/RDX/FXYD5/TWF2/CAPG/CTTN/RHOG/FSCN1/SNAP29/DYNLL2/CYLD/SPAG1/EMP1/ACTR3/CDC42EP2/GOLPH3/CFAP20/HYLS1/KLF5/SLC9A3R1/AKIRIN1/NEK2/ITGA6/ARL13B/AJUBA/TUBG1/HSPB11/YWHAE/ROCK1/PIP5K1A/TNIK/ITGB1/PLK1/PFN2/ATP6V0D1/WWTR…	NK
GO:0043269	regulation of ion transport	210	-0.440574932568016	-1.47981969231227	0.00177800203424718	0.0268436046650626	0.0211123725904486	1490	tags=26%, list=20%, signal=21%	ICAM1/GOPC/APOA1/KCNG1/HSPA2/SNCA/SUMO1/FXYD5/NETO2/WNK1/CAMK2D/GJA5/SARAF/VAMP8/ATP2B4/CLIC4/ATP1A1/G6PD/CYBA/TMSB4X/SLC9A3R1/WDR1/CCL2/TMEM109/GNAI2/BAX/CAPN1/S100A1/YWHAE/STC2/TMBIM6/ARF1/ITGB1/ATP1B3/THBS1/SNCG/FKBP1A/TSPO/CEBPB/CD63/ATF4/B2M/YWHAH/KIF5B/ATP1B1/ARL6IP1/VAMP2/CLIC1/LGALS3/CALM2/SERPINE2/EDN1/APOE/CAV1	NK
GO:0007050	cell cycle arrest	137	-0.482612727048068	-1.57038249278774	0.00178097021954171	0.0268436046650626	0.0211123725904486	1789	tags=39%, list=23%, signal=30%	FOXM1/CDK4/PPM1G/CNOT9/CDKN2B/CDC25C/HBP1/E2F1/MUC1/TGFB2/E2F8/PRKAA2/RB1/UHMK1/RASSF1/CDKN1B/SMAD3/SKIL/TSG101/LAMTOR1/PLK3/IRF1/LAMTOR5/ILK/KMT2E/BAX/MLF1/CDKN2A/BRCA1/SLC25A33/RPL26/THBS1/DUSP1/CDKN2D/SOX4/TGFB1/TP53/BARD1/HRAS/PCNA/DHCR24/CCND1/CDKN1A/CXCL8/RHEB/GTSE1/PLK2/RGCC/DDIT3/AURKA/CDK1/PPP1R15A/GADD45A	NK
GO:1905897	regulation of response to endoplasmic reticulum stress	62	-0.57040838222115	-1.69926757259192	0.00178781837568346	0.0268436046650626	0.0211123725904486	1359	tags=35%, list=18%, signal=29%	UBXN1/XBP1/SERINC3/ATF6/NUPR1/UBE2J1/DNAJB9/BAX/UBE2G2/TMBIM6/MANF/CREB3/CLU/DDRGK1/GRINA/NFE2L2/PMAIP1/HERPUD1/BCL2L1/DDIT3/PPP1R15A/CAV1	NK
GO:0010927	cellular component assembly involved in morphogenesis	45	-0.602128696010014	-1.72168010392703	0.00179179674641888	0.0268436046650626	0.0211123725904486	1095	tags=36%, list=14%, signal=31%	TMOD3/CD9/ILK/WDR1/TNNT2/ITGB1/KRT19/CFL2/TPM1/PAFAH1B1/PHLDB2/PMP22/ANKRD1/CSRP1/NECTIN2/EDN1	NK
GO:0045851	pH reduction	27	-0.683160112250644	-1.78101195594119	0.00179560523720968	0.0268436046650626	0.0211123725904486	990	tags=41%, list=13%, signal=36%	CLIC4/ATP6V1E1/ATP6V1A/RAB7A/ATP6V0D1/ATP6V1F/GRN/ATP6V1D/ATP6V1G1/ATP6V0E1/ATP6V0B	NK
GO:0051452	intracellular pH reduction	27	-0.683160112250644	-1.78101195594119	0.00179560523720968	0.0268436046650626	0.0211123725904486	990	tags=41%, list=13%, signal=36%	CLIC4/ATP6V1E1/ATP6V1A/RAB7A/ATP6V0D1/ATP6V1F/GRN/ATP6V1D/ATP6V1G1/ATP6V0E1/ATP6V0B	NK
GO:0071346	cellular response to interferon-gamma	76	-0.51992004164536	-1.59282164637622	0.00179848505678102	0.0268436046650626	0.0211123725904486	1600	tags=42%, list=21%, signal=34%	STX8/TRIM38/GBP1/ICAM1/GBP2/MID1/SUMO1/SP100/IRF7/CAMK2D/ACTR3/CDC42EP2/GAPDH/GBP3/IRF1/CCL2/IRF3/HLA-E/PARP14/MYO1C/TP53/CLDN1/GSN/CCL20/B2M/KIF5B/CD44/HLA-C/VIM/HLA-A/EDN1/HLA-B	NK
GO:0034063	stress granule assembly	19	0.662146170956529	1.88545759460611	0.0018488943185388	0.0275030811424391	0.0216310478309288	557	tags=42%, list=7%, signal=39%	RPS23/CSDE1/G3BP1/DDX3X/UBAP2L/LSM14A/PRKAA1/DYNC1H1	NK
GO:0010466	negative regulation of peptidase activity	101	-0.501445473655223	-1.59124354714742	0.0019100709214917	0.0282707805866788	0.0222348399410609	1359	tags=36%, list=18%, signal=30%	UBXN1/SNCA/TIMP2/TFPI2/SERPINB6/CST1/GAPDH/VEGFA/LAMTOR5/BCL2L12/PLAUR/GPX1/WFDC11/PRDX5/YWHAE/ROCK1/CRIM1/SPINT2/THBS1/SERPINE1/CDKN2D/TIMP1/PCSK1N/CAST/DHCR24/PI3/IFI6/TIMP3/CST3/HERPUD1/CD44/WFDC2/ARL6IP1/CSTB/SERPINE2/CRYAB	NK
GO:0071496	cellular response to external stimulus	159	-0.467716171787468	-1.5374550402936	0.0019133009043497	0.0282707805866788	0.0222348399410609	1662	tags=35%, list=22%, signal=28%	SRF/CDKN2B/DAPL1/CBL/EIF2AK2/GOT1/ICAM1/DAP/WDR45/PRKAA2/MTPN/XBP1/GABARAPL2/WIPI2/COMT/TXN2/TNFRSF1A/NUAK2/MAP1LC3A/PIM1/ATP1A1/WDR45B/CYBA/IRF1/SLC38A2/ITGA6/SOX9/SIPA1/CD40/FAM107A/TNC/FOS/CHEK1/CNN2/ASNS/BAG3/BAD/TP53/FOSL1/HMOX1/SH3GLB1/NFE2L2/AKR1C3/ATF4/CDKN1A/PMAIP1/ANKRD1/UPP1/MAP1LC3B/GLRX2/RAC1/AXL/KLF10/ATF3/JUN/GADD45A	NK
GO:0031345	negative regulation of cell projection organization	89	-0.513937894185024	-1.61382720729694	0.00192071791659477	0.0282857725183857	0.0222466310269451	926	tags=25%, list=12%, signal=22%	MYLIP/BAG5/GDI1/CIB1/RAB29/ARHGDIA/PFN2/ASAP1/DPYSL3/IFRD1/ARF6/ITGA3/PAFAH1B1/SEMA3C/PMP22/B2M/YWHAH/PLK2/VIM/SPP1/RTN4/APOE	NK
GO:0010631	epithelial cell migration	160	-0.465695123099992	-1.5345588971422	0.00194015063316398	0.0283827334348294	0.022322890345327	1728	tags=35%, list=23%, signal=28%	HSPB1/ZNF580/FGFR1/SRF/ANLN/ROCK2/CORO1C/TGFB2/SVBP/JUP/EMP2/BCAR1/CORO1B/APOA1/GATA2/PDCD6/EFNA1/ITGB1BP1/SP100/MAP4K4/RAB13/CSNK2B/ATP2B4/SASH1/ETS1/VEGFA/TMSB4X/GPX1/SOX9/MET/CD40/CIB1/ITGB1/PFN2/ADIPOR1/THBS1/HIF1A/TGFB1/MACF1/MYH9/HMOX1/ANXA3/GRN/SPARC/ARF6/ITGA3/NFE2L2/HBEGF/PLK2/RGCC/EPHA2/RTN4/JUN/EDN1/APOE/GADD45A	NK
GO:0090132	epithelium migration	160	-0.465695123099992	-1.5345588971422	0.00194015063316398	0.0283827334348294	0.022322890345327	1728	tags=35%, list=23%, signal=28%	HSPB1/ZNF580/FGFR1/SRF/ANLN/ROCK2/CORO1C/TGFB2/SVBP/JUP/EMP2/BCAR1/CORO1B/APOA1/GATA2/PDCD6/EFNA1/ITGB1BP1/SP100/MAP4K4/RAB13/CSNK2B/ATP2B4/SASH1/ETS1/VEGFA/TMSB4X/GPX1/SOX9/MET/CD40/CIB1/ITGB1/PFN2/ADIPOR1/THBS1/HIF1A/TGFB1/MACF1/MYH9/HMOX1/ANXA3/GRN/SPARC/ARF6/ITGA3/NFE2L2/HBEGF/PLK2/RGCC/EPHA2/RTN4/JUN/EDN1/APOE/GADD45A	NK
GO:1904357	negative regulation of telomere maintenance via telomere lengthening	15	0.719706108218163	1.9173491810364	0.00196669524447975	0.0286761042577938	0.022553625159033	702	tags=40%, list=9%, signal=36%	HNRNPA1/HNRNPU/HNRNPC/NAT10/DCP2/EXOSC10	NK
GO:0051302	regulation of cell division	86	-0.523731085656689	-1.63307245695069	0.00198168553677676	0.0287364141675385	0.0226010586278727	1613	tags=35%, list=21%, signal=28%	CHMP4C/NCOA3/TGFB2/SVIL/E2F8/PIN1/ASPM/ITGB1BP1/KIF14/INCENP/PLK3/VEGFA/CDC6/SIRT2/MDK/CDK2AP2/CIB1/NUP62/PLK1/ORC6/TGFB1/SH3GLB1/LBH/KIF23/PLK2/BCL2L1/TXNIP/AURKB/AURKA/CALM2	NK
GO:0010035	response to inorganic substance	258	-0.423284773819254	-1.4333714292504	0.00199013702657212	0.0287364141675385	0.0226010586278727	1570	tags=33%, list=21%, signal=27%	KDM6B/EEF1A2/CCS/PEF1/GOT1/ICAM1/TNFAIP3/LONP1/PDCD6/PRKAA2/CYBRD1/SNCA/DAXX/SUMO1/TRAF2/CYB5A/SLC41A1/CDKN1B/UBE2D3/SOD2/CAMK2D/ZFAND1/RAD51/ANXA11/CRK/MAP1LC3A/ATP2B4/PPP1CA/CD9/CLIC4/ETS1/G6PD/CCNA2/KPNA4/CUTA/GPX1/NDRG1/SLC38A2/GDI1/MET/SIPA1/FOSB/ARL13B/FOS/TNNT2/CAPN2/THBS1/EZH2/HIF1A/DUSP1/BAD/PPP2CB/PSAP/CLDN1/FOSL1/HSF1/HMOX1/JUNB/SPARC/PCNA/TXN/GSN/TSPO/NFE2L2/AKR1C3/CCND1/ATF4/NQO1/B2M…	NK
GO:0034329	cell junction assembly	197	-0.445684678668689	-1.48974597600752	0.00199302978375038	0.0287364141675385	0.0226010586278727	1868	tags=35%, list=25%, signal=27%	SNAI1/PCLO/CBFB/ACTN4/CLDN3/ECT2/FLNC/ACTB/PAK2/CD151/ITGB4/SRF/ROCK2/CORO1C/JUP/LAMC2/PDLIM5/ITGB1BP1/SNCA/NRCAM/TJP1/PRKCI/MAP4K4/RAB13/CTTN/SMAD3/NRG1/FSCN1/GJA5/CD9/FLOT1/VPS35/VEGFA/TRIP6/LIMS1/PARD3/ILK/WDR1/BDNF/ITGA6/FAM107A/LSR/RAB29/AJUBA/FBLIM1/ROCK1/PIP5K1A/SDC4/RAP1A/THBS1/VASP/MACF1/MYO1C/CLDN1/MTDH/LIMCH1/ARF6/ACTN1/CLDN4/PHLDB2/MAP1B/RAC1/EPHA2/S100A10/CLDN16/RHOC/FN1/CAV1	NK
GO:0019221	cytokine-mediated signaling pathway	334	-0.402274112702971	-1.37832072290229	0.00199939280343239	0.0287364141675385	0.0226010586278727	1200	tags=25%, list=16%, signal=22%	FSCN1/PSMB5/WNK1/SOD2/CYLD/CAMK2D/TNFRSF1A/CSNK2B/CRK/IFNAR1/UBB/UBC/PITPNA/PIM1/TXLNA/PSMB8/VEGFA/TALDO1/MCL1/ELF1/LIMS1/AIP/AGPAT1/IRF1/PSMD8/TMSB4X/ILK/YTHDF2/PSMB2/CCL2/IRF3/PXDN/CD40/FOS/COMMD7/CIB1/HLA-E/SHARPIN/CNN2/PARP14/ARF1/ITGB1/TRAF4/ADIPOR1/HIF1A/TIMP1/BAD/TGFB1/IL6ST/TP53/IL7R/HSPA1B/SHC1/HMOX1/CREBRF/JUNB/IL32/EGR1/PAFAH1B1/CCND1/CDKN1A/IFITM3/IFI6/CCL20/B2M/CXCL8/CEBPD/ISG15/CD44…	NK
GO:0071219	cellular response to molecule of bacterial origin	71	-0.540315944144682	-1.63746542426539	0.00200335345486688	0.0287364141675385	0.0226010586278727	973	tags=31%, list=13%, signal=27%	SASH1/SIRT2/CCL2/IRF3/CD40/CAPN2/LITAF/SERPINE1/TGFB1/MTDH/HSF1/NFKBIB/CHMP5/HMGB2/TSPO/CEBPB/CXCL8/ANKRD1/NFKBIA/CXCL1/AXL/VIM	NK
GO:0009913	epidermal cell differentiation	97	-0.502547919124429	-1.58557072127338	0.00201637435374227	0.0288295854201727	0.0226743373929594	1669	tags=39%, list=22%, signal=31%	FGFR1/ROCK2/NCOA3/ETV4/TRIOBP/JUP/ZFP36L1/TRIM16/FOSL2/KEAP1/KRT17/ZFP36/SCEL/TSG101/KRT6A/CLIC4/KAZN/SLC9A3R1/PERP/CAPN1/KRT80/MAFG/SHARPIN/ROCK1/PIP5K1A/MAFF/KRT19/EZH2/PSAP/KRT7/ERRFI1/PAFAH1B1/AKR1C3/PI3/KRT10/EPHA2/TXNIP/FLG	NK
GO:0000302	response to reactive oxygen species	128	-0.480714195081875	-1.56079032644399	0.00206197784113418	0.0293865100068735	0.0231123560393342	1169	tags=28%, list=15%, signal=24%	SOD2/PLK3/CRK/MAP1LC3A/ETS1/CCNA2/KPNA4/GPX1/MET/FOS/PRDX5/CAPN2/EZH2/DUSP1/BAD/PPP2CB/PSAP/FOSL1/HSF1/HMOX1/TPM1/PCNA/TXN/NFE2L2/AKR1C3/NQO1/CST3/GLRX2/AXL/TXNIP/OSER1/CDK1/JUN/EDN1/CRYAB/APOE	NK
GO:0071222	cellular response to lipopolysaccharide	69	-0.547433601981362	-1.6622248291066	0.00210558694658791	0.0297189895834514	0.0233738497093167	785	tags=29%, list=10%, signal=26%	CCL2/IRF3/CD40/CAPN2/LITAF/SERPINE1/TGFB1/MTDH/HSF1/NFKBIB/CHMP5/HMGB2/TSPO/CEBPB/CXCL8/ANKRD1/NFKBIA/CXCL1/AXL/VIM	NK
GO:0042542	response to hydrogen peroxide	84	-0.531175082388513	-1.64984539846829	0.00211094261143648	0.0297189895834514	0.0233738497093167	1073	tags=32%, list=14%, signal=28%	CRK/MAP1LC3A/ETS1/KPNA4/GPX1/MET/CAPN2/EZH2/DUSP1/BAD/PPP2CB/PSAP/FOSL1/HSF1/HMOX1/PCNA/TXN/NFE2L2/NQO1/CST3/GLRX2/AXL/TXNIP/OSER1/CDK1/JUN/CRYAB	NK
GO:1902235	regulation of endoplasmic reticulum stress-induced intrinsic apoptotic signaling pathway	21	-0.717210431636275	-1.7840859163813	0.00211219048603953	0.0297189895834514	0.0233738497093167	576	tags=43%, list=8%, signal=40%	XBP1/SERINC3/TMBIM6/CREB3/GRINA/PMAIP1/HERPUD1/BCL2L1/DDIT3	NK
GO:0045637	regulation of myeloid cell differentiation	104	-0.504347204605794	-1.6067650889271	0.00211221428909093	0.0297189895834514	0.0233738497093167	775	tags=20%, list=10%, signal=18%	KMT2E/FOS/CIB1/EIF6/THBS1/HIF1A/TGFB1/GNAS/HSPA1B/KMT2A/HMGB2/CEBPB/B2M/ISG15/HAX1/NFKBIA/LGALS3/KLF10/PITHD1/JUN/MYL9	NK
GO:1903793	positive regulation of anion transport	19	-0.727133392542722	-1.76447004042539	0.00213926985124517	0.0299372399732381	0.0235455026450785	551	tags=32%, list=7%, signal=29%	ITGB1/CEBPB/ATF4/ARL6IP1/EDN1/APOE	NK
GO:0030004	cellular monovalent inorganic cation homeostasis	44	-0.600041049629632	-1.70461924616193	0.00214127836838914	0.0299372399732381	0.0235455026450785	990	tags=34%, list=13%, signal=30%	CLIC4/ATP1A1/ATP6V1E1/ATP6V1A/RAB7A/MAFG/ATP6V0D1/ATP1B3/ATP6V1F/GRN/ATP6V1D/ATP1B1/ATP6V1G1/ATP6V0E1/ATP6V0B	NK
GO:0043161	proteasome-mediated ubiquitin-dependent protein catabolic process	255	-0.433968055495412	-1.46806712126477	0.00218413952020416	0.0302551646335337	0.0237955489398144	1430	tags=30%, list=19%, signal=25%	RNF126/UBXN2A/RYBP/PSMB7/UBXN1/KLHL42/KEAP1/SUMO1/TBL1XR1/KIF14/DERL1/UBE2D3/FBXW5/PSMB5/RPL11/PLK3/SEC61B/ANAPC16/PCBP2/UBE2E1/RAD23A/UBB/UBC/TNFAIP1/SPSB3/UBXN4/UBE2W/PSMB8/RHBDD2/UBXN11/BAG5/UBE2J1/DNAJB9/SIRT2/SUMO2/PSMD8/PSMB2/RNF19A/UBE2G2/SPSB1/DDA1/RNF5/SHARPIN/FAF1/PLK1/UBE2A/CAMLG/WWTR1/PPP2CB/CLU/ZFAND2A/DDRGK1/HSPA1B/CCNF/TMUB1/UCHL1/CDC34/AUP1/FBXO5/NFE2L2/DAB2/WAC/UBE2B/HERPUD1/BUB3…	NK
GO:0032496	response to lipopolysaccharide	112	-0.498366517941619	-1.59543563137401	0.00218456258897629	0.0302551646335337	0.0237955489398144	863	tags=26%, list=11%, signal=23%	NFKB2/ADM/CCL2/IRF3/CD40/FOS/CAPN2/LITAF/AKIRIN2/SERPINE1/TGFB1/CLDN1/MTDH/HSF1/SPARC/NFKBIB/CHMP5/HMGB2/TSPO/CEBPB/GNG12/LOXL1/CXCL8/ANKRD1/NFKBIA/CXCL1/AXL/VIM/EDN1	NK
GO:0051047	positive regulation of secretion	111	-0.490341311215522	-1.56867209914474	0.00218456258897629	0.0302551646335337	0.0237955489398144	1147	tags=29%, list=15%, signal=25%	TSG101/C1QTNF3/VAMP8/CADM1/GAPDH/GOLPH3/VPS35/ITSN1/CYBA/RAB7A/IRF3/GNAI2/OXCT1/NCS1/HLA-E/SDC4/ARF1/HIF1A/BAD/SOX4/TGFB1/MPC2/SERP1/ARF6/ANKRD1/KIF5B/SDCBP/RAC1/RGCC/SPP1/SYTL2/EDN1	NK
GO:0001910	regulation of leukocyte mediated cytotoxicity	15	-0.755018210039001	-1.74321707366051	0.00219681184986932	0.0303297336022584	0.0238541970934824	1527	tags=73%, list=20%, signal=59%	PVR/ICAM1/CRK/CADM1/MICA/HLA-E/IL7R/B2M/NECTIN2/HLA-A/HLA-B	NK
GO:0007017	microtubule-based process	414	-0.395925477783439	-1.36979146351289	0.00220581082616289	0.0303591035202107	0.0238772963999465	1659	tags=31%, list=22%, signal=25%	NDC80/CEP85/PPP1R12A/DYNC1LI1/ROCK2/CEP350/STAG1/CHMP4C/NDEL1/SRGAP2C/EZR/WEE1/SLAIN2/PCNT/KIF9/CEP295/SYNE2/ATF5/SKA3/TACC1/ASPM/HAUS2/PRKAA2/PSRC1/MID1/KLHL42/TACC3/SNCA/RAE1/CKAP2/KIF14/ARL8A/RASSF1/CDKN1B/FBXW5/DYNLL2/INCENP/CYLD/LCA5/SPAG1/PLK3/SMC3/ARHGEF2/ACTR3/UBB/ATP2B4/GAPDH/KIF2C/CHORDC1/KIF11/ARHGAP21/KPNB1/TTK/CFAP20/PARD3/CLIP1/DYNLT1/CAMSAP2/CDK2AP2/SLC9A3R1/PPP2R3C/ASH1L/STIL/NEK2…	NK
GO:0052126	movement in host environment	81	-0.524610064426661	-1.61575196514801	0.00229628291421721	0.0313684989995883	0.0246711813389342	1613	tags=40%, list=21%, signal=31%	CHMP4C/CBL/TRIM38/PVR/ICAM1/CXADR/IFITM2/CTSB/TSG101/KRT6A/VAMP8/PTX3/DYNLT1/RAB7A/MET/SIVA1/ITGB1/SLC52A2/SNX3/CLDN1/HSPA1B/CAV2/GSN/SLC1A5/CD81/IFITM3/CXCL8/NECTIN2/AXL/EPHA2/CDK1/CAV1	NK
GO:1990000	amyloid fibril formation	10	-0.815958848074534	-1.70675786893007	0.00229983933450767	0.0313684989995883	0.0246711813389342	459	tags=60%, list=6%, signal=56%	FKBP1A/CLU/GSN/B2M/CRYAB/APOE	NK
GO:0042119	neutrophil activation	252	-0.415458918704208	-1.40507427678564	0.00230045126207936	0.0313684989995883	0.0246711813389342	1406	tags=31%, list=18%, signal=26%	DNAJC5/PGM1/NPC2/PSMB7/GOLGA7/TIMP2/ATAD3B/SYNGR1/SERPINB6/ARL8A/CTSB/PPIE/RHOG/SNAP29/LAMTOR1/TMBIM1/VAMP8/CSNK2B/DPP7/PTX3/KPNB1/SRP14/CYBA/DYNLT1/RAB7A/PLAUR/KMT2E/QSOX1/NEU1/CAPN1/KCMF1/CTSC/CYB5R3/CNN2/ROCK1/NDUFC2/C1orf35/RAP1A/RAB18/CTSD/PDXK/TUBB4B/PSAP/CAP1/ARPC5/HSPA1B/DEGS1/YPEL5/ANXA3/GRN/PNP/RAB5C/RAB10/DYNLL1/TRAPPC1/PLAU/GSN/CD63/ATP6V1D/B2M/CXCL8/CST3/CD44/HLA-C/SDCBP/CD59/RAC1/CX…	NK
GO:0043154	negative regulation of cysteine-type endopeptidase activity involved in apoptotic process	47	-0.591585533309566	-1.69860240311303	0.00231759002940858	0.0314636627278599	0.0247460271770188	955	tags=32%, list=13%, signal=28%	VEGFA/LAMTOR5/BCL2L12/PLAUR/GPX1/PRDX5/YWHAE/THBS1/CDKN2D/DHCR24/IFI6/HERPUD1/CD44/ARL6IP1/CRYAB	NK
GO:0044770	cell cycle phase transition	405	-0.391083177708276	-1.3517145527743	0.0023216736191223	0.0314636627278599	0.0247460271770188	1919	tags=35%, list=25%, signal=28%	HAUS6/DYNC1I2/CACUL1/CEP164/CDC27/PSMF1/PSMB9/TMEM14B/RPA1/CSNK1E/MCM3/SSNA1/FOXM1/FBXL6/CDK4/CNTRL/POLE3/DONSON/NES/CDT1/RBL1/CNOT9/NDC80/ANLN/PPP1R12A/DYNC1LI1/CDKN2B/CDC25C/CHMP4C/PSMD13/POLE/E2F1/BTN2A2/MUC1/WEE1/ZFP36L1/PCNT/ATF5/BID/E2F8/HAUS2/ATAD5/HSPA2/PSMB7/TACC3/TOPBP1/MELK/MEPCE/RDX/RB1/TPRA1/KIF14/CDKN1B/PSMB5/POLA2/PLK3/TMOD3/ANAPC16/UBE2E1/ATP2B4/PPP6C/PKMYT1/PSMB8/MAD2L2/TTK/GMNN/…	NK
GO:0009725	response to hormone	429	-0.394136689852115	-1.36446519799559	0.00235645606416873	0.0318373788730808	0.02503995322009	1332	tags=24%, list=17%, signal=21%	STRN3/TIMP2/KBTBD2/XBP1/DAXX/RDX/ZFP36/PRKCI/RWDD1/CTSB/RAB13/CDKN1B/COMT/TXN2/LEPROT/CSNK2B/CRK/UFM1/NR3C1/SRSF4/ATP1A1/CDC6/GSTM3/OSBPL8/CCNA2/CYBA/ATP6V1E1/ATP6V1A/VGF/MDK/ADM/WBP2/CITED2/GNAI2/YY1/OXCT1/FOSB/FAM107A/TNC/FOS/EIF6/BRCA1/SLC25A33/STC2/ROCK1/PHIP/KRT19/ATP6V0D1/ASNS/ADIPOR1/THBS1/DUSP1/TIMP1/BAD/TGFB1/MYO1C/CLDN1/DDRGK1/GNB1/ATP6V1F/YWHAG/FOSL1/HSF1/SHC1/GCLM/HMOX1/ERRFI1/CREBRF/…	NK
GO:0070198	protein localization to chromosome, telomeric region	22	0.617717484216098	1.82504675521823	0.00239233112320366	0.0321274002650415	0.025268053721594	814	tags=45%, list=11%, signal=41%	CCT6A/XRCC5/CCT5/CCT3/DKC1/CCT4/TCP1/CCT2/CCT8/ATM	NK
GO:1903364	positive regulation of cellular protein catabolic process	86	-0.520427656406688	-1.62277186668709	0.00239812616238632	0.0321274002650415	0.025268053721594	1543	tags=35%, list=20%, signal=28%	EZR/STUB1/TNFAIP3/KEAP1/RDX/SUMO1/PLK3/RAD23A/NUPR1/VPS35/SIRT2/SUMO2/RNF19A/CTSC/DDA1/FAF1/PLK1/PTTG1IP/CLU/ZFAND2A/DDRGK1/HSPA1B/CD81/NFE2L2/DAB2/HERPUD1/PLK2/AURKA/APOE/CAV1	NK
GO:0071900	regulation of protein serine/threonine kinase activity	259	-0.422516595503085	-1.43231534454907	0.00239973791024529	0.0321274002650415	0.025268053721594	1309	tags=24%, list=17%, signal=20%	DAXX/CNPPD1/RB1/TRAF2/DNAJA1/CDKN1B/NRG1/INCENP/TSG101/CRK/UBB/UBC/ATP2B4/CHORDC1/PKMYT1/SASH1/VEGFA/RGS3/CDC6/CCNA2/ILK/IGFBP6/CD40/CIB1/AJUBA/CCNE2/CDKN2A/DUSP5/TNIK/NUP62/PLK1/THBS1/EZH2/DUSP1/CDKN2D/CCNL1/TGFB1/HRAS/YWHAG/SHC1/CCNF/UCHL1/CCND3/DBF4/CD81/CCND1/CDKN1A/CKS2/CKS1B/DUSP14/RGCC/PEA15/CALM2/TPD52L1/CDK1/SERTAD1/EDN1/GADD45B/APOE/CAV1/GADD45A	NK
GO:0016236	macroautophagy	165	-0.469664980035192	-1.55274086156668	0.00244425406363774	0.032624514964204	0.0256590321643128	1427	tags=32%, list=19%, signal=27%	UBXN2A/WDR45/PRKAA2/GABARAPL2/ATG101/LIX1L/TOMM5/SNAP29/DYNLL2/WIPI2/TSG101/LAMTOR1/TOMM7/VAMP8/CSNK2B/RB1CC1/MAP1LC3A/UFM1/VPS25/GAPDH/TOMM20/NUPR1/VPS35/WDR45B/LAMTOR5/ATP6V1E1/ATP6V1A/ATG12/RAB7A/QSOX1/CAPN1/RNF5/ATP6V0D1/HIF1A/BAG3/TP53/ATG3/DDRGK1/OPTN/HMOX1/EMC6/DYNLL1/UCHL1/SH3GLB1/AUP1/WAC/ATP6V1D/RHEB/MAP1LC3B/ATP6V1G1/ATP6V0E1/ATP6V0B/SQSTM1	NK
GO:0099177	regulation of trans-synaptic signaling	164	-0.459123543336085	-1.51469163266277	0.00245462205542411	0.032664217592963	0.0256902581006817	830	tags=16%, list=11%, signal=14%	VGF/DLGAP4/CCL2/BDNF/GNAI2/FAM107A/RNF19A/NCS1/ARF1/ITGB1/RAP1A/PFN2/SNCG/SLC7A11/HRAS/YWHAG/ATF4/YWHAH/KIF5B/PLK2/MAP1B/VAMP2/SERPINE2/EDN1/APOE/SQSTM1	NK
GO:0007568	aging	156	-0.462364403691644	-1.51805417461974	0.002470340019493	0.0327129701228318	0.0257286017429815	913	tags=25%, list=12%, signal=22%	LIMS1/ARG2/NFKB2/BCL2L12/ILK/ADM/MORC3/FOS/CTSC/CHEK1/CDKN2A/NUP62/LITAF/SERPINE1/TIMP1/TP53/CLDN1/HRAS/GCLM/GPX4/SERP1/GSN/TSPO/FBXO5/NFE2L2/NQO1/CDKN1A/B2M/TYMS/GLRX2/PLK2/HMGA1/AURKB/IGFBP5/JUND/CDK1/JUN/EDN1/CRYAB	NK
GO:0043113	receptor clustering	26	-0.680394485156698	-1.75496597346249	0.00247614726870229	0.0327129701228318	0.0257286017429815	455	tags=19%, list=6%, signal=18%	SLC7A11/RER1/GSN/CD81/APOE	NK
GO:1905517	macrophage migration	19	-0.72149100135174	-1.75077815071856	0.00248049909260947	0.0327129701228318	0.0257286017429815	994	tags=42%, list=13%, signal=37%	CD9/MDK/CCL2/AKIRIN1/THBS1/CKLF/CD81/LGALS3	NK
GO:0030216	keratinocyte differentiation	76	-0.511225297422599	-1.56618451816725	0.0025578076818097	0.0333733029814372	0.026247950523391	1641	tags=39%, list=22%, signal=31%	ROCK2/NCOA3/ETV4/JUP/ZFP36L1/TRIM16/FOSL2/KRT17/ZFP36/SCEL/TSG101/KRT6A/CLIC4/KAZN/PERP/CAPN1/KRT80/SHARPIN/ROCK1/PIP5K1A/KRT19/PSAP/KRT7/ERRFI1/AKR1C3/PI3/KRT10/EPHA2/TXNIP/FLG	NK
GO:0055080	cation homeostasis	258	-0.419692975652217	-1.42120850445202	0.0025587323258157	0.0333733029814372	0.026247950523391	1027	tags=19%, list=13%, signal=17%	ATP2B4/ITPR2/CLIC4/ATP1A1/CYBA/SMDT1/ATP6V1E1/ATP6V1A/RAB7A/ADM/MCUR1/TMCO1/GNAI2/CD40/BAX/STOML2/MAFG/NCS1/YWHAE/STC2/TMBIM6/ARF1/ATP6V0D1/ATP1B3/HIF1A/FKBP1A/GNB1/ATP6V1F/HMOX1/GRN/CAV2/GRINA/ATOX1/ATF4/ATP6V1D/TGM2/B2M/HERPUD1/ATP1B1/ATP6V1G1/DDIT3/CALM2/FTL/ATP6V0E1/CLDN16/EDN1/ATP6V0B/APOE/CAV1/FTH1	NK
GO:0051052	regulation of DNA metabolic process	194	0.3214767747231	1.47630477695674	0.00256756302782495	0.0333733029814372	0.026247950523391	554	tags=20%, list=7%, signal=19%	HNRNPA1/NPM1/HSP90AB1/GTF2I/HMGB1/HNRNPU/HNRNPA2B1/HNRNPC/KDM1A/HNRNPD/MSH6/CCT6A/HMGA2/XRCC5/CCT5/UBE2V1/DHX9/TFRC/CCT3/FUS/PRKDC/NAT10/TP53BP1/CTNNB1/TRIP12/AIFM1/XRCC1/NBN/DKC1/CCT4/HSP90AA1/UBR5/TCP1/DCP2/TRIM28/CCT2/WT1/DHX36	NK
GO:2000377	regulation of reactive oxygen species metabolic process	84	-0.527114264414593	-1.63723237863656	0.00257073821346613	0.0333733029814372	0.026247950523391	1027	tags=33%, list=13%, signal=29%	ATP2B4/PTX3/TUSC2/G6PD/CYBA/ARG2/SIRT2/GNAI2/EIF6/BRCA1/SLC25A33/THBS1/HIF1A/TGFB1/DDAH1/CLU/TP53/TSPO/NFE2L2/AKR1C3/DDAH2/CDKN1A/ARF4/RAC1/EDN1/CRYAB/CAV1/GADD45A	NK
GO:1902373	negative regulation of mRNA catabolic process	26	0.589672668648455	1.80594593941358	0.00257318416679705	0.0333733029814372	0.026247950523391	591	tags=35%, list=8%, signal=32%	HNRNPU/HNRNPC/HNRNPD/DHX9/FUS/SYNCRIP/PABPC1/THRAP3/IGF2BP1	NK
GO:0048645	animal organ formation	36	0.528259769203161	1.77336699907393	0.00258337087198611	0.0333733029814372	0.026247950523391	553	tags=19%, list=7%, signal=18%	SULF1/PAX8/SPRY1/BMP7/CTNNB1/SOX17/WT1	NK
GO:0016050	vesicle organization	167	-0.45271605345181	-1.50116701031482	0.002589744357007	0.0333733029814372	0.026247950523391	1627	tags=28%, list=21%, signal=23%	CORO1C/CHMP4C/STX8/FNBP1L/PEF1/STX12/EEA1/PDCD6/STX3/TAPBP/SNCA/WASL/RNF26/PRKCI/RAB13/SNAP29/TSG101/LAMTOR1/TRAPPC4/VAMP8/SAR1B/VPS25/PPP6C/GOLPH3/SAMD9/RAB7A/CTSC/STX5/RAB29/SDC4/ARF1/SNX3/CAV2/TRAPPC1/CHMP5/PAFAH1B1/FBXO5/KIF5B/SDCBP/CD59/NECTIN2/VAMP2/RAB32/S100A10/SERPINE2/SQSTM1/CAV1	NK
GO:0072413	signal transduction involved in mitotic cell cycle checkpoint	45	-0.594467110920167	-1.69977316160533	0.00262547247750646	0.0333733029814372	0.026247950523391	703	tags=27%, list=9%, signal=24%	BAX/RPL26/SOX4/TP53/PCNA/CDKN1A/GTSE1/PLK2/RGCC/AURKA/CDK1/GADD45A	NK
GO:0072431	signal transduction involved in mitotic G1 DNA damage checkpoint	45	-0.594467110920167	-1.69977316160533	0.00262547247750646	0.0333733029814372	0.026247950523391	703	tags=27%, list=9%, signal=24%	BAX/RPL26/SOX4/TP53/PCNA/CDKN1A/GTSE1/PLK2/RGCC/AURKA/CDK1/GADD45A	NK
GO:1902400	intracellular signal transduction involved in G1 DNA damage checkpoint	45	-0.594467110920167	-1.69977316160533	0.00262547247750646	0.0333733029814372	0.026247950523391	703	tags=27%, list=9%, signal=24%	BAX/RPL26/SOX4/TP53/PCNA/CDKN1A/GTSE1/PLK2/RGCC/AURKA/CDK1/GADD45A	NK
GO:1902402	signal transduction involved in mitotic DNA damage checkpoint	45	-0.594467110920167	-1.69977316160533	0.00262547247750646	0.0333733029814372	0.026247950523391	703	tags=27%, list=9%, signal=24%	BAX/RPL26/SOX4/TP53/PCNA/CDKN1A/GTSE1/PLK2/RGCC/AURKA/CDK1/GADD45A	NK
GO:1902403	signal transduction involved in mitotic DNA integrity checkpoint	45	-0.594467110920167	-1.69977316160533	0.00262547247750646	0.0333733029814372	0.026247950523391	703	tags=27%, list=9%, signal=24%	BAX/RPL26/SOX4/TP53/PCNA/CDKN1A/GTSE1/PLK2/RGCC/AURKA/CDK1/GADD45A	NK
GO:0050777	negative regulation of immune response	44	-0.593825074461789	-1.68696066945071	0.00262877080976463	0.0333733029814372	0.026247950523391	1758	tags=50%, list=23%, signal=39%	RC3H1/A2M/TGFB2/TNFAIP3/APOA1/RC3H2/CRK/ARG2/MICA/YTHDF2/GPX1/HLA-E/PARP14/TGFB1/IL7R/HMOX1/GRN/COL3A1/CD59/LGALS3/HLA-A/HLA-B	NK
GO:0032273	positive regulation of protein polymerization	77	-0.5347971774837	-1.63756032323467	0.00269695315600962	0.0339309664795873	0.0266865503202492	1513	tags=39%, list=20%, signal=32%	SLAIN2/ICAM1/CORO1B/ARPC4/PSRC1/WASL/CTTN/CDKN1B/SNX9/ACTR3/CDC42EP2/CLIP1/MET/ARF1/PFN2/ARPC1A/ARPC5L/VASP/MYO1C/ARPC5/CDC42EP1/HSPA1B/ARPC1B/ARF6/GSN/ARPC2/BRK1/MAP1B/RAC1/CDC42EP3	NK
GO:1902532	negative regulation of intracellular signal transduction	260	-0.423412913227587	-1.43554655808659	0.00270206119765008	0.0339309664795873	0.0266865503202492	1574	tags=31%, list=21%, signal=25%	RCAN1/BTN2A2/MUC1/TGFB2/EZR/CSK/GBP1/PHLDA3/TNFAIP3/BID/PIN1/PDCD6/RRN3/ATAD5/PRKAA2/EFNA1/ITGB1BP1/ARRDC3/TIMP2/XBP1/MYADM/DNAJA1/SOD2/CYLD/C1QTNF3/CARD19/ARHGEF2/IVNS1ABP/ATP2B4/TNFAIP1/MCL1/RGS3/BAG5/BCL2L12/TMSB4X/PLAUR/SLC9A3R1/GPX1/ASH1L/GNAI2/MET/CIB1/AJUBA/DUSP5/TMBIM6/ITGB1/NUP62/LITAF/ADIPOR1/CREB3/THBS1/HIF1A/DUSP1/CDKN2D/PTTG1IP/PPP2CB/CLU/CAMK2N1/OPTN/ERRFI1/GRINA/UCHL1/CDC34/ITGA3/P…	NK
GO:0030003	cellular cation homeostasis	230	-0.433071636048041	-1.46139507727172	0.00270758688517084	0.0339309664795873	0.0266865503202492	1027	tags=21%, list=13%, signal=19%	ATP2B4/ITPR2/CLIC4/ATP1A1/CYBA/SMDT1/ATP6V1E1/ATP6V1A/RAB7A/ADM/MCUR1/TMCO1/CD40/BAX/STOML2/MAFG/NCS1/YWHAE/STC2/TMBIM6/ARF1/ATP6V0D1/ATP1B3/HIF1A/FKBP1A/GNB1/ATP6V1F/HMOX1/GRN/CAV2/GRINA/ATOX1/ATF4/ATP6V1D/TGM2/HERPUD1/ATP1B1/ATP6V1G1/DDIT3/CALM2/FTL/ATP6V0E1/CLDN16/EDN1/ATP6V0B/APOE/CAV1/FTH1	NK
GO:0010714	positive regulation of collagen metabolic process	12	-0.810113030603657	-1.77280722971311	0.0027153500737243	0.0339309664795873	0.0266865503202492	466	tags=33%, list=6%, signal=31%	TGFB1/SUCO/RGCC/VIM	NK
GO:0032967	positive regulation of collagen biosynthetic process	12	-0.810113030603657	-1.77280722971311	0.0027153500737243	0.0339309664795873	0.0266865503202492	466	tags=33%, list=6%, signal=31%	TGFB1/SUCO/RGCC/VIM	NK
GO:0051606	detection of stimulus	72	-0.53736410185929	-1.63269351590785	0.00271877821045132	0.0339309664795873	0.0266865503202492	1185	tags=29%, list=16%, signal=25%	CST1/TMEM120A/RFC3/UBB/UBC/CADM1/POLD2/RFC2/RPA2/SOX4/GNB1/RFC4/POLD3/PCNA/TSPO/UBE2B/USP1/HLA-A/CALM2/SERPINE2/HLA-B	NK
GO:0030833	regulation of actin filament polymerization	93	-0.508530420013258	-1.59825100819856	0.00274871303963578	0.0342079273496081	0.0269043787808382	1560	tags=37%, list=20%, signal=29%	TRIOBP/SVIL/ICAM1/CORO1B/ARPC4/MTPN/WASL/MYADM/RDX/TWF2/CAPG/CTTN/SNX9/TMOD3/ACTR3/CDC42EP2/TMSB4X/ARF1/PFN2/ARPC1A/ARPC5L/VASP/MYO1C/ARPC5/CDC42EP1/ARPC1B/ARF6/GSN/ARPC2/BRK1/HAX1/TMSB10/CDC42EP3/COTL1	NK
GO:0051046	regulation of secretion	224	-0.434347370279666	-1.46342959083148	0.00275672958787214	0.0342113239303908	0.0269070501761264	1363	tags=26%, list=18%, signal=22%	DPH3/SNCA/XBP1/TRAF2/RAB13/NRG1/COMT/TSG101/C1QTNF3/GJA5/TNFRSF1A/VAMP8/CADM1/GAPDH/ITPR2/GOLPH3/VPS35/ITSN1/CYBA/RAB7A/SLC9A3R1/IRF3/GNAI2/KDM5B/OXCT1/CD40/SLC25A4/NCS1/HLA-E/MIDN/TMBIM6/SDC4/ARF1/RAP1A/PFN2/HIF1A/SNCG/BAD/SOX4/TGFB1/GNAS/HMOX1/MPC2/RAB10/PIM3/SERP1/ARF6/DNAJC1/ANKRD1/KIF5B/SDCBP/RAC1/RGCC/VAMP2/SPP1/SYTL2/EDN1/APOE	NK
GO:0070200	establishment of protein localization to telomere	16	0.690633289517969	1.89391100708242	0.00277684900592937	0.0343644787344424	0.0270275057307175	814	tags=56%, list=11%, signal=50%	CCT6A/CCT5/CCT3/DKC1/CCT4/TCP1/CCT2/CCT8/ATM	NK
GO:0007143	female meiotic nuclear division	20	-0.71144242732738	-1.74173481095204	0.00280254351937977	0.0345855789626252	0.027201400051375	1048	tags=50%, list=14%, signal=43%	NCAPH/UBB/TTK/RAD51C/MASTL/PLK1/HSF1/FBXO5/AURKA/TOP2A	NK
GO:0051272	positive regulation of cellular component movement	269	-0.423119843757347	-1.43563253541346	0.0028183084089261	0.0346832494446672	0.0272782174398624	1490	tags=30%, list=20%, signal=25%	ICAM1/CXCL16/BCAR1/SYNE2/SPAG9/GATA2/PDCD6/SWAP70/LAMC2/IL6R/ITGB1BP1/XBP1/MYADM/RDX/TJP1/NIPBL/MAP4K4/SMAD3/WNK1/SOD2/ARHGEF2/CRK/PTP4A1/SASH1/ETS1/VEGFA/TRIP6/CFAP20/MCAM/TMSB4X/MDK/ILK/AKIRIN1/GNAI2/ITGA6/SOX9/MET/CD40/FAM107A/AGO2/CIB1/ITGB1/FAM89B/RRAS2/CREB3/THBS1/HIF1A/SERPINE1/TGFB1/MYO1C/CLDN1/DDRGK1/HRAS/HMOX1/ANXA3/GRN/SPARC/ARF6/PLAU/ITGA3/CLDN4/FBXO5/NFE2L2/SEMA3C/DAB2/HBEGF/CCL20/CX…	NK
GO:0033599	regulation of mammary gland epithelial cell proliferation	13	-0.766821763248993	-1.70125074130255	0.00283828795096594	0.0348321004649098	0.0273952880881245	787	tags=38%, list=10%, signal=35%	GPX1/KDM5B/BAX/CCND1/RTN4	NK
GO:0010324	membrane invagination	32	-0.628001567896961	-1.67636305921183	0.00285470881933513	0.0348594187026486	0.0274167737574618	1657	tags=41%, list=22%, signal=32%	GULP1/FNBP1L/GATA2/RHOG/SNX9/MFGE8/ARF1/THBS1/SNX3/MYH9/GSN/RAC1/AURKB	NK
GO:0003012	muscle system process	181	-0.448445640775104	-1.49469180926093	0.00287109670378632	0.0348594187026486	0.0274167737574618	1126	tags=20%, list=15%, signal=18%	CAMK2D/TMOD3/GJA5/TNFRSF1A/ATP2B4/ATP1A1/G6PD/ASPH/CYBA/ARG2/YY1/ACTG2/ROCK1/TNNT2/EZH2/IL6ST/CAMTA2/LMCD1/HMOX1/ERRFI1/TPM1/TPM2/MYL12B/GSN/CALD1/ATP1B1/MYL6/TNNC1/VIM/IGFBP5/CALM2/MYL12A/EDN1/ACTA2/CRYAB/CAV1/MYL9	NK
GO:0007009	plasma membrane organization	50	-0.585300967607763	-1.68276590570006	0.00287184689611034	0.0348594187026486	0.0274167737574618	1686	tags=46%, list=22%, signal=36%	BAIAP2/DMKN/TGFB2/FNBP1L/PACSIN2/MTSS1/EHD2/WASL/SNX9/FLOT1/SLC9A3R1/NDRG1/PLSCR1/PSAP/CLU/MYH9/DEGS1/ASAP1/CAV2/SERP1/GSN/SH3GLB1/CAV1	NK
GO:0019081	viral translation	14	0.716031993174567	1.87750988877952	0.00287207523942148	0.0348594187026486	0.0274167737574618	638	tags=50%, list=8%, signal=46%	DHX9/EIF3L/EIF3F/SSB/EIF3B/DENR/EIF3A	NK
GO:0030330	DNA damage response, signal transduction by p53 class mediator	74	-0.531722900376928	-1.62648122210832	0.00290597490396956	0.0351129907675704	0.0276162070295561	754	tags=24%, list=10%, signal=22%	NDRG1/BAX/BRCA1/RPL26/SOX4/PTTG1IP/TP53/PCNA/CDKN1A/PMAIP1/ANKRD1/GTSE1/CD44/PLK2/RGCC/AURKA/CDK1/GADD45A	NK
GO:0030049	muscle filament sliding	15	-0.749724812466684	-1.73099545979339	0.00291681023352158	0.0351129907675704	0.0276162070295561	567	tags=40%, list=7%, signal=37%	TNNT2/TPM1/TPM2/MYL6/TNNC1/VIM	NK
GO:0033275	actin-myosin filament sliding	15	-0.749724812466684	-1.73099545979339	0.00291681023352158	0.0351129907675704	0.0276162070295561	567	tags=40%, list=7%, signal=37%	TNNT2/TPM1/TPM2/MYL6/TNNC1/VIM	NK
GO:0051338	regulation of transferase activity	495	-0.378749388155047	-1.31557711871298	0.00294135598648835	0.0353122574682216	0.0277729293804292	1569	tags=27%, list=21%, signal=23%	EEF1A2/TGFB2/CBL/EIF2AK2/CSK/SERINC2/DNAJC3/MAP2K2/STUB1/EMP2/TNFAIP3/SPAG9/PIN1/IL6R/PSRC1/EFNA1/ITGB1BP1/SNCA/ARRDC3/DAXX/CNPPD1/RB1/ZFP36/TRAF2/MAP4K4/KIF14/DNAJA1/CDKN1B/NRG1/INCENP/RPL11/WNK1/GPRC5A/TSG101/SNX9/DSCC1/RFC3/CSNK2B/CRK/UBB/UBC/ATP2B4/VPS25/CHORDC1/UBE2I/PKMYT1/SASH1/VEGFA/MAD2L2/EIF4A2/RGS3/CDC6/ITSN1/BAG5/OSBPL8/CCNA2/GPRC5C/ILK/SLC9A3R1/PPP2R3C/IGFBP6/NEK2/BDNF/LMO4/MET/CD40/…	NK
GO:0071260	cellular response to mechanical stimulus	45	-0.592637768177075	-1.69454248081414	0.00295074423091642	0.0353289648026795	0.0277860696227503	1083	tags=31%, list=14%, signal=27%	TNFRSF1A/ATP1A1/CYBA/IRF1/SLC38A2/SOX9/CD40/CHEK1/CNN2/BAG3/BAD/ANKRD1/RAC1/GADD45A	NK
GO:0015931	nucleobase-containing compound transport	168	0.328617516286665	1.46427618531849	0.00298746177812703	0.0356719084750412	0.0280557932563225	1087	tags=24%, list=14%, signal=21%	HNRNPA1/NPM1/HNRNPU/SFPQ/HNRNPA2B1/EIF5A/SRSF7/KHDRBS1/DHX9/SLC25A6/PNPT1/U2AF2/SRSF1/THOC7/ABCE1/SLC25A5/RRS1/SSB/NMD3/RAN/NCBP2/SRSF3/RANBP2/NUP205/SMG7/SRSF5/IGF2BP1/LRPPRC/NUP88/TPR/NUTF2/NUP37/PABPN1/CKAP5/SLC25A13/NUP107/SLC35B4/YBX1/ENY2/LTV1/SNUPN	NK
GO:0043299	leukocyte degranulation	262	-0.41805404798355	-1.41809851038109	0.00300438504334167	0.0357772860417345	0.0281386722317233	1444	tags=31%, list=19%, signal=26%	PGAM1/GATA2/DNAJC5/PGM1/NPC2/PSMB7/GOLGA7/TIMP2/ATAD3B/SYNGR1/SERPINB6/ARL8A/CTSB/PPIE/RHOG/SNAP29/LAMTOR1/TMBIM1/VAMP8/CSNK2B/DPP7/PTX3/KPNB1/SRP14/CYBA/DYNLT1/RAB7A/PLAUR/QSOX1/NEU1/CAPN1/KCMF1/CTSC/CYB5R3/CNN2/ROCK1/NDUFC2/C1orf35/RAP1A/RAB18/CTSD/PDXK/TUBB4B/PSAP/CAP1/ARPC5/HSPA1B/HMOX1/DEGS1/YPEL5/ANXA3/GRN/PNP/RAB5C/RAB10/DYNLL1/TRAPPC1/PLAU/GSN/CD63/ATP6V1D/B2M/CST3/CD44/HLA-C/SDCBP/CD59/R…	NK
GO:0014070	response to organic cyclic compound	413	-0.387970991013883	-1.34149886917758	0.00306152451336587	0.0362536153422822	0.0285133030532686	1045	tags=23%, list=14%, signal=21%	MAP1LC3A/ATP2B4/UFM1/PIM1/ITPR2/TOMM20/FLOT1/NR3C1/GOLPH3/ETS1/VPS35/ATP1A1/G6PD/CCNA2/CYBA/KLF5/SIRT2/TIPARP/VGF/MDK/SLC9A3R1/PSMB2/ADM/PSPH/CCL2/WBP2/VKORC1/MBD4/IRF3/ITGA6/CD40/FOSB/FAM107A/TNC/FOS/PQBP1/BRCA1/STC2/RAP1A/ASNS/THBS1/EZH2/KIF18A/DUSP1/CDKN2D/BAD/TGFB1/SLC7A11/CLU/CLDN1/DDRGK1/GNB1/GNAS/FOSL1/HSF1/GCLM/ERRFI1/CREBRF/ANXA3/SPARC/PCNA/ARPC1B/CAV2/GPX4/HMGB2/GSN/TSPO/CEBPB/LBH/CLDN4…	NK
GO:1905952	regulation of lipid localization	51	-0.571103363760864	-1.64972076788962	0.00306733924211281	0.0362536153422822	0.0285133030532686	513	tags=20%, list=7%, signal=18%	OSBPL8/KDM5B/THBS1/TSPO/PNPLA2/NFKBIA/SPP1/EDN1/APOE/CAV1	NK
GO:0000165	MAPK cascade	399	-0.387866512425591	-1.33885934989906	0.00307384453152831	0.0362536153422822	0.0285133030532686	1567	tags=24%, list=21%, signal=20%	BTN2A2/TGFB2/CCM2/EIF2AK2/EZR/CSK/GBP1/MAP2K2/ZFP36L1/ICAM1/SPAG9/PIN1/MID1/EFNA1/PSMB7/ITGB1BP1/TIMP2/DAXX/ZFP36/TRAF2/MAP4K4/DNAJA1/NRG1/PSMB5/CYLD/TSG101/LAMTOR1/CRK/RB1CC1/UBB/UBC/SASH1/PSMB8/VEGFA/RGS3/PSMD8/ILK/NENF/SLC9A3R1/PSMB2/CCL2/ASH1L/IGFBP6/GNAI2/SOX9/MET/CD40/MYDGF/CIB1/AJUBA/RASAL2/DUSP5/YWHAE/ROCK1/TNIK/NUP62/RAP1A/TRAF4/THBS1/EZH2/DUSP1/TGFB1/PSAP/CAMK2N1/HRAS/HSF1/SHC1/ERRFI1/C…	NK
GO:0035994	response to muscle stretch	11	-0.804667448432157	-1.7329465100283	0.00307720818319507	0.0362536153422822	0.0285133030532686	675	tags=45%, list=9%, signal=41%	FOS/ANKRD1/NFKBIA/JUN/EDN1	NK
GO:0010543	regulation of platelet activation	14	-0.759661967639852	-1.72262810934357	0.00308628549346998	0.0362638545482723	0.0285213561420616	56	tags=21%, list=1%, signal=21%	CD9/SERPINE2/APOE	NK
GO:0002275	myeloid cell activation involved in immune response	262	-0.417067811048487	-1.41475305508591	0.00311775659626443	0.0363076381796087	0.0285557917683373	1444	tags=31%, list=19%, signal=26%	PGAM1/GATA2/DNAJC5/PGM1/NPC2/PSMB7/GOLGA7/TIMP2/ATAD3B/SYNGR1/SERPINB6/ARL8A/CTSB/PPIE/RHOG/SNAP29/LAMTOR1/TMBIM1/VAMP8/CSNK2B/DPP7/PTX3/KPNB1/SRP14/CYBA/DYNLT1/RAB7A/PLAUR/QSOX1/NEU1/CAPN1/KCMF1/CTSC/CYB5R3/CNN2/ROCK1/NDUFC2/C1orf35/RAP1A/RAB18/CTSD/PDXK/TUBB4B/PSAP/CAP1/ARPC5/HSPA1B/HMOX1/DEGS1/YPEL5/ANXA3/GRN/PNP/RAB5C/RAB10/DYNLL1/TRAPPC1/PLAU/GSN/CD63/ATP6V1D/B2M/CST3/CD44/HLA-C/SDCBP/CD59/R…	NK
GO:0031344	regulation of cell projection organization	332	-0.400460932410795	-1.3703558860293	0.00312683132749892	0.0363076381796087	0.0285557917683373	1924	tags=32%, list=25%, signal=25%	MAP2/IFT20/GSK3B/PRNP/STYXL1/SNAPIN/KLK6/MAPK6/CCDC88A/PLXNA4/PAK2/ATG5/PREX1/BAIAP2/FGFR1/SRF/RNF6/ANLN/CORO1C/DEF8/NDEL1/SRGAP2C/AUTS2/FNBP1L/EZR/ICAM1/CORO1B/SYNE2/CERS2/RAP1GAP/RRN3/FXR2/PDLIM5/EFNA1/NRCAM/WASL/RDX/MYCBP2/PRKCI/TWF2/CTTN/RHOG/FSCN1/SKIL/CYLD/CRK/ACTR3/CDC42EP2/VPS35/VEGFA/SDC2/MYLIP/ITSN1/BAG5/DYNLT1/KLF5/CAMSAP2/MDK/ENC1/ILK/AKIRIN1/BDNF/GDI1/ITGA6/CIB1/RAB29/PQBP1/NCS1/ARHG…	NK
GO:0030335	positive regulation of cell migration	255	-0.428481169324441	-1.44950557719782	0.00313374509162989	0.0363076381796087	0.0285557917683373	1490	tags=31%, list=20%, signal=26%	ICAM1/CXCL16/BCAR1/SYNE2/SPAG9/GATA2/PDCD6/SWAP70/LAMC2/IL6R/ITGB1BP1/XBP1/MYADM/RDX/TJP1/NIPBL/MAP4K4/SMAD3/WNK1/SOD2/ARHGEF2/CRK/PTP4A1/SASH1/ETS1/VEGFA/TRIP6/MCAM/TMSB4X/MDK/ILK/AKIRIN1/GNAI2/ITGA6/SOX9/MET/CD40/FAM107A/AGO2/CIB1/ITGB1/FAM89B/RRAS2/CREB3/THBS1/HIF1A/SERPINE1/TGFB1/MYO1C/CLDN1/DDRGK1/HRAS/HMOX1/ANXA3/GRN/SPARC/ARF6/PLAU/ITGA3/CLDN4/FBXO5/NFE2L2/SEMA3C/DAB2/HBEGF/CCL20/CXCL8/GTS…	NK
GO:1901652	response to peptide	252	-0.41153428579628	-1.39180124184405	0.00313696248905456	0.0363076381796087	0.0285557917683373	964	tags=19%, list=13%, signal=17%	SRSF4/CDC6/OSBPL8/CCNA2/CYBA/ATP6V1E1/KLF5/ATP6V1A/VGF/ADM/GNAI2/CD40/EIF6/SLC25A33/STC2/ROCK1/PHIP/ATP6V0D1/ADIPOR1/TIMP1/MYO1C/TP53/ATP6V1F/YWHAG/HSF1/SHC1/ERRFI1/SPARC/RAB10/CAV2/CHMP5/CCND3/EGR1/NFE2L2/ATP6V1D/EIF4EBP1/ATP6V1G1/NFKBIA/MAP1B/VAMP2/VIM/KLF10/IGFBP5/JUND/ATP6V0E1/EDN1/ATP6V0B/CAV1	NK
GO:0043588	skin development	127	-0.470053970189344	-1.52390380623667	0.00313959249154822	0.0363076381796087	0.0285557917683373	1681	tags=38%, list=22%, signal=30%	ITGB4/SRF/ROCK2/NCOA3/ETV4/TGFB2/JUP/ZFP36L1/FZD6/TRIM16/FOSL2/ARRDC3/KRT17/ZFP36/SCEL/TSG101/KRT6A/CLIC4/KAZN/ASH1L/PERP/ITGA6/SOX9/MET/CAPN1/LSR/KRT80/SHARPIN/ROCK1/PIP5K1A/ELOVL1/KRT19/PSAP/CLDN1/KRT7/GNAS/ERRFI1/DHCR24/COL3A1/ITGA3/CLDN4/AKR1C3/PI3/KRT10/EPHA2/TXNIP/IGFBP5/FLG	NK
GO:0001836	release of cytochrome c from mitochondria	39	-0.604147108540384	-1.6921428429507	0.00314539831866367	0.0363076381796087	0.0285557917683373	809	tags=59%, list=11%, signal=53%	PINK1/LMNA/NOL3/BOK/HIGD1A/MFF/PPIF/PRELID1/FIS1/BID/SOD2/PLAUR/GPX1/BAX/TIMM50/BAD/CLU/TP53/PMAIP1/IFI6/MLLT11/BCL2L1/JUN	NK
GO:0044786	cell cycle DNA replication	50	-0.583201617553521	-1.6767301823869	0.00314753857464693	0.0363076381796087	0.0285557917683373	1812	tags=56%, list=24%, signal=43%	RPA1/MCM3/POLE3/DONSON/CDT1/FGFR1/RFC1/POLE/E2F8/ATAD5/POLA2/RAD51/RFC3/GMNN/FEN1/POLD2/CDC45/MCM6/RFC2/RPA2/ZPR1/RFC4/POLD3/MCM7/PCNA/POLE4/DBF4/FBXO5	NK
GO:0032446	protein modification by small protein conjugation	483	-0.3832615771688	-1.33132324190883	0.00316334229343525	0.0363670963731987	0.0286025553663074	1658	tags=29%, list=22%, signal=24%	RNF6/DTX2/UBE2E3/UBE2G1/ZNRF2/SUMO3/PSMD13/ZNRF1/CBL/TRIM38/UBE2L6/SVBP/PEF1/URM1/STUB1/RNF8/TNFAIP3/UHRF1/NUP50/RNF126/UBXN2A/WSB2/PIN1/PDCD6/RNF2/RYBP/PSMB7/UBXN1/KLHL42/ARRDC3/KEAP1/RC3H2/TRIM47/RNF11/DAXX/SUMO1/MYCBP2/RAE1/TRAF2/RNF26/WSB1/DERL1/DNAJA1/UBE2D3/FBXW5/PSMB5/RPL11/TSG101/IVNS1ABP/ANAPC16/RNF168/UBE2E1/UBB/TULP4/UBC/MED30/UFM1/TNFAIP1/SPSB3/UBE2I/SASH1/UBE2W/MED21/PSMB8/MAD2L2/MYL…	NK
GO:0045860	positive regulation of protein kinase activity	248	-0.424251581612259	-1.4341921607357	0.00317498581406205	0.0363670963731987	0.0286025553663074	1564	tags=28%, list=21%, signal=23%	TGFB2/EIF2AK2/CSK/MAP2K2/EMP2/SPAG9/IL6R/PSRC1/EFNA1/ITGB1BP1/SNCA/DAXX/TRAF2/MAP4K4/KIF14/CDKN1B/NRG1/INCENP/WNK1/GPRC5A/SNX9/CRK/UBB/UBC/ATP2B4/SASH1/VEGFA/CDC6/OSBPL8/GPRC5C/ILK/PPP2R3C/IGFBP6/BDNF/CD40/CENPE/CIB1/AJUBA/DUSP5/SDC4/TNIK/RAP1A/TRAF4/JTB/THBS1/EZH2/TGFB1/CLU/HRAS/SHC1/TXN/CCND3/EGR1/DBF4/CD81/CCND1/CDKN1A/CKS2/HBEGF/CLSPN/CKS1B/RGCC/PEA15/CALM2/TPD52L1/CDK1/EDN1/GADD45B/GADD45A	NK
GO:0051701	interaction with host	109	-0.485747949371123	-1.55028742504669	0.00317854701910581	0.0363670963731987	0.0286025553663074	1613	tags=36%, list=21%, signal=29%	CHMP4C/CBL/TRIM38/EIF2AK2/PVR/ICAM1/CXADR/IFITM2/CTSB/TSG101/KRT6A/VAMP8/GAPDH/PTX3/KPNB1/DYNLT1/KPNA4/RAB7A/MET/SIVA1/ITGB1/KPNA2/BAD/SLC52A2/SNX3/CLDN1/HSPA1B/CAV2/GSN/SLC1A5/CD81/IFITM3/CXCL8/NECTIN2/BCL2L1/AXL/EPHA2/CDK1/CAV1	NK
GO:0044772	mitotic cell cycle phase transition	385	-0.39894397312742	-1.37573068774302	0.00318561935183972	0.0363670963731987	0.0286025553663074	1919	tags=35%, list=25%, signal=28%	HAUS6/DYNC1I2/CACUL1/CEP164/CDC27/PSMF1/PSMB9/TMEM14B/RPA1/CSNK1E/MCM3/SSNA1/FOXM1/FBXL6/CDK4/CNTRL/POLE3/DONSON/NES/CDT1/RBL1/CNOT9/NDC80/ANLN/PPP1R12A/DYNC1LI1/CDKN2B/CDC25C/CHMP4C/PSMD13/POLE/E2F1/BTN2A2/MUC1/WEE1/ZFP36L1/PCNT/BID/E2F8/HAUS2/ATAD5/HSPA2/PSMB7/TACC3/TOPBP1/MELK/MEPCE/RDX/RB1/TPRA1/KIF14/CDKN1B/PSMB5/POLA2/PLK3/TMOD3/ANAPC16/UBE2E1/PPP6C/PKMYT1/PSMB8/MAD2L2/TTK/GMNN/CDC6/CCNA2/L…	NK
GO:1990173	protein localization to nucleoplasm	12	0.744835978661457	1.87458187124602	0.00325346761128384	0.036849652994205	0.0289820839469803	698	tags=67%, list=9%, signal=61%	CCT6A/CCT5/CCT3/DKC1/CCT4/TCP1/CCT2/CCT8	NK
GO:0007044	cell-substrate junction assembly	58	-0.543159129285631	-1.60318864093922	0.00325608764542666	0.036849652994205	0.0289820839469803	1744	tags=45%, list=23%, signal=35%	CD151/ITGB4/ROCK2/CORO1C/LAMC2/ITGB1BP1/MAP4K4/CTTN/SMAD3/VEGFA/TRIP6/LIMS1/ITGA6/FAM107A/AJUBA/ROCK1/PIP5K1A/SDC4/THBS1/MACF1/LIMCH1/ACTN1/PHLDB2/RAC1/S100A10/FN1	NK
GO:0000027	ribosomal large subunit assembly	21	0.618637200388096	1.7995994212209	0.00326109471178501	0.036849652994205	0.0289820839469803	984	tags=52%, list=13%, signal=46%	RPL3/RPLP0/RPL6/RRS1/RPL23A/MDN1/RPL5/RSL24D1/RPL10/FASTKD2/MRPL11	NK
GO:0006119	oxidative phosphorylation	92	0.376892484429223	1.48350147472132	0.00326125267558492	0.036849652994205	0.0289820839469803	951	tags=28%, list=12%, signal=25%	CCNB1/NDUFA5/UQCRB/COX7C/NDUFC1/COX7B/CHCHD10/UQCRFS1/COX4I1/COX6B1/NDUFA2/NDUFB4/VCP/UQCRC2/COX5B/UQCRQ/NDUFB6/NDUFA10/NDUFA7/NDUFA1/NDUFB1/NDUFB5/NDUFS5/NDUFB10/SDHD/NDUFB3	NK
GO:1903008	organelle disassembly	68	-0.539561947743297	-1.63490807182333	0.00329441078600198	0.0370421547683508	0.029133485714023	1483	tags=41%, list=19%, signal=33%	KIF9/PELO/WDR45/CISD2/FUNDC2/GABARAPL2/CTTN/WIPI2/PLK3/TOMM7/ZFAND1/RB1CC1/MAP1LC3A/UFM1/WDR45B/ATG12/STX5/HIF1A/TP53/ATG3/DDRGK1/OPTN/TSPO/KIF5B/MAP1LC3B/HAX1/CDK1/SQSTM1	NK
GO:0031343	positive regulation of cell killing	11	-0.802456011145138	-1.72818391830653	0.00329505813127249	0.0370421547683508	0.029133485714023	1025	tags=73%, list=13%, signal=63%	CADM1/GAPDH/HLA-E/BAD/B2M/NECTIN2/HLA-A/HLA-B	NK
GO:0030641	regulation of cellular pH	36	-0.627580285217219	-1.72701270747045	0.00331190090230474	0.0371370004730516	0.0292080814280201	990	tags=33%, list=13%, signal=29%	CLIC4/ATP6V1E1/ATP6V1A/RAB7A/MAFG/ATP6V0D1/ATP6V1F/GRN/ATP6V1D/ATP6V1G1/ATP6V0E1/ATP6V0B	NK
GO:0036230	granulocyte activation	254	-0.420071495760988	-1.42011333502679	0.00336510251705074	0.0376380327096967	0.0296021409960946	1406	tags=31%, list=18%, signal=26%	DNAJC5/PGM1/NPC2/PSMB7/GOLGA7/TIMP2/ATAD3B/SYNGR1/SERPINB6/ARL8A/CTSB/PPIE/RHOG/SNAP29/LAMTOR1/TMBIM1/VAMP8/CSNK2B/DPP7/PTX3/KPNB1/SRP14/CYBA/DYNLT1/RAB7A/PLAUR/KMT2E/QSOX1/NEU1/CAPN1/KCMF1/CTSC/CYB5R3/CNN2/ROCK1/NDUFC2/C1orf35/RAP1A/RAB18/CTSD/PDXK/TUBB4B/PSAP/CAP1/ARPC5/HSPA1B/DEGS1/YPEL5/ANXA3/GRN/PNP/RAB5C/RAB10/DYNLL1/TRAPPC1/PLAU/GSN/CD63/ATP6V1D/B2M/CXCL8/CST3/CD44/HLA-C/SDCBP/CD59/RAC1/CX…	NK
GO:0008360	regulation of cell shape	85	-0.519670543631765	-1.61939072916199	0.00339523819041416	0.0377867546866416	0.0297191101523919	1310	tags=28%, list=17%, signal=24%	BAMBI/RDX/RHOG/PALMD/CRK/CDC42EP2/VEGFA/PLEKHO1/SLC9A3R1/WDR1/CCL2/FBLIM1/PHIP/MYH9/CDC42EP1/TPM1/MYL12B/RND3/RHOBTB3/RAC1/S100A13/CDC42EP3/RHOC/FN1	NK
GO:0016567	protein ubiquitination	429	-0.390483857675088	-1.35181942685071	0.00339550511783539	0.0377867546866416	0.0297191101523919	1658	tags=29%, list=22%, signal=24%	RNF6/DTX2/UBE2E3/UBE2G1/ZNRF2/PSMD13/ZNRF1/CBL/TRIM38/UBE2L6/SVBP/PEF1/STUB1/RNF8/TNFAIP3/UHRF1/RNF126/UBXN2A/WSB2/PIN1/PDCD6/RNF2/RYBP/PSMB7/UBXN1/KLHL42/ARRDC3/KEAP1/RC3H2/TRIM47/RNF11/DAXX/MYCBP2/TRAF2/RNF26/WSB1/DERL1/DNAJA1/UBE2D3/FBXW5/PSMB5/RPL11/TSG101/IVNS1ABP/ANAPC16/RNF168/UBE2E1/UBB/TULP4/UBC/MED30/TNFAIP1/SPSB3/SASH1/UBE2W/MED21/PSMB8/MAD2L2/MYLIP/BAG5/UBE2J1/FANCL/SUZ12/PSMD8/ENC1/P…	NK
GO:0051496	positive regulation of stress fiber assembly	30	-0.652100672566625	-1.72586368056426	0.00340583308218248	0.0378064586861362	0.0297346072580914	566	tags=47%, list=7%, signal=43%	CCDC88A/NF2/ROCK2/APOA1/ITGB1BP1/SMAD3/SDC4/PFN2/TPM1/LIMCH1/RAC1/RGCC/S100A10/RHOC	NK
GO:0048255	mRNA stabilization	23	0.615081243982233	1.83035875316767	0.00352370939220535	0.0390169125182036	0.030686623674106	591	tags=39%, list=8%, signal=36%	HNRNPU/HNRNPC/HNRNPD/DHX9/FUS/SYNCRIP/PABPC1/THRAP3/IGF2BP1	NK
GO:0070997	neuron death	172	-0.448778731696194	-1.48978918147989	0.00354839173570651	0.0391919867208784	0.0308243187357031	1440	tags=34%, list=19%, signal=28%	BID/PIN1/DNAJC5/EGLN3/SNCA/DAXX/RB1/TRAF2/PRKCI/KIF14/SOD2/UBB/GAPDH/NUPR1/VPS35/MCL1/G6PD/ITSN1/BAG5/PIGT/NCOA7/MDK/ILK/NENF/CCL2/BDNF/OXR1/BAX/FOS/RAB29/ROCK1/CAPN2/RRAS2/HIF1A/SNCG/ZPR1/BAD/SLC7A11/CLU/TP53/HRAS/HSF1/GCLM/HMOX1/GRN/DHCR24/CDC34/UBE2M/CEBPB/EGR1/ATF4/NQO1/MYBL2/BCL2L1/AXL/DDIT3/JUN/APOE	NK
GO:0043542	endothelial cell migration	120	-0.472447432716433	-1.52227400518486	0.00359387045132393	0.0395953108577285	0.0311415313290991	1728	tags=36%, list=23%, signal=28%	HSPB1/ZNF580/FGFR1/SRF/ROCK2/SVBP/JUP/EMP2/BCAR1/CORO1B/APOA1/GATA2/PDCD6/EFNA1/ITGB1BP1/SP100/RAB13/CSNK2B/ATP2B4/SASH1/ETS1/VEGFA/TMSB4X/GPX1/MET/CD40/CIB1/ITGB1/THBS1/HIF1A/TGFB1/MYH9/HMOX1/ANXA3/GRN/SPARC/NFE2L2/PLK2/RGCC/EPHA2/EDN1/APOE/GADD45A	NK
GO:0002446	neutrophil mediated immunity	251	-0.417909304642737	-1.41381195913624	0.00362754171431266	0.0398668639150083	0.0313551065696415	1406	tags=31%, list=18%, signal=27%	DNAJC5/PGM1/NPC2/PSMB7/GOLGA7/TIMP2/ATAD3B/SYNGR1/SERPINB6/ARL8A/CTSB/PPIE/RHOG/SNAP29/LAMTOR1/TMBIM1/VAMP8/CSNK2B/DPP7/PTX3/TUSC2/KPNB1/SRP14/CYBA/DYNLT1/RAB7A/PLAUR/WDR1/KMT2E/QSOX1/NEU1/CAPN1/KCMF1/CTSC/CYB5R3/CNN2/ROCK1/NDUFC2/C1orf35/RAP1A/RAB18/CTSD/PDXK/TUBB4B/PSAP/CAP1/ARPC5/HSPA1B/DEGS1/YPEL5/ANXA3/GRN/PNP/RAB5C/RAB10/DYNLL1/TRAPPC1/PLAU/GSN/CD63/ATP6V1D/B2M/CST3/CD44/HLA-C/SDCBP/CD59/RA…	NK
GO:0006275	regulation of DNA replication	68	-0.537221244765148	-1.62781558835832	0.00368198329735894	0.0403647697462327	0.0317467072341174	1792	tags=44%, list=24%, signal=34%	RBBP6/CCDC88A/DONSON/CDT1/FGFR1/E2F8/ATAD5/ZBTB38/SMC3/DSCC1/RFC3/TNFAIP1/GMNN/CDC6/CCNA2/STOML2/FAF1/RFC2/TP53/HRAS/RFC4/PCNA/DBF4/FBXO5/ESCO2/CST3/RAC1/S100A11/CDK1/JUN	NK
GO:0050804	modulation of chemical synaptic transmission	163	-0.460675995188174	-1.51968751232227	0.00378589824848265	0.0414012338163276	0.0325618814961992	830	tags=16%, list=11%, signal=15%	VGF/DLGAP4/CCL2/BDNF/GNAI2/FAM107A/RNF19A/NCS1/ARF1/ITGB1/RAP1A/PFN2/SNCG/SLC7A11/HRAS/YWHAG/ATF4/YWHAH/KIF5B/PLK2/MAP1B/VAMP2/SERPINE2/EDN1/APOE/SQSTM1	NK
GO:0031348	negative regulation of defense response	78	-0.521779818305661	-1.60164916647431	0.0037968437564112	0.0414184091748758	0.0325753898373317	1554	tags=37%, list=20%, signal=30%	TRIM38/METRNL/TNFAIP3/APOA1/RB1/RNF26/MICB/SMAD3/C1QTNF3/TNFRSF1A/PCBP2/CRK/ETS1/VPS35/ARG2/SIRT2/MICA/MDK/YTHDF2/GPX1/NT5E/ASH1L/HLA-E/SHARPIN/PARP14/GRN/HLA-A/HLA-B/APOE	NK
GO:0006418	tRNA aminoacylation for protein translation	15	0.698277232163771	1.8602611037167	0.00383393477454935	0.0414285448661378	0.0325833615122634	1004	tags=40%, list=13%, signal=35%	IARS2/PPA1/AIMP2/FARSB/PPA2/AIMP1	NK
GO:0043038	amino acid activation	15	0.698277232163771	1.8602611037167	0.00383393477454935	0.0414285448661378	0.0325833615122634	1004	tags=40%, list=13%, signal=35%	IARS2/PPA1/AIMP2/FARSB/PPA2/AIMP1	NK
GO:0043039	tRNA aminoacylation	15	0.698277232163771	1.8602611037167	0.00383393477454935	0.0414285448661378	0.0325833615122634	1004	tags=40%, list=13%, signal=35%	IARS2/PPA1/AIMP2/FARSB/PPA2/AIMP1	NK
GO:1901890	positive regulation of cell junction assembly	41	-0.600497843684878	-1.69194199787211	0.00383528176782489	0.0414285448661378	0.0325833615122634	1357	tags=34%, list=18%, signal=28%	ITGB1BP1/MAP4K4/SMAD3/FLOT1/VEGFA/LIMS1/BDNF/ROCK1/SDC4/CLDN1/RAC1/EPHA2/S100A10/CAV1	NK
GO:1904019	epithelial cell apoptotic process	58	-0.538019864641784	-1.58801958595043	0.0038762860147373	0.0417693453978278	0.0328513995754758	1576	tags=41%, list=21%, signal=33%	E2F1/ZFP36L1/ICAM1/TNFAIP3/BID/GATA2/RB1/ZFP36/PRKCI/NUPR1/MDK/CCL2/CD40/THBS1/SERPINE1/BAD/CAST/HMOX1/ARF6/GSN/NFE2L2/AKR1C3/BCL2L1/RGCC	NK
GO:0070979	protein K11-linked ubiquitination	17	-0.739194346598847	-1.75844417311806	0.00394160561762665	0.0423121978047985	0.0332783505166996	1275	tags=53%, list=17%, signal=44%	RNF26/UBE2D3/UBE2W/UBE2E2/UBE2A/UBE2B/UBE2T/UBE2S/UBE2C	NK
GO:0120035	regulation of plasma membrane bounded cell projection organization	329	-0.402803017673696	-1.37825501348083	0.00395139619587787	0.0423121978047985	0.0332783505166996	1924	tags=33%, list=25%, signal=25%	MAP2/IFT20/GSK3B/PRNP/STYXL1/SNAPIN/KLK6/MAPK6/CCDC88A/PLXNA4/PAK2/ATG5/PREX1/BAIAP2/FGFR1/SRF/RNF6/ANLN/CORO1C/DEF8/NDEL1/SRGAP2C/AUTS2/FNBP1L/EZR/ICAM1/CORO1B/SYNE2/CERS2/RAP1GAP/RRN3/FXR2/PDLIM5/EFNA1/NRCAM/WASL/RDX/MYCBP2/PRKCI/TWF2/CTTN/RHOG/FSCN1/SKIL/CYLD/CRK/ACTR3/CDC42EP2/VPS35/VEGFA/SDC2/MYLIP/ITSN1/BAG5/DYNLT1/KLF5/CAMSAP2/MDK/ENC1/ILK/AKIRIN1/BDNF/GDI1/ITGA6/CIB1/RAB29/PQBP1/NCS1/ARHG…	NK
GO:0030155	regulation of cell adhesion	316	-0.404321050687842	-1.38222705938948	0.0039553955847401	0.0423121978047985	0.0332783505166996	1776	tags=33%, list=23%, signal=26%	PLXNA4/HSPH1/RC3H1/PAK2/NF2/PREX1/IRAK1/IGFBP2/SRF/PPP1R12A/ROCK2/CORO1C/BTN2A2/MUC1/TGFB2/TRIOBP/CSK/GBP1/JUP/ICAM1/EMP2/CCDC80/APOA1/SWAP70/STX3/EFNA1/ITGB1BP1/RC3H2/XBP1/MYADM/RDX/TJP1/FXYD5/MAP4K4/KIF14/SMAD3/WNK1/CYLD/CRK/ADGRG1/CD9/FLOT1/ETS1/VEGFA/MAD2L2/LIMS1/ARG2/IRF1/NFAT5/MDK/ILK/YTHDF2/PLAUR/CCL2/EGFLAM/CITED2/ITGA6/SOX9/SIPA1/FAM107A/TNC/CIB1/HLA-E/CDKN2A/ARHGDIA/ROCK1/ADAM15/SDC4/FA…	NK
GO:0036296	response to increased oxygen levels	15	-0.740563086003283	-1.70984248919897	0.00398717331262811	0.0424433303358899	0.033381485654088	848	tags=33%, list=11%, signal=30%	ATP6V1A/ATP6V0D1/CDKN1A/ATP6V1G1/CAV1	NK
GO:0023014	signal transduction by protein phosphorylation	405	-0.385362492388878	-1.33194194674357	0.00399434843164604	0.0424433303358899	0.033381485654088	1567	tags=23%, list=21%, signal=20%	BTN2A2/TGFB2/CCM2/EIF2AK2/EZR/CSK/GBP1/MAP2K2/ZFP36L1/ICAM1/SPAG9/PIN1/MID1/EFNA1/PSMB7/ITGB1BP1/TIMP2/DAXX/ZFP36/TRAF2/MAP4K4/DNAJA1/NRG1/PSMB5/WNK1/CYLD/TSG101/LAMTOR1/CRK/RB1CC1/UBB/UBC/SASH1/PSMB8/VEGFA/RGS3/PSMD8/ILK/NENF/SLC9A3R1/PSMB2/CCL2/ASH1L/IGFBP6/GNAI2/SOX9/MET/CD40/MYDGF/CIB1/AJUBA/RASAL2/DUSP5/YWHAE/ROCK1/TNIK/NUP62/RAP1A/TRAF4/THBS1/EZH2/DUSP1/TGFB1/PSAP/CAMK2N1/HRAS/HSF1/SHC1/ERR…	NK
GO:0015672	monovalent inorganic cation transport	154	-0.452878421379251	-1.48405102468774	0.00400217965627711	0.0424433303358899	0.033381485654088	1297	tags=26%, list=17%, signal=22%	SUMO1/FXYD5/CYB5A/SLC41A1/CDKN1B/NETO2/WNK1/CAMK2D/GJA5/ATP2B4/COX7A2L/ATP1A1/SLC20A1/ATP6V1E1/ATP6V1A/TMSB4X/SLC9A3R1/SLC38A2/STOML2/YWHAE/ARF1/ITGB1/ATP6V0D1/ATP1B3/ATP6V1F/COX7A2/UCP2/CD63/ATF4/ATP6V1D/YWHAH/KIF5B/ATP1B1/ATP6V1G1/VAMP2/SERPINE2/ATP6V0E1/ATP6V0B/SLC3A2/CAV1	NK
GO:0014829	vascular associated smooth muscle contraction	10	-0.797707303597703	-1.66858073876049	0.0040060816546098	0.0424433303358899	0.033381485654088	33	tags=30%, list=0%, signal=30%	MKKS/EDN1/ACTA2	NK
GO:0098609	cell-cell adhesion	327	-0.402471520336789	-1.37756498616373	0.00402259129934454	0.0425162879437899	0.0334388664798195	1768	tags=29%, list=23%, signal=24%	HSPH1/RC3H1/ACTB/PAK2/HSPB1/NF2/IRAK1/IGFBP2/BAIAP2/SRF/BTN2A2/TGFB2/EZR/CSK/PVR/JUP/ZFP36L1/ICAM1/CXADR/APOA1/SWAP70/PDLIM5/NRCAM/RC3H2/XBP1/MYADM/RDX/TJP1/FXYD5/WNK1/CYLD/TMOD3/CADM1/PPP1CA/CD9/FLOT1/GOLPH3/ETS1/VEGFA/MAD2L2/LIMS1/ARG2/IRF1/NFAT5/MDK/ILK/YTHDF2/PLAUR/CCL2/NT5E/PERP/CITED2/RIC8A/ITGA6/SOX9/AJUBA/HLA-E/FBLIM1/ROCK1/SDC4/LPP/ITGB1/SPINT2/PDLIM1/BAD/SOX4/TGFB1/IL6ST/SLC7A11/CLDN1/I…	NK
GO:0034341	response to interferon-gamma	86	-0.509887494160677	-1.5899060522889	0.00406635442017434	0.0427056297096819	0.0335877829147887	1600	tags=44%, list=21%, signal=35%	STX8/TRIM38/GBP1/ICAM1/CXCL16/GBP2/IFITM2/MID1/SNCA/SUMO1/SP100/IRF7/CAMK2D/ACTR3/CDC42EP2/GAPDH/GBP3/IRF1/SEC61A1/CCL2/IRF3/CD40/HLA-E/PARP14/MYO1C/TP53/CLDN1/GSN/IFITM3/CCL20/B2M/KIF5B/CD44/HLA-C/VIM/HLA-A/EDN1/HLA-B	NK
GO:0001516	prostaglandin biosynthetic process	14	-0.750741954023387	-1.70240086769398	0.00406950432498326	0.0427056297096819	0.0335877829147887	278	tags=36%, list=4%, signal=34%	CBR1/PNPLA8/PTGDS/AKR1C3/EDN1	NK
GO:0046457	prostanoid biosynthetic process	14	-0.750741954023387	-1.70240086769398	0.00406950432498326	0.0427056297096819	0.0335877829147887	278	tags=36%, list=4%, signal=34%	CBR1/PNPLA8/PTGDS/AKR1C3/EDN1	NK
GO:1901216	positive regulation of neuron death	55	-0.545836285507823	-1.59302482777411	0.00415242287010513	0.0433826661672258	0.0341202689995503	988	tags=31%, list=13%, signal=27%	NUPR1/MCL1/BAX/FOS/CAPN2/BAD/CLU/TP53/GRN/CDC34/UBE2M/EGR1/ATF4/NQO1/MYBL2/DDIT3/JUN	NK
GO:0031032	actomyosin structure organization	108	-0.49216945319272	-1.57042353872151	0.00415365952664928	0.0433826661672258	0.0341202689995503	795	tags=21%, list=10%, signal=19%	WDR1/MET/CNN2/ROCK1/TNNT2/SDC4/ITGB1/PFN2/KRT19/CFL2/PDLIM1/MYH9/TPM1/LIMCH1/PHLDB2/KIF23/ANKRD1/CSRP1/RAC1/RGCC/S100A10/EDN1/RHOC	NK
GO:0034330	cell junction organization	320	-0.401190280215825	-1.37169014651916	0.00418141154144146	0.0435695193162461	0.0342672281487047	1868	tags=33%, list=25%, signal=26%	HSPA8/PRNP/SNAI1/SNAPIN/PCLO/CBFB/ACTN4/CLDN3/ECT2/FLNC/ACTB/PAK2/CD151/NF2/TANC1/BAIAP2/ITGB4/SRF/ROCK2/CORO1C/TGFB2/CCM2/CSK/PVR/JUP/CXADR/PIN1/LAMC2/PDLIM5/EFNA1/ITGB1BP1/SNCA/NRCAM/WASL/RDX/TJP1/PRKCI/MAP4K4/RAB13/CTTN/CTBP2/SMAD3/NRG1/FSCN1/GJA5/PPFIBP1/CADM1/CD9/FLOT1/VPS35/VEGFA/TRIP6/ITSN1/LIMS1/PARD3/ILK/WDR1/BDNF/NDRG1/PERP/ITGA6/FAM107A/TNC/LSR/RAB29/AJUBA/FBLIM1/ROCK1/PIP5K1A/SDC4/ARF…	NK
GO:0032211	negative regulation of telomere maintenance via telomerase	12	0.736485348423017	1.85356524408658	0.00423236447228496	0.0439966735024823	0.034603182967214	702	tags=50%, list=9%, signal=45%	HNRNPA1/HNRNPU/HNRNPC/NAT10/DCP2/EXOSC10	NK
GO:0001568	blood vessel development	343	-0.403520319481938	-1.38444232439307	0.00424815077443016	0.044057112961109	0.0346507183256584	1571	tags=26%, list=21%, signal=21%	PKM/TGFB2/TYMP/CCM2/JUP/ZFP36L1/TEAD2/EMP2/TNFAIP3/HSPG2/GATA2/E2F8/ELK3/PDCD6/IL6R/EFNA1/ITGB1BP1/NRCAM/XBP1/TJP1/SP100/SHB/GJA5/MFGE8/ATP2B4/ADGRG1/CLIC4/JMJD6/SASH1/ETS1/VEGFA/MCAM/KLF5/TIPARP/MDK/BTG1/ADM/GPX1/CCL2/TNFAIP2/CD40/BAX/MYDGF/AGO2/CIB1/BRCA1/S100A1/ROCK1/ADAM15/ITGB1/RAP1A/AMOTL2/THBS1/HIF1A/SERPINE1/LUZP1/SOX4/TGFB1/DDAH1/MYH9/MTDH/FOSL1/SHC1/HMOX1/ANXA3/GRN/JUNB/SPARC/COL8A1/COL…	NK
GO:0032212	positive regulation of telomere maintenance via telomerase	25	0.59421884317692	1.79751529340845	0.00426543408720361	0.0441327583074134	0.0347102130453818	904	tags=52%, list=12%, signal=46%	HNRNPA1/CCT6A/XRCC5/CCT5/CCT3/CTNNB1/DKC1/CCT4/TCP1/CCT2/CCT8/ATM/PARN	NK
GO:0000381	regulation of alternative mRNA splicing, via spliceosome	54	0.452476530083149	1.65284304235033	0.00427670273343128	0.0441459641969612	0.0347205994172569	974	tags=33%, list=13%, signal=29%	HNRNPA1/HNRNPU/DDX5/IK/SRSF7/RBMX/KHDRBS1/HNRNPL/SRSF1/SRSF3/THRAP3/SRSF5/KHDRBS3/RBM4/RBM25/REST/DDX17/MBNL3	NK
GO:0051785	positive regulation of nuclear division	37	-0.611575085617633	-1.70110542923825	0.00430807114574737	0.0443661033144799	0.0348937378287623	855	tags=30%, list=11%, signal=27%	SIRT2/CDCA5/PHIP/NUP62/NUSAP1/UBE2B/RGCC/AURKB/AURKA/EDN1/UBE2C	NK
GO:0098655	cation transmembrane transport	256	-0.406531919430799	-1.37617171936441	0.00438535242297144	0.0450569465225298	0.035437082859801	1027	tags=19%, list=13%, signal=17%	ATP2B4/ITPR2/COX7A2L/ATP1A1/G6PD/SLC20A1/CYBA/SMDT1/SEC61A1/ATP6V1E1/ATP6V1A/TMSB4X/SLC9A3R1/SLC7A5/CCL2/MCUR1/YME1L1/TMCO1/BAX/CAPN1/STOML2/NCS1/S100A1/YWHAE/ARF1/ITGB1/ATP6V0D1/ATP1B3/FKBP1A/ATP6V1F/COX7A2/UCP2/ATOX1/SLC1A5/CD63/ATP6V1D/SLC39A1/YWHAH/KIF5B/ATP1B1/ATP6V1G1/VAMP2/DDIT3/CALM2/ATP6V0E1/CLDN16/ATP6V0B/SLC3A2/CAV1	NK
GO:0010544	negative regulation of platelet activation	10	-0.792914691514579	-1.65855593370457	0.00439827934519463	0.0450849144943616	0.035459079542038	56	tags=30%, list=1%, signal=30%	CD9/SERPINE2/APOE	NK
GO:0006417	regulation of translation	224	0.30690262736226	1.44319961450936	0.00441752419032107	0.0451773654463854	0.0355317917939811	766	tags=23%, list=10%, signal=21%	NPM1/NCL/RPL13A/EIF5A/EIF4B/HNRNPR/CAPRIN1/EIF4G1/RBM3/APP/C1QBP/ILF3/EIF3E/HNRNPD/KHDRBS1/DDX3X/EIF2A/DHX9/HNRNPL/RPS9/PUS7/GEMIN5/RACK1/CALR/EIF3K/RPS14/PAIP2/SYNCRIP/PRKDC/NAT10/PABPC1/NCBP2/GIGYF2/ETF1/EIF2S3/EEF2/CYFIP1/LSM14A/RPL5/DHX36/EIF3B/IGF2BP1/MTIF2/DHX29/LRPPRC/RPL10/RBM4/STAT3/MRPL13/EIF2AK1/TPR	NK
GO:0002444	myeloid leukocyte mediated immunity	268	-0.418894767258454	-1.42100109687324	0.00444794555217933	0.0453834259804348	0.0356938574638239	1444	tags=32%, list=19%, signal=27%	PGAM1/GATA2/DNAJC5/PGM1/NPC2/PSMB7/GOLGA7/TIMP2/ATAD3B/SYNGR1/SERPINB6/ARL8A/CTSB/PPIE/RHOG/SNAP29/LAMTOR1/TMBIM1/VAMP8/CSNK2B/DPP7/PTX3/TUSC2/KPNB1/SRP14/CYBA/DYNLT1/RAB7A/PLAUR/WDR1/KMT2E/QSOX1/NEU1/CAPN1/KCMF1/CTSC/HLA-E/CYB5R3/CNN2/ROCK1/NDUFC2/C1orf35/RAP1A/RAB18/CTSD/PDXK/TUBB4B/PSAP/CAP1/ARPC5/HSPA1B/HMOX1/DEGS1/YPEL5/ANXA3/GRN/PNP/RAB5C/RAB10/DYNLL1/TRAPPC1/PLAU/GSN/CD63/ATP6V1D/B2M/CST3/…	NK
GO:0051341	regulation of oxidoreductase activity	43	-0.593621328275831	-1.67880380492994	0.00455994688373978	0.0464189984616644	0.0365083304953311	1351	tags=35%, list=18%, signal=29%	SNCA/WASL/PDP1/ATP2B4/CYBA/GNAI2/S100A1/NOSIP/HIF1A/DDAH1/NPR3/DDAH2/EDN1/APOE/CAV1	NK
GO:1904375	regulation of protein localization to cell periphery	75	-0.517081641816678	-1.58175702837635	0.0045721761037326	0.0464364920144613	0.0365220890947884	1600	tags=36%, list=21%, signal=29%	STX8/EZR/CSK/GBP1/GOPC/STX3/PRKCI/RHOG/TMBIM1/VAMP8/ATP2B4/CIB1/ITGB1/PLK1/RAP1A/TGFB1/RER1/HRAS/ARF6/ITGA3/DAB2/KIF5B/BCL2L1/TMEM59/EPHA2/LGALS3/SQSTM1	NK
GO:0031667	response to nutrient levels	213	-0.430477500114687	-1.44638084928105	0.00465709229423701	0.0471904443943558	0.0371150692015364	1727	tags=34%, list=23%, signal=27%	ATG5/FIS1/FSTL1/IGFBP2/SRF/CDKN2B/SPX/DAPL1/PKM/CBL/EIF2AK2/ICAM1/APOA1/DAP/WDR45/PRKAA2/HAT1/XBP1/GABARAPL2/TBL1XR1/ZFP36/WIPI2/COMT/TXN2/NUAK2/MAP1LC3A/PIM1/G6PD/WDR45B/CYBA/SIRT2/VGF/NENF/ADM/PSPH/SLC38A2/GNAI2/OXCT1/CD40/FAM107A/TNC/STC2/ASNS/CDKN2D/PCSK1N/TP53/HSF1/GCLM/HMOX1/SPARC/GSN/TSPO/SH3GLB1/NFE2L2/AKR1C3/CCND1/ATF4/NQO1/CDKN1A/PMAIP1/DAD1/TYMS/CST3/UPP1/MAP1LC3B/EIF4EBP1/MAP1B/DDIT3/…	NK
GO:0019883	antigen processing and presentation of endogenous antigen	10	-0.790418848645078	-1.65333532795076	0.00467842085158311	0.0472354000995046	0.0371504266585177	634	tags=50%, list=8%, signal=46%	HLA-E/B2M/HLA-C/HLA-A/HLA-B	NK
GO:0048246	macrophage chemotaxis	15	-0.735843252629328	-1.69894514392582	0.00468291200624333	0.0472354000995046	0.0371504266585177	827	tags=40%, list=11%, signal=36%	MDK/CCL2/AKIRIN1/THBS1/CKLF/LGALS3	NK
GO:0045669	positive regulation of osteoblast differentiation	31	-0.638400610099228	-1.69823845224477	0.0047877132693372	0.0481222170317636	0.0378479041294827	465	tags=39%, list=6%, signal=36%	ZHX3/ILK/IL6ST/GNAS/PDLIM7/CEBPB/SUCO/FBXO5/CEBPD/CTHRC1/CLIC1/JUND	NK
GO:0044773	mitotic DNA damage checkpoint	70	-0.52586539480688	-1.59541606842017	0.00479261554865912	0.0481222170317636	0.0378479041294827	703	tags=21%, list=9%, signal=20%	BAX/RPL26/RPA2/SOX4/TP53/PCNA/CCND1/CDKN1A/GTSE1/CLSPN/PLK2/RGCC/AURKA/CDK1/GADD45A	NK
GO:0043410	positive regulation of MAPK cascade	213	-0.428133540854234	-1.4385052744022	0.00488801735769752	0.04895638983807	0.0385039772355839	1564	tags=25%, list=21%, signal=20%	TGFB2/EIF2AK2/CSK/MAP2K2/ICAM1/SPAG9/MID1/EFNA1/TIMP2/DAXX/TRAF2/NRG1/LAMTOR1/CRK/RB1CC1/UBB/UBC/SASH1/VEGFA/ILK/NENF/CCL2/IGFBP6/GNAI2/CD40/MYDGF/CIB1/AJUBA/DUSP5/ROCK1/TNIK/RAP1A/TRAF4/THBS1/EZH2/TGFB1/PSAP/HRAS/SHC1/CAV2/CD81/CCL20/CD44/SDCBP/IGFBP4/PEA15/TPD52L1/CDK1/JUN/EDN1/GADD45B/APOE/GADD45A	NK
GO:0052372	modulation by symbiont of entry into host	20	-0.692736130136081	-1.69593854163971	0.00489785520788296	0.04895638983807	0.0385039772355839	450	tags=50%, list=6%, signal=47%	TRIM38/IFITM2/KRT6A/PTX3/SNX3/GSN/IFITM3/CXCL8/NECTIN2/CAV1	NK
GO:1904035	regulation of epithelial cell apoptotic process	40	-0.595625977416936	-1.67942748051659	0.00492803384328275	0.0491468476740929	0.0386537714546189	1512	tags=48%, list=20%, signal=38%	ZFP36L1/ICAM1/TNFAIP3/GATA2/ZFP36/PRKCI/NUPR1/MDK/CCL2/CD40/THBS1/SERPINE1/BAD/CAST/HMOX1/GSN/NFE2L2/AKR1C3/RGCC	NK
GO:2000573	positive regulation of DNA biosynthetic process	44	0.472320139670763	1.65755266508104	0.00496448253254113	0.0493988374521773	0.038851960265335	545	tags=32%, list=7%, signal=30%	HNRNPA1/HSP90AB1/HNRNPA2B1/HNRNPD/CCT6A/XRCC5/CCT5/CCT3/CTNNB1/DKC1/CCT4/HSP90AA1/TCP1/CCT2	NK
GO:0001667	ameboidal-type cell migration	225	-0.422703392417438	-1.42508542438209	0.00499547397441523	0.0495955146493629	0.0390066459835474	834	tags=19%, list=11%, signal=18%	TMSB4X/ILK/ZFAND5/GPX1/RIC8A/SOX9/MET/CD40/AGO2/CIB1/PIP5K1A/SDC4/ITGB1/PFN2/AMOTL2/ADIPOR1/THBS1/HIF1A/PDLIM1/TIMP1/TGFB1/MACF1/CAP1/MYH9/HMOX1/ANXA3/GRN/SPARC/ARF6/ITGA3/PAFAH1B1/NFE2L2/SEMA3C/HBEGF/PLK2/RGCC/EPHA2/RTN4/JUN/EDN1/FN1/APOE/GADD45A	NK
GO:0000184	nuclear-transcribed mRNA catabolic process, nonsense-mediated decay	104	0.756558328271459	3.24128847508932	1e-10	2.31842105263158e-08	1.77728531855956e-08	740	tags=65%, list=10%, signal=60%	RPL3/RPS23/RPLP0/RPL13A/RPSA/RPL14/RPL28/RPL23/RPS19/RPL6/RPL35/RPS9/RPS25/RPL27A/RPS16/RPL4/RPL31/RPL18A/RPL10/RPS14/EIF4G1/RPL21/RPL19/RPS7/EIF3E/RPL7A/RPS3/RPS11/RPS26/RPL10A/RPS2/RPS8/RPS21/RPL26/RPS28/RPL23A/RPS12/RPS27A/RPL35A/RPL36A/RPS18/RPL22/RPL29/RPL41/RPS5/ETF1/RPS24/RPL37A/RPS17/RPL7/RPL5/RPL37/RPL8/RPS20/RPL18/RPL13/RPL34/RPS10/RPLP2/RPS29/RPS13/RPL24/RPL17/NCBP2/RPL15/MAGOHB/RPL27/…	Carbo
GO:0000956	nuclear-transcribed mRNA catabolic process	160	0.623053130815649	2.79802374539363	1e-10	2.31842105263158e-08	1.77728531855956e-08	740	tags=47%, list=10%, signal=43%	RPL3/RPS23/RPLP0/RPL13A/RPSA/RPL14/RPL28/RPL23/RPS19/RPL6/RPL35/RPS9/RPS25/RPL27A/RPS16/RPL4/RPL31/RPL18A/RPL10/RPS14/EIF4G1/RPL21/RPL19/RPS7/EIF3E/RPL7A/RPS3/RPS11/RPS26/RPL10A/RPS2/RPS8/RPS21/RPL26/RPS28/RPL23A/RPS12/RPS27A/RPL35A/RPL36A/RPS18/XRN2/RPL22/RPL29/RPL41/SSB/RPS5/ETF1/RPS24/POLR2G/RPL37A/RPS17/CSDE1/RPL7/RPL5/DCPS/RPL37/RPL8/RPS20/RPL18/RPL13/RPL34/DDX5/RPS10/RPLP2/RPS29/RPS13/RPL24…	Carbo
GO:0006364	rRNA processing	168	0.491098037095553	2.22142257390399	1e-10	2.31842105263158e-08	1.77728531855956e-08	983	tags=36%, list=13%, signal=32%	NHP2/RPL14/RPS19/RPL35/RPS9/RPS16/RPS14/EBNA1BP2/RPS7/DCAF13/RPL7A/RPL10A/WDR3/NSA2/RPS2/RPS8/RPS21/RPL26/RPS28/RPL35A/FBL/WDR12/DKC1/XRN2/NIFK/DDX21/DDX10/RPS24/RPS17/NAT10/RPL7/RPL5/BMS1/RRS1/PELP1/DDX54/NPM3/HEATR1/DIMT1/PIH1D1/WDR75/DDX18/GTF2H5/PRKDC/NOP14/RPP40/ZNHIT6/DDX49/RPL27/RBFA/CHD7/NOL11/MPHOSPH6/EXOSC5/NUDT16/UTP14A/PA2G4/MRTO4/MPHOSPH10/RSL1D1/GAR1	Carbo
GO:0006402	mRNA catabolic process	266	0.541354136949834	2.63943003118393	1e-10	2.31842105263158e-08	1.77728531855956e-08	814	tags=41%, list=11%, signal=38%	NPM1/PSMB6/HNRNPM/RPL3/RPS23/RPLP0/RPL13A/RPSA/RPL14/RPL28/RPL23/RPS19/RPL6/RPL35/RPS9/RPS25/RPL27A/PSME2/RPS16/RPL4/RPL31/RPL18A/RPL10/PSME1/RPS14/EIF4G1/RPL21/HNRNPU/RPL19/RPS7/EIF3E/RPL7A/RPS3/RPS11/RPS26/PSMB1/RPL10A/HNRNPR/RPS2/RPS8/RPS21/HNRNPC/RPL26/RPS28/RPL23A/RPS12/RPS27A/RPL35A/RPL36A/PSMB3/PSMC3/IGF2BP1/RPS18/XRN2/RPL22/RPL29/RPL41/YBX3/SSB/PSMD2/RPS5/PSMC2/YBX1/SET/ETF1/RPS24/PABPC4/…	Carbo
GO:0006413	translational initiation	152	0.609114557711684	2.76672253961162	1e-10	2.31842105263158e-08	1.77728531855956e-08	740	tags=54%, list=10%, signal=50%	NPM1/RPL3/RPS23/RPLP0/RPL13A/EIF3K/RPSA/RPL14/RPL28/RPL23/RPS19/RPL6/RPL35/RPS9/EIF3M/RPS25/RPL27A/RPS16/RPL4/EIF3F/RPL31/RPL18A/RPL10/RPS14/EIF4G1/RPL21/RPL19/RPS7/EIF3E/RPL7A/RPS3/RPS11/RPS26/RPL10A/EIF4B/RPS2/RPS8/RPS21/RPL26/RPS28/RPL23A/RPS12/RPS27A/RPL35A/RPL36A/RPS18/RPL22/RPL29/RPL41/RPS5/DDX3X/RPS24/POLR2G/RPL37A/RPS17/EIF3I/RPL7/RPL5/RPL37/RPL8/RPS20/RPL18/RPL13/RPL34/EIF3G/RPS10/RPLP2/…	Carbo
GO:0006612	protein targeting to membrane	140	0.593628692393998	2.62748028694866	1e-10	2.31842105263158e-08	1.77728531855956e-08	512	tags=42%, list=7%, signal=40%	RPL3/RPS23/RPLP0/RPL13A/RPSA/RPL14/RPL28/RPL23/RPS19/RPL6/RPL35/RPS9/RPS25/RPL27A/RPS16/RPL4/RPL31/RPL18A/RPL10/RPS14/RPL21/RPL19/RPS7/RPL7A/RPS3/RPS11/RPS26/RPL10A/RPS2/RPS8/RPS21/RPL26/RPS28/RPL23A/RPS12/RPS27A/RPL35A/RPL36A/RPS18/RPL22/RPL29/RPL41/RPS5/RPS24/RPL37A/NACA/RPS17/RPL7/RPL5/RPL37/RPL8/RPS20/RPL18/RPL13/RPL34/RPS10/RPLP2/RPS29/RPS13	Carbo
GO:0006613	cotranslational protein targeting to membrane	97	0.704158759704207	3.00079137661795	1e-10	2.31842105263158e-08	1.77728531855956e-08	740	tags=65%, list=10%, signal=59%	RPL3/RPS23/RPLP0/RPL13A/RPSA/RPL14/RPL28/RPL23/RPS19/RPL6/RPL35/RPS9/RPS25/RPL27A/RPS16/RPL4/RPL31/RPL18A/RPL10/RPS14/RPL21/RPL19/RPS7/RPL7A/RPS3/RPS11/RPS26/RPL10A/RPS2/RPS8/RPS21/RPL26/RPS28/RPL23A/RPS12/RPS27A/RPL35A/RPL36A/RPS18/RPL22/RPL29/RPL41/RPS5/RPS24/RPL37A/RPS17/RPL7/RPL5/RPL37/RPL8/RPS20/RPL18/RPL13/RPL34/RPS10/RPLP2/RPS29/RPS13/RPL24/RPL17/RPL15/RPL27/RPL9	Carbo
GO:0006614	SRP-dependent cotranslational protein targeting to membrane	93	0.769268650712303	3.2343647094397	1e-10	2.31842105263158e-08	1.77728531855956e-08	740	tags=68%, list=10%, signal=62%	RPL3/RPS23/RPLP0/RPL13A/RPSA/RPL14/RPL28/RPL23/RPS19/RPL6/RPL35/RPS9/RPS25/RPL27A/RPS16/RPL4/RPL31/RPL18A/RPL10/RPS14/RPL21/RPL19/RPS7/RPL7A/RPS3/RPS11/RPS26/RPL10A/RPS2/RPS8/RPS21/RPL26/RPS28/RPL23A/RPS12/RPS27A/RPL35A/RPL36A/RPS18/RPL22/RPL29/RPL41/RPS5/RPS24/RPL37A/RPS17/RPL7/RPL5/RPL37/RPL8/RPS20/RPL18/RPL13/RPL34/RPS10/RPLP2/RPS29/RPS13/RPL24/RPL17/RPL15/RPL27/RPL9	Carbo
GO:0016072	rRNA metabolic process	174	0.479611130118368	2.14056977272135	1e-10	2.31842105263158e-08	1.77728531855956e-08	983	tags=35%, list=13%, signal=31%	NHP2/RPL14/RPS19/RPL35/RPS9/RPS16/RPS14/EBNA1BP2/RPS7/DCAF13/RPL7A/RPL10A/WDR3/NSA2/RPS2/RPS8/RPS21/RPL26/RPS28/RPL35A/FBL/WDR12/DKC1/XRN2/NIFK/DDX21/DDX10/RPS24/RPS17/NAT10/RPL7/RPL5/BMS1/RRS1/PELP1/DDX54/NPM3/HEATR1/DIMT1/PIH1D1/WDR75/DDX18/GTF2H5/PRKDC/NOP14/RPP40/ZNHIT6/DDX49/RPL27/RBFA/CHD7/NOL11/MPHOSPH6/EXOSC5/NUDT16/UTP14A/PA2G4/MRTO4/MPHOSPH10/RSL1D1/GAR1	Carbo
GO:0019080	viral gene expression	162	0.617169947601077	2.76941714390117	1e-10	2.31842105263158e-08	1.77728531855956e-08	740	tags=48%, list=10%, signal=44%	RPL3/RPS23/RPLP0/RPL13A/RPSA/RPL14/RPL28/RPL23/RPS19/RPL6/RPL35/RPS9/RPS25/RPL27A/RPS16/RPL4/EIF3F/RPL31/RPL18A/RPL10/RPS14/RPL21/RPL19/RPS7/RPL7A/RPS3/RPS11/RPS26/RPL10A/RPS2/RPS8/RPS21/RPL26/RPS28/POLR2A/RPL23A/RPS12/RPS27A/RPL35A/RPL36A/PSMC3/RPS18/RPL22/RPL29/RPL41/SSB/RPS5/NELFCD/RPS24/POLR2G/RPL37A/RPS17/RPL7/RPL5/RPL37/RPL8/RPS20/RPL18/RPL13/RPL34/EIF3G/NUP88/RPS10/RPLP2/SMARCB1/RPS29/RPS1…	Carbo
GO:0019083	viral transcription	146	0.634824827472696	2.83852736038033	1e-10	2.31842105263158e-08	1.77728531855956e-08	740	tags=49%, list=10%, signal=45%	RPL3/RPS23/RPLP0/RPL13A/RPSA/RPL14/RPL28/RPL23/RPS19/RPL6/RPL35/RPS9/RPS25/RPL27A/RPS16/RPL4/RPL31/RPL18A/RPL10/RPS14/RPL21/RPL19/RPS7/RPL7A/RPS3/RPS11/RPS26/RPL10A/RPS2/RPS8/RPS21/RPL26/RPS28/POLR2A/RPL23A/RPS12/RPS27A/RPL35A/RPL36A/PSMC3/RPS18/RPL22/RPL29/RPL41/RPS5/NELFCD/RPS24/POLR2G/RPL37A/RPS17/RPL7/RPL5/RPL37/RPL8/RPS20/RPL18/RPL13/RPL34/NUP88/RPS10/RPLP2/SMARCB1/RPS29/RPS13/RPL24/POLR2F/R…	Carbo
GO:0022618	ribonucleoprotein complex assembly	138	0.53498534381783	2.3475781282639	1e-10	2.31842105263158e-08	1.77728531855956e-08	1021	tags=41%, list=13%, signal=36%	HSP90AB1/RPL3/SNRPD2/RPLP0/RPL13A/EIF3K/RPSA/RPS27L/RPS19/RPL6/EIF3M/EIF3F/RPL10/RPS14/EIF3E/EIF4B/RUVBL1/SNRPF/RPS28/GEMIN5/RPL23A/HSP90AA1/PRPF6/RPS5/SNRPD3/SNRPD1/EIF3I/RPL5/MRPL11/CLNS1A/EIF3G/RPS10/TAF9/RRS1/SRSF5/EIF3L/SNRPG/RPL24/PIH1D1/EIF3J/PRKDC/SF3B1/MCTS1/ZNHIT6/FASTKD2/EIF3H/RBMX/TGS1/SNRPE/XRCC5/PTGES3/MRTO4/AGO1/RPL38/GEMIN6/LSM4/SF3A1	Carbo
GO:0042254	ribosome biogenesis	229	0.552263060834957	2.50849595105265	1e-10	2.31842105263158e-08	1.77728531855956e-08	983	tags=40%, list=13%, signal=36%	NPM1/C1QBP/NHP2/RPL3/RPLP0/RPSA/RPL14/RPS27L/RPS19/RPL6/RPL35/NOP16/RPS9/RPS16/RPL10/RPS14/EBNA1BP2/RPS7/DCAF13/RPL7A/RAN/RPL10A/WDR3/NSA2/RPS2/RPS8/RPS21/RPL26/RPS28/MYBBP1A/RPL23A/RPL35A/FBL/WDR12/MRPL36/DKC1/XRN2/NIFK/RPS5/DDX3X/DDX21/DDX10/RPS24/RPS17/NAT10/SURF6/RPL7/RPL5/MRPL11/NUP88/BMS1/RPS10/RRS1/PELP1/DDX54/NPM3/EIF2A/LTV1/HEATR1/DIMT1/RPL24/PIH1D1/WDR75/DDX18/GTF2H5/PWP1/PRKDC/NOP14/RP…	Carbo
GO:0042273	ribosomal large subunit biogenesis	57	0.702137454193332	2.73254446637645	1e-10	2.31842105263158e-08	1.77728531855956e-08	971	tags=56%, list=13%, signal=49%	NPM1/NHP2/RPL3/RPLP0/RPL14/RPL6/RPL35/NOP16/RPL10/EBNA1BP2/RPL7A/RPL10A/NSA2/RPL26/RPL23A/RPL35A/WDR12/NIFK/SURF6/RPL7/RPL5/MRPL11/RRS1/RPL24/DDX18/NOC2L/ZNHIT6/FASTKD2/RPL26L1/MRTO4/RPL38/RSL1D1	Carbo
GO:0045047	protein targeting to ER	104	0.710556720911762	3.04420587854817	1e-10	2.31842105263158e-08	1.77728531855956e-08	610	tags=59%, list=8%, signal=55%	RPL3/RPS23/RPLP0/RPL13A/RPSA/RPL14/RPL28/RPL23/RPS19/RPL6/RPL35/RPS9/RPS25/RPL27A/RPS16/RPL4/RPL31/RPL18A/RPL10/RPS14/RPL21/RPL19/RPS7/RPL7A/RPS3/RPS11/RPS26/RPL10A/RPS2/RPS8/RPS21/RPL26/RPS28/RPL23A/RPS12/RPS27A/RPL35A/RPL36A/RPS18/PMM2/RPL22/RPL29/RPL41/RPS5/RPS24/RPL37A/RPS17/RPL7/RPL5/RPL37/RPL8/RPS20/RPL18/RPL13/RPL34/RPS10/RPLP2/RPS29/RPS13/RPL24/RPL17	Carbo
GO:0070972	protein localization to endoplasmic reticulum	126	0.597934094098362	2.61889448900749	1e-10	2.31842105263158e-08	1.77728531855956e-08	512	tags=47%, list=7%, signal=44%	RPL3/RPS23/RPLP0/RPL13A/RPSA/RPL14/RPL28/RPL23/RPS19/RPL6/RPL35/RPS9/RPS25/RPL27A/RPS16/RPL4/RPL31/RPL18A/RPL10/RPS14/RPL21/RPL19/RPS7/RPL7A/RPS3/RPS11/RPS26/RPL10A/RPS2/RPS8/RPS21/RPL26/RPS28/RPL23A/RPS12/RPS27A/RPL35A/RPL36A/RPS18/PMM2/RPL22/RPL29/RPL41/RPS5/RPS24/RPL37A/RPS17/RPL7/RPL5/RPL37/RPL8/RPS20/RPL18/RPL13/RPL34/RPS10/RPLP2/RPS29/RPS13	Carbo
GO:0071826	ribonucleoprotein complex subunit organization	142	0.504929902837455	2.27534958461704	1e-10	2.31842105263158e-08	1.77728531855956e-08	1021	tags=41%, list=13%, signal=36%	HSP90AB1/RPL3/SNRPD2/RPLP0/RPL13A/EIF3K/RPSA/RPS27L/RPS19/RPL6/EIF3M/EIF3F/RPL10/RPS14/EIF3E/EIF4B/RUVBL1/SNRPF/RPS28/GEMIN5/RPL23A/HSP90AA1/PRPF6/RPS5/SNRPD3/SNRPD1/EIF3I/RPL5/MRPL11/CLNS1A/EIF3G/RPS10/TAF9/RRS1/SRSF5/EIF3L/SNRPG/RPL24/PIH1D1/EIF3J/PRKDC/SF3B1/MCTS1/ZNHIT6/FASTKD2/EIF3H/RBMX/TGS1/SNRPE/XRCC5/PTGES3/VCP/MRTO4/AGO1/RPL38/GEMIN6/LSM4/SF3A1	Carbo
GO:0072599	establishment of protein localization to endoplasmic reticulum	106	0.698366936861621	3.02444538205702	1e-10	2.31842105263158e-08	1.77728531855956e-08	610	tags=58%, list=8%, signal=54%	RPL3/RPS23/RPLP0/RPL13A/RPSA/RPL14/RPL28/RPL23/RPS19/RPL6/RPL35/RPS9/RPS25/RPL27A/RPS16/RPL4/RPL31/RPL18A/RPL10/RPS14/RPL21/RPL19/RPS7/RPL7A/RPS3/RPS11/RPS26/RPL10A/RPS2/RPS8/RPS21/RPL26/RPS28/RPL23A/RPS12/RPS27A/RPL35A/RPL36A/RPS18/PMM2/RPL22/RPL29/RPL41/RPS5/RPS24/RPL37A/RPS17/RPL7/RPL5/RPL37/RPL8/RPS20/RPL18/RPL13/RPL34/RPS10/RPLP2/RPS29/RPS13/RPL24/RPL17	Carbo
GO:0090150	establishment of protein localization to membrane	220	0.486655840309759	2.19572006656603	1e-10	2.31842105263158e-08	1.77728531855956e-08	524	tags=32%, list=7%, signal=31%	HSPA4/RPL3/RPS23/RPLP0/RPL13A/RPSA/RPL14/RPL28/ROMO1/RPL23/RPS19/RACK1/RPL6/RPL35/RPS9/RPS25/RPL27A/RPS16/RPL4/RPL31/RPL18A/RPL10/RPS14/RPL21/RPL19/RPS7/RPL7A/RPS3/RPS11/RPS26/RPL10A/RPS2/RPS8/RPS21/RPL26/RPS28/RPL23A/YWHAQ/RPS12/RPS27A/RPL35A/HSP90AA1/RPL36A/BID/RPS18/RPL22/RPL29/RPL41/RPS5/RPS24/PDCD5/TIMM13/RPL37A/NACA/RPS17/RPL7/RPL5/RPL37/RPL8/RPS20/RPL18/RPL13/RPL34/TOMM22/KRT18/RPS10/RPLP2…	Carbo
GO:0034470	ncRNA processing	236	0.411512312364076	1.85623184279887	3.07307089918973e-10	6.76843865546538e-08	5.1886376024214e-08	983	tags=29%, list=13%, signal=26%	NHP2/RPL14/RPS19/RPL35/RPS9/HNRNPA2B1/RPS16/RPS14/EBNA1BP2/RPS7/DCAF13/RPL7A/RPL10A/WDR3/NSA2/RPS2/RPS8/RPS21/RPL26/RPS28/PUS7/RPL35A/FBL/WDR12/DKC1/XRN2/NIFK/SSB/DDX21/DDX10/RPS24/RPS17/NAT10/RPL7/RPL5/BMS1/RRS1/PELP1/DDX54/NPM3/HEATR1/DIMT1/PIH1D1/WDR75/DDX18/GTF2H5/PRKDC/NOP14/RPP40/ZNHIT6/DDX49/RPL27/RBFA/CHD7/NOL11/MPHOSPH6/WDR4/METTL1/EXOSC5/NUDT16/UTP14A/PA2G4/HSD17B10/MRTO4/AGO1/MPHOSPH10…	Carbo
GO:0002181	cytoplasmic translation	83	0.591213515082171	2.47152653109097	4.77776965571369e-10	1.00219406349613e-07	7.68274940126792e-08	740	tags=49%, list=10%, signal=45%	RPS23/RPLP0/RPL13A/EIF3K/RPSA/RPL6/EIF3M/EIF3F/RPL31/RPL18A/EIF4G1/RPL19/EIF3E/RPS26/RPL10A/EIF4B/RPS21/RPL26/RPS28/RPL35A/RPL36A/RPL22/RPL29/RPL41/YBX3/TMA7/ETF1/EIF3I/RPL8/RPL18/EIF3G/RPS29/EIF3L/RPL24/RPL17/EIF3J/RPL15/DPH2/MCTS1/EIF3H/RPL9	Carbo
GO:0042274	ribosomal small subunit biogenesis	60	0.653316030624482	2.59653450409991	1.60145909971332e-09	3.20655787919872e-07	2.45812478080399e-07	654	tags=43%, list=9%, signal=40%	NPM1/RPSA/RPS27L/RPS19/RPS16/RPS14/RPS7/DCAF13/WDR3/RPS8/RPS21/RPS28/RPS5/RPS24/RPS17/NAT10/SURF6/BMS1/RPS10/RRS1/LTV1/HEATR1/GTF2H5/PRKDC/NOP14/RPP40	Carbo
GO:0042255	ribosome assembly	50	0.66159618811838	2.41428959163542	2.85141236711117e-08	5.46107455527162e-06	4.18642145249091e-06	716	tags=44%, list=9%, signal=40%	NPM1/C1QBP/RPL3/RPLP0/RPSA/RPS27L/RPS19/RPL6/RPL10/RPS14/RPS28/RPL23A/RPS5/DDX3X/RPL5/MRPL11/RPS10/RRS1/EIF2A/RPL24/PRKDC/FASTKD2	Carbo
GO:0090066	regulation of anatomical structure size	231	-0.513337819759786	-1.72210854830847	2.82267491556987e-07	5.18078458461886e-05	3.97155312681935e-05	1721	tags=37%, list=23%, signal=30%	PPP1R9A/RAB5A/GOLGA4/CAPG/BAIAP2L1/ARHGAP35/LRRC8A/WDR1/ADORA1/LRP1/SLC12A8/GJA5/LAMTOR5/ARFGEF1/WNT7A/SLC9A3R1/COTL1/ANO6/MACF1/ITGB1BP1/CFL2/SNX9/WASF1/BMPR2/SPTAN1/SWAP70/ATG5/CDK4/VEGFA/RNF6/ACTR2/GSN/ILK/ARPC4/GSK3B/LMOD1/GDI1/ARPC5L/ADM/GRB2/ACTR3/CDC42EP1/TRIOBP/ROCK2/RB1CC1/PFN2/MYO1C/RDX/SVIL/MYADM/SOD2/PLXNA4/ARF6/BDNF/BRK1/WASF2/VASP/ROCK1/IL7R/MAP2/MTPN/WASL/SPP1/RAC1/HMOX1/HAX1/DSTN/…	Carbo
GO:0022904	respiratory electron transport chain	86	0.505112778320083	2.10733351122773	6.47333588074557e-07	0.000114060178218737	8.74377326544496e-05	1126	tags=49%, list=15%, signal=42%	NDUFB4/NDUFA2/PARK7/SDHD/NDUFC1/COX4I1/NDUFS5/MYBBP1A/COX6B1/COX7B/BID/UQCRFS1/UQCRQ/SLC25A13/COX5B/NDUFA5/UQCRB/NDUFAF2/NDUFB10/UQCRC2/CCNB1/NDUFS4/COX8A/COX7C/NDUFS8/NDUFB1/NDUFS6/NDUFA1/NDUFS7/UQCR10/COX5A/NDUFV1/UQCC3/ETFB/SDHB/NDUFV3/NDUFA11/UQCRH/NDUFB3/COX6C/CYC1/UQCRC1	Carbo
GO:0045333	cellular respiration	132	0.444541153067753	1.97588639652383	6.81869815852649e-07	0.000115524482262728	8.8560257864587e-05	1082	tags=39%, list=14%, signal=34%	NDUFB4/NDUFA2/PARK7/SDHD/NDUFC1/COX4I1/NDUFS5/MYBBP1A/COX6B1/COX7B/BID/UQCRFS1/UQCRQ/SLC25A13/COX5B/NDUFA5/UQCRB/NDUFAF2/CISD1/NDUFB10/UQCRC2/CCNB1/MDH2/IDH1/NDUFS4/COX8A/COX7C/BNIP3/NDUFS8/NDUFB1/NDUFS6/NDUFA1/PNPT1/NDUFS7/UQCR10/IDH2/COX5A/NDUFV1/UQCC3/ETFB/SDHB/DLAT/NDUFV3/VCP/LYRM7/NDUFA11/UQCRH/NDUFB3/COX6C/CYC1/MTFR1L	Carbo
GO:0033108	mitochondrial respiratory chain complex assembly	79	0.511209812441028	2.10035969263051	1.4850645924053e-06	0.000242285538131308	0.000185734394247025	1351	tags=51%, list=18%, signal=42%	NDUFB4/NDUFA2/NDUFC1/NDUFS5/COX17/NDUFA5/UQCRB/NDUFAF2/NDUFB10/COA4/NDUFS4/TIMMDC1/COA3/NDUFS8/NDUFB1/NDUFS6/NDUFA1/PET100/NDUFS7/UQCR10/AIFM1/NDUFV1/UQCC3/NDUFAF4/SCO1/FOXRED1/SDHAF1/NDUFV3/SMIM20/LYRM7/OMA1/NDUFA11/CHCHD4/NDUFB3/UQCC1/NDUFA8/ACAD9/SCO2/NDUFB8/TMEM126B	Carbo
GO:0007507	heart development	282	-0.481716676945024	-1.63006400392154	2.06296209958461e-06	0.000324548144595364	0.00024879633140855	1401	tags=28%, list=18%, signal=24%	HEG1/CACYBP/ADAMTS1/MSX2/LMNA/CPE/REST/HECTD1/PCNA/MAPK14/AP2B1/KDM6B/CDKN1B/SLIT3/BMPR2/PIM1/ATG5/STRA6/AHI1/FGFR1/VEGFA/ITGA3/STK3/PTN/YAP1/ILK/FGFRL1/TNFRSF1A/MSX1/EFNB2/JMJD6/ADM/GPC3/PDLIM7/COL2A1/ROCK2/RB1CC1/PDLIM5/EFNA1/HES1/EGLN1/ID2/LMO4/TWIST1/TMEM65/ARID1A/SOX9/MEF2A/CDKN1A/SAV1/ARL13B/YY1/TAB2/ROCK1/LUZP1/BASP1/DHRS3/CITED2/FHL2/SHC1/HIF1A/SEMA3C/ZFP36L1/OXCT1/SOX4/ANKRD1/ID1/COL3A1/…	Carbo
GO:0030334	regulation of cell migration	423	-0.438234324641724	-1.50303252159044	5.65656681042486e-06	0.000831214996712039	0.000637203586702246	1466	tags=28%, list=19%, signal=24%	WNT7A/SPRED1/SLC9A3R1/DDRGK1/ANO6/TRIP6/CLDN3/STAT3/PLPP3/MACF1/ATOH8/ADAMTS1/ADGRG1/PLCB1/ITGB1BP1/LMNA/VCL/HDAC7/MAPK14/DIAPH1/TJP1/APP/FOXP1/BMPR2/IGFBP3/ARHGEF2/SWAP70/STX4/FGFR1/VEGFA/ITGA3/PTN/ILK/SASH1/GTPBP4/OSBPL8/PHLDB2/FBXO5/PTP4A1/ACTN4/SPAG9/EMP2/MYLK/ROCK2/AMOTL2/PFN2/GTSE1/MYO1C/AJUBA/EFNA1/RDX/ADIPOR1/MYADM/SOD2/LMO4/SOX9/PLXNA4/CERS2/FLNA/FAM107A/WNK1/GNAI2/DUSP1/ARF6/LIMCH1/CCL2…	Carbo
GO:2000145	regulation of cell motility	447	-0.432597290127317	-1.48384256906559	5.86478142785131e-06	0.000831214996712039	0.000637203586702246	1466	tags=27%, list=19%, signal=23%	WNT7A/SPRED1/SLC9A3R1/DDRGK1/ANO6/TRIP6/CLDN3/STAT3/PLPP3/MACF1/ATOH8/ADAMTS1/ADGRG1/PLCB1/ITGB1BP1/LMNA/VCL/CFAP20/HDAC7/MAPK14/DIAPH1/TJP1/APP/FOXP1/BMPR2/IGFBP3/ARHGEF2/SWAP70/STX4/FGFR1/VEGFA/ITGA3/PTN/ILK/SASH1/GTPBP4/OSBPL8/PHLDB2/PKN2/FBXO5/PTP4A1/ACTN4/SPAG9/EMP2/MYLK/ROCK2/AMOTL2/PFN2/GTSE1/MYO1C/AJUBA/EFNA1/RDX/ADIPOR1/MYADM/SOD2/LMO4/TWIST1/SOX9/PLXNA4/CERS2/FLNA/FAM107A/WNK1/GNAI2/DUS…	Carbo
GO:0042775	mitochondrial ATP synthesis coupled electron transport	73	0.50175189227326	2.04078358171195	6.07249427453279e-06	0.000831214996712039	0.000637203586702246	1126	tags=51%, list=15%, signal=44%	NDUFB4/NDUFA2/PARK7/SDHD/NDUFC1/COX4I1/NDUFS5/COX6B1/COX7B/BID/UQCRFS1/UQCRQ/COX5B/NDUFA5/UQCRB/NDUFB10/UQCRC2/CCNB1/NDUFS4/COX8A/COX7C/NDUFS8/NDUFB1/NDUFS6/NDUFA1/NDUFS7/UQCR10/COX5A/NDUFV1/UQCC3/NDUFV3/NDUFA11/UQCRH/NDUFB3/COX6C/CYC1/UQCRC1	Carbo
GO:0051270	regulation of cellular component movement	481	-0.425638336815437	-1.46445690634756	6.13624634012079e-06	0.000831214996712039	0.000637203586702246	1466	tags=27%, list=19%, signal=23%	WNT7A/SPRED1/SLC9A3R1/DDRGK1/ANO6/TRIP6/CLDN3/STAT3/PLPP3/MACF1/ATOH8/ADAMTS1/ADGRG1/PLCB1/ITGB1BP1/LMNA/VCL/LAMP1/CFAP20/HDAC7/MAPK14/DIAPH1/TJP1/APP/CDKN1B/FOXP1/BMPR2/IGFBP3/ARHGEF2/SWAP70/STX4/FGFR1/VEGFA/ITGA3/PTN/ILK/SASH1/GTPBP4/OSBPL8/PHLDB2/PKN2/FBXO5/MYCBP2/PTP4A1/CAMK2D/ACTN4/SPAG9/ATP1A1/EMP2/MYLK/ROCK2/AMOTL2/PFN2/GTSE1/MYO1C/AJUBA/EFNA1/RDX/ADIPOR1/MYADM/SOD2/LMO4/TWIST1/SOX9/PLXNA4…	Carbo
GO:1902905	positive regulation of supramolecular fiber organization	113	-0.566963132242957	-1.8264144824123	6.22703629772924e-06	0.000831214996712039	0.000637203586702246	1248	tags=36%, list=16%, signal=31%	CFL2/APP/SNX9/CDKN1B/WASF1/SWAP70/ACTR2/GSN/ARPC4/LMOD1/ARPC5L/GRB2/ACTR3/CDC42EP1/ROCK2/PFN2/MYO1C/CLIP1/S100A10/FLNA/ARF6/LIMCH1/BRK1/RAPGEF3/WASF2/VASP/WASL/RAC1/DSTN/ARPC2/HSPA1B/ID1/ARF1/CDC42EP3/RHOC/ARPC5/TPM1/MAP1B/CLU/EDN1/APOE	Carbo
GO:0006119	oxidative phosphorylation	92	0.464109967328737	1.95024701508536	6.62371326586548e-06	0.000842329362225202	0.000645723781353354	1141	tags=45%, list=15%, signal=38%	CHCHD10/NDUFB4/NDUFA2/PARK7/SDHD/NDUFC1/COX4I1/NDUFS5/COX6B1/COX7B/BID/UQCRFS1/UQCRQ/COX5B/NDUFA5/UQCRB/NDUFB10/UQCRC2/CCNB1/NDUFS4/COX8A/COX7C/NDUFS8/NDUFB1/NDUFS6/NDUFA1/NDUFS7/UQCR10/COX5A/NDUFV1/UQCC3/NDUFV3/VCP/NDUFA11/UQCRH/NDUFB3/COX6C/RHOA/CYC1/UQCRC1/AK4	Carbo
GO:0030168	platelet activation	70	-0.618245648205734	-1.88093092917048	6.69274181109695e-06	0.000842329362225202	0.000645723781353354	592	tags=20%, list=8%, signal=19%	GNB1/FLNA/PLSCR1/TLN1/FZD6/CSRP1/COL3A1/AXL/GNAS/MYL12A/SERPINE2/APOE/MYL9/FN1	Carbo
GO:0032535	regulation of cellular component size	194	-0.503283144422182	-1.67986558823376	6.88443319260902e-06	0.000842386894817854	0.000645767885435373	1721	tags=38%, list=23%, signal=30%	PPP1R9A/RAB5A/GOLGA4/CAPG/BAIAP2L1/ARHGAP35/LRRC8A/WDR1/LRP1/SLC12A8/LAMTOR5/ARFGEF1/WNT7A/SLC9A3R1/COTL1/ANO6/MACF1/CFL2/SNX9/WASF1/BMPR2/SPTAN1/SWAP70/CDK4/VEGFA/RNF6/ACTR2/GSN/ILK/ARPC4/GSK3B/LMOD1/GDI1/ARPC5L/GRB2/ACTR3/CDC42EP1/TRIOBP/RB1CC1/PFN2/MYO1C/RDX/SVIL/MYADM/PLXNA4/ARF6/BDNF/BRK1/WASF2/VASP/IL7R/MAP2/MTPN/WASL/SPP1/RAC1/HAX1/DSTN/SEMA3C/ARPC2/HP1BP3/PAFAH1B1/ARF1/CDC42EP3/ARPC5/RTN4…	Carbo
GO:0097435	supramolecular fiber organization	364	-0.441428866350169	-1.50399023882813	8.97957221858499e-06	0.00101626573585485	0.000779062185464448	1251	tags=27%, list=16%, signal=24%	LTBP3/CFL2/DIAPH1/TUBG1/TJP1/APP/SNX9/CDKN1B/EFEMP2/WASF1/ARHGEF2/SPTAN1/SWAP70/CAP1/MID1/ITGB5/ACTR2/GSN/CAP2/ILK/PHLDB2/ARPC4/LMOD1/ARPC5L/KIF18A/DST/FBXO5/GRB2/ACTR3/ACTN4/CDC42EP1/TRIOBP/EMP2/COL2A1/ROCK2/DNAJB6/PFN2/MYO1C/LOXL1/CLIP1/ENAH/CST3/CKAP2/RDX/S100A10/SVIL/MYADM/TPX2/CAMSAP2/FLNA/FAM107A/MEF2A/P4HA1/ARF6/DIAPH3/LIMCH1/BRK1/KIF2C/RAPGEF3/WASF2/VASP/SNCA/ROCK1/HSPA8/DPYSL3/MAP2/MSRB2…	Carbo
GO:0000280	nuclear division	243	-0.481291400457816	-1.61702943143072	8.98424872652557e-06	0.00101626573585485	0.000779062185464448	1339	tags=30%, list=18%, signal=26%	PLCB1/BUB1B/MSX2/ZWINT/HSPA2/TUBG1/SIRT2/CHMP4C/CDKN1B/NUP62/CHMP5/DSCC1/UBB/ACTR2/POGZ/MSX1/PKMYT1/KNSTRN/KIF18A/CAV2/FBXO5/ACTR3/NFE2L1/ATRX/PRC1/MYBL2/CENPE/MUS81/PSMC3IP/PHIP/TPX2/AKAP8L/TTK/RACGAP1/NAA50/FLNA/KIF11/ANLN/DUSP1/NDC80/SGO2/CCNB1IP1/NUF2/KIF2C/SMC4/CENPK/SMC3/KIF23/HSF1/RAD1/KIF14/NCAPG/CDCA8/TPR/MKI67/RAD21/PLK1/NEK2/BUB3/HSPA1B/UBE2B/ASPM/NUSAP1/NIPBL/CKS2/KIF22/AURKA/CENPF/AU…	Carbo
GO:0051301	cell division	373	-0.444582262282439	-1.51555002240127	8.99758540257412e-06	0.00101626573585485	0.000779062185464448	2077	tags=40%, list=27%, signal=30%	KLHL42/ARPP19/CDCA5/MASTL/ZWILCH/CDC27/NCAPH/DYNC1LI1/HELLS/SGO1/CENPT/CSNK1A1/STAG2/STAG1/BBS4/HAUS1/PLK3/SKA3/CKAP5/CDK2/CENPV/KIFC1/ANAPC13/NSL1/HAUS2/TIAL1/SYCP2/PELO/KMT5A/KATNA1/RHOB/CCP110/HAUS6/IGF2/CSPP1/DSN1/CDT1/NCOA3/FIGN/WNT7A/GPSM2/ANAPC16/CENPJ/TACC3/TTC19/ITGB1BP1/BUB1B/ZWINT/PARD3B/PARD3/AHCTF1/SDE2/TSG101/SIRT2/SNX9/CDCA3/CHMP4C/MYH9/NUP62/CHMP5/CEP55/ZFP36L2/ARHGEF2/RAB10/CDK4/…	Carbo
GO:0000375	RNA splicing, via transesterification reactions	243	0.327876942646592	1.53111235880183	1.19403469819481e-05	0.00131493071138703	0.00100801666100235	1021	tags=26%, list=13%, signal=23%	HNRNPA1/C1QBP/NCL/RBM3/HNRNPM/HNRNPF/SNRPD2/HNRNPA3/HNRNPA2B1/HNRNPL/HNRNPU/NONO/HNRNPR/SNRPF/IK/HNRNPC/SRSF7/POLR2A/GEMIN5/KDM1A/PNN/SFPQ/PRPF6/SNRNP70/HNRNPK/YBX1/SNRPD3/SNRPD1/POLR2G/DDX46/DCPS/SRRM2/CLNS1A/DDX5/HNRNPD/SRSF5/U2AF2/SNRPG/POLR2F/SNRPB2/SF3B5/SF3B1/NCBP2/SYNCRIP/RSRC1/KHDRBS1/MAGOHB/RBMX/SF3B2/LSM8/TGS1/SNRPE/ZMAT2/SRSF3/POLR2L/LSM3/SRSF2/MPHOSPH10/GEMIN6/RBMXL1/LSM4/SNRPA/SF3A1	Carbo
GO:1902903	regulation of supramolecular fiber organization	196	-0.499628729421401	-1.6675757405673	1.24050489080748e-05	0.00133278635219682	0.00102170467001551	1248	tags=31%, list=16%, signal=27%	CFL2/TJP1/APP/SNX9/CDKN1B/WASF1/ARHGEF2/SPTAN1/SWAP70/MID1/ACTR2/GSN/PHLDB2/ARPC4/LMOD1/ARPC5L/GRB2/ACTR3/CDC42EP1/TRIOBP/ROCK2/PFN2/MYO1C/CLIP1/CKAP2/RDX/S100A10/SVIL/MYADM/TPX2/CAMSAP2/FLNA/ARF6/LIMCH1/BRK1/RAPGEF3/WASF2/VASP/SNCA/ROCK1/HSPA8/MAP2/MTPN/WASL/RAC1/HAX1/DSTN/ARPC2/HSPA1B/ID1/CRYAB/ARF1/CDC42EP3/RHOC/ARPC5/TPM1/LIMA1/MAP1B/CLU/EDN1/APOE	Carbo
GO:0040012	regulation of locomotion	457	-0.429989733885978	-1.47818143278403	1.40194109629845e-05	0.00144346945734598	0.00110655356214013	1496	tags=28%, list=20%, signal=24%	PTGER4/ARRDC3/WNT7A/SPRED1/SLC9A3R1/DDRGK1/ANO6/TRIP6/CLDN3/STAT3/PLPP3/MACF1/ATOH8/ADAMTS1/ADGRG1/PLCB1/ITGB1BP1/LMNA/VCL/CFAP20/HDAC7/MAPK14/DIAPH1/TJP1/APP/FOXP1/BMPR2/IGFBP3/ARHGEF2/SWAP70/STX4/FGFR1/VEGFA/ITGA3/PTN/ILK/SASH1/GTPBP4/OSBPL8/EFNB2/PHLDB2/PKN2/FBXO5/MYCBP2/PTP4A1/ACTN4/SPAG9/EMP2/MYLK/ROCK2/AMOTL2/PFN2/GTSE1/MYO1C/AJUBA/EFNA1/RDX/ADIPOR1/MYADM/SOD2/LMO4/TWIST1/SOX9/PLXNA4/CERS2/…	Carbo
GO:0043270	positive regulation of ion transport	93	-0.58566610840679	-1.84646327509884	1.40906212635363e-05	0.00144346945734598	0.00110655356214013	880	tags=25%, list=12%, signal=22%	ACTN4/MYLK/TSPO/FABP3/S100A1/FLNA/WNK1/ATP1B3/SNCA/CEBPB/ATF4/ATP1B1/ARF1/CCL2/LGALS3/THY1/ITGB1/CAV1/KIF5B/CALM2/ARL6IP1/EDN1/APOE	Carbo
GO:0034976	response to endoplasmic reticulum stress	171	-0.515696549969536	-1.70278764713188	1.54813694407891e-05	0.00149891235533904	0.00114905569888945	1448	tags=40%, list=19%, signal=33%	CCDC47/CXCL8/SEC31A/BFAR/VAPB/DDRGK1/ERLEC1/FAF2/LMNA/SRPRB/GORASP2/GFPT1/UBE2J1/NUPR1/STT3B/CASP4/DNAJC10/UBE2K/DNAJC3/GSK3B/ATF6/GRINA/ATP6V0D1/DNAJB11/BCL2L1/PPP1R15B/NFE2L1/DNAJB9/EIF2AK2/UBE2J2/SSR1/HM13/MANF/STC2/SERINC3/UFM1/FLOT1/PPP2CB/DERL1/TMUB1/CLGN/CEBPB/UBE2G2/TLN1/ASNS/CREB3/SERP1/THBS1/CREBRF/TMBIM6/SHC1/PMAIP1/UFC1/TMCO1/XBP1/AUP1/NFE2L2/ATF4/CCND1/DDIT3/CCL2/HERPUD1/FBXO2/ATF3/J…	Carbo
GO:0051050	positive regulation of transport	385	-0.438841254807021	-1.49798151307372	1.58411007097544e-05	0.00149891235533904	0.00114905569888945	1287	tags=26%, list=17%, signal=23%	TMF1/HSPA2/LAMP1/TSG101/EMD/MAPK14/PTX3/AP2B1/BAG3/ATG5/SAE1/ACSL4/STIM2/STX4/AHI1/FGFR1/VEGFA/ZPR1/STOM/HLA-E/OSBPL8/LEPROT/GSK3B/UBE2D3/YWHAH/ACTN4/GPC3/MYLK/NCS1/TSPO/SAR1B/CD63/GTSE1/UBE2J2/MYO1C/RBM22/FABP3/S100A1/RDX/ECT2/RAB29/C1QTNF3/B3GAT3/GOLPH3/MFGE8/FLOT1/FLNA/MEF2A/WNK1/GNAI2/SH3GLB1/ARF6/BAD/ATP1B3/RAPGEF3/CADM1/SNCA/GLUL/KMT2A/CEBPB/DNM3/MAP2/AZIN1/WASL/SPP1/VAMP2/TPR/SERP1/RAC1/HI…	Carbo
GO:0042773	ATP synthesis coupled electron transport	74	0.489919356982399	1.99491511828875	1.64850599060886e-05	0.00149891235533904	0.00114905569888945	1126	tags=50%, list=15%, signal=43%	NDUFB4/NDUFA2/PARK7/SDHD/NDUFC1/COX4I1/NDUFS5/COX6B1/COX7B/BID/UQCRFS1/UQCRQ/COX5B/NDUFA5/UQCRB/NDUFB10/UQCRC2/CCNB1/NDUFS4/COX8A/COX7C/NDUFS8/NDUFB1/NDUFS6/NDUFA1/NDUFS7/UQCR10/COX5A/NDUFV1/UQCC3/NDUFV3/NDUFA11/UQCRH/NDUFB3/COX6C/CYC1/UQCRC1	Carbo
GO:0000377	RNA splicing, via transesterification reactions with bulged adenosine as nucleophile	241	0.329717394700924	1.51465906934409	1.66085109480967e-05	0.00149891235533904	0.00114905569888945	1021	tags=26%, list=13%, signal=23%	HNRNPA1/C1QBP/NCL/RBM3/HNRNPM/HNRNPF/SNRPD2/HNRNPA3/HNRNPA2B1/HNRNPL/HNRNPU/NONO/HNRNPR/SNRPF/IK/HNRNPC/SRSF7/POLR2A/GEMIN5/KDM1A/PNN/SFPQ/PRPF6/SNRNP70/HNRNPK/YBX1/SNRPD3/SNRPD1/POLR2G/DDX46/DCPS/SRRM2/CLNS1A/DDX5/HNRNPD/SRSF5/U2AF2/SNRPG/POLR2F/SNRPB2/SF3B5/SF3B1/NCBP2/SYNCRIP/RSRC1/KHDRBS1/MAGOHB/RBMX/SF3B2/LSM8/TGS1/SNRPE/ZMAT2/SRSF3/POLR2L/LSM3/SRSF2/GEMIN6/RBMXL1/LSM4/SNRPA/SF3A1	Carbo
GO:0000398	mRNA splicing, via spliceosome	241	0.329717394700924	1.51465906934409	1.66085109480967e-05	0.00149891235533904	0.00114905569888945	1021	tags=26%, list=13%, signal=23%	HNRNPA1/C1QBP/NCL/RBM3/HNRNPM/HNRNPF/SNRPD2/HNRNPA3/HNRNPA2B1/HNRNPL/HNRNPU/NONO/HNRNPR/SNRPF/IK/HNRNPC/SRSF7/POLR2A/GEMIN5/KDM1A/PNN/SFPQ/PRPF6/SNRNP70/HNRNPK/YBX1/SNRPD3/SNRPD1/POLR2G/DDX46/DCPS/SRRM2/CLNS1A/DDX5/HNRNPD/SRSF5/U2AF2/SNRPG/POLR2F/SNRPB2/SF3B5/SF3B1/NCBP2/SYNCRIP/RSRC1/KHDRBS1/MAGOHB/RBMX/SF3B2/LSM8/TGS1/SNRPE/ZMAT2/SRSF3/POLR2L/LSM3/SRSF2/GEMIN6/RBMXL1/LSM4/SNRPA/SF3A1	Carbo
GO:0010243	response to organonitrogen compound	484	-0.42044161030544	-1.44683172208764	1.69455697002064e-05	0.00149891235533904	0.00114905569888945	1242	tags=24%, list=16%, signal=21%	PCNA/UBE2J1/MAPK14/DIAPH1/SIRT2/APP/KBTBD2/EIF4EBP2/CDKN1B/STT3B/CHMP5/TBC1D4/ARHGEF2/CASP4/RAB10/DNAJC10/CDK4/PTN/ACTR2/GSN/ATP6V1C1/OSBPL8/PTPRA/SRSF4/NUCKS1/LEPROT/NCSTN/GSK3B/CAV2/ATP6V0D1/ADM/GRB2/BCL2L1/TSPO/DNAJB9/FOS/ROCK2/UBE2J2/CCNA2/MYO1C/FABP3/ITPR2/CPEB4/ADIPOR1/DNMT1/ATP6V1F/SLC25A33/PHIP/HM13/GOLPH3/SOX9/STC2/GNB1/FLNA/CDKN1A/EGR1/GNAI2/DUSP1/VKORC1/BAD/RAPGEF3/DERL1/TMUB1/CAPN2/ER…	Carbo
GO:0030855	epithelial cell differentiation	308	-0.455579322923996	-1.54451237157208	1.70137611275714e-05	0.00149891235533904	0.00114905569888945	1529	tags=33%, list=20%, signal=28%	CDH2/RAP1A/TMEM38B/MAF/NCOA3/WNT7A/STAT1/SPRED1/SLC9A3R1/CLDN3/HEG1/ATOH8/MSX2/VCL/ANXA4/TSG101/PCNA/TJP1/KDM6B/CDKN1B/MAFF/CBR1/BMPR2/FNDC3A/RAB10/AHI1/FGFR1/VEGFA/C1GALT1/ETV4/PTN/SCEL/CBFB/PERP/YAP1/WWTR1/TGFB1I1/TNFRSF1A/KRT7/GSK3B/TRIOBP/KAZN/ATRX/ROCK2/BTG1/PALLD/MAFG/IL6ST/CST3/RDX/MYADM/ARID4A/HES1/ID2/SOX9/SHARPIN/FLNA/CD24/CDKN1A/SAV1/ZFP36/BAD/RAPGEF3/TAGLN2/GSTM3/ERRFI1/PIP5K1A/TYMS/R…	Carbo
GO:0010562	positive regulation of phosphorus metabolic process	481	-0.418899318676701	-1.44127055116839	1.83459993412731e-05	0.0015539509950777	0.00119124793409625	1619	tags=28%, list=21%, signal=24%	ADORA1/IGF2/TRAF4/HIPK2/GPRC5A/PRKACB/LRP1/PTBP1/NENF/CDH2/RAP1A/DOK5/DUSP5/STOML2/WNT7A/PLAUR/DDRGK1/CLDN3/STAT3/DSTYK/KLHDC10/KCTD20/PLCB1/ITGB1BP1/UBC/BCL10/DUSP12/HSPA2/MAPK14/NPTN/APP/NUPR1/SNX9/ZNF622/CDKN1B/BMPR2/TIMP2/IGFBP3/ARHGEF2/HACD3/KRAS/MID1/FGFR1/VEGFA/UBB/STK3/UBE2K/ILK/MAPKAPK2/SASH1/OSBPL8/TNFRSF1A/CLSPN/CAV2/SPAG9/EMP2/PPP1R15B/ROCK2/TNIK/RB1CC1/PFN2/EIF2AK2/CENPE/SLC39A10/GPR…	Carbo
GO:0045937	positive regulation of phosphate metabolic process	481	-0.418899318676701	-1.44127055116839	1.83459993412731e-05	0.0015539509950777	0.00119124793409625	1619	tags=28%, list=21%, signal=24%	ADORA1/IGF2/TRAF4/HIPK2/GPRC5A/PRKACB/LRP1/PTBP1/NENF/CDH2/RAP1A/DOK5/DUSP5/STOML2/WNT7A/PLAUR/DDRGK1/CLDN3/STAT3/DSTYK/KLHDC10/KCTD20/PLCB1/ITGB1BP1/UBC/BCL10/DUSP12/HSPA2/MAPK14/NPTN/APP/NUPR1/SNX9/ZNF622/CDKN1B/BMPR2/TIMP2/IGFBP3/ARHGEF2/HACD3/KRAS/MID1/FGFR1/VEGFA/UBB/STK3/UBE2K/ILK/MAPKAPK2/SASH1/OSBPL8/TNFRSF1A/CLSPN/CAV2/SPAG9/EMP2/PPP1R15B/ROCK2/TNIK/RB1CC1/PFN2/EIF2AK2/CENPE/SLC39A10/GPR…	Carbo
GO:0010959	regulation of metal ion transport	136	-0.526998412761005	-1.71463556576948	1.8998715915705e-05	0.0015539509950777	0.00119124793409625	1286	tags=29%, list=17%, signal=24%	SARAF/HSPA2/DIAPH1/ATG5/STIM2/HOMER3/STOM/AHNAK/CAMK2D/YWHAH/ACTN4/ATP1A1/MYLK/TSPO/CD63/S100A1/NETO2/STC2/FLNA/WNK1/GNAI2/ATP1B3/SNCA/VAMP2/ATP2B4/TMBIM6/B2M/YWHAE/ATF4/ATP1B1/ARF1/CCL2/LGALS3/THY1/ITGB1/CAV1/KIF5B/CALM2/SERPINE2	Carbo
GO:0022900	electron transport chain	121	0.408584718933239	1.7854704883671	1.90495695196812e-05	0.0015539509950777	0.00119124793409625	1126	tags=40%, list=15%, signal=34%	AKR1B1/NDUFB4/NDUFA2/PARK7/SDHD/NDUFC1/COX4I1/NDUFS5/MYBBP1A/COX6B1/COX7B/BID/UQCRFS1/UQCRQ/SLC25A13/COX5B/NDUFA5/UQCRB/NDUFAF2/NDUFB10/ADH5/UQCRC2/CCNB1/NDUFS4/COX8A/COX7C/NDUFS8/NDUFB1/NDUFS6/NDUFA1/NDUFS7/UQCR10/AKR1A1/AKR7A2/COX5A/NDUFV1/UQCC3/ETFB/SDHB/NDUFV3/NDUFA11/UQCRH/NDUFB3/COX6C/CYC1/NQO2/GLRX3/UQCRC1	Carbo
GO:0061061	muscle structure development	313	-0.455910695778116	-1.54783530015311	2.20091784700723e-05	0.0017129048322722	0.00131310083085709	1414	tags=30%, list=19%, signal=25%	BOC/HEG1/EID2/CACYBP/PLCB1/LMNA/REST/CFL2/EMD/MAPK14/SIRT2/NUPR1/QKI/KDM6B/SKI/MYH9/MAFF/SETD3/PIM1/IGFBP3/ATG5/STRA6/KRAS/FGFR1/VEGFA/YAP1/ILK/FGFRL1/MSX1/EFNB2/LMOD1/CAV2/ADM/SPAG9/MBNL1/MYLK/PDLIM7/FOS/BTG1/UCHL1/FHL3/PDLIM5/DNMT1/SVIL/PLEKHO1/HES1/EGLN1/ID2/SOD2/TWIST1/TANC1/ARID1A/SOX9/FLOT1/MEF2A/CD164/SAV1/EGR1/BDNF/YY1/CAPN2/BASP1/EZH2/MTPN/KLF5/HBEGF/SERP1/CSRP1/FLNC/FHL2/EPC1/ZFP36L1/CD…	Carbo
GO:0036499	PERK-mediated unfolded protein response	18	-0.803243310475153	-1.93777323550629	2.21647163313315e-05	0.0017129048322722	0.00131310083085709	354	tags=50%, list=5%, signal=48%	PPP1R15B/ASNS/NFE2L2/ATF4/DDIT3/CCL2/HERPUD1/ATF3/PPP1R15A	Carbo
GO:0140467	integrated stress response signaling	18	-0.803243310475153	-1.93777323550629	2.21647163313315e-05	0.0017129048322722	0.00131310083085709	354	tags=50%, list=5%, signal=48%	PPP1R15B/ASNS/NFE2L2/ATF4/DDIT3/CCL2/HERPUD1/ATF3/PPP1R15A	Carbo
GO:0043066	negative regulation of apoptotic process	452	-0.426031420258055	-1.46259351393946	2.39717549190112e-05	0.00182061345548697	0.00139566950599252	1325	tags=28%, list=17%, signal=24%	MSX2/UBC/BCL10/LMNA/TMF1/PCGF2/ANXA4/ATOX1/NUPR1/TOPORS/CDKN1B/FOXP1/NUP62/BCL2L12/PIM1/ARHGEF2/PRDX5/BAG3/ATG5/KRAS/AHI1/VEGFA/UBB/ZPR1/YAP1/ILK/BAG1/DNAJC3/CBX4/BARD1/MSX1/ADAR/GSK3B/GRINA/ZMYND11/MUC1/BCL2L1/CAST/COL2A1/RB1CC1/DNAJB6/EIF2AK2/SLC39A10/TFAP2A/CDKN2D/IL6ST/CPEB4/EFNA1/ANKLE2/DNMT1/PHIP/SOD2/USP47/TWIST1/GOLPH3/SOX9/UFM1/PIM3/OXR1/FLNA/CDC73/CDKN1A/GNAI2/DUSP1/TAX1BP1/BAD/BDNF/GRN…	Carbo
GO:0045596	negative regulation of cell differentiation	315	-0.452004132704469	-1.53506247492276	2.48377722110903e-05	0.0018544133320314	0.00142158025429398	1466	tags=30%, list=19%, signal=26%	WNT7A/STAT1/SPRED1/TOB1/STAT3/RC3H1/ADGRG1/ITGB1BP1/MSX2/REST/LTBP3/HDAC7/SIRT2/APP/SKI/ZFP36L2/ARHGEF2/CCDC85B/KRAS/VEGFA/PTN/RNF6/CBFB/IQCB1/YAP1/TRIO/WWTR1/TGFB1I1/MSX1/EFNB2/TOB2/GSK3B/GDI1/YWHAH/ACTN4/JDP2/MAFB/DLX2/TSPO/LSM1/EFNA1/ADIPOR1/DNMT1/RNF10/RAB29/HES1/PPP2CA/ID2/PMP22/TWIST1/SOX9/ITM2C/CERS2/CDC73/MYLIP/ZFP36/N4BP2L2/ARF6/BDNF/YY1/DPYSL3/PBX1/EZH2/DNM3/MAP2/SPP1/VASN/PLK2/SEMA3C/A…	Carbo
GO:0048285	organelle fission	266	-0.464853539939176	-1.57238864745079	2.77837484495161e-05	0.00203979019866864	0.0015636888601061	1339	tags=28%, list=18%, signal=24%	PLCB1/BUB1B/MSX2/ZWINT/HSPA2/TUBG1/SIRT2/CHMP4C/CDKN1B/NUP62/CHMP5/DSCC1/UBB/ACTR2/POGZ/MSX1/PKMYT1/KNSTRN/KIF18A/CAV2/FBXO5/ACTR3/NFE2L1/ATRX/PRC1/MYBL2/CENPE/MUS81/PSMC3IP/PHIP/TPX2/AKAP8L/TTK/RACGAP1/NAA50/FLNA/KIF11/ANLN/DUSP1/NDC80/SGO2/CCNB1IP1/NUF2/KIF2C/SMC4/CENPK/SMC3/KIF23/HSF1/RAD1/DNM3/KIF14/NCAPG/CDCA8/TPR/MKI67/RAD21/PLK1/NEK2/BUB3/HSPA1B/UBE2B/ASPM/NUSAP1/NIPBL/CKS2/KIF22/AURKA/CEN…	Carbo
GO:0034329	cell junction assembly	197	-0.483765469459413	-1.61444403095115	2.88923394136054e-05	0.00208640582158904	0.00159942406969536	1992	tags=40%, list=26%, signal=30%	ARHGAP6/SLK/FLRT3/SDC4/DBNL/PLEC/PTPRK/CLSTN1/GJA4/PAK2/PPP1R9A/ADGRF1/CORO1C/WDR1/SIX1/SNAI1/LRP1/LAMC2/CDH2/GJA5/RAP1A/WNT7A/GPC4/TRIP6/CLDN3/HEG1/MACF1/ITGB1BP1/PARD3/VCL/HDAC7/NPTN/TJP1/APP/VEGFA/CBFB/ILK/EFNB2/PHLDB2/PTPRD/DST/PKN2/ACTN4/ROCK2/MYO1C/AJUBA/PDLIM5/ECT2/S100A10/RAB29/VMP1/CLDN16/FLOT1/FLNA/FAM107A/LAMC1/ARF6/LIMCH1/FBLIM1/BDNF/FERMT2/VASP/SNCA/PIP5K1A/ROCK1/TLN1/DNM3/THBS1/CLDN…	Carbo
GO:0006520	cellular amino acid metabolic process	160	0.365385284593103	1.64088205635132	2.98727235666331e-05	0.00212240882759708	0.00162702372159184	1411	tags=41%, list=19%, signal=34%	PSMB6/AHCY/GCSH/PSME2/SLC39A8/PSME1/PARK7/PSMB1/ADI1/MCCC2/AIMP1/AIMP2/PSMB3/PPA1/PSMC3/PSMD2/PSMC2/PSMA7/PSMC5/BCAT1/PSMD14/ALDH7A1/PPA2/FAH/RIDA/AGMAT/ASL/SERINC5/PFAS/PSME4/PSMC6/PSMA4/AASDHPPT/GSTZ1/PSMA5/HSD17B10/PCBD1/FARSB/MTHFD1/CARS2/PEPD/EEF1E1/CTPS1/NIT2/PSMD13/SLC1A3/SMS/PSMD7/BLMH/PSMA1/SCLY/ODC1/MTR/SLC7A11/AFMID/PSMD3/ASNSD1/PSMD1/ACAT1/GCAT/BPHL/PSMB7/YARS2/PSMD6/GOT2/ENOSF1	Carbo
GO:0010256	endomembrane system organization	221	-0.479326487660285	-1.60433473955689	3.46134232630991e-05	0.00242019253133257	0.00185530262035125	2060	tags=38%, list=27%, signal=29%	AKT1/RAB1A/BLZF1/ATL3/LMAN1/NUP155/LEMD2/RAB2A/RAB30/CSNK1A1/RAB22A/ATL2/PLK3/PPP2R2A/VPS36/CORO1C/HOOK3/BAIAP2L1/LAPTM4B/CCDC47/SEC31A/UBXN2A/TMEM38B/RTN3/STAM/ARFGEF1/SEC61A1/VAPB/SLC9A3R1/ANO6/STX18/ARL1/GCC2/LMNA/RAB3GAP2/GORASP2/TMF1/TSG101/EMD/SNX9/CHMP4C/MYH9/CHMP5/NDRG1/RAB10/STX4/TOR1AIP1/FNBP1L/GSN/CAV2/REEP3/STX6/TOR1AIP2/ANKLE2/ARHGAP21/RAB29/PPP2CA/AKAP8L/CAMSAP2/VMP1/GOLPH3/FLOT1/SH…	Carbo
GO:0001558	regulation of cell growth	199	-0.48047292860682	-1.60557897127719	3.5721266992627e-05	0.0024586278297269	0.00188476685053203	1194	tags=24%, list=16%, signal=21%	CDKN1B/SLIT3/BMPR2/IGFBP3/NET1/CCDC85B/VEGFA/RNF6/ILK/OSGIN2/MSX1/SERTAD3/GSK3B/GDI1/CAMK2D/BTG1/CDKN2D/ADIPOR1/SLC25A33/PPP2CA/USP47/PLXNA4/CDC73/FAM107A/CDKN1A/BDNF/YY1/MAP2/IGFBP4/KIF14/MTPN/SPP1/HBEGF/CDKN2A/SEMA3C/PAFAH1B1/HSPA1B/CRYAB/SDCBP/RTN4/IFRD1/MAP1B/EDN1/IGFBP5/SERPINE2/APOE/TNFRSF12A/FN1	Carbo
GO:0097190	apoptotic signaling pathway	346	-0.441554740693493	-1.50169053601332	3.85234046236543e-05	0.00261070149795688	0.00200134545801916	1223	tags=26%, list=16%, signal=23%	NUPR1/TOPORS/ZNF622/DEDD2/SHISA5/BCL2L12/UACA/ARHGEF2/CASP4/BAG3/DNAJC10/STX4/FGFR1/UBB/TMEM109/STK3/GSN/PERP/YAP1/UBE2K/TFPT/TNFRSF1A/MSX1/GSK3B/GRINA/ZMYND11/YWHAH/MUC1/BCL2L1/COL2A1/RB1CC1/CDKN2D/ARL6IP5/PHIP/SOD2/USP47/SERINC3/TM2D1/ITM2C/CD24/CDKN1A/GNAI2/SIVA1/BAD/BDNF/DAP/CEBPB/MCL1/CTSC/CREB3/TIMP3/DAP3/THBS1/MELK/TMBIM6/IVNS1ABP/HMOX1/DAPL1/IFI16/HIF1A/PMAIP1/HMGB2/SERPINE1/CD44/HSPA1B/X…	Carbo
GO:0000054	ribosomal subunit export from nucleus	12	0.846427299431526	2.23667723639249	3.99073742255568e-05	0.00262376094721757	0.00201135674022916	549	tags=42%, list=7%, signal=39%	NPM1/RAN/NUP88/RRS1/LTV1	Carbo
GO:0033750	ribosome localization	12	0.846427299431526	2.23667723639249	3.99073742255568e-05	0.00262376094721757	0.00201135674022916	549	tags=42%, list=7%, signal=39%	NPM1/RAN/NUP88/RRS1/LTV1	Carbo
GO:0070936	protein K48-linked ubiquitination	46	-0.652258432241122	-1.87049336031559	4.22699261266079e-05	0.00273822094981923	0.00209910097545136	1211	tags=46%, list=16%, signal=39%	TOPORS/UBE2E1/RNF187/RNF6/UBE2K/RNF8/UBE2D3/UBE2E2/UBE2A/CDC34/TTC3/UBE2E3/UBE2G2/UBE2R2/UBE2D2/RNF115/UBE2B/UBE2H/UBE2T/IFI27/UBE2C	Carbo
GO:0043069	negative regulation of programmed cell death	466	-0.419204607831766	-1.44142807886452	4.58802223899477e-05	0.00292901999460463	0.00224536618500308	1325	tags=27%, list=17%, signal=24%	MSX2/UBC/BCL10/LMNA/TMF1/PCGF2/ANXA4/ATOX1/NUPR1/TOPORS/CDKN1B/FOXP1/NUP62/BCL2L12/PIM1/ARHGEF2/PRDX5/BAG3/ATG5/KRAS/AHI1/VEGFA/UBB/ZPR1/YAP1/ILK/BAG1/DNAJC3/CBX4/BARD1/MSX1/ADAR/GSK3B/GRINA/ZMYND11/MUC1/BCL2L1/CAST/COL2A1/RB1CC1/DNAJB6/EIF2AK2/SLC39A10/TFAP2A/CDKN2D/IL6ST/CPEB4/EFNA1/ANKLE2/DNMT1/PHIP/SOD2/USP47/TWIST1/GOLPH3/SOX9/UFM1/PIM3/OXR1/FLNA/CDC73/CDKN1A/GNAI2/DUSP1/TAX1BP1/BAD/BDNF/GRN…	Carbo
GO:0030029	actin filament-based process	406	-0.420110557629073	-1.43769896078587	4.81802616725883e-05	0.00300234627404401	0.00230157759654297	1248	tags=25%, list=16%, signal=22%	CFL2/DIAPH1/TJP1/SNX9/MYH9/SETD3/WASF1/ARHGEF2/SPTAN1/SWAP70/CAP1/KRAS/FNBP1L/ITGB5/ACTR2/GSN/CAP2/RALA/ILK/CNN2/PHLDB2/ARPC4/LMOD1/MKLN1/ARPC5L/CAMK2D/GRB2/ACTR3/ACTN4/CDC42EP1/TRIOBP/ATP1A1/EMP2/PDLIM7/ROCK2/TNIK/DNAJB6/AMOTL2/PFN2/MYO1C/PALLD/ENAH/FHL3/PDLIM5/RDX/ECT2/S100A10/SVIL/MYADM/RACGAP1/CXCL1/DAAM1/FLNA/FAM107A/MEF2A/ANLN/ARF6/DIAPH3/LIMCH1/BRK1/RAPGEF3/WASF2/VASP/PIP5K1A/ROCK1/CYTH2/K…	Carbo
GO:1903311	regulation of mRNA metabolic process	220	0.335196404700181	1.5123572164931	4.83919603761918e-05	0.00300234627404401	0.00230157759654297	752	tags=23%, list=10%, signal=22%	NPM1/HNRNPA1/C1QBP/NCL/RBM3/PSMB6/HNRNPM/HNRNPA2B1/PSME2/HNRNPL/PSME1/EIF4G1/HNRNPU/PSMB1/HNRNPR/IK/HNRNPC/SRSF7/RPS27A/PSMB3/PSMC3/IGF2BP1/YBX3/SNRNP70/HNRNPK/PSMD2/PSMC2/YBX1/SET/PABPC4/POLR2G/PSMA7/PSMC5/DDX5/PSMD14/HNRNPD/CCNB1/SRSF5/SERBP1/U2AF2/RIDA/APEX1/NCBP2/SYNCRIP/KHDRBS1/PNPT1/PSME4/FASTKD2/PSMC6/RBMX/PSMA4	Carbo
GO:2000147	positive regulation of cell motility	262	-0.457785283457496	-1.54884470959428	4.94560873434904e-05	0.00302575089927882	0.00231951941809821	1423	tags=31%, list=19%, signal=26%	DDRGK1/ANO6/TRIP6/CLDN3/STAT3/PLPP3/ATOH8/ADAMTS1/ITGB1BP1/CFAP20/HDAC7/MAPK14/DIAPH1/TJP1/APP/FOXP1/BMPR2/ARHGEF2/SWAP70/STX4/FGFR1/VEGFA/ITGA3/PTN/ILK/SASH1/FBXO5/PTP4A1/ACTN4/SPAG9/MYLK/ROCK2/GTSE1/MYO1C/RDX/MYADM/SOD2/TWIST1/SOX9/FLNA/FAM107A/WNK1/GNAI2/ARF6/CCL20/AGO2/GRN/CREB3/HBEGF/SYNE2/CRK/THBS1/CLDN4/RRAS2/RAC1/HMOX1/PLK2/HIF1A/SEMA3C/DAB2/SERPINE1/XBP1/AKIRIN1/NFE2L2/PLAU/NIPBL/LGALS3/…	Carbo
GO:0009611	response to wounding	292	-0.449991649791266	-1.52322585504454	5.18211809513907e-05	0.00312701783686132	0.00239714994220709	1107	tags=22%, list=15%, signal=20%	DGKH/VEGFA/PTN/GSN/CBX5/ILK/PHLDB2/ARHGAP24/TNC/DST/ADM/MYLK/TSPO/MAFG/AJUBA/ITPR2/CST3/CERS2/GNB1/FLNA/ZFP36/VKORC1/GRN/DPYSL3/PLSCR1/TLN1/SPP1/FZD6/HBEGF/CRK/THBS1/CLDN4/CSRP1/A2M/RAC1/ARF4/HMOX1/HIF1A/ZFP36L1/FGFR1OP2/SERPINE1/CD44/XBP1/NFE2L2/PLAU/COL3A1/AXL/SPARC/RHOC/AURKA/GNAS/TPM1/MYL12A/ITGB1/ID3/MAP1B/JUN/CAV1/CDK1/EDN1/SERPINE2/APOE/TNFRSF12A/MYL9/FN1	Carbo
GO:0071428	rRNA-containing ribonucleoprotein complex export from nucleus	13	0.827870462500364	2.21526400192626	5.33653757479029e-05	0.00317668216445287	0.00243522226741497	549	tags=38%, list=7%, signal=36%	NPM1/RAN/NUP88/RRS1/LTV1	Carbo
GO:0042632	cholesterol homeostasis	27	-0.729919519631246	-1.90570291494503	5.58353671829588e-05	0.00323624726895965	0.00248088445876637	845	tags=37%, list=11%, signal=33%	NFE2L1/MED13/NPC2/FABP3/CD24/MYLIP/XBP1/LIMA1/CAV1/APOE	Carbo
GO:0055092	sterol homeostasis	27	-0.729919519631246	-1.90570291494503	5.58353671829588e-05	0.00323624726895965	0.00248088445876637	845	tags=37%, list=11%, signal=33%	NFE2L1/MED13/NPC2/FABP3/CD24/MYLIP/XBP1/LIMA1/CAV1/APOE	Carbo
GO:0043408	regulation of MAPK cascade	308	-0.445972956940513	-1.51194471461146	5.96409471721619e-05	0.00341192691290095	0.00261555924167184	1619	tags=30%, list=21%, signal=24%	ADORA1/IGF2/TRAF4/HIPK2/LRP1/NENF/AIDA/MBIP/CDH2/RAP1A/DOK5/DUSP5/WNT7A/SPRED1/SLC9A3R1/DSTYK/KLHDC10/PLCB1/ITGB1BP1/UBC/TSG101/MAPK14/NPTN/APP/ZNF622/NUP62/TIMP2/IGFBP3/HACD3/KRAS/MID1/FGFR1/VEGFA/UBB/STK3/ILK/MAPKAPK2/SASH1/CAMK2N1/CAV2/ZMYND11/GRB2/SPAG9/ROCK2/TNIK/RB1CC1/EIF2AK2/AJUBA/UCHL1/EFNA1/ARL6IP5/PPP2CA/NCOR1/CD24/GNAI2/DUSP1/CCL20/TAB2/ERRFI1/ROCK1/DUSP14/EZH2/IGFBP4/TIMP3/CRK/THBS1/…	Carbo
GO:0001944	vasculature development	359	-0.432699655485204	-1.47482819846167	6.04727423472494e-05	0.00341515935948248	0.00261803721255028	1633	tags=29%, list=21%, signal=24%	RHOB/ATF2/SIX1/HIPK2/CXCL8/LRP1/CDH2/GJA5/RAP1A/WNT7A/STAT1/SPRED1/BRCA1/STAT3/HEG1/ADAMTS1/ADGRG1/ITGB1BP1/TSPAN12/TIPARP/RIC8A/HECTD1/HDAC7/MAPK14/TJP1/QKI/AP2B1/SHB/MYH9/BMPR2/STRA6/FGFR1/VEGFA/C1GALT1/PTN/YAP1/SASH1/EFNB2/ARHGAP24/JMJD6/ADM/GPC3/EMP2/MYLK/ROCK2/BTG1/AMOTL2/LOXL1/S100A1/EFNA1/DNMT1/HES1/EGLN1/SOD2/TWIST1/ARID1A/MFGE8/COL8A1/EGR1/AGO2/GRN/PTPN14/RAPGEF3/WASF2/ZFAND5/ERRFI1/FOSL…	Carbo
GO:0042327	positive regulation of phosphorylation	453	-0.415779590097085	-1.4281319500333	6.16647678709343e-05	0.00341875703506673	0.00262079516542065	1619	tags=28%, list=21%, signal=24%	ADORA1/IGF2/TRAF4/HIPK2/GPRC5A/PRKACB/LRP1/NENF/CDH2/RAP1A/DOK5/DUSP5/WNT7A/PLAUR/DDRGK1/CLDN3/STAT3/DSTYK/KLHDC10/KCTD20/PLCB1/ITGB1BP1/UBC/BCL10/DUSP12/HSPA2/MAPK14/NPTN/APP/NUPR1/SNX9/ZNF622/CDKN1B/BMPR2/TIMP2/IGFBP3/ARHGEF2/HACD3/KRAS/MID1/FGFR1/VEGFA/UBB/STK3/UBE2K/ILK/MAPKAPK2/SASH1/OSBPL8/TNFRSF1A/CLSPN/CAV2/SPAG9/EMP2/ROCK2/TNIK/RB1CC1/PFN2/EIF2AK2/CENPE/GPRC5C/AJUBA/IL6ST/EFNA1/ARL6IP5/E…	Carbo
GO:0007517	muscle organ development	183	-0.47987367923261	-1.59250755750838	6.20886635199405e-05	0.00341875703506673	0.00262079516542065	1248	tags=26%, list=16%, signal=22%	CFL2/EMD/MAPK14/SIRT2/NUPR1/SKI/MAFF/PIM1/STRA6/FGFR1/YAP1/FGFRL1/MSX1/EFNB2/CAV2/MYLK/FOS/FHL3/SVIL/EGLN1/TWIST1/FLOT1/MEF2A/CD164/SAV1/EGR1/YY1/BASP1/MTPN/KLF5/HBEGF/SERP1/XBP1/ANKRD1/AKIRIN1/COL3A1/TNNC1/CRYAB/CENPF/MYL6/TPM1/ID3/ATF3/CAV1/CDK1/EDN1/TAGLN	Carbo
GO:0140014	mitotic nuclear division	187	-0.481192601550372	-1.59985669359101	6.41459648380647e-05	0.00348843179150216	0.00267420734503589	1232	tags=30%, list=16%, signal=26%	TUBG1/SIRT2/CHMP4C/CDKN1B/NUP62/CHMP5/DSCC1/POGZ/PKMYT1/KNSTRN/KIF18A/CAV2/FBXO5/NFE2L1/ATRX/PRC1/MYBL2/CENPE/PHIP/TPX2/AKAP8L/TTK/RACGAP1/NAA50/FLNA/KIF11/ANLN/DUSP1/NDC80/SGO2/NUF2/KIF2C/SMC4/CENPK/SMC3/KIF23/KIF14/NCAPG/CDCA8/TPR/MKI67/RAD21/PLK1/NEK2/BUB3/HSPA1B/NUSAP1/NIPBL/KIF22/AURKA/CENPF/AURKB/UBE2S/CDK1/EDN1/UBE2C	Carbo
GO:0030490	maturation of SSU-rRNA	40	0.570716451540826	2.04464247080534	6.547260700075e-05	0.00349320321972196	0.00267786508844448	788	tags=40%, list=10%, signal=36%	RPS19/RPS16/RPS14/DCAF13/WDR3/RPS8/RPS21/RPS28/NAT10/BMS1/RRS1/HEATR1/GTF2H5/NOP14/RPP40/NOL11	Carbo
GO:0045665	negative regulation of neuron differentiation	109	-0.527667436686914	-1.69394447841605	6.58197201445909e-05	0.00349320321972196	0.00267786508844448	973	tags=31%, list=13%, signal=28%	EFNB2/GSK3B/GDI1/YWHAH/DLX2/LSM1/EFNA1/RAB29/HES1/ID2/PMP22/SOX9/ITM2C/CERS2/MYLIP/ARF6/DPYSL3/PBX1/DNM3/MAP2/SPP1/PLK2/SEMA3C/ASAP1/B2M/PAFAH1B1/ID1/ASPM/THY1/VIM/RTN4/ID4/IFRD1/APOE	Carbo
GO:0051493	regulation of cytoskeleton organization	305	-0.443278435709126	-1.50173773466559	7.10008116309196e-05	0.00372331637183573	0.00285426821694223	2126	tags=41%, list=28%, signal=31%	CTTN/SSH1/ADD1/PSRC1/CHORDC1/EVL/ARHGDIA/HRAS/DRG1/ARHGAP6/SORBS3/RNF4/SDC4/TMOD3/BBS4/SKA3/CKAP5/DBNL/PIK3R1/CCDC88A/PAK2/SLAIN2/PPP1R9A/ABL2/CAPG/BAIAP2L1/ARHGAP35/PRKAA2/WDR1/RHOB/CCP110/LRP1/STIL/PTGER4/ARFGEF1/GPSM2/CEP295/CENPJ/TACC3/BRCA1/COTL1/ITGB1BP1/CFL2/DIAPH1/TJP1/SNX9/CHMP4C/CDKN1B/NUP62/WASF1/CHMP5/ARHGEF2/SPTAN1/SWAP70/MID1/RASSF1/ACTR2/GSN/ILK/PHLDB2/ARPC4/RAE1/GSK3B/LMOD1/ARPC5L…	Carbo
GO:0051129	negative regulation of cellular component organization	375	-0.430955200660495	-1.4693717361639	7.53174533015463e-05	0.00387382419038424	0.00296964645504573	1230	tags=28%, list=16%, signal=25%	SIRT2/TJP1/NUPR1/CTBP1/SKI/TBC1D4/ARHGEF2/SPTAN1/SWAP70/BAG3/ATG5/MID1/VEGFA/ITGA3/PTN/RNF6/GSN/TNFRSF1A/EFNB2/PHLDB2/ARHGAP24/GSK3B/LMOD1/GDI1/FBXO5/YWHAH/TRIOBP/BCL2L1/TSPO/ATRX/ROCK2/DNAJB6/PFN2/CCNF/CST3/CKAP2/EFNA1/RDX/MTF2/DNMT1/ATXN2/SVIL/RAB29/MYADM/TPX2/PMP22/TTK/LMO4/TWIST1/CAMSAP2/ITM2C/CERS2/FAM107A/MYLIP/DUSP1/NDC80/ARF6/RAPGEF3/WASF2/DNAJB1/SNCA/ROCK1/HSPA8/DPYSL3/HSF1/RAD1/DNM3/MAP…	Carbo
GO:0010544	negative regulation of platelet activation	10	-0.873552559848894	-1.86300726559924	7.56297117759465e-05	0.00387382419038424	0.00296964645504573	18	tags=20%, list=0%, signal=20%	SERPINE2/APOE	Carbo
GO:0008284	positive regulation of cell population proliferation	399	-0.417586164139883	-1.42833268366013	7.87151705082985e-05	0.00393970700096559	0.00302015175556428	1194	tags=25%, list=16%, signal=22%	CDKN1B/FOXP1/BMPR2/PIM1/RNF187/CDK4/KRAS/STX4/FGFR1/VEGFA/COPS9/PTN/YAP1/WWTR1/ILK/HLA-E/MTA3/EFNB2/CAV2/TNC/FBXO5/ADM/BCL2L1/EMP2/TSPO/PRC1/CCNA2/SLC39A10/CHTOP/IL6ST/CST3/SSR1/LIFR/DNMT1/CDC123/IL11RA/UBE2A/SLC25A33/HES1/PHIP/ID2/TTK/TWIST1/SOX9/FLNA/CD24/CDKN1A/EGR1/GNAI2/LAMC1/N4BP2L2/BAD/BRK1/GRN/PNP/FOSL1/GLUL/IL7R/HSF1/AKR1C3/PBX1/EZH2/KIF14/CTHRC1/KLF5/HBEGF/S100A13/THBS1/AKIRIN2/HMOX1/SH…	Carbo
GO:0002064	epithelial cell development	107	-0.538482034781576	-1.72370923217282	7.94439601269053e-05	0.00393970700096559	0.00302015175556428	1519	tags=40%, list=20%, signal=33%	RAP1A/WNT7A/SLC9A3R1/CLDN3/HEG1/VCL/TJP1/FNDC3A/FGFR1/VEGFA/C1GALT1/YAP1/TNFRSF1A/GSK3B/TRIOBP/ATRX/ROCK2/PALLD/IL6ST/CST3/RDX/MYADM/ARID4A/SOX9/FLNA/CDKN1A/BAD/RAPGEF3/GSTM3/TYMS/ROCK1/KLF5/HIF1A/PSAP/PAFAH1B1/XBP1/ID1/ATF4/RHEB/EPHA2/VIM/ARID4B/ACTA2	Carbo
GO:0009612	response to mechanical stimulus	95	-0.555401476927786	-1.75813292249608	7.95990744803491e-05	0.00393970700096559	0.00302015175556428	1134	tags=27%, list=15%, signal=24%	BAG3/STRA6/PSPH/PTN/SCEL/TNFRSF1A/CNN2/TNC/ATP1A1/FOS/SOX9/BAD/FOSL1/MTPN/ASNS/THBS1/RAC1/ANKRD1/NFKBIA/COL3A1/TXNIP/MAP1B/JUN/EDN1/SERPINE2/GADD45A	Carbo
GO:0040017	positive regulation of locomotion	266	-0.453316839530813	-1.5333652235278	8.14706112919884e-05	0.00398753380823565	0.00305681545058127	1423	tags=30%, list=19%, signal=25%	DDRGK1/ANO6/TRIP6/CLDN3/STAT3/PLPP3/ATOH8/ADAMTS1/ITGB1BP1/CFAP20/HDAC7/MAPK14/DIAPH1/TJP1/APP/FOXP1/BMPR2/ARHGEF2/SWAP70/STX4/FGFR1/VEGFA/ITGA3/PTN/ILK/SASH1/FBXO5/PTP4A1/ACTN4/SPAG9/MYLK/ROCK2/GTSE1/MYO1C/RDX/MYADM/SOD2/TWIST1/SOX9/FLNA/FAM107A/WNK1/GNAI2/ARF6/CCL20/AGO2/GRN/CREB3/HBEGF/SYNE2/CRK/THBS1/CLDN4/RRAS2/RAC1/HMOX1/PLK2/HIF1A/SEMA3C/DAB2/SERPINE1/XBP1/AKIRIN1/NFE2L2/PLAU/NIPBL/LGALS3/…	Carbo
GO:0007017	microtubule-based process	414	-0.421964951001172	-1.44475763909091	8.32454640063216e-05	0.00400361872366529	0.0030691460339371	1467	tags=29%, list=19%, signal=24%	FIGN/GPSM2/RAB6A/CEP295/SLC9A3R1/CENPJ/TACC3/BRCA1/SDCCAG8/MACF1/PCNT/GCC2/RNF19A/LMNA/PARD3B/PARD3/TMF1/LAMP1/CFAP20/DIAPH1/TUBG1/APP/CHMP4C/CDKN1B/MYH9/NUP62/WASF1/CHMP5/ARHGEF2/BAG3/MID1/RASSF1/UBB/ACTR2/TUBB6/ZPR1/SPC25/ARL8A/PHLDB2/KNSTRN/RAE1/GSK3B/TACC1/KIF18A/DST/FBXO5/ACTR3/KTN1/ATRX/ROCK2/MAP7D1/PRC1/SENP6/MYBL2/GTSE1/CENPE/CLIP1/CCNF/UCHL1/DYNC1LI2/CKAP2/ARHGAP21/TPX2/TTK/RACGAP1/CAMSA…	Carbo
GO:0036003	positive regulation of transcription from RNA polymerase II promoter in response to stress	18	-0.782019590703936	-1.88657236573966	8.36170085305805e-05	0.00400361872366529	0.0030691460339371	1096	tags=56%, list=14%, signal=48%	VEGFA/ATF6/MUC1/HSF1/CEBPB/HIF1A/NFE2L2/ATF4/DDIT3/ATF3	Carbo
GO:0006414	translational elongation	102	0.413466448404348	1.77680690267861	8.74318579434697e-05	0.0041412616585052	0.00317466214241823	939	tags=29%, list=12%, signal=26%	EIF5A/EEF1A1/RACK1/MRPS12/MRPL3/EEF1B2/MRPL36/EEF1D/MRPS5/MRPL15/MRPL12/MRPL23/MRPL11/MRPS25/RPLP2/MRPS36/MRPL13/GFM1/MRPL52/MRPL40/MRPS9/MRPL21/DPH2/MRPL16/MRPL35/EIF5AL1/MRPL2/MRPS21/CHCHD1/MRPL50	Carbo
GO:0001934	positive regulation of protein phosphorylation	419	-0.414223535269806	-1.41975205424066	8.89083361737201e-05	0.00416639596643869	0.00319392992659904	1619	tags=28%, list=21%, signal=23%	ADORA1/IGF2/TRAF4/HIPK2/GPRC5A/PRKACB/LRP1/NENF/CDH2/RAP1A/DOK5/DUSP5/WNT7A/PLAUR/DDRGK1/CLDN3/STAT3/DSTYK/KLHDC10/PLCB1/ITGB1BP1/UBC/HSPA2/MAPK14/NPTN/APP/SNX9/ZNF622/CDKN1B/BMPR2/TIMP2/IGFBP3/ARHGEF2/HACD3/KRAS/MID1/FGFR1/VEGFA/UBB/STK3/UBE2K/ILK/MAPKAPK2/SASH1/OSBPL8/TNFRSF1A/CLSPN/CAV2/SPAG9/EMP2/ROCK2/TNIK/RB1CC1/PFN2/EIF2AK2/CENPE/GPRC5C/AJUBA/IL6ST/EFNA1/ARL6IP5/ECT2/HES1/TPX2/PPP2CA/TTK/S…	Carbo
GO:0016049	cell growth	237	-0.461592767514429	-1.5498326194754	9.45769762067997e-05	0.00438538505464161	0.00336180542572203	1309	tags=25%, list=17%, signal=21%	VCL/EIF4G2/TSG101/ALCAM/PRMT2/APP/CDKN1B/WASF1/SLIT3/BMPR2/IGFBP3/NET1/CCDC85B/VEGFA/RNF6/ILK/OSGIN2/MSX1/SERTAD3/GSK3B/GDI1/CAMK2D/BTG1/CDKN2D/PDLIM5/ADIPOR1/SLC25A33/PPP2CA/USP47/SOX9/PLXNA4/CDC73/FAM107A/CDKN1A/BDNF/YY1/MAP2/IGFBP4/KIF14/MTPN/SPP1/HBEGF/CDKN2A/SEMA3C/PAFAH1B1/HSPA1B/CRYAB/AURKA/SDCBP/RTN4/ITGB1/IFRD1/MAP1B/EDN1/IGFBP5/SERPINE2/APOE/TNFRSF12A/FN1	Carbo
GO:0006091	generation of precursor metabolites and energy	296	0.293302374919147	1.42295461893968	9.88859574981413e-05	0.0045359781189233	0.00347724901260672	1141	tags=28%, list=15%, signal=25%	AKR1B1/CHCHD10/ACADVL/NDUFB4/NDUFA2/PARK7/SDHD/TKT/NDUFC1/COX4I1/NDUFS5/MYBBP1A/ENO1/LDHA/COX6B1/COX7B/BID/UQCRFS1/SLC2A6/UQCRQ/SLC25A13/COX5B/COX17/NDUFA5/UQCRB/GPI/NDUFAF2/CISD1/NDUFB10/ADH5/UQCRC2/NUP88/CCNB1/MDH2/IDH1/PHB2/NDUFS4/CALM1/COX8A/COX7C/BNIP3/NDUFS8/NDUFB1/PGD/NDUFS6/TPI1/ENO3/NDUFA1/PGLS/AACS/SLC25A4/FDXR/PNPT1/NDUFS7/UQCR10/RANBP2/AKR1A1/IDH2/AKR7A2/COX5A/NDUFV1/UQCC3/ETFB/SDHB/D…	Carbo
GO:0034330	cell junction organization	320	-0.434143514126221	-1.47600097109057	0.000100234094369254	0.0045359781189233	0.00347724901260672	1618	tags=33%, list=21%, signal=27%	GJA4/PAK2/PPP1R9A/ADGRF1/CORO1C/WDR1/SIX1/SNAI1/LRP1/LAMC2/CDH2/GJA5/RAP1A/WNT7A/PVR/GPC4/TRIP6/CLDN3/HEG1/MACF1/ITGB1BP1/NECTIN3/PARD3/VCL/REST/HDAC7/MAPK14/NPTN/TJP1/APP/WASF1/NDRG1/RER1/VEGFA/C1QL1/ITGA3/PTN/ACTR2/CBFB/PERP/ILK/EFNB2/PHLDB2/PTPRD/TNC/STAU1/DST/PKN2/ACTN4/CAST/ROCK2/PFN2/MYO1C/AJUBA/PDLIM5/CTBP2/EFNA1/RDX/ECT2/S100A10/RAB29/EGLN1/VMP1/TANC1/CLDN16/FLOT1/FLNA/FAM107A/LAMC1/ARF6/…	Carbo
GO:0015980	energy derivation by oxidation of organic compounds	171	0.350727063432724	1.57055444257972	0.000100913928638929	0.0045359781189233	0.00347724901260672	1407	tags=40%, list=18%, signal=34%	ACADVL/NDUFB4/NDUFA2/PARK7/SDHD/NDUFC1/COX4I1/NDUFS5/MYBBP1A/COX6B1/COX7B/BID/UQCRFS1/UQCRQ/SLC25A13/COX5B/NDUFA5/UQCRB/NDUFAF2/CISD1/NDUFB10/UQCRC2/CCNB1/MDH2/IDH1/NDUFS4/CALM1/COX8A/COX7C/BNIP3/NDUFS8/NDUFB1/NDUFS6/NDUFA1/PNPT1/NDUFS7/UQCR10/IDH2/COX5A/NDUFV1/UQCC3/ETFB/SDHB/DLAT/NDUFV3/PYGL/VCP/LYRM7/NDUFA11/UQCRH/NDUFB3/COX6C/CYC1/MTFR1L/UQCRC1/PPP1CC/FH/NDUFA8/TRAP1/EPM2AIP1/SCO2/PGM1/CYCS/N…	Carbo
GO:0051495	positive regulation of cytoskeleton organization	125	-0.51827668275809	-1.67489551934299	0.000105973904651268	0.00469890040752771	0.00360214409638543	1464	tags=36%, list=19%, signal=30%	GPSM2/CEP295/CENPJ/ITGB1BP1/CFL2/SNX9/CDKN1B/NUP62/WASF1/SWAP70/ACTR2/GSN/ARPC4/LMOD1/ARPC5L/GRB2/ACTR3/CDC42EP1/ROCK2/PFN2/MYO1C/CLIP1/S100A10/FLNA/ARF6/LIMCH1/BRK1/RAPGEF3/WASF2/VASP/WASL/RAC1/HAX1/DSTN/ARPC2/HSPA1B/ID1/ARF1/CDC42EP3/RHOC/PFDN2/ARPC5/TPM1/MAP1B/EDN1	Carbo
GO:0048638	regulation of developmental growth	155	-0.500350684162128	-1.64479757523691	0.00010667197292912	0.00469890040752771	0.00360214409638543	1417	tags=27%, list=19%, signal=23%	WWC2/STAT3/MACF1/PLCB1/MAPK14/APP/CDKN1B/BMPR2/PIM1/CDK4/FGFR1/VEGFA/STK3/RNF6/YAP1/ILK/GSK3B/GDI1/LATS2/STC2/PLXNA4/CDKN1A/SAV1/BDNF/YY1/HSF1/BASP1/MAP2/SPP1/SERP1/SEMA3C/PAFAH1B1/NIPBL/RTN4/PHLDA2/IFRD1/MAP1B/CDK1/EDN1/APOE/TNFRSF12A/FN1	Carbo
GO:0030856	regulation of epithelial cell differentiation	73	-0.577851943174876	-1.76343688008629	0.00010818217437019	0.00471824235743254	0.00361697149952652	1585	tags=48%, list=21%, signal=38%	CTSL/NCOA3/STAT1/SPRED1/ATOH8/MSX2/VCL/CDKN1B/MAFF/AHI1/VEGFA/ETV4/CBFB/YAP1/WWTR1/TNFRSF1A/GSK3B/ROCK2/BTG1/MAFG/HES1/SOX9/CD24/ZFP36/BAD/ERRFI1/ROCK1/CEBPB/EZH2/ZFP36L1/SERPINE1/ID1/RHEB/CCND1/CAV1	Carbo
GO:0060284	regulation of cell development	435	-0.413528163641682	-1.41785071421006	0.000113825022045416	0.00491567864813783	0.00376832477524969	1236	tags=23%, list=16%, signal=20%	NPTN/SIRT2/APP/SKI/BMPR2/TIMP2/ARHGEF2/CSNK1E/FGFR1/VEGFA/ITGA3/PTN/RNF6/ACTR2/YAP1/ILK/TNFRSF1A/YTHDF2/EFNB2/GSK3B/GDI1/PTPRD/MYCBP2/YWHAH/ACTN4/TRIOBP/SPAG9/NCS1/DLX2/TSPO/ROCK2/TNIK/IL6ST/LSM1/PDLIM5/EFNA1/ECT2/S100A10/RNF10/RAB29/MYADM/HES1/ID2/PMP22/CAMSAP2/SOX9/PLXNA4/ITM2C/CERS2/FLNA/MYLIP/ARF6/BAD/BDNF/YY1/GRN/ROCK1/DPYSL3/PBX1/EZH2/DNM3/MAP2/KIF14/SPP1/CRK/RAC1/PLK2/HIF1A/HMGB2/SEMA3C/AS…	Carbo
GO:0010721	negative regulation of cell development	158	-0.489969836152187	-1.61382230593537	0.000123987200481954	0.00525477811930215	0.00402827605154938	1340	tags=32%, list=18%, signal=27%	ADGRG1/ITGB1BP1/REST/SIRT2/APP/SKI/ARHGEF2/VEGFA/PTN/RNF6/EFNB2/GSK3B/GDI1/YWHAH/ACTN4/DLX2/TSPO/LSM1/EFNA1/RNF10/RAB29/HES1/ID2/PMP22/SOX9/ITM2C/CERS2/MYLIP/ARF6/BDNF/YY1/DPYSL3/PBX1/DNM3/MAP2/SPP1/PLK2/SEMA3C/ASAP1/B2M/PAFAH1B1/GBP1/ID1/ASPM/COL3A1/THY1/VIM/RTN4/ID4/IFRD1/APOE	Carbo
GO:0051093	negative regulation of developmental process	426	-0.414716494899638	-1.42178260532567	0.00012406286592677	0.00525477811930215	0.00402827605154938	1466	tags=28%, list=19%, signal=24%	WNT7A/STAT1/SPRED1/TOB1/WWC2/STAT3/RC3H1/ADAMTS1/ADGRG1/ITGB1BP1/MSX2/REST/LTBP3/HDAC7/SIRT2/APP/SKI/CDKN1B/BCL2L12/BMPR2/ZFP36L2/ARHGEF2/CCDC85B/KRAS/VEGFA/STK3/PTN/RNF6/CBFB/IQCB1/YAP1/TRIO/WWTR1/TGFB1I1/MSX1/EFNB2/PHLDB2/TOB2/GSK3B/GDI1/FBXO5/YWHAH/ACTN4/JDP2/MAFB/DLX2/TSPO/ROCK2/CST3/LSM1/EFNA1/ADIPOR1/DNMT1/RNF10/RAB29/HES1/PPP2CA/ID2/PMP22/TWIST1/SOX9/STC2/ITM2C/CERS2/CDC73/MYLIP/CDKN1A/SAV…	Carbo
GO:0043266	regulation of potassium ion transport	38	-0.666824020204054	-1.85858388722168	0.000128255369612664	0.00535018991872589	0.00410141806781114	804	tags=32%, list=11%, signal=28%	CD63/NETO2/FLNA/WNK1/ATP1B3/VAMP2/YWHAE/ATF4/ATP1B1/ITGB1/CAV1/KIF5B	Carbo
GO:0000226	microtubule cytoskeleton organization	312	-0.441111264888798	-1.49683210792833	0.000128744638225867	0.00535018991872589	0.00410141806781114	2004	tags=38%, list=26%, signal=29%	DRG1/DYNC1LI1/SLK/FBXW11/SGO1/RNF4/STAG2/STAG1/BBS4/HAUS1/PLK3/SKA3/CKAP5/CDK2/CCDC88A/KIFC1/HAUS2/SLAIN2/CEP57/HOOK3/PRKAA2/KATNA1/CCP110/HAUS6/NEK7/TUBGCP3/SPAG1/STIL/FIGN/GPSM2/CEP295/CENPJ/TACC3/BRCA1/SDCCAG8/PCNT/GCC2/RNF19A/LMNA/PARD3B/PARD3/TUBG1/CHMP4C/CDKN1B/MYH9/NUP62/CHMP5/ARHGEF2/MID1/RASSF1/TUBB6/ZPR1/SPC25/PHLDB2/KNSTRN/RAE1/GSK3B/TACC1/KIF18A/DST/FBXO5/ATRX/ROCK2/MAP7D1/PRC1/SENP6/…	Carbo
GO:0008285	negative regulation of cell population proliferation	326	-0.43133471241578	-1.4652264793564	0.000130891827930527	0.00537101288006754	0.00411738080393253	1476	tags=30%, list=19%, signal=25%	RBBP4/STAT1/ZNF503/TOB1/SLC9A3R1/CTCF/CLDN3/STAT3/TINF2/ATOH8/RC3H1/ADAMTS1/ADGRG1/ITGB1BP1/MSX2/LMNA/REST/TSG101/EMD/SIRT2/APP/NUPR1/CTBP1/SKI/CDKN1B/NUP62/SLIT3/BMPR2/TIMP2/NDRG1/IGFBP3/STK3/PTN/TGFB1I1/ILK/CAMK2N1/GTPBP4/FGFRL1/MSX1/EFNB2/TOB2/CAV2/ADM/ASPH/PEX2/GPC3/TSPO/BTG1/EIF2AK2/TFAP2A/FABP3/CDKN2D/CTBP2/P3H2/RNF10/HES1/SOD2/PMP22/CXCL1/SOX9/CERS2/CDC73/CD164/CDKN1A/SAV1/DUSP1/BDNF/PTPN1…	Carbo
GO:0051272	positive regulation of cellular component movement	269	-0.448425039263531	-1.51734803435974	0.000131684311247967	0.00537101288006754	0.00411738080393253	1423	tags=30%, list=19%, signal=25%	DDRGK1/ANO6/TRIP6/CLDN3/STAT3/PLPP3/ATOH8/ADAMTS1/ITGB1BP1/CFAP20/HDAC7/MAPK14/DIAPH1/TJP1/APP/FOXP1/BMPR2/ARHGEF2/SWAP70/STX4/FGFR1/VEGFA/ITGA3/PTN/ILK/SASH1/FBXO5/PTP4A1/ACTN4/SPAG9/MYLK/ROCK2/GTSE1/MYO1C/RDX/MYADM/SOD2/TWIST1/SOX9/FLNA/FAM107A/WNK1/GNAI2/ARF6/CCL20/AGO2/GRN/MAP2/CREB3/HBEGF/SYNE2/CRK/THBS1/CLDN4/RRAS2/RAC1/HMOX1/PLK2/HIF1A/SEMA3C/DAB2/SERPINE1/XBP1/AKIRIN1/NFE2L2/PLAU/NIPBL/LG…	Carbo
GO:0060537	muscle tissue development	189	-0.477715333318361	-1.58765855136574	0.000145185906124367	0.00586737538053061	0.00449788881551878	1401	tags=29%, list=18%, signal=24%	HEG1/CACYBP/LMNA/TIPARP/CFL2/EMD/MAPK14/SIRT2/NUPR1/KDM6B/SKI/MAFF/PIM1/ATG5/STRA6/FGFR1/VEGFA/YAP1/EFNB2/CAV2/MYLK/FOS/PDLIM5/SVIL/EGLN1/ID2/TWIST1/ARID1A/SOX9/FLOT1/MEF2A/SAV1/EGR1/YY1/ZFAND5/MTPN/KLF5/CSRP1/FHL2/SEMA3C/ANKRD1/AKIRIN1/COL3A1/TNNC1/CENPF/MYL6/TPM1/ITGB1/IFRD1/ATF3/CAV1/CDK1/EDN1/IGFBP5	Carbo
GO:0043269	regulation of ion transport	210	-0.467744557472654	-1.56174810848481	0.000154635888108894	0.0061924644283607	0.00474709979955341	1286	tags=24%, list=17%, signal=20%	SARAF/HSPA2/DIAPH1/APP/ATG5/STIM2/FGFR1/TMEM109/HOMER3/STOM/AHNAK/CAMK2D/YWHAH/ACTN4/ATP1A1/MYLK/TSPO/CD63/FABP3/S100A1/ARL6IP5/NETO2/TWIST1/STC2/FLNA/WNK1/GNAI2/ATP1B3/SNCA/CEBPB/VAMP2/THBS1/ATP2B4/TMBIM6/B2M/YWHAE/ATF4/ATP1B1/ARF1/CCL2/LGALS3/THY1/ITGB1/CAV1/KIF5B/CALM2/ARL6IP1/EDN1/SERPINE2/APOE	Carbo
GO:0001568	blood vessel development	343	-0.429614669968421	-1.46007720815713	0.000173793453153859	0.00689693838867343	0.00528714459665795	1633	tags=29%, list=21%, signal=24%	RHOB/ATF2/SIX1/HIPK2/CXCL8/LRP1/CDH2/GJA5/RAP1A/WNT7A/STAT1/SPRED1/BRCA1/STAT3/HEG1/ADAMTS1/ADGRG1/ITGB1BP1/TSPAN12/TIPARP/HECTD1/HDAC7/MAPK14/TJP1/QKI/AP2B1/SHB/MYH9/BMPR2/STRA6/FGFR1/VEGFA/C1GALT1/PTN/YAP1/SASH1/EFNB2/ARHGAP24/JMJD6/ADM/GPC3/EMP2/MYLK/ROCK2/BTG1/AMOTL2/LOXL1/S100A1/EFNA1/HES1/EGLN1/TWIST1/ARID1A/MFGE8/COL8A1/EGR1/AGO2/GRN/RAPGEF3/WASF2/FOSL1/ROCK1/LUZP1/GLUL/TNFAIP2/KLF5/THBS1/…	Carbo
GO:0090670	RNA localization to Cajal body	17	0.743174238296056	2.10709279563517	0.000186088686231782	0.00712800576392172	0.00546427922591813	531	tags=53%, list=7%, signal=49%	NHP2/RUVBL1/DKC1/CCT2/CCT6A/CCT4/CCT5/CCT7/TCP1	Carbo
GO:0090671	telomerase RNA localization to Cajal body	17	0.743174238296056	2.10709279563517	0.000186088686231782	0.00712800576392172	0.00546427922591813	531	tags=53%, list=7%, signal=49%	NHP2/RUVBL1/DKC1/CCT2/CCT6A/CCT4/CCT5/CCT7/TCP1	Carbo
GO:0090672	telomerase RNA localization	17	0.743174238296056	2.10709279563517	0.000186088686231782	0.00712800576392172	0.00546427922591813	531	tags=53%, list=7%, signal=49%	NHP2/RUVBL1/DKC1/CCT2/CCT6A/CCT4/CCT5/CCT7/TCP1	Carbo
GO:0090685	RNA localization to nucleus	17	0.743174238296056	2.10709279563517	0.000186088686231782	0.00712800576392172	0.00546427922591813	531	tags=53%, list=7%, signal=49%	NHP2/RUVBL1/DKC1/CCT2/CCT6A/CCT4/CCT5/CCT7/TCP1	Carbo
GO:0061564	axon development	258	-0.447249302812246	-1.51085054821257	0.000188937135288594	0.0071747248357436	0.00550009373870971	1240	tags=22%, list=16%, signal=19%	PARD3/VCL/ALCAM/NPTN/APP/SLIT3/BMPR2/SPTAN1/RAB10/VEGFA/PTN/RNF6/ZPR1/TRIO/ILK/PTPRA/EFNB2/GSK3B/GDI1/TNC/MYCBP2/GRB2/PDLIM7/TSPO/PALLD/UCHL1/ENAH/EFNA1/TSPAN2/CAMSAP2/FLOT1/PLXNA4/CERS2/PITPNA/BDNF/GRN/VASP/MAP2/SPP1/RAC1/NFIB/SHC1/SEMA3C/PAFAH1B1/SKIL/NEXN/EPHA2/THY1/RTN4/ITGB1/IFRD1/MAP1B/JUN/KIF5B/S100A6/APOE/TNFRSF12A/FN1	Carbo
GO:1903793	positive regulation of anion transport	19	-0.759578586695211	-1.85938165607504	0.000199212129527894	0.00747839634180894	0.00573288618544073	406	tags=37%, list=5%, signal=35%	FABP3/CEBPB/ATF4/ITGB1/ARL6IP1/EDN1/APOE	Carbo
GO:0010977	negative regulation of neuron projection development	76	-0.561333064892056	-1.71751966142585	0.000200329345819173	0.00747839634180894	0.00573288618544073	1070	tags=34%, list=14%, signal=30%	RNF6/EFNB2/GDI1/YWHAH/EFNA1/RAB29/PMP22/ITM2C/CERS2/MYLIP/ARF6/DPYSL3/DNM3/MAP2/SPP1/PLK2/SEMA3C/ASAP1/B2M/PAFAH1B1/ID1/THY1/VIM/RTN4/IFRD1/APOE	Carbo
GO:0045637	regulation of myeloid cell differentiation	104	-0.522454724883334	-1.67252510160349	0.000207979878335533	0.00760272260300671	0.00582819382530511	1842	tags=38%, list=24%, signal=29%	TRIB1/PIK3R1/CREBBP/RNF41/P4HTM/RBBP5/CNOT4/KMT2C/PURB/STAT1/STAT3/MAPK14/FOXP1/AGO3/CBFB/TOB2/MAFB/RBFOX2/FOS/ID2/CDC73/ZFP36/KMT2A/CEBPB/THBS1/HIF1A/HAX1/HMGB2/ZFP36L1/B2M/HSPA1B/NFKBIA/LGALS3/KMT2E/PITHD1/GNAS/KLF10/JUN/MYL9	Carbo
GO:0000910	cytokinesis	91	-0.541893954568013	-1.70397382223823	0.000208707278878803	0.00760272260300671	0.00582819382530511	1275	tags=35%, list=17%, signal=30%	AHCTF1/SNX9/CHMP4C/MYH9/NUP62/CHMP5/CEP55/ACTR2/PKN2/ACTR3/BCL2L1/ROCK2/PRC1/CKAP2/ECT2/SVIL/RACGAP1/CENPA/SH3GLB1/ANLN/ROCK1/KIF23/KIF14/PLK1/JTB/PLK2/NUSAP1/ARF1/RHOC/AURKA/AURKB/CALM2	Carbo
GO:0097191	extrinsic apoptotic signaling pathway	126	-0.506127286967136	-1.63793468489024	0.000210142058161927	0.00760272260300671	0.00582819382530511	1189	tags=29%, list=16%, signal=25%	DEDD2/BCL2L12/ARHGEF2/BAG3/STX4/FGFR1/STK3/YAP1/TNFRSF1A/GSK3B/ZMYND11/BCL2L1/COL2A1/RB1CC1/PHIP/ITM2C/SIVA1/BAD/MCL1/TIMP3/THBS1/HMOX1/PMAIP1/HMGB2/SERPINE1/HSPA1B/SKIL/MLLT11/LGALS3/GCLM/IFI6/PEA15/ATF3/CAV1/IFI27/TNFRSF12A	Carbo
GO:0014070	response to organic cyclic compound	413	-0.416349311507229	-1.42531394502677	0.000210563486394284	0.00760272260300671	0.00582819382530511	1527	tags=29%, list=20%, signal=25%	RIOK3/RAP1A/TMEM38B/NCOA3/WNT7A/STAT1/SLC9A3R1/DDRGK1/BRCA1/STAT3/NRIP1/MAP1LC3A/MSX2/WBP2/TIPARP/REST/TMF1/PCNA/DIAPH1/SIRT2/PRMT2/APP/CDKN1B/FOXP1/SLIT3/ZFP36L2/PIM1/PLIN2/CDK4/CHKA/KRAS/PSPH/PTN/RNF6/ACTR2/CBFB/GSN/YAP1/NCSTN/RAE1/GSK3B/KIF18A/CAV2/TNC/MBD4/ADM/YWHAH/BCL2L1/ATP1A1/NFE2L1/RBFOX2/TSPO/FOS/ROCK2/CCNA2/ITPR2/CDKN2D/CST3/GOLPH3/ARID1A/STC2/UFM1/FLOT1/GNB1/FLNA/FAM107A/NCOR1/CDKN1A/…	Carbo
GO:0030335	positive regulation of cell migration	255	-0.446823411622167	-1.50700260659501	0.000214996258236248	0.00765443653120645	0.00586783735996422	1423	tags=30%, list=19%, signal=25%	DDRGK1/ANO6/TRIP6/CLDN3/STAT3/PLPP3/ATOH8/ADAMTS1/ITGB1BP1/HDAC7/MAPK14/DIAPH1/TJP1/APP/FOXP1/BMPR2/ARHGEF2/SWAP70/STX4/FGFR1/VEGFA/ITGA3/PTN/ILK/SASH1/FBXO5/PTP4A1/ACTN4/SPAG9/MYLK/ROCK2/GTSE1/MYO1C/RDX/MYADM/SOD2/SOX9/FLNA/FAM107A/WNK1/GNAI2/ARF6/CCL20/AGO2/GRN/CREB3/HBEGF/SYNE2/CRK/THBS1/CLDN4/RRAS2/RAC1/HMOX1/PLK2/HIF1A/SEMA3C/DAB2/SERPINE1/XBP1/AKIRIN1/NFE2L2/PLAU/NIPBL/LGALS3/SPARC/S100A11/…	Carbo
GO:0002218	activation of innate immune response	73	0.436606680599525	1.77581740927048	0.000215471085100931	0.00765443653120645	0.00586783735996422	859	tags=29%, list=11%, signal=26%	HMGB1/PSMB6/PSME2/PSME1/PSMB1/NONO/PSMB3/PSMC3/SFPQ/PSMD2/PSMC2/XRCC6/PSMA7/PSMC5/PSMD14/PRKDC/PSME4/PSMC6/PSMA4/XRCC5/PSMA5	Carbo
GO:1902533	positive regulation of intracellular signal transduction	443	-0.407602344918151	-1.39780396112377	0.000219668847613745	0.00774113018990838	0.00593429611069385	1619	tags=29%, list=21%, signal=25%	ADORA1/IGF2/SLC20A1/TRAF4/HIPK2/LRP1/PTBP1/NENF/CDH2/RAP1A/LAMTOR5/REL/DOK5/DUSP5/ARFGEF1/WNT7A/SPRED1/SLC9A3R1/DDRGK1/TRIM38/TRIP6/DSTYK/KLHDC10/LMCD1/ERBIN/RC3H1/ADGRG1/PLCB1/ITGB1BP1/UBC/BCL10/MAPK14/NPTN/APP/NUPR1/ZNF622/NUP62/SHISA5/TIMP2/IGFBP3/NET1/AGO3/HACD3/KRAS/MID1/FGFR1/VEGFA/UBB/STK3/ILK/MAPKAPK2/SASH1/OSBPL8/TNFRSF1A/MSX1/CAV2/GRB2/ACTN4/SPAG9/BCL2L1/PUM1/ROCK2/TNIK/RB1CC1/EIF2AK2/A…	Carbo
GO:0001909	leukocyte mediated cytotoxicity	26	-0.72204659891137	-1.86321636031629	0.00022951970576896	0.0080240817770815	0.00615120481292251	1028	tags=58%, list=13%, signal=50%	PVR/LAMP1/HLA-E/EMP2/TUBB4B/CADM1/IL7R/CTSC/CEBPG/CRK/B2M/HLA-A/TUBB/NECTIN2/HLA-B	Carbo
GO:0048589	developmental growth	309	-0.432311108998369	-1.46564729562771	0.000231747889524121	0.00803818467207679	0.00616201599331437	1417	tags=25%, list=19%, signal=21%	WWC2/STAT3/HEG1/MACF1/PLCB1/MSX2/VCL/ALCAM/MAPK14/PTX3/PRMT2/APP/CDKN1B/WASF1/SLIT3/BMPR2/PIM1/CDK4/STRA6/FGFR1/VEGFA/STK3/PTN/RNF6/ZPR1/GSN/YAP1/WWTR1/ILK/GSK3B/GDI1/TNC/ADM/LATS2/ATRX/PDLIM5/SOX9/STC2/PLXNA4/CDKN1A/SAV1/BDNF/YY1/PTPN12/TBL1XR1/TYMS/HSF1/BASP1/EZH2/MAP2/RBBP6/MTPN/SPP1/KLF5/SERP1/PSAP/SEMA3C/ZFP36L1/PAFAH1B1/CD81/AKIRIN1/ASPM/SBDS/NIPBL/AURKA/KDM5B/GNAS/RTN4/PHLDA2/ITGB1/IFRD1/M…	Carbo
GO:0003012	muscle system process	181	-0.473777800094647	-1.57142661802185	0.000236749642535433	0.00812316451342988	0.00622716094368435	1083	tags=22%, list=14%, signal=19%	ITGB5/GSN/TNFRSF1A/LMOD1/CAMTA2/CAMK2D/ASPH/ATP1A1/MYLK/ROCK2/IL6ST/PDLIM5/FLNA/MEF2A/YY1/SSPN/ERRFI1/ACTG2/ROCK1/EZH2/TLN1/MTPN/ATP2B4/HMOX1/ATP1B1/TNNC1/CRYAB/TPM2/MYL6/VIM/TPM1/MYL12A/CALD1/CAV1/CALM2/EDN1/IGFBP5/ACTA2/MYL9	Carbo
GO:0035966	response to topologically incorrect protein	130	-0.497999884826077	-1.61336987579111	0.000239214382583073	0.00812316451342988	0.00622716094368435	1591	tags=42%, list=21%, signal=34%	CXCL8/SEC31A/BFAR/HSPA13/VAPB/DDRGK1/FAF2/LMNA/SRPRB/HSPA2/GFPT1/STT3B/BAG3/DNAJC3/ATF6/UBE2W/ATP6V0D1/DNAJB11/PPP1R15B/DNAJB9/EIF2AK2/UBE2J2/SSR1/MANF/STC2/HSPH1/DERL1/DNAJB1/CLGN/HSPA8/HSF1/TLN1/ASNS/CREB3/SERP1/THBS1/CREBRF/TMBIM6/OPTN/SHC1/TM7SF3/HSPA1B/XBP1/AUP1/NFE2L2/ATF4/CCND1/DDIT3/CCL2/HERPUD1/DNAJB4/DNAJA1/ATF3/CLU/PPP1R15A	Carbo
GO:0000462	maturation of SSU-rRNA from tricistronic rRNA transcript (SSU-rRNA, 5.8S rRNA, LSU-rRNA)	28	0.613424551242502	2.01989969547033	0.000239730167252187	0.00812316451342988	0.00622716094368435	654	tags=43%, list=9%, signal=39%	RPS19/RPS16/RPS14/DCAF13/RPS8/RPS21/BMS1/RRS1/HEATR1/GTF2H5/NOP14/RPP40	Carbo
GO:1904816	positive regulation of protein localization to chromosome, telomeric region	11	0.820011597031335	2.09972473334738	0.0002433614026246	0.00818325937833103	0.00627322924563856	685	tags=73%, list=9%, signal=66%	DKC1/CCT2/CCT6A/CCT4/CCT5/CCT7/TCP1/GNL3	Carbo
GO:0014897	striated muscle hypertrophy	46	-0.622401690106966	-1.78487263827953	0.000246045361646905	0.00821083195495923	0.00629436618949978	994	tags=33%, list=13%, signal=29%	TNFRSF1A/CAMTA2/CAMK2D/ROCK2/IL6ST/PDLIM5/MEF2A/YY1/ERRFI1/ROCK1/EZH2/MTPN/ATP2B4/EDN1/IGFBP5	Carbo
GO:0031345	negative regulation of cell projection organization	89	-0.540187331103738	-1.70257875782285	0.000249549113325535	0.00824733094320926	0.00632234605790437	1075	tags=33%, list=14%, signal=28%	ITGA3/RNF6/EFNB2/ARHGAP24/GDI1/YWHAH/PFN2/EFNA1/RAB29/PMP22/ITM2C/CERS2/MYLIP/ARF6/DPYSL3/DNM3/MAP2/SPP1/PLK2/SEMA3C/ASAP1/B2M/PAFAH1B1/ID1/THY1/VIM/RTN4/IFRD1/APOE	Carbo
GO:0048167	regulation of synaptic plasticity	73	-0.563833344293114	-1.72065617377005	0.000250883620065844	0.00824733094320926	0.00632234605790437	1236	tags=29%, list=16%, signal=24%	NPTN/APP/EIF4EBP2/KRAS/STX4/PTN/NCSTN/GSK3B/STAU1/YWHAH/FAM107A/BDNF/VGF/VAMP2/PLK2/ATF4/ARF1/MAP1B/SQSTM1/SERPINE2/APOE	Carbo
GO:0032970	regulation of actin filament-based process	213	-0.454878372598551	-1.51972492209643	0.000254716146297618	0.00831129351437785	0.00637137931635681	2126	tags=41%, list=28%, signal=31%	CTTN/SSH1/ADD1/EVL/ARHGDIA/HRAS/ARHGAP6/SORBS3/SDC4/TMOD3/KCNE3/BBS4/DBNL/PIK3R1/CCDC88A/PAK2/PPP1R9A/ABL2/CAPG/BAIAP2L1/ARHGAP35/WDR1/RHOB/ADORA1/LRP1/GJA5/PTGER4/ARFGEF1/ABRACL/COTL1/ITGB1BP1/CFL2/TJP1/SNX9/MYH9/WASF1/SPTAN1/SWAP70/ACTR2/GSN/ILK/CNN2/PHLDB2/ARPC4/LMOD1/ARPC5L/CAMK2D/GRB2/ACTR3/CDC42EP1/TRIOBP/ATP1A1/ROCK2/PFN2/MYO1C/RDX/ECT2/S100A10/SVIL/MYADM/FLNA/FAM107A/ARF6/LIMCH1/BRK1/RAPG…	Carbo
GO:0002065	columnar/cuboidal epithelial cell differentiation	46	-0.620403551560274	-1.77914254005491	0.000262179328078287	0.00849191132488863	0.00650983966312031	1097	tags=39%, list=14%, signal=34%	FGFR1/C1GALT1/YAP1/GSK3B/TRIOBP/IL6ST/HES1/CDKN1A/SAV1/BAD/TYMS/CEBPB/KLF5/HIF1A/SOX4/SERPINE1/PAFAH1B1/RHEB	Carbo
GO:0010038	response to metal ion	156	-0.481828909953369	-1.58624226969678	0.000268464324737907	0.00860086105882964	0.00659335976503387	1242	tags=29%, list=16%, signal=25%	PCNA/APP/CDKN1B/NDRG1/CDK4/GSN/NCSTN/S100A16/GDI1/UBE2D3/SLC41A1/CAMK2D/NFE2L1/TSPO/FOS/TFAP2A/ECT2/PPP2CA/ID2/MEF2A/DUSP1/PPP2CB/ARL13B/BAD/SNCA/HSF1/AKR1C3/S100A13/THBS1/HMOX1/HIF1A/B2M/JUNB/NFE2L2/ATF4/CCND1/TNNC1/SPARC/NQO1/JUND/TXNIP/JUN/CAV1/CALM2/CDK1/EDN1	Carbo
GO:0022604	regulation of cell morphogenesis	251	-0.442612167049362	-1.49102373291346	0.000270637477838355	0.00860086105882964	0.00659335976503387	1096	tags=23%, list=14%, signal=20%	VEGFA/PALMD/PTN/RNF6/ACTR2/CDC42SE1/ILK/GSK3B/MKLN1/GDI1/PTPRD/MYCBP2/YWHAH/ACTN4/CDC42EP1/TRIOBP/TNIK/PDLIM5/EFNA1/RDX/S100A10/MYADM/PLEKHO1/PHIP/PLXNA4/FLNA/FBLIM1/BDNF/FERMT2/DNM3/MAP2/SPP1/S100A13/CRK/CLDN4/RAC1/SEMA3C/ARPC2/PAFAH1B1/CD44/GBP1/SKIL/ID1/CCL2/SPARC/CDC42EP3/RHOC/RHOBTB3/THY1/RND3/TPM1/RTN4/IFRD1/MAP1B/APOE/TNFRSF12A/FN1	Carbo
GO:0034620	cellular response to unfolded protein	96	-0.53002329306565	-1.67862556184153	0.000271400610028904	0.00860086105882964	0.00659335976503387	1591	tags=45%, list=21%, signal=36%	CXCL8/SEC31A/BFAR/HSPA13/VAPB/DDRGK1/LMNA/SRPRB/HSPA2/GFPT1/BAG3/DNAJC3/ATF6/ATP6V0D1/DNAJB11/PPP1R15B/DNAJB9/EIF2AK2/SSR1/STC2/DERL1/CLGN/HSPA8/HSF1/TLN1/ASNS/CREB3/SERP1/CREBRF/TMBIM6/OPTN/SHC1/TM7SF3/HSPA1B/XBP1/NFE2L2/ATF4/CCND1/DDIT3/CCL2/HERPUD1/ATF3/PPP1R15A	Carbo
GO:0035967	cellular response to topologically incorrect protein	104	-0.519588131363015	-1.66334832629555	0.000276233388797847	0.00869148626896082	0.00666283241551498	1591	tags=43%, list=21%, signal=35%	CXCL8/SEC31A/BFAR/HSPA13/VAPB/DDRGK1/LMNA/SRPRB/HSPA2/GFPT1/BAG3/DNAJC3/ATF6/UBE2W/ATP6V0D1/DNAJB11/PPP1R15B/DNAJB9/EIF2AK2/SSR1/STC2/DERL1/CLGN/HSPA8/HSF1/TLN1/ASNS/CREB3/SERP1/CREBRF/TMBIM6/OPTN/SHC1/TM7SF3/HSPA1B/XBP1/AUP1/NFE2L2/ATF4/CCND1/DDIT3/CCL2/HERPUD1/ATF3/PPP1R15A	Carbo
GO:0010257	NADH dehydrogenase complex assembly	48	0.532407840195373	1.96400697782248	0.000286244603912637	0.00878088105079918	0.0067313618282965	1400	tags=52%, list=18%, signal=43%	NDUFB4/NDUFA2/NDUFC1/NDUFS5/NDUFA5/NDUFAF2/NDUFB10/NDUFS4/TIMMDC1/NDUFS8/NDUFB1/NDUFS6/NDUFA1/NDUFS7/NDUFV1/NDUFAF4/FOXRED1/NDUFV3/NDUFA11/NDUFB3/NDUFA8/ACAD9/NDUFB8/TMEM126B/NDUFB7	Carbo
GO:0032981	mitochondrial respiratory chain complex I assembly	48	0.532407840195373	1.96400697782248	0.000286244603912637	0.00878088105079918	0.0067313618282965	1400	tags=52%, list=18%, signal=43%	NDUFB4/NDUFA2/NDUFC1/NDUFS5/NDUFA5/NDUFAF2/NDUFB10/NDUFS4/TIMMDC1/NDUFS8/NDUFB1/NDUFS6/NDUFA1/NDUFS7/NDUFV1/NDUFAF4/FOXRED1/NDUFV3/NDUFA11/NDUFB3/NDUFA8/ACAD9/NDUFB8/TMEM126B/NDUFB7	Carbo
GO:0000028	ribosomal small subunit assembly	16	0.764059914754372	2.1344807751145	0.000288156158241215	0.00878088105079918	0.0067313618282965	965	tags=62%, list=13%, signal=55%	RPSA/RPS27L/RPS19/RPS14/RPS28/RPS5/RPS10/PRKDC/XRCC5/RPL38	Carbo
GO:2001236	regulation of extrinsic apoptotic signaling pathway	90	-0.541211955561871	-1.70373259451863	0.000288227638954656	0.00878088105079918	0.0067313618282965	1322	tags=36%, list=17%, signal=30%	BCL10/LMNA/DEDD2/BCL2L12/ARHGEF2/STX4/FGFR1/STK3/YAP1/GSK3B/ZMYND11/BCL2L1/COL2A1/RB1CC1/PHIP/ITM2C/MCL1/TIMP3/THBS1/HMOX1/PMAIP1/HMGB2/SERPINE1/HSPA1B/SKIL/LGALS3/GCLM/IFI6/PEA15/ATF3/CAV1/TNFRSF12A	Carbo
GO:0048588	developmental cell growth	113	-0.52127669013842	-1.67924022228094	0.000289041487483742	0.00878088105079918	0.0067313618282965	1240	tags=26%, list=16%, signal=22%	ALCAM/PRMT2/APP/WASF1/SLIT3/BMPR2/VEGFA/RNF6/ILK/GSK3B/GDI1/PDLIM5/SOX9/PLXNA4/BDNF/YY1/MAP2/SPP1/SEMA3C/PAFAH1B1/AURKA/RTN4/ITGB1/IFRD1/MAP1B/EDN1/APOE/TNFRSF12A/FN1	Carbo
GO:0043112	receptor metabolic process	87	-0.538199352850023	-1.69008760435084	0.000306928631586704	0.00924239654252451	0.00708515636738602	1214	tags=31%, list=16%, signal=26%	AP2B1/CHMP5/AHI1/VEGFA/EFNB2/MKLN1/ADM/GRB2/CD63/ATXN2/RAB29/FLOT1/MYLIP/SH3GLB1/CAMLG/SNCA/DNM3/OPTN/HIF1A/CD81/ARF1/CLTA/SDCBP/ITGB1/CAV1/EDN1/APOE	Carbo
GO:0061387	regulation of extent of cell growth	57	-0.592844671667528	-1.75434432934524	0.000309210374447992	0.00924239654252451	0.00708515636738602	1171	tags=32%, list=15%, signal=27%	BMPR2/VEGFA/RNF6/ILK/GSK3B/GDI1/PLXNA4/BDNF/MAP2/SPP1/SEMA3C/PAFAH1B1/RTN4/IFRD1/MAP1B/APOE/TNFRSF12A/FN1	Carbo
GO:1904851	positive regulation of establishment of protein localization to telomere	10	0.832493691660848	2.07235561296248	0.000310527738545659	0.00924239654252451	0.00708515636738602	531	tags=70%, list=7%, signal=65%	DKC1/CCT2/CCT6A/CCT4/CCT5/CCT7/TCP1	Carbo
GO:0030036	actin cytoskeleton organization	362	-0.421942343562549	-1.43846081860891	0.000312775436295395	0.009246817428733	0.00708854538774729	1248	tags=26%, list=16%, signal=23%	CFL2/DIAPH1/TJP1/SNX9/MYH9/SETD3/WASF1/ARHGEF2/SPTAN1/SWAP70/CAP1/KRAS/ITGB5/ACTR2/GSN/CAP2/RALA/ILK/CNN2/PHLDB2/ARPC4/LMOD1/MKLN1/ARPC5L/GRB2/ACTR3/ACTN4/CDC42EP1/TRIOBP/EMP2/PDLIM7/ROCK2/TNIK/DNAJB6/AMOTL2/PFN2/MYO1C/PALLD/ENAH/FHL3/PDLIM5/RDX/ECT2/S100A10/SVIL/MYADM/RACGAP1/CXCL1/DAAM1/FLNA/FAM107A/MEF2A/ANLN/ARF6/DIAPH3/LIMCH1/BRK1/RAPGEF3/WASF2/VASP/PIP5K1A/ROCK1/CYTH2/KIF23/DPYSL3/TLN1/MSRB…	Carbo
GO:0030516	regulation of axon extension	50	-0.598885016334463	-1.75097063500068	0.000325822031672762	0.0095683069967901	0.00733499703583312	1171	tags=32%, list=15%, signal=27%	BMPR2/VEGFA/RNF6/ILK/GSK3B/GDI1/PLXNA4/MAP2/SEMA3C/PAFAH1B1/RTN4/IFRD1/MAP1B/APOE/TNFRSF12A/FN1	Carbo
GO:0008154	actin polymerization or depolymerization	116	-0.507609665957778	-1.63733551344999	0.000332053837257279	0.00968673611336633	0.00742578396599061	2194	tags=50%, list=29%, signal=36%	CDC42EP4/NCKAP1/FLII/CTTN/SSH1/ADD1/EVL/ARHGAP6/TMOD3/BBS4/DBNL/PPP1R9A/CAPG/BAIAP2L1/ARHGAP35/WDR1/ARFGEF1/COTL1/CFL2/DIAPH1/SNX9/WASF1/SPTAN1/SWAP70/CAP1/ACTR2/GSN/CAP2/ARPC4/LMOD1/ARPC5L/GRB2/ACTR3/CDC42EP1/TRIOBP/PFN2/MYO1C/ENAH/RDX/SVIL/MYADM/FAM107A/ARF6/DIAPH3/BRK1/WASF2/VASP/MSRB2/MTPN/WASL/RAC1/HAX1/DSTN/ARPC2/ARF1/CDC42EP3/ARPC5/LIMA1	Carbo
GO:1905897	regulation of response to endoplasmic reticulum stress	62	-0.577349589035529	-1.72176824140914	0.000336027364658072	0.00973816145604478	0.00746520627301312	1423	tags=40%, list=19%, signal=33%	BFAR/DDRGK1/ERLEC1/UBE2J1/NUPR1/DNAJC3/ATF6/GRINA/BCL2L1/PPP1R15B/NFE2L1/DNAJB9/MANF/SERINC3/UBE2G2/CREB3/TMBIM6/PMAIP1/XBP1/NFE2L2/DDIT3/HERPUD1/CAV1/CLU/PPP1R15A	Carbo
GO:0000470	maturation of LSU-rRNA	23	0.667733701000316	2.06738682982581	0.000343777111175835	0.00989763512895132	0.00758745767218492	704	tags=43%, list=9%, signal=40%	NHP2/RPL35/RPL7A/RPL10A/NSA2/WDR12/NIFK/RPL7/DDX18/ZNHIT6	Carbo
GO:0032570	response to progesterone	21	-0.739631600049258	-1.84454393752115	0.000346107072825704	0.00990001075193003	0.00758927880809882	1319	tags=57%, list=17%, signal=47%	WBP2/PTN/YAP1/TSPO/FOS/BAD/FOSL1/TYMS/THBS1/CLDN4/TXNIP/CAV1	Carbo
GO:0000122	negative regulation of transcription by RNA polymerase II	426	-0.406443569903659	-1.39342033616323	0.000382030125765667	0.0108327843034398	0.00830433647062187	1929	tags=35%, list=25%, signal=27%	GLI3/HDGF/KANK2/GABPA/PLK3/CDK2/ZEB1/NPAS1/LRRFIP1/RTF1/RNF2/PRDM2/CREBBP/NR2F1/BMI1/MDM4/PHF21A/NFIC/IRF3/GATAD2B/KMT5A/ATF2/PAWR/SIX1/IGF2/SNAI1/HIPK2/SAP30/REL/MAF/PURB/STAT1/ZFHX3/WWC2/CTCF/STAT3/EID2/NRIP1/RNF168/LMCD1/MSX2/CNBP/UBC/OTUD7B/REST/PCGF2/HDAC7/PCNA/SIRT2/BACH1/CTBP1/SKI/FOXP1/MXD3/BAG3/ZNF217/FGFR1/VEGFA/UBB/CBFB/CBX5/WWTR1/MTA3/ZHX1/CBX4/MSX1/RNF8/UBE2D3/NR2F6/TGIF1/RYBP/PEX2/J…	Carbo
GO:1905898	positive regulation of response to endoplasmic reticulum stress	24	-0.729916539492178	-1.85713422007783	0.00038397446570636	0.0108327843034398	0.00830433647062187	610	tags=38%, list=8%, signal=35%	ATF6/SERINC3/PMAIP1/XBP1/NFE2L2/DDIT3/HERPUD1/CAV1/PPP1R15A	Carbo
GO:0051961	negative regulation of nervous system development	148	-0.484232804198406	-1.59038633019577	0.000386848256870097	0.0108327843034398	0.00830433647062187	1230	tags=30%, list=16%, signal=26%	SIRT2/APP/SKI/ARHGEF2/PTN/RNF6/EFNB2/GSK3B/GDI1/YWHAH/DLX2/TSPO/LSM1/EFNA1/RNF10/RAB29/HES1/ID2/PMP22/SOX9/ITM2C/CERS2/MYLIP/ARF6/BDNF/DPYSL3/PBX1/DNM3/MAP2/SPP1/CTSC/PLK2/SEMA3C/ASAP1/B2M/PAFAH1B1/ID1/ASPM/COL3A1/THY1/VIM/RTN4/ID4/IFRD1/APOE	Carbo
GO:0048514	blood vessel morphogenesis	299	-0.430053182646911	-1.45476804842637	0.000388553897830531	0.0108327843034398	0.00830433647062187	1633	tags=29%, list=21%, signal=24%	RHOB/ATF2/SIX1/HIPK2/CXCL8/LRP1/CDH2/GJA5/RAP1A/WNT7A/STAT1/SPRED1/BRCA1/STAT3/HEG1/ADAMTS1/ADGRG1/ITGB1BP1/TSPAN12/TIPARP/HDAC7/MAPK14/TJP1/QKI/SHB/MYH9/BMPR2/STRA6/FGFR1/VEGFA/C1GALT1/PTN/YAP1/SASH1/EFNB2/ARHGAP24/JMJD6/ADM/EMP2/MYLK/ROCK2/BTG1/AMOTL2/S100A1/EFNA1/HES1/EGLN1/TWIST1/MFGE8/COL8A1/AGO2/GRN/RAPGEF3/WASF2/ROCK1/GLUL/TNFAIP2/KLF5/THBS1/ATP2B4/HMOX1/SHC1/PLK2/HIF1A/ZFP36L1/SOX4/SERPIN…	Carbo
GO:0002021	response to dietary excess	10	-0.841811922843422	-1.79531467321972	0.000393121598504912	0.0108911990026046	0.00834911676930658	450	tags=40%, list=6%, signal=38%	TBL1XR1/VGF/PCSK1N/APOE	Carbo
GO:0014896	muscle hypertrophy	47	-0.615402826883162	-1.77343853225102	0.000396768950415717	0.0109235451661327	0.00837391311140539	994	tags=32%, list=13%, signal=28%	TNFRSF1A/CAMTA2/CAMK2D/ROCK2/IL6ST/PDLIM5/MEF2A/YY1/ERRFI1/ROCK1/EZH2/MTPN/ATP2B4/EDN1/IGFBP5	Carbo
GO:0031344	regulation of cell projection organization	332	-0.41703746048199	-1.41561027183574	0.000404905915519197	0.0110783264463482	0.00849256735525064	1097	tags=21%, list=14%, signal=19%	FGFR1/VEGFA/FNBP1L/ITGA3/PTN/RNF6/ACTR2/RALA/ILK/EFNB2/ARHGAP24/GSK3B/GDI1/PTPRD/MYCBP2/YWHAH/ACTR3/CDC42EP1/NCS1/TNIK/PFN2/PDLIM5/EFNA1/RDX/RAB29/PMP22/CAMSAP2/PLXNA4/ITM2C/CERS2/MYLIP/ANLN/ARF6/BDNF/BRK1/GRN/WASF2/DPYSL3/EZH2/DNM3/MAP2/WASL/SPP1/KLF5/SYNE2/CRK/RAC1/PLK2/SEMA3C/ASAP1/B2M/ARPC2/PAFAH1B1/CD44/ANKRD1/SKIL/AKIRIN1/ID1/NFE2L2/ARF1/CDC42EP3/EPHA2/THY1/VIM/RTN4/IFRD1/MAP1B/CAV1/APOE/TN…	Carbo
GO:0006929	substrate-dependent cell migration	17	-0.770716995278585	-1.84366012740687	0.000408447922691634	0.0111062537003497	0.00851397619229865	118	tags=18%, list=2%, signal=17%	SDCBP/TNFRSF12A/FN1	Carbo
GO:0000027	ribosomal large subunit assembly	21	0.691019195312962	2.07900527506934	0.000413059211231634	0.0111627351256156	0.0085572744567716	965	tags=57%, list=13%, signal=50%	RPL3/RPLP0/RPL6/RPL10/RPL23A/RPL5/MRPL11/RRS1/RPL24/FASTKD2/MRTO4/RPL38	Carbo
GO:0043068	positive regulation of programmed cell death	348	-0.419114491163437	-1.42609654981931	0.000417793295243736	0.011221826009443	0.00860257311387615	1338	tags=27%, list=18%, signal=24%	APH1A/MSX2/UBC/BCL10/REST/ZMAT3/SIRT2/PRMT2/NUPR1/ZNF622/DEDD2/UACA/IGFBP3/NET1/ARHGEF2/CDK4/UBB/STK3/PTN/GSN/TRIO/ING3/TFPT/TNFRSF1A/BARD1/MSX1/NCSTN/GSK3B/ATF6/PHLDA1/RYBP/ADM/CAMK2D/YWHAH/LATS2/BCL2L1/STK17A/TSPO/BTG1/MYBL2/TFAP2A/ARL6IP5/ECT2/SOD2/CDC34/SERINC3/ITM2C/CDKN1A/SAV1/RNPS1/DUSP1/BAD/DAP/GRN/CAPN2/FOSL1/SNCA/PSENEN/HSF1/AKR1C3/MCL1/CTSC/TIMP3/THBS1/CDKN2A/MTCH1/MELK/HMOX1/PMAIP1/SO…	Carbo
GO:0014829	vascular associated smooth muscle contraction	10	-0.839630263346268	-1.79066189366062	0.000425610275417504	0.01136250462554	0.00871041635431805	20	tags=30%, list=0%, signal=30%	DOCK4/EDN1/ACTA2	Carbo
GO:0010942	positive regulation of cell death	366	-0.414059808014197	-1.41025259164495	0.0004319236579103	0.0114615886331016	0.00878637345958303	1338	tags=27%, list=18%, signal=24%	APH1A/MSX2/UBC/BCL10/REST/ZMAT3/SIRT2/PRMT2/NUPR1/ZNF622/CDKN1B/DEDD2/UACA/IGFBP3/NET1/ARHGEF2/CDK4/UBB/STK3/PTN/GSN/TRIO/ING3/TFPT/TNFRSF1A/BARD1/MSX1/EFNB2/NCSTN/GSK3B/ATF6/PHLDA1/RYBP/ADM/CAMK2D/YWHAH/LATS2/BCL2L1/STK17A/TSPO/FOS/BTG1/MYBL2/TFAP2A/ARL6IP5/ECT2/SOD2/CDC34/SERINC3/ITM2C/SAP30BP/CDKN1A/SAV1/EGR1/RNPS1/DUSP1/BAD/DAP/GRN/CAPN2/FOSL1/SNCA/PSENEN/HSF1/AKR1C3/MCL1/CTSC/TIMP3/THBS1/CDK…	Carbo
GO:1901879	regulation of protein depolymerization	41	-0.640599146106227	-1.80031279226341	0.000445756804379093	0.0116587211473477	0.00893749386240308	1248	tags=44%, list=16%, signal=37%	CFL2/ARHGEF2/SPTAN1/SWAP70/MID1/GSN/LMOD1/ASPH/TRIOBP/CKAP2/RDX/SVIL/TPX2/CAMSAP2/MTPN/DSTN/LIMA1/MAP1B	Carbo
GO:1904874	positive regulation of telomerase RNA localization to Cajal body	13	0.788473286790556	2.10984274451854	0.000449784281196327	0.0116587211473477	0.00893749386240308	531	tags=69%, list=7%, signal=65%	NHP2/RUVBL1/DKC1/CCT2/CCT6A/CCT4/CCT5/CCT7/TCP1	Carbo
GO:0000165	MAPK cascade	399	-0.401215178027995	-1.37233654074309	0.000450657534306365	0.0116587211473477	0.00893749386240308	1619	tags=27%, list=21%, signal=23%	ADORA1/IGF2/TRAF4/HIPK2/LRP1/NENF/AIDA/MBIP/NCAM1/PABPN1/CDH2/RAP1A/DOK5/PTGER4/DUSP5/WNT7A/SPRED1/SLC9A3R1/DSTYK/PSMB4/KLHDC10/PLCB1/ITGB1BP1/UBC/TSG101/MAPK14/NPTN/APP/ZNF622/NUP62/TIMP2/ZFP36L2/IGFBP3/SPTAN1/HACD3/KRAS/PSMD11/MID1/FGFR1/VEGFA/UBB/STK3/ILK/MAPKAPK2/SASH1/CAMK2N1/PTPRA/CAV2/ZMYND11/GRB2/SPAG9/ROCK2/TNIK/RB1CC1/EIF2AK2/AJUBA/UCHL1/EFNA1/ARL6IP5/PPP2CA/RASAL2/SOX9/MEF2A/NCOR1/CD24…	Carbo
GO:0051603	proteolysis involved in cellular protein catabolic process	399	-0.401288374671048	-1.37258690621634	0.000450657534306365	0.0116587211473477	0.00893749386240308	2152	tags=39%, list=28%, signal=30%	PIAS1/UBXN11/SDF2L1/CUL5/RNF213/NDFIP1/COMMD1/RNF34/KLHL42/AKT1/KCTD10/DVL1/CDC27/BIRC2/FBXO17/KEAP1/FBXW11/RNF5/RNF4/CSNK1A1/YME1L1/FBXO11/PLK3/CDK2/NGLY1/STUB1/FBXL3/CBL/TRIB1/SEL1L/ZRANB1/VPS36/RNF41/RNF130/PSMB9/PSMA2/UBAP1/PELI1/FAF1/HIPK2/CCDC47/CTSL/CNOT4/UBXN2A/BFAR/NHLRC3/STAM/PCBP2/ANAPC16/DDRGK1/TRIM38/PSMB4/ERLEC1/RNF168/RC3H1/FAF2/BUB1B/RNF19A/UBC/RNF114/OTUD7B/TRIM2/LTN1/TMF1/TSG101…	Carbo
GO:0006984	ER-nucleus signaling pathway	35	-0.653524666762559	-1.79072849452975	0.00045392084841534	0.0116587211473477	0.00893749386240308	948	tags=37%, list=12%, signal=33%	GSK3B/ATF6/PPP1R15B/ASNS/TMCO1/XBP1/NFE2L2/ATF4/DDIT3/CCL2/HERPUD1/ATF3/PPP1R15A	Carbo
GO:0051960	regulation of nervous system development	419	-0.402024886725978	-1.377941160232	0.000455232698602451	0.0116587211473477	0.00893749386240308	1236	tags=21%, list=16%, signal=19%	NPTN/SIRT2/APP/SKI/BMPR2/TIMP2/ARHGEF2/CSNK1E/FGFR1/VEGFA/ITGA3/PTN/RNF6/ACTR2/ZPR1/YAP1/ILK/YTHDF2/EFNB2/GSK3B/GDI1/PTPRD/MYCBP2/YWHAH/SPAG9/NCS1/DLX2/TSPO/TNIK/IL6ST/LSM1/PDLIM5/EFNA1/ECT2/RNF10/RAB29/HES1/ID2/PMP22/CAMSAP2/SOX9/PLXNA4/ITM2C/CERS2/FLNA/MYLIP/ARF6/BDNF/GRN/SNCA/ROCK1/DPYSL3/PBX1/EZH2/DNM3/MAP2/KIF14/SPP1/CTSC/CRK/PLK2/HIF1A/HMGB2/SEMA3C/ASAP1/B2M/PAFAH1B1/ANKRD1/SKIL/ID1/NFE2L2/…	Carbo
GO:0051258	protein polymerization	159	-0.472773788777334	-1.55799944080039	0.000462793052339234	0.0117838346563834	0.00903340500093862	1233	tags=30%, list=16%, signal=25%	DIAPH1/TUBG1/SNX9/CDKN1B/WASF1/SPTAN1/ACTR2/GSN/UBE2K/ARPC4/LMOD1/ARPC5L/FBXO5/GRB2/ACTR3/CDC42EP1/TRIOBP/PFN2/MYO1C/CLIP1/RDX/SVIL/MYADM/TPX2/CAMSAP2/FAM107A/ARF6/DIAPH3/BRK1/WASF2/VASP/SNCA/DNM3/MAP2/MSRB2/MTPN/WASL/RAC1/HAX1/ARPC2/HSPA1B/ARF1/CDC42EP3/ARPC5/MAP1B/UBE2S/UBE2C	Carbo
GO:0060575	intestinal epithelial cell differentiation	10	-0.838409281856306	-1.7880579319856	0.000471094502237144	0.0119262717376702	0.00914259626846194	1088	tags=80%, list=14%, signal=69%	C1GALT1/YAP1/IL6ST/CDKN1A/SAV1/TYMS/KLF5/HIF1A	Carbo
GO:0030865	cortical cytoskeleton organization	36	-0.655647766633169	-1.81787825140975	0.000475956973504393	0.0119805169616392	0.00918418027670432	826	tags=39%, list=11%, signal=35%	ROCK2/ECT2/RACGAP1/ANLN/ARF6/ROCK1/KIF23/TLN1/PPP2R3C/RAC1/PAFAH1B1/RHOC/RHOBTB3/RND3	Carbo
GO:0050767	regulation of neurogenesis	385	-0.413077828337241	-1.41003823941287	0.000482773845965223	0.0120830613152091	0.00926279005894998	1236	tags=22%, list=16%, signal=19%	NPTN/SIRT2/APP/SKI/BMPR2/TIMP2/ARHGEF2/CSNK1E/FGFR1/VEGFA/ITGA3/PTN/RNF6/ACTR2/YAP1/ILK/YTHDF2/EFNB2/GSK3B/GDI1/PTPRD/MYCBP2/YWHAH/SPAG9/NCS1/DLX2/TSPO/TNIK/IL6ST/LSM1/PDLIM5/EFNA1/ECT2/RNF10/RAB29/HES1/ID2/PMP22/CAMSAP2/SOX9/PLXNA4/ITM2C/CERS2/FLNA/MYLIP/ARF6/BDNF/GRN/ROCK1/DPYSL3/PBX1/EZH2/DNM3/MAP2/SPP1/CRK/PLK2/HIF1A/HMGB2/SEMA3C/ASAP1/B2M/PAFAH1B1/ANKRD1/SKIL/ID1/NFE2L2/RHEB/ASPM/COL3A1/ARF1…	Carbo
GO:0006898	receptor-mediated endocytosis	117	-0.503128913432493	-1.62246428216537	0.00048665439458145	0.0121113706674084	0.00928449180979656	1218	tags=32%, list=16%, signal=27%	SNX9/AP2B1/WASF1/CAP1/AHI1/VEGFA/FNBP1L/PI4KB/EFNB2/MKLN1/CAV2/ADM/GRB2/PDLIM7/CD63/ATXN2/FLOT1/ARF6/HSPH1/SNCA/CLTB/DNM3/WASL/AAK1/RAC1/B2M/DAB2/SERPINE1/CD81/ARF1/CLTA/SPARC/SDCBP/ITGB1/CAV1/CLU/APOE	Carbo
GO:0032024	positive regulation of insulin secretion	28	-0.682247250356192	-1.79472625997762	0.000509018577934124	0.012545955293076	0.00961764133584751	536	tags=43%, list=7%, signal=40%	ACSL4/STX4/BAD/GLUL/SERP1/RAC1/HIF1A/TM7SF3/OXCT1/SOX4/MPC2/KIF5B	Carbo
GO:0070979	protein K11-linked ubiquitination	17	-0.766398216816395	-1.83332902053026	0.00050981293926461	0.012545955293076	0.00961764133584751	937	tags=59%, list=12%, signal=52%	UBE2D3/UBE2W/UBE2E2/UBE2A/UBE2E3/UBE2B/UBE2H/UBE2T/UBE2S/UBE2C	Carbo
GO:1901880	negative regulation of protein depolymerization	33	-0.659530325281216	-1.79531695787263	0.000515815327247697	0.0125786084578394	0.00964267302294012	1155	tags=45%, list=15%, signal=39%	ARHGEF2/SPTAN1/SWAP70/MID1/GSN/LMOD1/TRIOBP/CKAP2/RDX/SVIL/TPX2/CAMSAP2/MTPN/LIMA1/MAP1B	Carbo
GO:0040007	growth	463	-0.399294144942442	-1.37274206961771	0.000519034945838138	0.0125786084578394	0.00964267302294012	1417	tags=24%, list=19%, signal=21%	WWC2/STAT3/HEG1/BRD8/MACF1/PLCB1/MSX2/VCL/EIF4G2/ZMAT3/TSG101/ALCAM/MAPK14/PTX3/PRMT2/APP/CDKN1B/WASF1/SLIT3/BMPR2/PIM1/IGFBP3/NET1/CCDC85B/CDK4/STRA6/FGFR1/VEGFA/STK3/PTN/RNF6/ZPR1/GSN/YAP1/WWTR1/ILK/ING3/OSGIN2/MSX1/SERTAD3/GSK3B/GDI1/TNC/ADM/CAMK2D/MORF4L1/LATS2/GPC3/BCL2L1/ATRX/BTG1/CDKN2D/PDLIM5/ADIPOR1/SLC25A33/PPP2CA/USP47/SOX9/STC2/PLXNA4/CDC73/FAM107A/CDKN1A/SAV1/BDNF/YY1/PTPN12/TBL1XR1/…	Carbo
GO:0032956	regulation of actin cytoskeleton organization	185	-0.463524664331615	-1.54082179669808	0.000521341220397185	0.0125786084578394	0.00964267302294012	2126	tags=42%, list=28%, signal=31%	CTTN/SSH1/ADD1/EVL/ARHGDIA/HRAS/ARHGAP6/SORBS3/SDC4/TMOD3/BBS4/DBNL/PIK3R1/CCDC88A/PAK2/PPP1R9A/ABL2/CAPG/BAIAP2L1/ARHGAP35/WDR1/RHOB/LRP1/PTGER4/ARFGEF1/COTL1/ITGB1BP1/CFL2/TJP1/SNX9/WASF1/SPTAN1/SWAP70/ACTR2/GSN/ILK/PHLDB2/ARPC4/LMOD1/ARPC5L/GRB2/ACTR3/CDC42EP1/TRIOBP/ROCK2/PFN2/MYO1C/RDX/ECT2/S100A10/SVIL/MYADM/FLNA/FAM107A/ARF6/LIMCH1/BRK1/RAPGEF3/WASF2/VASP/ROCK1/MTPN/WASL/CRK/RAC1/HAX1/DSTN…	Carbo
GO:1902904	negative regulation of supramolecular fiber organization	72	-0.557026960501201	-1.70312288975011	0.000522561940473235	0.0125786084578394	0.00964267302294012	1227	tags=36%, list=16%, signal=31%	TJP1/ARHGEF2/SPTAN1/SWAP70/MID1/GSN/PHLDB2/LMOD1/TRIOBP/PFN2/CKAP2/RDX/SVIL/MYADM/TPX2/CAMSAP2/WASF2/SNCA/HSPA8/MAP2/MTPN/CRYAB/LIMA1/MAP1B/CLU/APOE	Carbo
GO:1904872	regulation of telomerase RNA localization to Cajal body	16	0.749907885383948	2.09494561034966	0.000532073276651301	0.0126333396153084	0.00968462954439554	531	tags=56%, list=7%, signal=52%	NHP2/RUVBL1/DKC1/CCT2/CCT6A/CCT4/CCT5/CCT7/TCP1	Carbo
GO:0050768	negative regulation of neurogenesis	141	-0.49082496667001	-1.60124169600827	0.000533923432431955	0.0126333396153084	0.00968462954439554	1230	tags=33%, list=16%, signal=28%	ADGRG1/REST/SIRT2/APP/SKI/ARHGEF2/PTN/RNF6/EFNB2/GSK3B/GDI1/YWHAH/DLX2/TSPO/LSM1/EFNA1/RNF10/RAB29/HES1/ID2/PMP22/SOX9/ITM2C/CERS2/MYLIP/ARF6/BDNF/DPYSL3/PBX1/DNM3/MAP2/SPP1/PLK2/SEMA3C/ASAP1/B2M/PAFAH1B1/ID1/ASPM/COL3A1/THY1/VIM/RTN4/ID4/IFRD1/APOE	Carbo
GO:0120035	regulation of plasma membrane bounded cell projection organization	329	-0.41889194511507	-1.42344538405497	0.000537407392900711	0.0126333396153084	0.00968462954439554	1097	tags=22%, list=14%, signal=19%	FGFR1/VEGFA/FNBP1L/ITGA3/PTN/RNF6/ACTR2/RALA/ILK/EFNB2/ARHGAP24/GSK3B/GDI1/PTPRD/MYCBP2/YWHAH/ACTR3/CDC42EP1/NCS1/TNIK/PFN2/PDLIM5/EFNA1/RDX/RAB29/PMP22/CAMSAP2/PLXNA4/ITM2C/CERS2/MYLIP/ANLN/ARF6/BDNF/BRK1/GRN/WASF2/DPYSL3/EZH2/DNM3/MAP2/WASL/SPP1/KLF5/SYNE2/CRK/RAC1/PLK2/SEMA3C/ASAP1/B2M/ARPC2/PAFAH1B1/CD44/ANKRD1/SKIL/AKIRIN1/ID1/NFE2L2/ARF1/CDC42EP3/EPHA2/THY1/VIM/RTN4/IFRD1/MAP1B/CAV1/APOE/TN…	Carbo
GO:0007264	small GTPase mediated signal transduction	260	-0.436123556948325	-1.47421548618024	0.000541203408794056	0.0126333396153084	0.00968462954439554	2286	tags=40%, list=30%, signal=29%	ITSN1/DHCR24/LYN/RHOG/SYDE2/NUCB2/RALGAPA1/CDC42EP4/RGL2/RAB12/NCKAP1/DOCK4/RAP1B/SPRY2/KCTD10/RIN2/ARHGDIA/HRAS/MYO9B/ARHGAP6/RAB30/KANK2/RALBP1/DBNL/CDK2/GDI2/ARHGAP12/RHOU/CBL/CCDC88A/SRGAP1/ARHGEF12/ABL2/ARHGAP35/RHOB/RABIF/RAP1A/ARFGEF1/GPSM2/HEG1/ERBIN/ADGRG1/MAPK14/NUP62/WASF1/TIMP2/NET1/ARHGEF2/RIT1/ARHGAP11A/HACD3/KRAS/RASSF1/ITGA3/CDC42SE1/RALA/TRIO/FAM13B/ARHGAP24/GDI1/RALGPS2/GRB2/CDC…	Carbo
GO:0071417	cellular response to organonitrogen compound	294	-0.429192081198513	-1.45181575569772	0.000541203408794056	0.0126333396153084	0.00968462954439554	1233	tags=24%, list=16%, signal=21%	DIAPH1/SIRT2/APP/EIF4EBP2/CHMP5/TBC1D4/ARHGEF2/CASP4/RAB10/CDK4/ACTR2/ATP6V1C1/OSBPL8/PTPRA/NUCKS1/LEPROT/NCSTN/GSK3B/CAV2/ATP6V0D1/GRB2/BCL2L1/ROCK2/CCNA2/MYO1C/ITPR2/CPEB4/ADIPOR1/DNMT1/ATP6V1F/SLC25A33/PHIP/GOLPH3/SOX9/GNB1/FLNA/EGR1/GNAI2/RAPGEF3/CAPN2/ERRFI1/SNCA/ROCK1/HSF1/CEBPB/EZH2/VAMP2/KLF5/CRK/ATP2B4/EIF4EBP1/ATP6V1D/SHC1/ZFP36L1/ATP6V1G1/XBP1/ID1/NFE2L2/ATF4/COL3A1/GCLM/ATP6V0E1/GNAS/…	Carbo
GO:0043065	positive regulation of apoptotic process	346	-0.417995829955209	-1.42156866202121	0.00054604648150627	0.0126333396153084	0.00968462954439554	1338	tags=27%, list=18%, signal=23%	APH1A/MSX2/UBC/BCL10/REST/ZMAT3/SIRT2/PRMT2/NUPR1/ZNF622/DEDD2/UACA/IGFBP3/NET1/ARHGEF2/CDK4/UBB/STK3/PTN/GSN/TRIO/ING3/TFPT/TNFRSF1A/BARD1/MSX1/NCSTN/GSK3B/ATF6/PHLDA1/RYBP/ADM/CAMK2D/YWHAH/LATS2/BCL2L1/STK17A/TSPO/BTG1/MYBL2/TFAP2A/ARL6IP5/ECT2/SOD2/CDC34/SERINC3/ITM2C/SAV1/RNPS1/DUSP1/BAD/DAP/GRN/CAPN2/FOSL1/SNCA/PSENEN/HSF1/AKR1C3/MCL1/CTSC/TIMP3/THBS1/CDKN2A/MTCH1/MELK/HMOX1/PMAIP1/SOX4/ANKR…	Carbo
GO:0045667	regulation of osteoblast differentiation	59	-0.571486566522331	-1.69741800330704	0.000546478818340932	0.0126333396153084	0.00968462954439554	1325	tags=39%, list=17%, signal=32%	TOB1/MSX2/REST/HDAC7/SKI/BMPR2/ILK/FBXO5/PDLIM7/IL6ST/ID2/TWIST1/SOX9/CEBPB/CTHRC1/CEBPD/ID1/ATF4/SUCO/GNAS/JUND/ID3/IGFBP5	Carbo
GO:0043487	regulation of RNA stability	129	0.357702589900993	1.59190152009619	0.000547779311356163	0.0126333396153084	0.00968462954439554	752	tags=26%, list=10%, signal=24%	NPM1/PSMB6/HNRNPM/PSME2/PSME1/EIF4G1/HNRNPU/PSMB1/HNRNPR/HNRNPC/RPS27A/PSMB3/PSMC3/IGF2BP1/DKC1/YBX3/PSMD2/PSMC2/YBX1/SET/PABPC4/PSMA7/PSMC5/PSMD14/HNRNPD/SERBP1/RIDA/APEX1/SYNCRIP/DDX49/PSME4/FASTKD2/PSMC6/PSMA4	Carbo
GO:0007265	Ras protein signal transduction	178	-0.466430795313247	-1.54463071899782	0.000561214439325888	0.0128757791939091	0.00987048202498602	2280	tags=44%, list=30%, signal=31%	DHCR24/LYN/RHOG/CDC42EP4/RGL2/RAB12/NCKAP1/RAP1B/SPRY2/KCTD10/ARHGDIA/HRAS/MYO9B/ARHGAP6/RAB30/KANK2/DBNL/CDK2/RHOU/CBL/ARHGEF12/ABL2/ARHGAP35/RHOB/RAP1A/ARFGEF1/GPSM2/HEG1/ERBIN/ADGRG1/MAPK14/NUP62/WASF1/TIMP2/NET1/ARHGEF2/RIT1/HACD3/KRAS/RASSF1/ITGA3/CDC42SE1/RALA/ARHGAP24/GDI1/RALGPS2/GRB2/CDC42EP1/ROCK2/CCNA2/RDX/DNMT1/RAB4A/ARHGAP5/FLOT1/GNB1/CDKN1A/PPP2CB/ARF6/BRK1/RAPGEF3/WASF2/ROCK1/CYTH2…	Carbo
GO:0070527	platelet aggregation	32	-0.662388770744467	-1.79117172625142	0.000576505127040983	0.0131062351240146	0.0100471479246881	589	tags=25%, list=8%, signal=23%	FLNA/TLN1/CSRP1/GNAS/MYL12A/SERPINE2/MYL9/FN1	Carbo
GO:0014743	regulation of muscle hypertrophy	33	-0.653649436300605	-1.77930850563087	0.00057720990103492	0.0131062351240146	0.0100471479246881	1384	tags=42%, list=18%, signal=35%	LMCD1/LMNA/TNFRSF1A/CAMK2D/ROCK2/IL6ST/MEF2A/YY1/ERRFI1/ROCK1/MTPN/ATP2B4/EDN1/IGFBP5	Carbo
GO:0070202	regulation of establishment of protein localization to chromosome	12	0.788840228222883	2.08450387032857	0.000581033158515489	0.0131233865231358	0.0100602960669621	531	tags=58%, list=7%, signal=54%	DKC1/CCT2/CCT6A/CCT4/CCT5/CCT7/TCP1	Carbo
GO:0080135	regulation of cellular response to stress	437	-0.404519958031642	-1.38699612514454	0.000583923668225791	0.0131233865231358	0.0100602960669621	1467	tags=27%, list=19%, signal=23%	FIGN/WNT7A/SPRED1/DDRGK1/BRCA1/KLHDC10/ERLEC1/RNF168/NUAK1/PLCB1/PPP4C/REST/PCNA/UBE2J1/APP/NUPR1/ZNF622/NUP62/BCL2L12/ARHGEF2/BAG3/HACD3/KRAS/MID1/VEGFA/YPEL3/STK3/PTN/ACTR2/MAPKAPK2/SASH1/BAG1/DNAJC3/MSX1/RNF8/RAE1/GSK3B/ATF6/FBXO5/GRINA/ZMYND11/CAMK2D/MUC1/SPAG9/BCL2L1/PPP1R15B/NFE2L1/DNAJB9/ROCK2/TNIK/RB1CC1/DNAJB6/EIF2AK2/AJUBA/CDKN2D/IER5/ARL6IP5/SOD2/USP47/TWIST1/MANF/SERINC3/NCOA7/CERS2/O…	Carbo
GO:0051592	response to calcium ion	66	-0.578966961097208	-1.74190862508538	0.000587562391579276	0.0131381336797295	0.0100716011337767	954	tags=30%, list=13%, signal=27%	NCSTN/S100A16/GDI1/CAMK2D/FOS/ECT2/MEF2A/DUSP1/BAD/AKR1C3/THBS1/JUNB/CCND1/SPARC/JUND/TXNIP/JUN/CAV1/CALM2/EDN1	Carbo
GO:0030278	regulation of ossification	95	-0.52286194845382	-1.65512848576136	0.000596175338824878	0.0131967455654452	0.0101165325942883	1496	tags=36%, list=20%, signal=29%	PTGER4/TOB1/ANO6/MSX2/REST/LTBP3/HDAC7/MAPK14/SKI/BMPR2/PTN/ILK/TOB2/FBXO5/PDLIM7/TFAP2A/IL6ST/ID2/TWIST1/SOX9/CEBPB/PBX1/CTHRC1/DHRS3/HIF1A/CEBPD/ID1/ATF4/NIPBL/SUCO/GNAS/JUND/ID3/IGFBP5	Carbo
GO:0031099	regeneration	95	-0.522611487669808	-1.65433564784419	0.000596175338824878	0.0131967455654452	0.0101165325942883	1242	tags=35%, list=16%, signal=29%	PCNA/CDKN1B/CDK4/PTN/GSN/YAP1/TNC/UPF2/ADM/TSPO/CCNA2/CERS2/CDKN1A/PTPN12/GRN/TYMS/CEBPB/EZH2/MTPN/SPP1/KLF5/HMOX1/CD81/AKIRIN1/CCND1/AXL/AURKA/THY1/IFRD1/MAP1B/JUN/NNMT/CDK1	Carbo
GO:0006986	response to unfolded protein	120	-0.495443727571962	-1.60086913832802	0.000607639477009734	0.0133580488064522	0.0102401865275342	1591	tags=43%, list=21%, signal=35%	CXCL8/SEC31A/BFAR/HSPA13/VAPB/DDRGK1/FAF2/LMNA/SRPRB/HSPA2/GFPT1/STT3B/BAG3/DNAJC3/ATF6/ATP6V0D1/DNAJB11/PPP1R15B/DNAJB9/EIF2AK2/UBE2J2/SSR1/MANF/STC2/HSPH1/DERL1/DNAJB1/CLGN/HSPA8/HSF1/TLN1/ASNS/CREB3/SERP1/THBS1/CREBRF/TMBIM6/OPTN/SHC1/TM7SF3/HSPA1B/XBP1/NFE2L2/ATF4/CCND1/DDIT3/CCL2/HERPUD1/DNAJB4/DNAJA1/ATF3/PPP1R15A	Carbo
GO:0061013	regulation of mRNA catabolic process	133	0.347386499586518	1.53262333665955	0.000609527312167286	0.0133580488064522	0.0102401865275342	752	tags=26%, list=10%, signal=23%	NPM1/PSMB6/HNRNPM/PSME2/PSME1/EIF4G1/HNRNPU/PSMB1/HNRNPR/HNRNPC/RPS27A/PSMB3/PSMC3/IGF2BP1/YBX3/PSMD2/PSMC2/YBX1/SET/PABPC4/POLR2G/PSMA7/PSMC5/PSMD14/HNRNPD/SERBP1/RIDA/APEX1/SYNCRIP/PNPT1/PSME4/FASTKD2/PSMC6/PSMA4	Carbo
[truncated: 624 more rows]
