# Supplementary material for: Tracing back primed resistance in cancer via sister cells
Source: Nat Commun. 2024 Feb 7;15:1158. doi: 10.1038/s41467-024-45478-7 (PMC10850087; doi:10.1038/s41467-024-45478-7)
Supplement: Supplementary file 7 — Supplementary Data 4 [file 41467_2024_45478_MOESM7_ESM.xlsx]

## Sheet: Sheet1
Ensembl ID	Gene symbol	Sister-concordant gene	TCGA HRD-HRP logFC	TCGA HRD-HRP adjusted P value	COV362 HRD-HRP logFC	COV362 HRD-HRP adjusted P value
ENSG00000248740.5	RP11-328K4.1	FALSE	NA	NA	-0.000402006	1
ENSG00000213047.11	DENND1B	TRUE	-0.0452547	0.84263	0.0129773	1
ENSG00000107796.13	ACTA2	TRUE	0.33726	0.0662389	0.0121693	1
ENSG00000189403.14	HMGB1	TRUE	0.0823161	0.463057	-0.0742695	1
ENSG00000147403.16	RPL10	TRUE	0.0436683	0.811116	-0.0922132	2.86e-07
ENSG00000175197.11	DDIT3	TRUE	-0.0901219	0.585686	0.109077	0.000843289
ENSG00000155090.14	KLF10	TRUE	0.244939	0.0979983	0.00398409	1
ENSG00000210082.2	MT-RNR2	TRUE	NA	NA	-0.144758	1.73e-07
ENSG00000137628.16	DDX60	TRUE	-0.185993	0.413061	0.189162	1.54e-06
ENSG00000181163.13	NPM1	TRUE	0.0621555	0.693083	-0.0754251	1
ENSG00000177410.12	ZFAS1	TRUE	-0.299929	0.0592759	-0.0422008	1
ENSG00000198727.2	MT-CYB	TRUE	NA	NA	-0.131776	0.000439992
ENSG00000198712.1	MT-CO2	TRUE	NA	NA	-0.0502052	1
ENSG00000198938.2	MT-CO3	TRUE	NA	NA	-0.231187	8.5e-20
ENSG00000087074.7	PPP1R15A	TRUE	0.025688	0.900918	-0.0385316	1
ENSG00000198804.2	MT-CO1	TRUE	NA	NA	-0.151274	4.52e-10
ENSG00000168028.13	RPSA	TRUE	-0.0674881	0.707688	-0.208519	1.13e-35
ENSG00000180573.9	HIST1H2AC	TRUE	-0.0614778	0.831665	0.139525	0.0145335
ENSG00000100292.16	HMOX1	TRUE	0.0659071	0.733074	0.0261064	1
ENSG00000196756.11	SNHG17	TRUE	-0.246683	0.0620789	0.00732257	1
ENSG00000186468.12	RPS23	TRUE	-0.216919	0.101464	-0.163227	2.02e-29
ENSG00000065978.18	YBX1	TRUE	0.169924	0.164088	-0.0162302	1
ENSG00000108509.20	CAMTA2	TRUE	-0.0881976	0.54488	-0.00285757	1
ENSG00000132507.17	EIF5A	TRUE	0.0138407	0.92953	0.0397877	1
ENSG00000117632.21	STMN1	TRUE	-0.0132013	0.955092	0.0988453	1
ENSG00000158373.8	HIST1H2BD	TRUE	0.21842	0.335179	0.0390523	0.320799
ENSG00000122026.10	RPL21	TRUE	-0.322086	0.295594	-0.198274	2.69e-37
ENSG00000170684.8	ZNF296	TRUE	0.153346	0.412577	0.00606749	1
ENSG00000198355.4	PIM3	TRUE	0.114898	0.476804	0.0414148	0.617705
ENSG00000161970.12	RPL26	TRUE	-0.184931	0.205001	-0.149189	4.55e-29
ENSG00000198886.2	MT-ND4	TRUE	NA	NA	-0.137907	0.000461844
ENSG00000198918.7	RPL39	TRUE	0.107724	0.610327	-0.164002	7.01e-23
ENSG00000168209.4	DDIT4	TRUE	-0.0168588	0.957926	0.0734948	1
ENSG00000197989.13	SNHG12	TRUE	-0.233243	0.0999491	0.0102899	1
ENSG00000131981.15	LGALS3	TRUE	0.126025	0.569031	0.388763	8.12e-37
ENSG00000113739.10	STC2	TRUE	-0.0595894	0.82839	0.0343176	0.604994
ENSG00000198034.10	RPS4X	TRUE	0.00684966	0.974868	-0.267114	3.6e-63
ENSG00000089157.15	RPLP0	TRUE	-0.150033	0.282027	-0.146635	9.59e-19
ENSG00000187514.15	PTMA	TRUE	-0.0671301	0.532906	-0.0826809	1
ENSG00000179094.14	PER1	TRUE	-0.280536	0.057212	0.014166	1
ENSG00000070669.16	ASNS	TRUE	0.0634642	0.709559	0.0213858	1
ENSG00000103257.8	SLC7A5	TRUE	0.275818	0.149001	-3.52e-05	1
ENSG00000143947.12	RPS27A	TRUE	-0.102779	0.489474	-0.142567	2.05e-26
ENSG00000135486.17	HNRNPA1	TRUE	-0.0419879	0.690366	-0.182988	4.44e-19
ENSG00000198899.2	MT-ATP6	TRUE	NA	NA	-0.242427	4.8e-15
ENSG00000223547.9	ZNF844	FALSE	-0.309506	0.0509589	-0.000515943	1
ENSG00000181885.18	CLDN7	TRUE	0.00842415	0.978409	0.0659867	1
ENSG00000198830.10	HMGN2	TRUE	0.113643	0.321812	0.0673487	1
ENSG00000197019.4	SERTAD1	TRUE	0.273562	0.0855736	0.0543875	1
ENSG00000108518.7	PFN1	TRUE	0.0945535	0.386008	0.20086	1.73e-13
ENSG00000164587.11	RPS14	TRUE	0.0529704	0.797497	-0.118628	9.76e-21
ENSG00000112306.7	RPS12	TRUE	-0.189142	0.286657	-0.149684	3.98e-27
ENSG00000183696.13	UPP1	TRUE	0.491554	0.016002	0.353492	2.56e-44
ENSG00000100316.15	RPL3	TRUE	-0.0524214	0.739493	-0.243684	4.68e-59
ENSG00000148303.16	RPL7A	TRUE	-0.0876939	0.571174	0.000290904	1
ENSG00000063177.12	RPL18	TRUE	0.0790435	0.650433	-0.0790406	1.25e-07
ENSG00000172264.16	MACROD2	TRUE	-0.500905	0.0549597	0.00190627	1
ENSG00000163017.13	ACTG2	TRUE	0.562637	0.0634154	0.00229082	1
ENSG00000174748.18	RPL15	TRUE	-0.0880454	0.552874	-0.121744	2.88e-19
ENSG00000102317.17	RBM3	TRUE	0.141548	0.418309	0.060955	1
ENSG00000188846.13	RPL14	TRUE	-0.0298218	0.878824	-0.16638	6.63e-26
ENSG00000128016.5	ZFP36	TRUE	-0.0204347	0.952104	0.0150163	1
ENSG00000145592.13	RPL37	TRUE	-0.0348757	0.857617	-0.152239	9.41e-28
ENSG00000229117.8	RPL41	TRUE	-0.127555	0.359556	-0.0873911	1.15e-06
ENSG00000198786.2	MT-ND5	TRUE	NA	NA	-0.171233	1.41e-07
ENSG00000108107.13	RPL28	TRUE	-0.0144412	0.943414	-0.044789	1
ENSG00000142937.11	RPS8	TRUE	-0.0278278	0.881683	-0.182515	9.45e-48
ENSG00000136942.14	RPL35	TRUE	0.153868	0.335198	-0.0166315	1
ENSG00000144655.14	CSRNP1	FALSE	-0.0219051	0.916405	0.00487821	1
ENSG00000197958.12	RPL12	TRUE	-0.1743	0.295401	-0.0169753	1
ENSG00000167193.7	CRK	TRUE	0.0497035	0.733277	0.0447769	1
ENSG00000137818.11	RPLP1	TRUE	0.141354	0.437406	-0.170889	1.87e-32
ENSG00000231500.6	RPS18	TRUE	-0.191537	0.266824	-0.000182159	1
ENSG00000167526.13	RPL13	TRUE	-0.0750047	0.69079	-0.10925	5.9e-17
ENSG00000092841.18	MYL6	TRUE	-0.0293317	0.864954	0.281035	2.33e-58
ENSG00000169242.11	EFNA1	TRUE	0.0987666	0.605185	0.0126789	1
ENSG00000123411.14	IKZF4	FALSE	-0.258066	0.0185334	-0.012423	1
ENSG00000142910.15	TINAGL1	TRUE	0.107363	0.697685	0.261285	1.26e-26
ENSG00000198840.2	MT-ND3	TRUE	NA	NA	-0.241889	4.43e-20
ENSG00000108298.9	RPL19	TRUE	-0.0873084	0.544987	-0.084973	4.8e-07
ENSG00000143367.15	TUFT1	TRUE	-0.026151	0.880889	0.0432433	0.00266604
ENSG00000273151.1	RP11-449P15.2	FALSE	NA	NA	-0.00156379	1
ENSG00000115461.4	IGFBP5	TRUE	-0.394391	0.0851609	-0.163486	1
ENSG00000170889.13	RPS9	TRUE	-0.0546021	0.728229	0.00153307	1
ENSG00000144642.21	RBMS3	TRUE	-0.330486	0.179625	0.0386461	0.142958
ENSG00000128590.4	DNAJB9	TRUE	-0.0170426	0.921813	0.0198072	1
ENSG00000234741.7	GAS5	TRUE	-0.365435	0.0235095	-0.221107	3.07e-09
ENSG00000210140.1	MT-TC	TRUE	NA	NA	-0.00722982	1
ENSG00000105825.11	TFPI2	TRUE	0.551718	0.0977605	-0.0219801	1
ENSG00000078401.6	EDN1	TRUE	0.601469	0.0215147	0.0346913	1
ENSG00000204388.6	HSPA1B	TRUE	0.00367086	0.987123	0.000209361	1
ENSG00000109475.16	RPL34	TRUE	-0.237327	0.0901419	-0.149169	1.6e-24
ENSG00000071967.11	CYBRD1	TRUE	-0.457042	0.0172632	0.0761051	0.108132
ENSG00000113504.20	SLC12A7	FALSE	0.12032	0.349956	-0.000223584	1
ENSG00000100097.11	LGALS1	TRUE	0.125221	0.558754	0.632833	8.63e-82
ENSG00000110700.6	RPS13	TRUE	-0.13659	0.329552	-0.0640708	0.00026939
ENSG00000127957.16	PMS2P3	FALSE	-0.0265984	0.89069	-0.00093104	1
ENSG00000134333.13	LDHA	TRUE	-0.00873555	0.968142	0.0588426	1
ENSG00000171863.12	RPS7	TRUE	-0.159891	0.304883	-0.17819	1.33e-30
ENSG00000169271.2	HSPB3	TRUE	0.530262	0.129772	0.00117303	1
ENSG00000261602.1	CTD-2033A16.1	FALSE	NA	NA	0.000346576	1
ENSG00000105640.12	RPL18A	TRUE	-0.187321	0.36734	-0.124102	4.84e-21
ENSG00000118181.10	RPS25	TRUE	0.0172185	0.934739	0	1
ENSG00000145912.8	NHP2	TRUE	0.115061	0.375473	0.000556031	1
ENSG00000167996.15	FTH1	TRUE	0.270253	0.0947591	0.523608	7.29e-43
ENSG00000167074.14	TEF	FALSE	-0.090867	0.629362	-0.00510442	1
ENSG00000114391.12	RPL24	TRUE	-0.170496	0.218216	-0.0658268	0.037964
ENSG00000096384.19	HSP90AB1	TRUE	0.0262453	0.851912	-0.0547703	1
ENSG00000163435.15	ELF3	TRUE	-0.100085	0.662179	0.0487614	1
ENSG00000137267.5	TUBB2A	TRUE	-0.15362	0.585686	0.0214387	1
ENSG00000101255.10	TRIB3	TRUE	0.108311	0.639555	0.0202142	1
ENSG00000142507.9	PSMB6	TRUE	0.0530766	0.686354	0.141739	2.06e-07
ENSG00000136810.12	TXN	TRUE	0.147859	0.308926	0.272133	4.28e-28
ENSG00000173660.11	UQCRH	TRUE	0.641831	0.0140183	0.00484412	1
ENSG00000168653.10	NDUFS5	TRUE	0.115571	0.458157	0.118359	6e-05
ENSG00000140264.19	SERF2	TRUE	0.0204622	0.914686	0.210042	2.07e-26
ENSG00000183722.7	LHFP	TRUE	NA	NA	0.0679443	0.000240481
ENSG00000023608.4	SNAPC1	TRUE	-0.0921679	0.523573	0.0297336	1
ENSG00000132763.14	MMACHC	FALSE	-0.0653362	0.578986	-0.0243081	1
ENSG00000259782.2	CTD-2270L9.2	FALSE	NA	NA	0.00237772	1
ENSG00000198576.3	ARC	FALSE	0.541318	0.126841	-0.00309438	1
ENSG00000094975.13	SUCO	TRUE	-0.0128162	0.939188	-0.00834507	1
ENSG00000109220.10	CHIC2	TRUE	0.14374	0.221672	0.0169094	1
ENSG00000213585.10	VDAC1	TRUE	0.161739	0.103362	0.101475	0.0107412
ENSG00000197956.9	S100A6	TRUE	0.273425	0.336758	0.487067	6.44e-55
ENSG00000068028.17	RASSF1	TRUE	-0.091478	0.440059	0.00889734	1
ENSG00000128965.11	CHAC1	FALSE	-0.344494	0.0773244	0.00168425	1
ENSG00000243836.5	WDR86-AS1	TRUE	NA	NA	-0.022055	1
ENSG00000116679.15	IVNS1ABP	TRUE	-0.0409143	0.76139	0.0668631	1
ENSG00000188508.10	KRTDAP	FALSE	-0.353991	0.480159	0.000850074	1
ENSG00000118898.15	PPL	TRUE	-0.206919	0.306996	0.152556	5.35e-11
ENSG00000053254.15	FOXN3	TRUE	-0.165313	0.163191	-0.0084052	1
ENSG00000051108.14	HERPUD1	TRUE	0.0196476	0.909441	0.0754375	0.794753
ENSG00000163156.11	SCNM1	TRUE	-0.0648713	0.621673	0.0447009	1
ENSG00000198242.13	RPL23A	TRUE	-0.203928	0.164088	-0.166587	1.06e-41
ENSG00000187109.13	NAP1L1	TRUE	-0.145349	0.213729	-0.219595	4.02e-23
ENSG00000011422.11	PLAUR	TRUE	0.0581033	0.800153	0.04423	1
ENSG00000099860.8	GADD45B	TRUE	0.317983	0.145512	0.0401568	1
ENSG00000156804.7	FBXO32	TRUE	-0.169717	0.565495	0.0700118	1
ENSG00000211459.2	MT-RNR1	TRUE	NA	NA	-0.128981	0.00236657
ENSG00000159256.12	MORC3	TRUE	-0.108669	0.236371	0.00595297	1
ENSG00000158246.7	FAM46B	TRUE	NA	NA	0.0154067	1
ENSG00000140511.11	HAPLN3	TRUE	0.167614	0.487794	0.00996167	1
ENSG00000204628.11	RACK1	TRUE	-0.0587292	0.733546	-0.143724	1.49e-22
ENSG00000099624.7	ATP5D	TRUE	NA	NA	0.0406246	1
ENSG00000203875.10	SNHG5	TRUE	0.0858025	0.75236	-0.0850873	0.299609
ENSG00000233927.4	RPS28	TRUE	-0.245603	0.757831	-0.0585649	7.94e-05
ENSG00000115457.9	IGFBP2	TRUE	-0.0962779	0.721204	0.115204	1
ENSG00000197959.13	DNM3	TRUE	-0.0224656	0.941643	0.0228071	1
ENSG00000135046.13	ANXA1	TRUE	0.478431	0.0176203	0.338549	1.79e-28
ENSG00000182809.10	CRIP2	TRUE	-0.0520911	0.793383	0.266206	2.81e-30
ENSG00000107317.11	PTGDS	TRUE	-0.417454	0.323526	-0.0464472	1
ENSG00000049769.12	PPP1R3F	FALSE	-0.0123332	0.965795	-0.000845001	1
ENSG00000138326.18	RPS24	TRUE	-0.00470465	0.984187	-0.167325	3.14e-28
ENSG00000178982.9	EIF3K	TRUE	0.0317411	0.881683	0	1
ENSG00000074800.13	ENO1	TRUE	-0.0614344	0.675922	0.191055	1.77e-09
ENSG00000140988.15	RPS2	TRUE	-0.106973	0.475205	-0.0691688	0.0169843
ENSG00000162616.8	DNAJB4	TRUE	-0.189015	0.0978046	0.0358598	1
ENSG00000171530.13	TBCA	TRUE	-0.092823	0.509617	0.0638123	1
ENSG00000164405.10	UQCRQ	TRUE	0.204307	0.202295	0.071931	1
ENSG00000133703.11	KRAS	TRUE	-0.0993267	0.66026	0.293301	1
ENSG00000267014.5	LINC01532	FALSE	NA	NA	-0.000100458	1
ENSG00000006652.13	IFRD1	TRUE	-0.0404352	0.804314	0.0850887	0.0117852
ENSG00000159885.13	ZNF222	FALSE	0.0799955	0.664014	0.0109902	1
ENSG00000153879.8	CEBPG	TRUE	-0.00773706	0.966596	0.035549	1
ENSG00000163430.10	FSTL1	TRUE	0.0926085	0.556475	0.044538	1
ENSG00000145016.14	RUBCN	FALSE	-0.112899	0.356845	-0.00279403	1
ENSG00000104419.14	NDRG1	TRUE	0.115756	0.607882	-0.0249915	1
ENSG00000114942.13	EEF1B2	TRUE	0.0261911	0.897024	-0.001937	1
ENSG00000198888.2	MT-ND1	TRUE	NA	NA	-0.105603	0.0157123
ENSG00000168003.16	SLC3A2	TRUE	0.343309	0.000132104	0.0873987	1
ENSG00000187840.4	EIF4EBP1	TRUE	-0.0111856	0.963533	0.127944	0.420867
ENSG00000116251.9	RPL22	TRUE	-0.0752366	0.580611	-0.0931047	4.98e-10
ENSG00000122406.12	RPL5	TRUE	-0.178133	0.162288	-0.226874	2.05e-43
ENSG00000278576.1	RP11-507K2.6	FALSE	NA	NA	-0.00244689	1
ENSG00000173812.10	EIF1	TRUE	0.0499359	0.662844	0.0731942	1
ENSG00000211445.11	GPX3	TRUE	0.0537789	0.912216	-0.0285244	1
ENSG00000162733.16	DDR2	FALSE	-0.392004	0.0650835	-0.0229422	1
ENSG00000166803.10	KIAA0101	TRUE	NA	NA	-0.0485137	1
ENSG00000116209.11	TMEM59	TRUE	0.0732566	0.61575	0.122906	8.84e-05
ENSG00000102109.8	PCSK1N	TRUE	0.691918	0.0849433	0.0587006	1
ENSG00000166794.4	PPIB	TRUE	0.0833236	0.560881	-0.00512772	1
ENSG00000168140.4	VASN	TRUE	-0.290859	0.0920188	0	1
ENSG00000075624.13	ACTB	TRUE	-0.0638144	0.472693	0.379237	1.64e-32
ENSG00000198517.9	MAFK	FALSE	-0.141797	0.322899	0.00022949	1
ENSG00000234585.6	CCT6P3	FALSE	NA	NA	0.00408122	1
ENSG00000140319.10	SRP14	TRUE	-0.0782783	0.488604	0.187012	2.36e-27
ENSG00000129235.10	TXNDC17	TRUE	0.0746056	0.619848	0.0759698	1
ENSG00000185565.11	LSAMP	TRUE	-0.204775	0.649153	-0.00437589	1
ENSG00000204103.3	MAFB	TRUE	0.153663	0.384826	0.0230193	0.193593
ENSG00000134198.9	TSPAN2	TRUE	-0.0922183	0.743306	-0.00455329	1
ENSG00000133112.16	TPT1	TRUE	-0.213157	0.18451	-0.0140263	1
ENSG00000205544.3	TMEM256	TRUE	0.291293	0.0776022	0.00817226	1
ENSG00000144366.15	GULP1	TRUE	0.0483376	0.903704	0.0121199	1
ENSG00000128272.14	ATF4	TRUE	0.0937293	0.343734	0.0601326	1
ENSG00000005483.20	KMT2E	TRUE	-0.261847	0.0181185	-0.013775	1
ENSG00000172757.12	CFL1	TRUE	0.214946	0.0105473	0.173501	2.51e-19
ENSG00000215866.7	LINC01356	FALSE	NA	NA	-0.00330684	1
ENSG00000143870.12	PDIA6	TRUE	-0.0177967	0.906537	-0.0187362	1
ENSG00000196154.11	S100A4	TRUE	0.153377	0.671477	0.592582	1.26e-14
ENSG00000185567.6	AHNAK2	TRUE	-0.134557	0.692876	0.275405	2.68e-11
ENSG00000164032.11	H2AFZ	TRUE	-0.0420862	0.804314	0.127818	1
ENSG00000175592.8	FOSL1	TRUE	0.355459	0.167501	0.0640649	2.76e-05
ENSG00000197756.9	RPL37A	TRUE	-0.179749	0.247783	-0.139346	2.5e-20
ENSG00000175130.6	MARCKSL1	TRUE	-0.0768415	0.694254	-0.126604	1
ENSG00000136603.13	SKIL	TRUE	-0.200915	0.209556	-0.0500694	1
ENSG00000163874.9	ZC3H12A	TRUE	0.190486	0.345891	-0.0064329	1
ENSG00000167552.13	TUBA1A	TRUE	-0.300361	0.103985	0.209695	0.000594389
ENSG00000126803.9	HSPA2	TRUE	0.142655	0.547775	0.0202894	0.236571
ENSG00000116954.7	RRAGC	FALSE	-0.104534	0.450997	0.0330399	1
ENSG00000067167.7	TRAM1	TRUE	0.0738382	0.609556	0.112737	0.00472646
ENSG00000171621.13	SPSB1	TRUE	-0.0360071	0.861623	0.0334011	1
ENSG00000111790.13	FGFR1OP2	TRUE	-0.0783399	0.603106	0.111943	0.00362484
ENSG00000225648.5	SBDSP1	TRUE	0.04455	0.718606	0.0261347	1
ENSG00000232956.8	SNHG15	TRUE	-0.0542471	0.751531	-0.0228637	1
ENSG00000118596.11	SLC16A7	FALSE	0.163378	0.649013	0.0718157	0.0297184
ENSG00000221866.9	PLXNA4	TRUE	-0.0174098	0.978534	0.00829412	1
ENSG00000168939.11	SPRY3	FALSE	0.111313	0.606865	0	1
ENSG00000084207.15	GSTP1	TRUE	0.168267	0.150784	0.122225	0.000122111
ENSG00000140992.18	PDPK1	FALSE	-0.171746	0.0706645	0.0348838	1
ENSG00000147676.13	MAL2	TRUE	0.348039	0.0498506	0.334843	1.45e-13
ENSG00000107175.11	CREB3	TRUE	0.157437	0.138876	0.0748405	0.000955229
ENSG00000130921.7	C12orf65	TRUE	-0.180322	0.0351319	0.00334809	1
ENSG00000136155.16	SCEL	TRUE	0.259833	0.661096	0.0813942	0.00338408
ENSG00000106803.9	SEC61B	TRUE	0.126355	0.295812	0.180721	1.38e-19
ENSG00000145425.9	RPS3A	TRUE	-0.043189	0.836148	-0.173714	1.13e-31
ENSG00000113369.8	ARRDC3	TRUE	-0.299624	0.0147776	0.0228448	1
ENSG00000136888.6	ATP6V1G1	TRUE	0.250623	0.0110705	0.225201	6.34e-30
ENSG00000130255.12	RPL36	TRUE	-0.0679999	0.739149	-0.0855309	1.56e-11
ENSG00000124216.3	SNAI1	TRUE	0.178459	0.473721	0.0056125	1
ENSG00000100664.10	EIF5	TRUE	0.061468	0.569482	0.0185069	1
ENSG00000111716.12	LDHB	TRUE	0.116594	0.567666	-0.170452	7.79e-26
ENSG00000135919.12	SERPINE2	TRUE	-0.0909074	0.828558	0.418781	1.48e-28
ENSG00000174099.10	MSRB3	TRUE	0.209455	0.12835	0.0373368	1
ENSG00000154803.12	FLCN	FALSE	-0.113613	0.270441	0.0128495	1
ENSG00000117139.16	KDM5B	TRUE	-0.336385	0.00464007	0.0420687	1
ENSG00000273802.2	HIST1H2BG	TRUE	0.37088	0.239068	0.0117138	1
ENSG00000177556.11	ATOX1	TRUE	0.153466	0.223249	0.113752	0.185855
ENSG00000116288.12	PARK7	TRUE	0.0914449	0.397639	0.0708153	1
ENSG00000142627.12	EPHA2	TRUE	0.106359	0.645981	0.0832234	0.293578
ENSG00000162642.13	C1orf52	TRUE	-0.0734697	0.463659	0.0362287	1
ENSG00000175899.14	A2M	TRUE	0.220725	0.559207	-0.0387134	1
ENSG00000262655.3	SPON1	TRUE	-0.0599844	0.903476	0.0766693	1
ENSG00000188868.13	ZNF563	FALSE	-0.253497	0.0936158	0.0138643	1
ENSG00000087460.23	GNAS	TRUE	0.221251	0.0136899	0.173891	9e-16
ENSG00000108561.8	C1QBP	TRUE	0.137357	0.279378	-0.0892181	0.664256
ENSG00000183011.13	NAA38	TRUE	0.0625168	0.712059	0.0586931	1
ENSG00000248092.7	NNT-AS1	TRUE	NA	NA	0.0138561	1
ENSG00000154079.5	SDHAF4	FALSE	0.0866454	0.632956	0.0379482	1
ENSG00000062282.14	DGAT2	FALSE	0.210931	0.321122	-0.00200973	1
ENSG00000119705.9	SLIRP	TRUE	0.0954367	0.476958	0.0423648	1
ENSG00000171827.10	ZNF570	FALSE	-0.170776	0.223099	-0.00106274	1
ENSG00000205002.3	AARD	TRUE	0.245725	0.543811	0.0178204	1
ENSG00000126603.8	GLIS2	FALSE	-0.298494	0.0318805	0	1
ENSG00000160886.13	LY6K	TRUE	1.04043	0.0525626	0.0392172	1
ENSG00000273723.1	RP11-93H24.3	FALSE	NA	NA	-0.000132564	1
ENSG00000054267.20	ARID4B	TRUE	-0.159292	0.154607	-0.0304079	1
ENSG00000152583.12	SPARCL1	TRUE	0.0767688	0.748886	0.000724162	1
ENSG00000182492.15	BGN	TRUE	0.0478041	0.814226	-0.00303712	1
ENSG00000144713.12	RPL32	TRUE	-0.152728	0.296356	-0.119897	4.26e-13
ENSG00000118816.9	CCNI	TRUE	-0.084949	0.440821	-0.0427911	1
ENSG00000087086.14	FTL	TRUE	0.0506893	0.752029	0.373614	3.97e-23
ENSG00000105298.13	CACTIN	FALSE	-0.0539693	0.561689	-0.00520438	1
ENSG00000189042.13	ZNF567	TRUE	-0.0565655	0.710147	-0.00730642	1
ENSG00000160678.11	S100A1	TRUE	0.0173472	0.975618	-0.0185521	1
ENSG00000113916.17	BCL6	FALSE	-0.242766	0.168488	-0.0375651	1
ENSG00000173960.12	UBXN2A	TRUE	0.0215531	0.875506	0.0199243	1
ENSG00000134548.9	SPX	TRUE	-0.393891	0.515167	0.00365155	1
ENSG00000142541.16	RPL13A	TRUE	-0.038436	0.845915	-0.250053	3.57e-45
ENSG00000164949.7	GEM	FALSE	0.364513	0.0826352	0.0110778	1
ENSG00000198931.10	APRT	TRUE	0.07964	0.638859	0.0167323	1
ENSG00000130202.9	NECTIN2	TRUE	0.138791	0.337602	0.0508081	1
ENSG00000117525.13	F3	TRUE	-0.0273194	0.932711	0.0235369	1
ENSG00000165494.11	PCF11	TRUE	0.134033	0.158107	-0.0888187	0.187004
ENSG00000116560.10	SFPQ	TRUE	-0.02144	0.788191	-0.0249262	1
ENSG00000165105.9	RASEF	TRUE	-0.197987	0.434575	0.0458972	0.000877498
ENSG00000132341.11	RAN	TRUE	-0.00061176	0.996896	0.0707893	1
ENSG00000136240.9	KDELR2	TRUE	-0.11506	0.263204	0.220319	1.47e-19
ENSG00000162244.10	RPL29	TRUE	-0.0437453	0.823138	-0.0959069	3.39e-10
ENSG00000141504.11	SAT2	TRUE	-0.144448	0.335924	0.0170275	1
ENSG00000116741.7	RGS2	FALSE	0.0132513	0.97073	0.0228606	0.350515
ENSG00000265972.5	TXNIP	TRUE	-0.314596	0.100382	-0.20611	1.84e-06
ENSG00000104497.13	SNX16	TRUE	-0.110456	0.384456	0.0162211	1
ENSG00000182899.14	RPL35A	TRUE	-0.0758414	0.671477	-0.0881797	3.01e-09
ENSG00000026508.16	CD44	TRUE	0.0357776	0.882508	0.513833	1.97e-52
ENSG00000164695.4	CHMP4C	TRUE	-0.114298	0.540768	0.0623286	0.213676
ENSG00000007944.14	MYLIP	TRUE	0.0207205	0.909618	-0.00230981	1
ENSG00000168517.10	HEXIM2	FALSE	0.0876143	0.564265	-0.00866566	1
ENSG00000101335.9	MYL9	TRUE	0.218865	0.219115	-0.00904721	1
ENSG00000102854.15	MSLN	TRUE	-0.402176	0.128632	0.00926553	1
ENSG00000167323.10	STIM1	TRUE	-0.120351	0.458157	-0.00281117	1
ENSG00000099783.11	HNRNPM	TRUE	-0.0132111	0.89331	-0.0440888	1
ENSG00000181827.14	RFX7	FALSE	-0.238202	0.0363987	-0.0181381	1
ENSG00000142188.16	TMEM50B	TRUE	-0.0986783	0.430765	-0.000265163	1
ENSG00000179562.2	GCC1	TRUE	0.00269195	0.98386	0.00611158	1
ENSG00000237512.6	UNC5B-AS1	TRUE	NA	NA	-0.160478	1.27e-18
ENSG00000159208.15	CIART	FALSE	-0.142593	0.46919	0.00671173	1
ENSG00000137210.13	TMEM14B	TRUE	0.306533	0.0105473	0.0621433	1
ENSG00000108510.9	MED13	TRUE	0.0640377	0.589023	-0.0235924	1
ENSG00000111860.13	CEP85L	TRUE	-0.234788	0.202358	-0.0207819	1
ENSG00000119048.7	UBE2B	TRUE	-0.0297697	0.827901	0.0802914	0.0119713
ENSG00000231107.1	LINC01508	TRUE	NA	NA	0.0209262	0.000679874
ENSG00000140416.19	TPM1	TRUE	0.288973	0.025388	0.0828788	1
ENSG00000145335.15	SNCA	TRUE	-0.398022	0.10787	0.204951	2.39e-18
ENSG00000198467.13	TPM2	TRUE	0.0447631	0.864494	0.139202	0.0762033
ENSG00000137801.10	THBS1	TRUE	0.152302	0.401146	0.00321391	1
ENSG00000072818.11	ACAP1	TRUE	0.104696	0.700676	0.0182592	1
ENSG00000182774.10	RPS17	TRUE	0.107096	0.54707	-0.00757749	1
ENSG00000168807.16	SNTB2	TRUE	-0.0364594	0.805955	0.0249205	1
ENSG00000174444.14	RPL4	TRUE	-0.0322379	0.856743	-0.205615	5.79e-32
ENSG00000165323.15	FAT3	TRUE	0.768438	0.0370621	0.00382459	1
ENSG00000113361.12	CDH6	TRUE	0.534527	0.0880208	0.161642	0.000367971
ENSG00000125691.12	RPL23	TRUE	-0.181307	0.19163	-0.325305	4.14e-35
ENSG00000213261.3	EEF1B2P6	FALSE	NA	NA	-0.0271046	1
ENSG00000167920.8	TMEM99	TRUE	0.0696348	0.738412	0.0351406	1
ENSG00000113140.10	SPARC	TRUE	0.2457	0.0423544	0.0715533	1
ENSG00000130222.10	GADD45G	FALSE	-0.170427	0.336824	0.00191423	1
ENSG00000204256.12	BRD2	TRUE	0.041493	0.692679	0.00177878	1
ENSG00000187601.4	MAGEH1	TRUE	0.318658	0.0452837	0.0107041	1
ENSG00000179119.14	SPTY2D1	TRUE	-0.126341	0.126252	-0.00553121	1
ENSG00000166741.7	NNMT	TRUE	0.0965893	0.865053	-0.0271365	1
ENSG00000115053.15	NCL	TRUE	-0.113179	0.250344	-0.137394	0.0539948
ENSG00000163661.3	PTX3	TRUE	0.0731655	0.880697	0.0860353	1
ENSG00000280334.1	RP11-361L15.5	FALSE	NA	NA	0.00017066	1
ENSG00000186162.10	CIDECP	FALSE	-0.155022	0.111605	8.67e-05	1
ENSG00000112149.9	CD83	TRUE	0.195652	0.107198	-0.00905078	1
ENSG00000163660.11	CCNL1	TRUE	0.0358783	0.788664	-0.108082	0.0683008
ENSG00000125868.15	DSTN	TRUE	0.0677767	0.552797	0.0799571	0.621833
ENSG00000130475.14	FCHO1	TRUE	-0.294243	0.119004	-0.0883464	0.201849
ENSG00000138050.14	THUMPD2	TRUE	-0.0356855	0.767323	0.00257208	1
ENSG00000205707.10	LYRM5	TRUE	NA	NA	0.169294	0.0344399
ENSG00000204525.15	HLA-C	TRUE	0.188719	0.36645	0.00142851	1
ENSG00000127252.5	HRASLS	TRUE	-0.0451868	0.894442	-0.0174954	1
ENSG00000147649.9	MTDH	TRUE	0.052512	0.726328	0.0510395	1
ENSG00000176890.15	TYMS	TRUE	0.288729	0.0797292	0.0626825	1
ENSG00000122515.14	ZMIZ2	FALSE	-0.0254222	0.897557	0.0122412	1
ENSG00000241468.7	ATP5J2	TRUE	NA	NA	0.0768822	1
ENSG00000167964.12	RAB26	TRUE	0.236427	0.42486	-0.00124833	1
ENSG00000136111.12	TBC1D4	TRUE	-0.0522332	0.773564	0.0101608	1
ENSG00000154518.9	ATP5G3	TRUE	NA	NA	0.0385815	1
ENSG00000204131.8	NHSL2	TRUE	0.00281612	0.992029	-0.0317055	1
ENSG00000174238.14	PITPNA	TRUE	0.159051	0.131326	0.0625961	1
ENSG00000106366.8	SERPINE1	TRUE	0.0941507	0.772355	0.000689389	1
ENSG00000130203.9	APOE	TRUE	0.0190884	0.935047	0.266963	1
ENSG00000144381.16	HSPD1	TRUE	0.156644	0.119339	-0.134655	0.00392751
ENSG00000165996.13	HACD1	TRUE	0.971847	0.00340396	-0.00053217	1
ENSG00000162614.18	NEXN	TRUE	0.398094	0.0481597	0.0353509	0.0124442
ENSG00000243568.2	RP11-2I17.1	FALSE	NA	NA	-0.00214584	1
ENSG00000234745.9	HLA-B	TRUE	0.159776	0.526528	0.00505743	1
ENSG00000134186.11	PRPF38B	TRUE	-0.123985	0.160472	-0.0457047	1
ENSG00000251022.6	THAP9-AS1	FALSE	NA	NA	-0.0071686	1
ENSG00000120885.20	CLU	TRUE	-0.505274	0.0763527	-0.537407	1.68e-22
ENSG00000204381.11	LAYN	TRUE	-0.0124641	0.968641	-0.0183792	1
ENSG00000151468.10	CCDC3	TRUE	0.103771	0.784811	-0.00412555	1
ENSG00000108515.17	ENO3	TRUE	0.121512	0.600262	0.0707373	0.00168181
ENSG00000101190.12	TCFL5	TRUE	0.169436	0.127474	-0.0254801	1
ENSG00000100575.13	TIMM9	TRUE	0.117348	0.264045	-0.0052418	1
ENSG00000089009.15	RPL6	TRUE	-0.220768	0.0866846	-0.265309	2.5e-51
ENSG00000116675.15	DNAJC6	TRUE	0.292467	0.198933	-0.00655906	1
ENSG00000255717.6	SNHG1	TRUE	0.0397328	0.813166	-0.0298815	1
ENSG00000120533.12	ENY2	TRUE	0.257801	0.0425258	0.1303	6.94e-06
ENSG00000167705.11	RILP	FALSE	0.37488	0.0204906	0	1
ENSG00000115414.18	FN1	TRUE	0.0535663	0.870051	-0.189624	1
ENSG00000185201.16	IFITM2	TRUE	-0.191134	0.422532	-0.23371	1.45e-18
ENSG00000122861.15	PLAU	TRUE	0.169973	0.65134	0.185481	2.9e-05
ENSG00000130751.9	NPAS1	TRUE	0.430718	0.0715283	0.0221865	1
ENSG00000121753.12	ADGRB2	TRUE	0.269373	0.272683	-0.0161486	1
ENSG00000115758.12	ODC1	TRUE	-0.0082443	0.969675	-0.173697	2.65e-07
ENSG00000111912.19	NCOA7	TRUE	0.00646974	0.98035	0.0835533	1
ENSG00000242732.4	RGAG4	FALSE	NA	NA	0.00680064	1
ENSG00000145741.15	BTF3	TRUE	-0.258409	0.018033	-0.0573592	0.430881
ENSG00000277443.2	MARCKS	TRUE	0.0938642	0.490757	0.0403393	1
ENSG00000253729.7	PRKDC	TRUE	0.00745732	0.959481	-0.077893	1
ENSG00000112033.13	PPARD	FALSE	-0.0510739	0.660336	-0.00147533	1
ENSG00000137868.18	STRA6	TRUE	-0.118125	0.752789	0.0177359	1
ENSG00000205426.10	KRT81	TRUE	-0.0947281	0.851796	0.0151998	1
ENSG00000120688.8	WBP4	TRUE	-0.148565	0.160378	0.0202521	1
ENSG00000087301.8	TXNDC16	TRUE	-0.0335154	0.842122	-0.0112763	1
ENSG00000130956.13	HABP4	FALSE	0.0759622	0.604613	0.0201253	1
ENSG00000142556.18	ZNF614	FALSE	0.0310804	0.856743	-0.00381248	1
ENSG00000165259.13	HDX	TRUE	-0.130988	0.475505	-0.00533642	1
ENSG00000130517.13	PGPEP1	FALSE	-0.28238	0.0389926	0.0285583	1
ENSG00000124614.13	RPS10	TRUE	0.0465277	0.8101	-0.114882	7.45e-14
ENSG00000164850.14	GPER1	FALSE	-0.11083	0.672145	-0.00302683	1
ENSG00000058085.14	LAMC2	TRUE	-0.0421931	0.892197	0.0393605	0.174983
ENSG00000091542.8	ALKBH5	TRUE	0.0117684	0.921421	0.0257959	1
ENSG00000272888.5	LINC01578	TRUE	NA	NA	-0.0126833	1
ENSG00000102908.20	NFAT5	TRUE	-0.197381	0.127148	0.013504	1
ENSG00000272145.1	NFYC-AS1	FALSE	0.11863	0.543368	-0.0105325	1
ENSG00000198755.10	RPL10A	TRUE	-0.100132	0.505505	-0.222148	8.71e-43
ENSG00000129354.11	AP1M2	TRUE	-0.0749134	0.724382	0.057138	1
ENSG00000272931.1	RP5-943J3.2	TRUE	NA	NA	0.00656357	1
ENSG00000189410.11	SH2D5	FALSE	-0.033668	0.927247	0.00741183	1
ENSG00000178996.13	SNX18	TRUE	0.104851	0.334	-0.00694431	1
ENSG00000143153.12	ATP1B1	TRUE	0.211401	0.213802	0.0172061	1
ENSG00000106635.7	BCL7B	TRUE	-0.0466354	0.683692	0.0504972	1
ENSG00000121858.10	TNFSF10	FALSE	0.0557776	0.883937	-0.015982	1
ENSG00000113119.12	TMCO6	FALSE	-0.0468188	0.730509	-0.0326691	1
ENSG00000184009.9	ACTG1	TRUE	0.276885	0.00274328	0.166241	1.14e-07
ENSG00000206503.11	HLA-A	TRUE	0.127104	0.495186	0.0754573	1
ENSG00000242125.3	SNHG3	TRUE	-0.176759	0.319332	-0.122163	0.00048287
ENSG00000143258.15	USP21	FALSE	-0.0286726	0.884726	-0.0182058	1
ENSG00000170540.14	ARL6IP1	TRUE	0.258261	0.00815469	0.0939498	1
ENSG00000128564.6	VGF	TRUE	0.527755	0.103058	0.00520914	1
ENSG00000153132.12	CLGN	TRUE	-0.0715607	0.87972	0.0144052	1
ENSG00000158604.14	TMED4	TRUE	-0.155257	0.0898287	0.0806463	0.612314
ENSG00000164610.8	RP9	TRUE	-0.0560558	0.630357	-0.0128618	1
ENSG00000149273.14	RPS3	TRUE	0.0579306	0.780177	-0.251651	5.65e-76
ENSG00000162496.8	DHRS3	TRUE	-0.0839689	0.792883	-0.0986791	1
ENSG00000152137.6	HSPB8	TRUE	0.183098	0.540458	0.0211608	0.00599143
ENSG00000178662.15	CSRNP3	TRUE	-0.687049	0.00102373	0.011606	1
ENSG00000188643.10	S100A16	TRUE	0.327601	0.108565	0.100874	0.380741
ENSG00000184428.12	TOP1MT	TRUE	0.232814	0.107198	-0.0743196	0.645797
ENSG00000272720.1	CTA-228A9.3	FALSE	NA	NA	6.36e-05	1
ENSG00000196139.13	AKR1C3	TRUE	-0.306443	0.360544	0.21759	2.24e-11
ENSG00000117569.18	PTBP2	TRUE	-0.185804	0.234821	-0.0276142	1
ENSG00000118515.11	SGK1	FALSE	0.18592	0.290457	0.0232285	1
ENSG00000183323.12	CCDC125	TRUE	-0.197131	0.102944	0.00200051	1
ENSG00000101888.11	NXT2	FALSE	0.154122	0.355534	-0.00702483	1
ENSG00000177302.14	TOP3A	TRUE	0.0751477	0.493918	-0.0318006	1
ENSG00000118137.9	APOA1	TRUE	0.267818	0.589041	-0.0569543	1
ENSG00000143603.18	KCNN3	TRUE	-0.0667504	0.834667	-0.00232634	1
ENSG00000163171.7	CDC42EP3	TRUE	0.0505333	0.761107	0.0929162	1
ENSG00000139219.17	COL2A1	TRUE	-0.477195	0.517132	0.007563	1
ENSG00000145494.11	NDUFS6	TRUE	0.263311	0.0386246	0.260816	6.71e-25
ENSG00000267530.2	AC006273.5	FALSE	NA	NA	-0.00712101	1
ENSG00000132950.18	ZMYM5	TRUE	-0.0574943	0.651855	0.0230296	1
ENSG00000166441.12	RPL27A	TRUE	-0.206996	0.177991	-0.212445	1.13e-16
ENSG00000141738.13	GRB7	FALSE	-0.218921	0.0683171	-0.115613	3.23e-10
ENSG00000101928.12	MOSPD1	TRUE	0.132025	0.289765	-0.020558	1
ENSG00000168994.13	PXDC1	TRUE	0.0778106	0.680703	0.113672	1.56e-11
ENSG00000102010.14	BMX	FALSE	0.249719	0.514907	0.00153626	1
ENSG00000159199.13	ATP5G1	TRUE	NA	NA	-0.00759478	1
ENSG00000051523.10	CYBA	TRUE	0.145764	0.376643	0.10504	0.174515
ENSG00000035862.12	TIMP2	TRUE	0.148208	0.273205	0.150317	3.77e-10
ENSG00000163683.11	SMIM14	TRUE	-0.0638378	0.733221	0.0721786	0.000195362
ENSG00000181274.6	FRAT2	TRUE	-0.0599917	0.670647	-0.00564951	1
ENSG00000173457.10	PPP1R14B	TRUE	0.245259	0.0739178	0.0486153	1
ENSG00000159335.15	PTMS	TRUE	-0.0383956	0.833745	0.0021397	1
ENSG00000131015.4	ULBP2	TRUE	0.276654	0.50167	0.0131811	1
ENSG00000222714.1	RN7SKP38	FALSE	NA	NA	-4.1e-05	1
ENSG00000183087.14	GAS6	FALSE	-0.0310916	0.918723	0.0178418	1
ENSG00000189067.12	LITAF	TRUE	0.0319818	0.876567	0.0597285	1
ENSG00000120129.5	DUSP1	TRUE	0.0694558	0.848438	-0.0148777	1
ENSG00000072778.19	ACADVL	TRUE	-0.0557991	0.694188	0.0207882	1
ENSG00000152128.13	TMEM163	TRUE	-0.0217567	0.958301	0.0147485	0.055123
ENSG00000162923.14	WDR26	TRUE	-0.0594231	0.470424	0.00986717	1
ENSG00000112763.15	BTN2A1	TRUE	0.0915083	0.382973	0.0350547	1
ENSG00000226791.6	AC109826.1	FALSE	NA	NA	-0.00218963	1
ENSG00000277170.1	RP11-295D4.4	FALSE	NA	NA	0	1
ENSG00000156508.17	EEF1A1	TRUE	0.00243973	0.989912	0.0142202	1
ENSG00000048649.13	RSF1	TRUE	-0.0677778	0.688516	-0.0965439	0.0459542
ENSG00000116717.11	GADD45A	TRUE	0.258193	0.0910702	0.090303	0.0857575
ENSG00000283566.1	ABC13-47656900H15.1	FALSE	NA	NA	0.0018791	1
ENSG00000158406.4	HIST1H4H	TRUE	0.248304	0.431316	0.00958887	1
ENSG00000170606.13	HSPA4	TRUE	-0.0282415	0.831772	-0.00172777	1
ENSG00000169245.5	CXCL10	FALSE	0.254193	0.537375	0.109327	1
ENSG00000091536.16	MYO15A	FALSE	-0.468997	0.0517176	0.00221574	1
ENSG00000170759.10	KIF5B	TRUE	-0.0788641	0.533327	0.119987	0.0397729
ENSG00000122643.18	NT5C3A	TRUE	-0.0780212	0.619836	0.0869396	1
ENSG00000119801.12	YPEL5	TRUE	-0.0551561	0.671477	0.106732	4.67e-06
ENSG00000104529.17	EEF1D	TRUE	0.355912	0.00850055	-0.0165035	1
ENSG00000141030.12	COPS3	TRUE	0.115606	0.247374	0.0424215	1
ENSG00000080824.18	HSP90AA1	TRUE	0.193686	0.0560065	0.145215	1
ENSG00000112210.11	RAB23	FALSE	0.155748	0.266824	0.002225	1
ENSG00000251562.7	MALAT1	TRUE	0.0445929	0.878824	0.0149058	1
ENSG00000050030.13	KIAA2022	TRUE	NA	NA	0.000591284	1
ENSG00000229853.1	RP5-1049G16.4	FALSE	NA	NA	0.000651361	1
ENSG00000100100.12	PIK3IP1	TRUE	-0.151531	0.370391	-0.0247413	1
ENSG00000167977.8	KCTD5	FALSE	-0.0805168	0.440216	0.0013687	1
ENSG00000213626.11	LBH	TRUE	-0.0837959	0.659188	-0.0555855	1
ENSG00000133056.13	PIK3C2B	FALSE	-0.063989	0.707688	-0.000871873	1
ENSG00000120063.9	GNA13	FALSE	-0.00930599	0.945302	0.0419382	1
ENSG00000143862.7	ARL8A	TRUE	-0.0590815	0.58502	0.00705477	1
ENSG00000156467.9	UQCRB	TRUE	0.14469	0.321854	0.0177373	1
ENSG00000135842.16	FAM129A	TRUE	0.102177	0.727214	0.100851	0.0107446
ENSG00000139289.13	PHLDA1	TRUE	0.18161	0.463659	0.27597	1.73e-16
ENSG00000168014.16	C2CD3	TRUE	0.0375436	0.772881	-0.0110601	1
ENSG00000116584.17	ARHGEF2	TRUE	-0.147025	0.220133	-0.041515	1
ENSG00000105185.11	PDCD5	TRUE	-0.0839022	0.549482	0.0395473	1
ENSG00000137193.13	PIM1	TRUE	0.211007	0.245807	-0.00403506	1
ENSG00000131584.18	ACAP3	TRUE	0.0572187	0.757514	0.0294804	0.788523
ENSG00000117410.13	ATP6V0B	TRUE	0.270135	0.0211943	0.148564	2.99e-07
ENSG00000051128.18	HOMER3	TRUE	0.0874729	0.670602	0.117775	8.06e-06
ENSG00000168913.6	ENHO	FALSE	-0.027398	0.944163	-0.0810842	0.000797744
ENSG00000156976.15	EIF4A2	TRUE	-0.00807382	0.95465	-0.0855358	0.992663
ENSG00000060982.14	BCAT1	TRUE	0.0705496	0.891392	0.024175	1
ENSG00000132383.11	RPA1	TRUE	0.0996293	0.320429	0.000535723	1
ENSG00000197728.9	RPS26	TRUE	-0.0962744	0.669775	0.0836075	0.238899
ENSG00000092621.11	PHGDH	TRUE	-0.122226	0.560881	0.0190777	1
ENSG00000147509.13	RGS20	TRUE	0.500444	0.125484	0.0914972	1.49e-12
ENSG00000042753.11	AP2S1	TRUE	0.164451	0.176923	0.0633637	1
ENSG00000156853.12	ZNF689	FALSE	0.164411	0.117027	0.00145037	1
ENSG00000114784.3	EIF1B	TRUE	-0.0648558	0.613569	-0.0151066	1
ENSG00000129451.11	KLK10	TRUE	0.332433	0.374238	-0.0329485	1
ENSG00000132002.7	DNAJB1	TRUE	-0.264584	0.0419715	0.0546791	1
ENSG00000236801.1	RPL24P8	FALSE	NA	NA	-0.00253643	1
ENSG00000266472.5	MRPS21	TRUE	0.0155017	0.942302	0.0447403	1
ENSG00000105767.2	CADM4	FALSE	0.126357	0.506817	0.0014282	1
ENSG00000185222.7	TCEAL9	TRUE	0.000579961	0.997169	-0.0293674	1
ENSG00000142676.12	RPL11	TRUE	-0.285582	0.0115162	-0.0635423	0.000690387
ENSG00000198342.9	ZNF442	FALSE	-0.14031	0.496547	-0.00333386	1
ENSG00000256073.3	URB1-AS1	FALSE	0.151842	0.339184	-0.00097696	1
ENSG00000179988.13	PSTK	TRUE	-0.0177789	0.929332	-0.007934	1
ENSG00000204344.14	STK19	FALSE	0.0649442	0.557384	-0.000116	1
ENSG00000153956.15	CACNA2D1	TRUE	-0.267168	0.598527	0.00471949	1
ENSG00000239672.7	NME1	TRUE	0.268551	0.0448199	-0.0797366	1
ENSG00000267002.2	RP11-242D8.1	TRUE	NA	NA	-0.0317604	1
ENSG00000174992.7	ZG16	FALSE	NA	NA	0.000631263	1
ENSG00000106484.14	MEST	TRUE	0.0480072	0.879949	-0.00272351	1
ENSG00000175820.3	CCDC168	FALSE	NA	NA	-0.00096345	1
ENSG00000189184.11	PCDH18	TRUE	0.311061	0.354129	-0.000819453	1
ENSG00000176170.13	SPHK1	FALSE	0.446181	0.0498757	0.025184	6.91e-05
ENSG00000070190.12	DAPP1	TRUE	-0.107161	0.733664	0.0585026	1.44e-14
ENSG00000168067.11	MAP4K2	FALSE	-0.0049059	0.980072	0.0155056	1
ENSG00000185262.8	UBALD2	TRUE	0.268617	0.0308457	0.00228526	1
ENSG00000123684.12	LPGAT1	TRUE	-0.164023	0.157698	0.0182496	1
ENSG00000147872.9	PLIN2	TRUE	-0.261044	0.173008	0.0731687	1
ENSG00000168564.5	CDKN2AIP	TRUE	-0.0844716	0.48149	-0.00614233	1
ENSG00000268295.1	POLR3GP1	FALSE	NA	NA	0	1
ENSG00000205542.10	TMSB4X	TRUE	NA	NA	0.392335	5.2e-39
ENSG00000171867.16	PRNP	TRUE	0.0799668	0.656507	0.00291641	1
ENSG00000113811.10	SELK	TRUE	NA	NA	0.0704082	0.844729
ENSG00000161011.19	SQSTM1	TRUE	-0.03311	0.863285	0.640501	7.54e-62
ENSG00000164675.10	IQUB	FALSE	0.0144	0.979996	0.00291603	1
ENSG00000142089.15	IFITM3	TRUE	-0.245806	0.117624	-0.12184	0.969616
ENSG00000272886.5	DCP1A	FALSE	-0.151213	0.0685696	-0.0445734	1
ENSG00000130513.6	GDF15	FALSE	-0.048859	0.904827	0.0133302	1
ENSG00000142864.14	SERBP1	TRUE	-0.0548421	0.587577	-0.104249	0.000525732
ENSG00000254337.1	RP11-865I6.2	TRUE	NA	NA	-0.000274041	1
ENSG00000099901.16	RANBP1	TRUE	0.397233	0.000244796	-0.0264091	1
ENSG00000117114.19	ADGRL2	TRUE	-0.104787	0.741951	0.0173319	1
ENSG00000120334.15	CENPL	TRUE	-0.0153986	0.924354	-0.023822	1
ENSG00000242599.7	CSAG4	FALSE	NA	NA	0.00165964	1
ENSG00000163710.7	PCOLCE2	TRUE	0.146218	0.730509	-0.0854217	2.08e-05
ENSG00000173698.17	ADGRG2	TRUE	0.202384	0.690777	-0.043416	0.912243
ENSG00000076248.10	UNG	TRUE	0.0708659	0.551292	-0.0883258	1
ENSG00000140044.12	JDP2	TRUE	-0.102799	0.45474	0.00447344	1
ENSG00000182718.16	ANXA2	TRUE	0.028609	0.896323	0.380701	1.2e-37
ENSG00000104408.9	EIF3E	TRUE	0.0668428	0.698764	-0.108306	1.15e-06
ENSG00000150938.9	CRIM1	TRUE	-0.121587	0.423319	0.00428442	1
ENSG00000164171.10	ITGA2	TRUE	-0.143089	0.592202	0.00729896	1
ENSG00000279799.1	AC006077.3	FALSE	NA	NA	-0.000868888	1
ENSG00000120616.15	EPC1	TRUE	-0.213502	0.0333561	-0.028843	1
ENSG00000105372.6	RPS19	TRUE	0.0986927	0.569558	-0.111201	7.5e-19
ENSG00000136770.10	DNAJC1	TRUE	0.113406	0.414657	0.0406111	1
ENSG00000065518.7	NDUFB4	TRUE	0.10827	0.398242	0.0885074	0.0508923
ENSG00000118985.15	ELL2	FALSE	0.179453	0.345302	0.0189882	1
ENSG00000100290.2	BIK	FALSE	-0.111872	0.698506	0.00547281	1
ENSG00000076864.19	RAP1GAP	TRUE	-0.442006	0.0136555	-0.00551112	1
ENSG00000155975.9	VPS37A	FALSE	-0.160782	0.104482	0.0086779	1
ENSG00000123728.9	RAP2C	FALSE	0.175709	0.0571283	0.010961	1
ENSG00000104863.11	LIN7B	FALSE	0.286148	0.147125	0.000120364	1
ENSG00000103485.17	QPRT	TRUE	-0.0865687	0.688287	0.257591	1.61e-27
ENSG00000245468.3	RP11-367J11.3	FALSE	NA	NA	-0.00905502	1
ENSG00000135318.11	NT5E	TRUE	0.246983	0.457175	0.230571	8.46e-31
ENSG00000169047.5	IRS1	FALSE	-0.270729	0.148831	0.0133812	1
ENSG00000117000.8	RLF	FALSE	-0.10096	0.456243	0.0117326	1
ENSG00000231711.2	LINC00899	FALSE	0.463196	0.0174541	0.00552242	1
ENSG00000183077.15	AFMID	TRUE	0.0194323	0.90455	-0.00309001	1
ENSG00000167840.13	ZNF232	TRUE	0.108277	0.525592	-0.00497914	1
ENSG00000250303.3	RP11-356J5.12	TRUE	NA	NA	0.0472024	0.0943857
ENSG00000101844.17	ATG4A	FALSE	-0.0328219	0.823728	0.0183369	0.949771
ENSG00000175376.8	EIF1AD	FALSE	0.189099	0.00562879	0.0264202	1
ENSG00000108256.8	NUFIP2	TRUE	-0.154762	0.0661939	-0.0221743	1
ENSG00000169213.6	RAB3B	TRUE	0.271026	0.476887	0.00290447	1
ENSG00000162889.10	MAPKAPK2	TRUE	-0.123389	0.130434	0.0280497	1
ENSG00000175352.10	NRIP3	FALSE	-0.0508436	0.848438	0.00128076	1
ENSG00000172216.5	CEBPB	TRUE	-0.107481	0.431103	0.0873335	1
ENSG00000244332.1	RP11-119K6.6	FALSE	NA	NA	-0.000164141	1
ENSG00000022267.16	FHL1	TRUE	-0.169552	0.567627	0.00481718	1
ENSG00000120256.9	LRP11	TRUE	0.207483	0.267796	0.0179875	1
ENSG00000137821.11	LRRC49	FALSE	-0.140816	0.39168	-0.000940364	1
ENSG00000187479.5	C11orf96	TRUE	0.38061	0.0733343	0.0087854	1
ENSG00000172809.12	RPL38	TRUE	0.132461	0.410263	-0.179986	2.6e-27
ENSG00000170382.11	LRRN2	TRUE	-0.282716	0.200875	-0.0180079	1
ENSG00000120868.13	APAF1	TRUE	-0.286485	0.00371417	0.0101084	1
ENSG00000101134.11	DOK5	TRUE	0.330162	0.316818	0.0187577	1
ENSG00000140830.8	TXNL4B	TRUE	-0.213881	0.0947591	-0.00908944	1
ENSG00000198763.3	MT-ND2	TRUE	NA	NA	-0.240038	3.61e-18
ENSG00000114861.18	FOXP1	TRUE	-0.0853571	0.421609	-0.0515365	1
ENSG00000196967.10	ZNF585A	FALSE	-0.0458952	0.767644	0.000946445	1
ENSG00000088356.5	PDRG1	TRUE	-0.258331	0.00927998	0.00857168	1
ENSG00000106105.13	GARS	TRUE	-0.0737716	0.543654	0.0642092	1
ENSG00000245910.8	SNHG6	TRUE	-0.253464	0.0937838	-0.0608736	1
ENSG00000250280.2	RP11-305O6.3	FALSE	NA	NA	-0.00101953	1
ENSG00000162772.16	ATF3	TRUE	-0.0619158	0.859837	0.0833392	3.84e-10
ENSG00000166145.14	SPINT1	FALSE	-0.0914087	0.667253	0.0565584	0.0123246
ENSG00000059769.19	DNAJC25	FALSE	0.20111	0.0363566	0.0317505	1
ENSG00000067225.17	PKM	TRUE	0.0717733	0.607627	0.246779	2.11e-33
ENSG00000147883.10	CDKN2B	TRUE	-0.106235	0.73529	0.0194356	0.0291725
ENSG00000128422.15	KRT17	TRUE	0.493108	0.18458	0.0235813	1
ENSG00000171858.17	RPS21	TRUE	0.0858874	0.63541	-0.0939079	5.11e-11
ENSG00000003436.14	TFPI	TRUE	0.160439	0.414547	0.0440616	0.32479
ENSG00000151689.12	INPP1	FALSE	0.145881	0.290315	0.0203182	1
ENSG00000168389.17	MFSD2A	TRUE	0.0168039	0.959053	-0.0479605	1
ENSG00000090273.13	NUDC	TRUE	-0.124576	0.162323	0.167645	6.92e-08
ENSG00000185437.13	SH3BGR	FALSE	-0.145528	0.457943	0.0038018	1
ENSG00000127184.11	COX7C	TRUE	-0.124152	0.370633	-0.0583238	1
ENSG00000160223.16	ICOSLG	FALSE	0.129323	0.508137	-0.00427272	1
ENSG00000109618.11	SEPSECS	FALSE	-0.029939	0.884301	-0.00533922	1
ENSG00000083845.8	RPS5	TRUE	0.0205662	0.927247	-0.0194549	1
ENSG00000276063.1	RP11-817G13.3	FALSE	NA	NA	-0.0017862	1
ENSG00000272755.1	RP11-326G21.1	FALSE	NA	NA	-0.00807481	1
ENSG00000153157.12	SYCP2L	FALSE	-0.0644797	0.926007	-0.00379534	1
ENSG00000235919.4	ASH1L-AS1	TRUE	0.218467	0.105221	-0.000670934	1
ENSG00000148832.14	PAOX	FALSE	0.0269699	0.876361	0.0154744	1
ENSG00000172889.15	EGFL7	TRUE	0.560531	0.00254249	0.0624104	1
ENSG00000279348.1	RP11-566E18.1	FALSE	NA	NA	0.000207522	1
ENSG00000262454.2	MIR193BHG	FALSE	NA	NA	0.0377345	1.07e-09
ENSG00000113389.15	NPR3	TRUE	0.0254717	0.958301	0.0129832	1
ENSG00000171223.5	JUNB	TRUE	-0.121163	0.622285	-0.0273944	1
ENSG00000231312.6	AC007246.3	TRUE	NA	NA	0.0344142	1
ENSG00000168374.10	ARF4	TRUE	0.0428118	0.708177	0.350454	4.74e-40
ENSG00000130787.13	HIP1R	FALSE	-0.100367	0.586535	0.00593249	1
ENSG00000104450.12	SPAG1	TRUE	0.0720873	0.780122	0.0164665	1
ENSG00000265802.2	RN7SL49P	FALSE	NA	NA	-1.48e-06	1
ENSG00000119335.16	SET	TRUE	0.00448916	0.971953	0.0582236	1
ENSG00000171861.10	MRM3	TRUE	0.111733	0.448449	-0.00319964	1
ENSG00000066827.15	ZFAT	FALSE	-0.0723738	0.61355	-0.00429259	1
ENSG00000189144.13	ZNF573	FALSE	-0.034736	0.88054	0.0077359	1
ENSG00000103502.13	CDIPT	TRUE	0.0631555	0.523573	0.0548865	1
ENSG00000229989.3	MIR181A1HG	TRUE	NA	NA	0.0025492	1
ENSG00000177917.10	ARL6IP6	TRUE	0.155708	0.141474	0.0183945	1
ENSG00000008018.8	PSMB1	TRUE	-0.0201935	0.901744	0.205856	2.04e-16
ENSG00000126903.15	SLC10A3	FALSE	0.251647	0.0325302	-0.014821	1
ENSG00000186625.13	KATNA1	TRUE	-0.177256	0.0455103	-0.00980427	1
ENSG00000092295.11	TGM1	TRUE	-0.0309193	0.952024	-0.107125	1.99e-14
ENSG00000125148.6	MT2A	TRUE	0.147654	0.580119	0.434895	4.9e-17
ENSG00000079387.13	SENP1	FALSE	-0.0520352	0.677032	-0.00204594	1
ENSG00000179820.15	MYADM	TRUE	0.0822984	0.656246	0.00347544	1
ENSG00000179111.8	HES7	TRUE	NA	NA	0.00396408	1
ENSG00000167601.11	AXL	TRUE	0.0311476	0.89092	0.112278	4.38e-12
ENSG00000179526.16	SHARPIN	TRUE	0.315148	0.00489472	0.0369183	1
ENSG00000133048.12	CHI3L1	TRUE	-0.335042	0.234821	-0.0855665	1
ENSG00000254542.1	NAV2-AS3	FALSE	NA	NA	0.00220205	1
ENSG00000185129.5	PURA	TRUE	0.125575	0.310336	-0.00599769	1
ENSG00000132823.10	OSER1	TRUE	0.0484963	0.667047	0.0749306	0.369121
ENSG00000056558.10	TRAF1	FALSE	0.166149	0.260657	-0.00138227	1
ENSG00000233822.4	HIST1H2BN	FALSE	0.262484	0.21581	-0.00598729	1
ENSG00000114859.15	CLCN2	FALSE	0.0777425	0.602999	-0.013421	1
ENSG00000103540.16	CCP110	TRUE	0.130757	0.292854	-0.0205328	1
ENSG00000119888.10	EPCAM	TRUE	0.0302504	0.898259	0.235248	1.15e-07
ENSG00000275342.4	SGK223	FALSE	NA	NA	0.00653517	1
ENSG00000089876.11	DHX32	FALSE	0.0843007	0.446318	0.00198142	1
ENSG00000205155.7	PSENEN	TRUE	0.0164625	0.931667	0.0621063	1
ENSG00000274987.1	RP11-295I5.3	TRUE	NA	NA	-0.000949779	1
ENSG00000197461.13	PDGFA	TRUE	0.260049	0.227188	0.0102073	1
ENSG00000170373.8	CST1	TRUE	0.239577	0.737098	0.000150947	1
ENSG00000130766.4	SESN2	FALSE	-0.0726335	0.6543	0.0113471	1
ENSG00000196262.13	PPIA	TRUE	-0.0550013	0.665192	0.103713	1.45e-08
ENSG00000065665.20	SEC61A2	TRUE	-0.05204	0.78332	0.00290223	1
ENSG00000005513.9	SOX8	FALSE	NA	NA	0.00124626	1
ENSG00000115307.16	AUP1	TRUE	-0.0295164	0.775591	0.0268306	1
ENSG00000168116.13	KIAA1586	TRUE	0.108973	0.490739	0.00056631	1
ENSG00000112081.16	SRSF3	TRUE	0.0405652	0.580909	-0.0237583	1
ENSG00000189221.9	MAOA	FALSE	-0.522062	0.0199838	0.00368356	1
ENSG00000185829.16	ARL17A	FALSE	0.0449715	0.81755	-0.00111042	1
ENSG00000113240.12	CLK4	FALSE	0.00391847	0.984042	-0.00187359	1
ENSG00000144026.11	ZNF514	FALSE	-0.00895633	0.961613	-0.00630272	1
ENSG00000123384.13	LRP1	TRUE	-0.341534	0.125974	-0.00625806	1
ENSG00000163703.17	CRELD1	TRUE	-0.189171	0.0495502	0.00015665	1
ENSG00000171843.15	MLLT3	FALSE	-0.137855	0.623981	-0.00475885	1
ENSG00000197165.10	SULT1A2	TRUE	0.382606	0.0851609	0.0107557	1
ENSG00000183647.10	ZNF530	FALSE	0.188163	0.182335	0.0111497	1
ENSG00000099942.12	CRKL	FALSE	0.125353	0.195051	-0.00789137	1
ENSG00000198873.11	GRK5	FALSE	0.131133	0.4544	0.00914377	1
ENSG00000117472.9	TSPAN1	TRUE	-0.93327	0.0040308	0.0355488	0.568306
ENSG00000038427.15	VCAN	TRUE	0.197617	0.449918	0.0275158	0.380534
ENSG00000232533.1	AC093673.5	TRUE	NA	NA	-0.0189666	1
ENSG00000113657.12	DPYSL3	TRUE	-0.0200898	0.95465	-0.194904	5.68e-07
ENSG00000109270.12	LAMTOR3	FALSE	-0.156176	0.122931	0.0137758	1
ENSG00000176340.3	COX8A	TRUE	0.302303	0.0119414	0.124181	2.09e-05
ENSG00000169020.9	ATP5I	TRUE	NA	NA	-0.00711587	1
ENSG00000135390.17	ATP5G2	TRUE	NA	NA	-0.081854	0.00913576
ENSG00000123104.11	ITPR2	TRUE	-0.0574639	0.831813	-0.0149494	1
ENSG00000181016.9	LSMEM1	FALSE	-0.114369	0.644834	0.00433747	1
ENSG00000142544.6	CTU1	TRUE	0.128006	0.299441	0.00225523	1
ENSG00000071082.10	RPL31	TRUE	-0.0952997	0.556955	-0.200029	3.92e-32
ENSG00000196110.7	ZNF699	FALSE	-0.162768	0.446318	-0.00120748	1
ENSG00000141736.13	ERBB2	TRUE	-0.239036	0.068125	-0.0210727	1
ENSG00000137414.5	FAM8A1	TRUE	0.145228	0.189619	-0.00736527	1
ENSG00000101333.16	PLCB4	TRUE	-0.243436	0.443212	-0.0023441	1
ENSG00000032219.18	ARID4A	TRUE	-0.112391	0.301709	-0.015108	1
ENSG00000257954.1	RP11-161H23.10	FALSE	NA	NA	-0.00223725	1
ENSG00000124172.9	ATP5E	TRUE	NA	NA	0.0915712	0.0110176
ENSG00000257557.2	RP11-84G21.1	FALSE	NA	NA	-0.00373242	1
ENSG00000185215.8	TNFAIP2	TRUE	0.0194963	0.954527	0.218741	1.04e-19
ENSG00000135205.14	CCDC146	TRUE	-0.535467	0.115214	0.0259319	1
ENSG00000184226.14	PCDH9	TRUE	0.0914903	0.875151	0.0288483	1
ENSG00000112146.16	FBXO9	TRUE	0.18825	0.0711689	-0.015565	1
ENSG00000256053.7	APOPT1	TRUE	0.134466	0.234243	0.0524677	1
ENSG00000057757.9	PITHD1	TRUE	-0.124703	0.191689	0.0143885	1
ENSG00000122566.20	HNRNPA2B1	TRUE	-0.0369415	0.693124	-0.0136883	1
ENSG00000136244.11	IL6	FALSE	0.0765577	0.880697	0.00947125	1
ENSG00000177600.8	RPLP2	TRUE	-0.21528	0.123827	-0.0511414	1
ENSG00000157017.15	GHRL	FALSE	-0.3218	0.264857	-0.00148455	1
ENSG00000181704.11	YIPF6	FALSE	0.210448	0.0204553	0.0561204	0.548544
ENSG00000165272.14	AQP3	FALSE	0.18859	0.506645	0.00343218	1
ENSG00000070404.9	FSTL3	FALSE	0.0140597	0.961379	0.0830909	3.98e-07
ENSG00000163686.14	ABHD6	FALSE	-0.0575927	0.735175	-0.00611696	1
ENSG00000019995.6	ZRANB1	TRUE	0.0200236	0.882615	-0.0122579	1
ENSG00000141582.14	CBX4	TRUE	0.0922548	0.45436	-0.00144304	1
ENSG00000143819.12	EPHX1	TRUE	0.0237123	0.915877	0.0529977	1
ENSG00000131931.8	THAP1	FALSE	-0.0418564	0.685221	-0.00282333	1
ENSG00000240230.5	COX19	TRUE	-0.214267	0.0633945	0.0172934	1
ENSG00000068903.19	SIRT2	TRUE	-0.0854176	0.57645	0	1
ENSG00000062725.9	APPBP2	FALSE	-0.0369407	0.765964	0.0149386	1
ENSG00000170144.19	HNRNPA3	TRUE	-0.0243272	0.833451	0.0162354	1
ENSG00000147130.14	ZMYM3	FALSE	-0.0733694	0.709486	-0.0108876	1
ENSG00000049249.8	TNFRSF9	TRUE	0.405956	0.250684	0.00160943	1
ENSG00000111669.14	TPI1	TRUE	0.0380277	0.800897	0.0517544	1
ENSG00000147684.7	NDUFB9	TRUE	0.346747	0.02864	0.0395343	1
ENSG00000100592.15	DAAM1	TRUE	-0.223205	0.207512	-0.201639	1
ENSG00000140564.10	FURIN	TRUE	0.112278	0.40874	0.0172758	1
ENSG00000142528.15	ZNF473	FALSE	0.0403867	0.774093	-0.00666917	1
ENSG00000170385.9	SLC30A1	TRUE	-0.233048	0.0342015	-0.00993098	1
ENSG00000085514.15	PILRA	FALSE	-0.127965	0.487794	0.00164763	1
ENSG00000124249.6	KCNK15	TRUE	-0.32793	0.199906	0.00264817	1
ENSG00000117280.12	RAB29	TRUE	-0.238601	0.0740301	0.0241225	1
ENSG00000239305.6	RNF103	FALSE	-0.0808467	0.336246	-0.00160308	1
ENSG00000250786.1	SNHG18	TRUE	NA	NA	-0.0104919	1
ENSG00000073712.14	FERMT2	TRUE	0.0551999	0.704735	0.0119342	1
ENSG00000131871.14	VIMP	TRUE	NA	NA	-0.00926736	1
ENSG00000173334.3	TRIB1	TRUE	0.0732746	0.710577	0.0606775	1
ENSG00000185697.16	MYBL1	TRUE	0.131911	0.463301	0.000760592	1
ENSG00000112773.15	FAM46A	TRUE	NA	NA	0.0157772	1
ENSG00000124762.13	CDKN1A	TRUE	0.367333	0.0198732	0.0555162	4.23e-08
ENSG00000160963.13	COL26A1	TRUE	0.523255	0.256088	-0.0283929	1
ENSG00000147027.3	TMEM47	TRUE	-0.259112	0.313448	0.0275761	1
ENSG00000126247.10	CAPNS1	TRUE	-0.0077118	0.960874	0.171862	6.61e-16
ENSG00000228262.8	LINC01320	TRUE	NA	NA	-0.0392944	1
ENSG00000280079.1	CTC-260E6.4	FALSE	NA	NA	-0.0061242	1
ENSG00000197937.12	ZNF347	FALSE	0.140044	0.278603	-0.00647822	1
ENSG00000149591.16	TAGLN	TRUE	0.429208	0.0597196	0.0882154	1
ENSG00000170266.15	GLB1	FALSE	-0.0654992	0.578452	0.00092724	1
ENSG00000164591.13	MYOZ3	FALSE	0.0983515	0.77452	-0.00157908	1
ENSG00000131236.16	CAP1	TRUE	-0.00161228	0.99184	0.165408	7.83e-12
ENSG00000158987.20	RAPGEF6	FALSE	-0.236258	0.0431589	0.000140564	1
ENSG00000157800.17	SLC37A3	TRUE	-0.10039	0.400159	0.0187013	1
ENSG00000143933.16	CALM2	TRUE	0.0185851	0.897511	-0.0219764	1
ENSG00000166529.14	ZSCAN21	FALSE	-0.102439	0.262142	0.0026471	1
ENSG00000183935.5	HTR7P1	FALSE	0.199234	0.124061	0.00486224	1
ENSG00000136999.4	NOV	FALSE	0.30381	0.260938	0.395742	2.51e-26
ENSG00000069869.15	NEDD4	TRUE	0.298199	0.0772399	-0.0174718	1
ENSG00000134215.15	VAV3	TRUE	0.211822	0.657657	0.0857174	0.00932683
ENSG00000108018.15	SORCS1	TRUE	0.401052	0.570873	0.0143055	0.995989
ENSG00000170017.12	ALCAM	TRUE	0.318179	0.173215	0.250565	2.59e-17
ENSG00000125089.16	SH3TC1	FALSE	0.322113	0.0536603	0.000902183	1
ENSG00000150457.8	LATS2	TRUE	0.05541	0.733221	0.0401085	0.122773
ENSG00000138385.15	SSB	TRUE	-0.0426256	0.6983	0.0485843	1
ENSG00000135926.13	TMBIM1	TRUE	-0.0408452	0.785812	0.036792	1
ENSG00000203635.2	AC144450.2	FALSE	NA	NA	0.046492	1
ENSG00000105193.8	RPS16	TRUE	0.00586913	0.982124	-0.148099	8.79e-35
ENSG00000173166.17	RAPH1	TRUE	0.152394	0.20268	0.010837	1
ENSG00000130821.15	SLC6A8	TRUE	0.150542	0.597426	-0.00286076	1
ENSG00000161526.14	SAP30BP	TRUE	0.100728	0.300104	0.0319335	1
ENSG00000196204.11	RNF216P1	FALSE	-0.142082	0.184237	0.00705027	1
ENSG00000272768.1	RP4-673M15.1	FALSE	NA	NA	-0.0047624	1
ENSG00000113387.11	SUB1	TRUE	0.0945972	0.458539	0.12524	3.64e-07
ENSG00000160213.5	CSTB	TRUE	-0.177357	0.176346	0.269999	6.13e-30
ENSG00000013588.6	GPRC5A	TRUE	0.220921	0.549482	0.135291	0.00374144
ENSG00000119844.15	AFTPH	FALSE	-0.128695	0.0511533	0.0154576	1
ENSG00000070756.14	PABPC1	TRUE	0.0185194	0.927161	-0.0987957	0.00862467
ENSG00000196507.10	TCEAL3	TRUE	0.197768	0.0575326	-0.0121969	1
ENSG00000275769.1	RP11-771K4.3	FALSE	NA	NA	0.00031675	1
ENSG00000031698.12	SARS	TRUE	-0.00305568	0.981767	0.0480819	1
ENSG00000150093.18	ITGB1	TRUE	-0.0450528	0.709559	0.183791	3.07e-16
ENSG00000152082.13	MZT2B	TRUE	0.0554863	0.699765	0.051204	1
ENSG00000146950.12	SHROOM2	FALSE	0.458777	0.0105473	0.0133732	1
ENSG00000063241.7	ISOC2	TRUE	0.130795	0.415422	0.0381596	1
ENSG00000116539.11	ASH1L	TRUE	-0.0659564	0.577825	-0.0218198	1
ENSG00000134243.11	SORT1	TRUE	-0.0199378	0.924227	-0.0374022	1
ENSG00000236502.1	SIX3-AS1	TRUE	NA	NA	-0.0115001	1
ENSG00000119965.12	C10orf88	FALSE	0.00322663	0.980442	0.00218846	1
ENSG00000143384.12	MCL1	TRUE	-0.0578106	0.645981	-0.0570229	1
ENSG00000092020.10	PPP2R3C	TRUE	0.205402	0.0218524	0.0292932	1
ENSG00000267500.1	ZNF887P	FALSE	NA	NA	0.000535661	1
ENSG00000259687.1	LINC01220	FALSE	NA	NA	-0.00201388	1
ENSG00000105643.9	ARRDC2	FALSE	-0.198183	0.273208	0.00958764	1
ENSG00000123609.10	NMI	TRUE	-0.0078324	0.968655	0.0565874	1
ENSG00000163681.14	SLMAP	FALSE	-0.000338453	0.997772	0.031226	1
ENSG00000160570.13	DEDD2	TRUE	0.185545	0.084189	0.00813212	1
ENSG00000105523.3	FAM83E	FALSE	0.503631	0.180865	0.000410081	1
ENSG00000148798.10	INA	TRUE	-0.0271374	0.966801	0.0255014	6.82e-08
ENSG00000111640.14	GAPDH	TRUE	0.0171115	0.922362	0.13629	2.88e-07
ENSG00000028277.21	POU2F2	FALSE	0.0574454	0.804845	0.0021259	1
ENSG00000123144.10	C19orf43	TRUE	NA	NA	0.0173141	1
ENSG00000123066.7	MED13L	TRUE	-0.14061	0.218875	0.00712164	1
ENSG00000187266.13	EPOR	FALSE	-0.242218	0.260937	-0.00485358	1
ENSG00000257526.2	RP11-20E24.1	FALSE	NA	NA	-0.00102247	1
ENSG00000078114.18	NEBL	TRUE	0.0462354	0.910238	0.0260722	0.143053
ENSG00000068078.17	FGFR3	FALSE	0.745857	0.03108	-0.0245611	1
ENSG00000180340.6	FZD2	TRUE	-0.153295	0.581065	-0.0135319	1
ENSG00000167004.12	PDIA3	TRUE	-0.127405	0.284174	-0.0277949	1
ENSG00000107954.10	NEURL1	FALSE	0.218383	0.643391	0.00213056	1
ENSG00000153531.13	ADPRHL1	FALSE	0.0778936	0.734797	0.013016	1
ENSG00000128513.14	POT1	TRUE	-0.0264889	0.850977	-0.00223104	1
ENSG00000217801.9	RP11-465B22.3	TRUE	NA	NA	0.04906	1.2e-07
ENSG00000254272.1	RP11-382J24.2	FALSE	NA	NA	0.000388057	1
ENSG00000107338.9	SHB	TRUE	0.0321771	0.856673	-0.0233867	1
ENSG00000165935.9	SMCO2	FALSE	0.582539	0.0748139	-0.000988186	1
ENSG00000183864.4	TOB2	TRUE	-0.00828621	0.949889	-0.0161996	1
ENSG00000110492.15	MDK	TRUE	0.0706218	0.808865	-0.0360025	1
ENSG00000122218.14	COPA	TRUE	-0.0461786	0.668119	0.0550597	1
ENSG00000167740.9	CYB5D2	TRUE	0.233579	0.0731054	-0.0533935	1
ENSG00000235280.2	MCF2L-AS1	FALSE	NA	NA	-0.00572223	1
ENSG00000148426.12	PROSER2	TRUE	0.0239698	0.927675	0.021448	1
ENSG00000154813.9	DPH3	TRUE	-0.0348459	0.795021	0.0356775	1
ENSG00000204060.6	FOXO6	FALSE	NA	NA	0	1
ENSG00000154727.10	GABPA	TRUE	-0.0865146	0.339623	-0.0204649	1
ENSG00000169093.15	ASMTL	FALSE	0.0878809	0.63828	0	1
ENSG00000115568.15	ZNF142	FALSE	-0.19853	0.0674836	0.00869406	1
ENSG00000226380.8	MIR29A	TRUE	NA	NA	-0.0215507	1
ENSG00000142156.14	COL6A1	TRUE	0.212185	0.242107	-0.0167512	1
ENSG00000091640.7	SPAG7	TRUE	0.0395618	0.745154	0.00973673	1
ENSG00000057704.11	TMCC3	FALSE	-0.423674	0.0897573	0.0272909	1
ENSG00000105281.12	SLC1A5	TRUE	0.136384	0.391685	0.0125611	1
ENSG00000149782.11	PLCB3	FALSE	0.0345029	0.79395	0.00423095	1
ENSG00000105048.16	TNNT1	TRUE	0.0118818	0.982324	-0.0381599	1
ENSG00000070269.13	TMEM260	FALSE	-0.119409	0.240855	-0.017539	1
ENSG00000118655.4	DCLRE1B	FALSE	-0.0746268	0.474823	-0.0100297	1
ENSG00000236256.9	DIAPH2-AS1	FALSE	NA	NA	2.88e-05	1
ENSG00000270629.5	NBPF14	TRUE	-0.22738	0.180182	0.00201779	1
ENSG00000163374.19	YY1AP1	FALSE	0.00743323	0.941876	-0.00863132	1
ENSG00000092051.16	JPH4	FALSE	-0.425399	0.286254	-0.00118209	1
ENSG00000197647.11	ZNF433	FALSE	-0.181106	0.273619	0.00212956	1
ENSG00000177370.4	TIMM22	TRUE	0.067937	0.608905	0	1
ENSG00000158623.14	COPG2	TRUE	-0.0724998	0.517625	0.00469165	1
ENSG00000173436.13	MINOS1	TRUE	-0.0494456	0.714145	0.244599	2.36e-25
ENSG00000204682.5	CASC10	TRUE	-0.306678	0.422532	0.0344328	0.00370079
ENSG00000184203.7	PPP1R2	TRUE	-0.0683237	0.6008	0.0572148	1
ENSG00000107566.13	ERLIN1	FALSE	-0.0709614	0.565477	-0.00651551	1
ENSG00000117450.13	PRDX1	TRUE	0.146536	0.139316	0.16675	8.19e-08
ENSG00000148090.11	AUH	FALSE	0.0760872	0.558798	0.00975306	1
ENSG00000165113.12	GKAP1	FALSE	0.068203	0.6803	0.00136775	1
ENSG00000130066.16	SAT1	TRUE	0.258475	0.116337	-0.0283722	1
ENSG00000167384.10	ZNF180	FALSE	-0.0299452	0.866085	-0.00342056	1
ENSG00000061938.16	TNK2	FALSE	-0.118426	0.445198	-0.0196294	1
ENSG00000153187.17	HNRNPU	TRUE	-0.0842399	0.284484	-0.0706344	1
ENSG00000196586.13	MYO6	TRUE	0.0201585	0.920982	0.129647	1.99e-09
ENSG00000123268.8	ATF1	FALSE	-0.0470578	0.647929	-0.0343697	1
ENSG00000067082.14	KLF6	TRUE	0.013931	0.95933	0.229725	3.99e-10
ENSG00000175727.13	MLXIP	FALSE	-0.251602	0.0261635	-0.012267	1
ENSG00000143178.12	TBX19	FALSE	-0.307017	0.0264855	-0.00336906	1
ENSG00000095321.16	CRAT	FALSE	0.41011	0.0504998	0.0337334	1
ENSG00000146122.16	DAAM2	TRUE	0.234584	0.318979	-0.00705773	1
ENSG00000282851.1	BISPR	FALSE	NA	NA	0.00408083	1
ENSG00000186073.11	C15orf41	FALSE	-0.253191	0.0086308	-0.0239202	1
ENSG00000137198.9	GMPR	TRUE	0.210509	0.38628	0.115114	0.000119648
ENSG00000230630.3	DNM3OS	TRUE	NA	NA	0.000200363	1
ENSG00000255857.5	PXN-AS1	FALSE	NA	NA	-0.00878169	1
ENSG00000142534.6	RPS11	TRUE	0.00500579	0.981589	-0.126426	2.67e-06
ENSG00000187244.10	BCAM	TRUE	-0.0250951	0.924481	-0.271856	2.54e-27
ENSG00000160392.13	C19orf47	FALSE	0.0539826	0.716363	0.00357994	1
ENSG00000170412.16	GPRC5C	TRUE	0.414513	0.062098	0.0260238	1
ENSG00000178741.11	COX5A	TRUE	0.277768	0.052449	0.0046972	1
ENSG00000231365.5	RP11-418J17.1	FALSE	NA	NA	-0.00215376	1
ENSG00000092445.11	TYRO3	FALSE	0.0370393	0.908762	-0.00450594	1
ENSG00000124097.7	HMGB1P1	FALSE	-0.0503702	0.881902	-0.00480995	1
ENSG00000115963.13	RND3	TRUE	0.213195	0.224751	0.10801	0.0370351
ENSG00000109738.10	GLRB	FALSE	0.0613115	0.827162	0.0130197	1
ENSG00000148450.12	MSRB2	TRUE	0.0959534	0.523253	0.0979652	0.00749426
ENSG00000136451.8	VEZF1	TRUE	-0.0895163	0.355436	0.0355535	1
ENSG00000164190.16	NIPBL	TRUE	-0.0442027	0.709486	-0.00514315	1
ENSG00000155368.16	DBI	TRUE	0.119138	0.44583	0.204209	5.33e-21
ENSG00000260651.1	AF213884.2	FALSE	NA	NA	0.000993971	1
ENSG00000011523.13	CEP68	TRUE	-0.156258	0.0994405	-0.0443381	1
ENSG00000120370.12	GORAB	FALSE	-0.0812005	0.42378	0.00300735	1
ENSG00000135334.8	AKIRIN2	TRUE	0.0213781	0.876567	0.0330342	1
ENSG00000164318.17	EGFLAM	TRUE	0.19756	0.37467	0.00567745	1
ENSG00000134419.15	RPS15A	TRUE	0.0491794	0.79789	-0.0484913	0.640465
ENSG00000124107.5	SLPI	TRUE	-0.471188	0.113442	-0.0519168	1
ENSG00000185596.16	WASH3P	FALSE	-0.048952	0.728229	-6.17e-05	1
ENSG00000105520.10	PLPPR2	FALSE	-0.0977458	0.557235	0.0248456	1
ENSG00000106701.11	FSD1L	FALSE	-0.0562245	0.795542	0.00226241	1
ENSG00000178980.14	SEPW1	TRUE	NA	NA	0.112429	1
ENSG00000176915.14	ANKLE2	TRUE	-0.160706	0.116368	0.0130251	1
ENSG00000143198.12	MGST3	TRUE	-0.0414437	0.823482	0.161169	2.29e-08
ENSG00000265182.1	SRP72P1	NA	NA	NA	0.000296496	1
ENSG00000185950.8	IRS2	TRUE	0.0222149	0.941568	0.0829421	0.0138289
ENSG00000232978.2	RP11-146N23.4	FALSE	NA	NA	0	1
ENSG00000197879.14	MYO1C	TRUE	0.0849963	0.599937	0.134383	3.93e-10
ENSG00000143554.13	SLC27A3	TRUE	-0.0190926	0.911816	0	1
ENSG00000133065.10	SLC41A1	TRUE	-0.186976	0.10054	0.0188596	1
ENSG00000137154.12	RPS6	TRUE	-0.16952	0.252192	-0.172314	4.81e-33
ENSG00000136938.8	ANP32B	TRUE	0.12414	0.174186	-0.0759261	1
ENSG00000166681.13	BEX3	TRUE	0.0995655	0.569031	0.0383071	1
ENSG00000251493.4	FOXD1	TRUE	-0.767917	0.144393	-0.0487967	1
ENSG00000260025.1	RP11-490M8.1	TRUE	NA	NA	-0.000424462	1
ENSG00000181588.16	MEX3D	TRUE	0.118727	0.248354	-0.0057118	1
ENSG00000169567.11	HINT1	TRUE	0.0891144	0.576484	0.0596528	1
ENSG00000007384.15	RHBDF1	FALSE	0.186443	0.210557	0.0175132	1
ENSG00000155099.7	TMEM55A	TRUE	NA	NA	0.00978535	1
ENSG00000146232.15	NFKBIE	TRUE	0.132595	0.434439	-0.00408195	1
ENSG00000185404.16	SP140L	TRUE	-0.170863	0.375562	0.0396167	1
ENSG00000138613.13	APH1B	FALSE	-0.493764	0.000207808	0.0294156	1
ENSG00000142621.19	FHAD1	TRUE	-0.172398	0.676137	0.00489706	1
ENSG00000140718.19	FTO	FALSE	-0.0680307	0.52569	0.00661044	1
ENSG00000088305.18	DNMT3B	FALSE	-0.0583973	0.775657	0.000196842	1
ENSG00000184205.14	TSPYL2	TRUE	-0.159584	0.228743	-0.00951118	1
ENSG00000256940.1	RP11-783K16.5	TRUE	NA	NA	0.0539129	0.0267946
ENSG00000072364.12	AFF4	TRUE	-0.133472	0.215165	-5.44e-05	1
ENSG00000065911.11	MTHFD2	TRUE	0.0520415	0.772719	-0.0480305	1
ENSG00000167978.16	SRRM2	TRUE	-0.230518	0.0450816	0.0254674	1
ENSG00000071073.12	MGAT4A	TRUE	0.0652912	0.747844	-0.0405941	1
ENSG00000278530.4	CHMP1B2P	FALSE	NA	NA	0.00293512	1
ENSG00000146223.14	RPL7L1	TRUE	0.0294457	0.829167	-0.0099457	1
ENSG00000254187.1	CTB-78F1.1	NA	NA	NA	0	1
ENSG00000236618.2	PITPNA-AS1	TRUE	NA	NA	-0.0385321	1
ENSG00000100644.16	HIF1A	TRUE	0.0105816	0.941568	0.0977478	0.671746
ENSG00000160326.13	SLC2A6	TRUE	0.267549	0.206664	0.00190022	1
ENSG00000013441.15	CLK1	TRUE	-0.172406	0.131209	0.00188044	1
ENSG00000163659.12	TIPARP	TRUE	-0.00386927	0.985349	0.0160764	1
ENSG00000264522.5	OTUD7B	TRUE	-0.134729	0.279059	-0.0390773	1
ENSG00000133818.13	RRAS2	TRUE	-0.14961	0.20686	0.21431	9.76e-20
ENSG00000143753.12	DEGS1	TRUE	-0.0938712	0.544563	0.0986365	0.001651
ENSG00000164330.16	EBF1	TRUE	-0.00823548	0.982324	0.00724053	1
ENSG00000233276.3	GPX1	TRUE	0.0777187	0.599108	0.149249	0.0153625
ENSG00000006327.13	TNFRSF12A	TRUE	0.0445495	0.854935	0.441154	2.02e-31
ENSG00000272072.1	CTA-363E19.2	FALSE	NA	NA	0.000364994	1
ENSG00000133321.10	RARRES3	TRUE	0.0965817	0.791666	0.041341	1
ENSG00000223875.2	NBEAP3	TRUE	NA	NA	0.00323554	1
ENSG00000115339.13	GALNT3	TRUE	-0.131885	0.523573	0.0402356	0.807958
ENSG00000272288.5	RP11-140K17.3	FALSE	NA	NA	0.00417665	1
ENSG00000146733.13	PSPH	TRUE	-0.0954444	0.521383	4.05e-05	1
ENSG00000197496.5	SLC2A10	FALSE	-0.167893	0.321158	-0.00558026	1
ENSG00000197321.14	SVIL	TRUE	-0.229231	0.147125	0.385888	1.27e-43
ENSG00000140320.11	BAHD1	FALSE	-0.202146	0.0610314	0.00659507	1
ENSG00000137070.17	IL11RA	TRUE	-0.355604	0.161507	-0.00303076	1
ENSG00000166199.12	ALKBH3	TRUE	0.0765404	0.499151	-0.00919492	1
ENSG00000155849.15	ELMO1	FALSE	0.0164797	0.95465	-0.0140027	1
ENSG00000049860.13	HEXB	TRUE	-0.128664	0.223209	-0.0033542	1
ENSG00000133398.3	MED10	TRUE	0.101904	0.457441	0.0837673	0.00585275
ENSG00000166233.13	ARIH1	TRUE	0.0620445	0.564309	-0.0158638	1
ENSG00000184007.18	PTP4A2	TRUE	0.00401785	0.979996	0.106731	2.38e-05
ENSG00000140545.14	MFGE8	TRUE	0.317214	0.129052	0.198471	4.18e-08
ENSG00000242265.5	PEG10	TRUE	-0.311427	0.399439	-0.0551938	1
ENSG00000248334.6	WHAMMP2	FALSE	0.510386	0.0473908	-0.000120269	1
ENSG00000271933.1	RP11-338I21.1	FALSE	NA	NA	-0.00525211	1
ENSG00000164117.13	FBXO8	TRUE	-0.100135	0.321282	0.0320076	1
ENSG00000135362.13	PRR5L	TRUE	-0.0169657	0.954941	0.00727349	1
ENSG00000136144.11	RCBTB1	FALSE	-0.245117	0.0366865	0.010927	1
ENSG00000164970.14	FAM219A	TRUE	0.12986	0.248821	0.00914913	1
ENSG00000254470.2	AP5B1	FALSE	0.28133	0.0117495	0.0188604	1
ENSG00000105136.19	ZNF419	FALSE	-0.0259315	0.891392	0.0102985	1
ENSG00000144455.13	SUMF1	FALSE	-0.0942333	0.462331	-0.0064054	1
ENSG00000133519.12	ZDHHC8P1	TRUE	-0.0777132	0.857093	0.000120352	1
ENSG00000274653.1	RP11-347C12.11	FALSE	NA	NA	0.00323738	1
ENSG00000137575.11	SDCBP	TRUE	-0.0223675	0.85969	0.298388	3.41e-28
ENSG00000233061.1	TTLL7-IT1	FALSE	NA	NA	-0.000161638	1
ENSG00000123416.15	TUBA1B	TRUE	0.060198	0.647016	0.156794	1
ENSG00000260329.1	RP11-412D9.4	FALSE	NA	NA	-0.00228901	1
ENSG00000177469.12	PTRF	TRUE	NA	NA	0.05891	1
ENSG00000143799.12	PARP1	TRUE	-0.0398888	0.745154	-0.0356786	1
ENSG00000143774.16	GUK1	TRUE	0.183997	0.136773	0.130046	1.96e-07
ENSG00000113070.7	HBEGF	TRUE	0.236136	0.269619	-0.0372352	1
ENSG00000143248.12	RGS5	TRUE	0.101433	0.761107	-0.00397263	1
ENSG00000164626.8	KCNK5	FALSE	0.0955468	0.53409	-0.00894113	1
ENSG00000108953.16	YWHAE	TRUE	0.114617	0.351708	0.000339513	1
ENSG00000148339.12	SLC25A25	FALSE	0.233709	0.0975144	-0.0109551	1
ENSG00000167967.15	E4F1	FALSE	-0.0574895	0.532212	-0.00508891	1
ENSG00000157954.14	WIPI2	TRUE	-0.233899	0.00616033	0.0329277	1
ENSG00000197050.10	ZNF420	FALSE	-0.0236758	0.89227	-0.00268442	1
ENSG00000074935.13	TUBE1	FALSE	-0.122033	0.313834	0.0155806	1
ENSG00000111962.7	UST	FALSE	-0.41167	0.0766391	0.00687017	1
ENSG00000171160.17	MORN4	FALSE	-0.161282	0.237968	0.0142896	1
ENSG00000090372.14	STRN4	TRUE	0.0322494	0.793202	0.0194887	1
ENSG00000174574.15	AKIRIN1	TRUE	-0.0837872	0.60923	0.0673473	1
ENSG00000149231.11	CCDC82	TRUE	0.166202	0.105221	0.00104702	1
ENSG00000181218.5	HIST3H2A	TRUE	0.361245	0.110085	0.032453	1
ENSG00000183688.4	FAM101B	TRUE	NA	NA	0.0526667	1
ENSG00000125743.10	SNRPD2	TRUE	0.126013	0.401637	0.0370463	1
ENSG00000186272.12	ZNF17	FALSE	0.0523353	0.733664	0.00364386	1
ENSG00000100300.17	TSPO	TRUE	-0.0783726	0.705553	0.163853	8.34e-15
ENSG00000131459.12	GFPT2	FALSE	0.194398	0.493432	-0.000409697	1
ENSG00000161249.20	DMKN	TRUE	-0.17194	0.544987	0.0185481	1
ENSG00000154781.15	CCDC174	TRUE	-0.160951	0.0368586	-0.00330249	1
ENSG00000263513.5	FAM72C	FALSE	NA	NA	0.00246446	1
ENSG00000141682.11	PMAIP1	TRUE	0.154731	0.491008	0.136231	0.00608681
ENSG00000162734.12	PEA15	TRUE	0.00971683	0.959481	0.0122941	1
ENSG00000137502.9	RAB30	TRUE	0.121459	0.542214	0.00847245	1
ENSG00000182827.8	ACBD3	TRUE	0.0154068	0.894442	0.123896	1.69e-07
ENSG00000258315.5	C17orf49	FALSE	-0.0245904	0.880889	-0.00309545	1
ENSG00000123146.19	ADGRE5	TRUE	-0.296965	0.078844	0.0507056	1
ENSG00000006025.11	OSBPL7	FALSE	-0.203997	0.108739	-0.00515054	1
ENSG00000182600.9	C2orf82	FALSE	NA	NA	-0.0389591	1
ENSG00000136231.13	IGF2BP3	TRUE	0.0094019	0.989328	0.107153	1
ENSG00000196911.10	KPNA5	FALSE	-0.096839	0.612905	0.00171083	1
ENSG00000085719.12	CPNE3	TRUE	0.0393367	0.792718	0.0526027	1
ENSG00000233956.1	BTF3P6	FALSE	NA	NA	-0.00029256	1
ENSG00000120093.11	HOXB3	TRUE	-0.305673	0.425225	0.00386263	1
ENSG00000125351.11	UPF3B	TRUE	-0.0556042	0.707688	-0.0735308	1
ENSG00000243566.6	UPK3B	TRUE	-0.360086	0.384826	-0.146965	0.317987
ENSG00000135677.10	GNS	FALSE	-0.183387	0.153534	0.0160638	1
ENSG00000253626.3	EIF5AL1	TRUE	-0.0405087	0.835977	0.0069602	1
ENSG00000011201.11	ANOS1	FALSE	0.236252	0.445692	0.0370753	0.00228471
ENSG00000156273.15	BACH1	TRUE	-0.145543	0.155192	0.0129707	1
ENSG00000155100.10	OTUD6B	TRUE	-0.0413633	0.756382	0.00914737	1
ENSG00000135916.15	ITM2C	TRUE	0.0847534	0.824073	0.180612	1
ENSG00000128595.16	CALU	TRUE	0.011704	0.924678	0.223882	6.7e-18
ENSG00000105246.5	EBI3	FALSE	0.160086	0.522972	0.00325897	1
ENSG00000250988.7	SNHG21	FALSE	NA	NA	0.00196195	1
ENSG00000280388.1	RP11-229D13.3	FALSE	NA	NA	-0.00103154	1
ENSG00000122482.20	ZNF644	TRUE	-0.177473	0.0417205	-0.0227073	1
ENSG00000109689.14	STIM2	TRUE	-0.123613	0.262741	-0.00950994	1
ENSG00000154277.12	UCHL1	TRUE	0.194374	0.653782	0.232846	8.08e-19
ENSG00000142669.14	SH3BGRL3	TRUE	-0.177268	0.122159	0.29539	3.81e-27
ENSG00000101084.16	C20orf24	TRUE	NA	NA	0.0857639	0.0335911
ENSG00000198162.12	MAN1A2	TRUE	-0.0462295	0.758693	0.0261354	1
ENSG00000197976.11	AKAP17A	FALSE	0.0866275	0.502988	0	1
ENSG00000182132.13	KCNIP1	TRUE	0.17941	0.770716	0.0148646	1
ENSG00000121769.7	FABP3	TRUE	-0.241822	0.453463	0.00860972	1
ENSG00000196754.10	S100A2	TRUE	0.0605658	0.912216	0.561642	3.16e-23
ENSG00000156502.13	SUPV3L1	FALSE	0.0260013	0.801819	-0.0198958	1
ENSG00000168874.12	ATOH8	TRUE	-0.216306	0.473673	0.0010932	1
ENSG00000091622.15	PITPNM3	FALSE	0.0454946	0.857994	-0.0123022	1
ENSG00000184787.18	UBE2G2	TRUE	-0.0539393	0.68774	-0.0526811	1
ENSG00000166925.8	TSC22D4	TRUE	-0.156231	0.146696	0.00222694	1
ENSG00000118402.5	ELOVL4	FALSE	0.267375	0.450416	0.0259853	1
ENSG00000148484.17	RSU1	TRUE	0.0536524	0.689908	0.0435273	1
ENSG00000026025.14	VIM	TRUE	-0.263419	0.0541301	0.291202	7.07e-05
ENSG00000171606.17	ZNF274	TRUE	-0.0277889	0.844569	0.00776693	1
ENSG00000152078.9	TMEM56	FALSE	0.226633	0.405919	0.036112	1
ENSG00000184347.14	SLIT3	TRUE	-0.370639	0.189391	-0.0316611	1
ENSG00000196428.12	TSC22D2	TRUE	0.0290332	0.812507	0.0230602	1
ENSG00000267254.5	ZNF790-AS1	TRUE	NA	NA	0.000645237	1
ENSG00000198920.9	KIAA0753	TRUE	-0.105448	0.401146	0.00553673	1
ENSG00000099800.7	TIMM13	TRUE	0.166086	0.12768	0.0411999	1
ENSG00000183055.5	FAM133CP	FALSE	0.108126	0.378378	0.00342019	1
ENSG00000182584.4	ACTL10	FALSE	-0.0590884	0.74736	0.00429047	1
ENSG00000184378.2	ACTRT3	FALSE	-0.0868711	0.662179	0.0038216	1
ENSG00000175662.17	TOM1L2	TRUE	-0.156605	0.16394	0.0191567	1
ENSG00000182165.17	TP53TG1	TRUE	-0.119964	0.467046	0.0245596	1
ENSG00000139620.12	KANSL2	FALSE	0.0478589	0.646317	-0.0144478	1
ENSG00000250479.8	CHCHD10	TRUE	0.450797	0.030707	0.00013529	1
ENSG00000149136.8	SSRP1	TRUE	0.0705155	0.398242	-0.0427572	1
ENSG00000171227.6	TMEM37	FALSE	0.210803	0.412575	-0.00108172	1
ENSG00000223891.5	OSER1-AS1	FALSE	NA	NA	-0.00149267	1
ENSG00000077463.14	SIRT6	FALSE	0.077181	0.476518	-0.00135717	1
ENSG00000277149.4	TYW1B	FALSE	0.083004	0.683942	-0.000679694	1
ENSG00000213741.8	RPS29	TRUE	0.0489095	0.798796	-0.184311	5.34e-43
ENSG00000114812.12	VIPR1	TRUE	0.0608563	0.84315	0.00105624	1
ENSG00000227507.2	LTB	TRUE	0.383794	0.372325	0	1
ENSG00000272927.1	RP11-1191J2.5	FALSE	NA	NA	-0.00432444	1
ENSG00000106028.10	SSBP1	TRUE	0.173527	0.103956	0.0904223	0.00672248
ENSG00000115977.18	AAK1	TRUE	-0.39548	0.00182504	-0.0270026	1
ENSG00000104859.14	CLASRP	TRUE	-0.0205504	0.881148	0.0140505	1
ENSG00000100483.13	VCPKMT	FALSE	-0.0988179	0.37191	-0.0195896	1
ENSG00000218483.1	RP11-554D15.2	FALSE	NA	NA	0	1
ENSG00000261087.1	KB-1460A1.5	FALSE	NA	NA	-0.00189461	1
ENSG00000042088.13	TDP1	TRUE	0.0748097	0.502292	-0.0114077	1
ENSG00000128578.9	STRIP2	FALSE	0.453658	0.0978918	-0.00184299	1
ENSG00000197746.13	PSAP	TRUE	0.119497	0.197158	0.278217	1.93e-26
ENSG00000176956.12	LY6H	FALSE	0.732644	0.0955272	0	1
ENSG00000101460.12	MAP1LC3A	TRUE	0.0217029	0.935727	0.0258961	1
ENSG00000146112.11	PPP1R18	TRUE	0.0975723	0.483603	0	1
ENSG00000261150.2	EPPK1	TRUE	0.190406	0.499897	-0.0351492	1
ENSG00000168952.15	STXBP6	TRUE	0.466834	0.196215	0.0490353	0.14312
ENSG00000140403.12	DNAJA4	TRUE	0.443951	0.0249201	0.0169297	1
ENSG00000088826.17	SMOX	FALSE	0.175856	0.246605	0.00653434	1
ENSG00000168917.8	SLC35G2	TRUE	0.258137	0.269421	0.000850348	1
ENSG00000196363.9	WDR5	FALSE	0.0924873	0.328075	0.0206107	1
ENSG00000115844.10	DLX2	TRUE	0.0403755	0.947957	0.00980604	1
ENSG00000269313.5	MAGIX	FALSE	0.215701	0.219258	0.0290539	2.33e-05
ENSG00000188612.11	SUMO2	TRUE	0.226451	0.0252178	0.022111	1
ENSG00000216471.3	RPSAP43	FALSE	NA	NA	0.00132295	1
ENSG00000115310.17	RTN4	TRUE	-0.16955	0.111599	0.281505	1.84e-31
ENSG00000255468.6	RP11-867G23.8	FALSE	NA	NA	-0.000864832	1
ENSG00000151657.11	KIN	TRUE	-0.116993	0.264547	0.0344902	1
ENSG00000146006.7	LRRTM2	FALSE	0.146968	0.612458	0.00117812	1
ENSG00000087245.12	MMP2	TRUE	-0.00737964	0.980934	0.0306262	1
ENSG00000196411.9	EPHB4	TRUE	-0.0546886	0.831591	0.00853507	1
ENSG00000111247.14	RAD51AP1	TRUE	0.101	0.557425	-0.010177	1
ENSG00000168701.18	TMEM208	TRUE	0.107696	0.416842	0.0496305	1
ENSG00000097096.8	SYDE2	TRUE	-0.24169	0.152568	-0.0290941	1
ENSG00000167644.11	C19orf33	TRUE	0.142275	0.65747	0.259121	1.44e-25
ENSG00000087299.11	L2HGDH	TRUE	0.0590637	0.663733	-0.013485	1
ENSG00000223768.1	LINC00205	FALSE	NA	NA	-0.00201295	1
ENSG00000167733.13	HSD11B1L	TRUE	-0.248781	0.095672	-0.00889687	1
ENSG00000241343.9	RPL36A	TRUE	0.0694612	0.658653	-0.175581	2.39e-17
ENSG00000187498.14	COL4A1	TRUE	0.247226	0.123827	-0.00665691	1
ENSG00000083828.15	ZNF586	FALSE	0.227087	0.166957	-0.0030384	1
ENSG00000033100.15	CHPF2	TRUE	0.0954601	0.412758	0.020205	1
ENSG00000113407.13	TARS	TRUE	0.128657	0.230952	0.043931	1
ENSG00000090266.12	NDUFB2	TRUE	0.207898	0.106446	0.0110359	1
ENSG00000279355.1	AGPAT4-IT1	FALSE	-0.546162	0.0184082	0.00911993	1
ENSG00000224848.1	RP11-535M15.1	FALSE	NA	NA	0.000754905	1
ENSG00000138593.8	SECISBP2L	TRUE	-0.223141	0.0280242	0.0136657	1
ENSG00000125977.6	EIF2S2	TRUE	-0.0598337	0.534326	0.147541	1.68e-10
ENSG00000103978.15	TMEM87A	TRUE	-0.140938	0.191616	-0.000518577	1
ENSG00000092871.16	RFFL	FALSE	-0.0600058	0.63981	0.00871069	1
ENSG00000261377.5	PDCD6IPP2	TRUE	NA	NA	0.00736174	1
ENSG00000138678.10	GPAT3	TRUE	0.328885	0.155514	0.0909162	6.65e-14
ENSG00000166598.13	HSP90B1	TRUE	-0.13516	0.139316	-0.106828	1
ENSG00000232300.1	FAM215B	FALSE	NA	NA	-0.000111006	1
ENSG00000213700.3	RPL17P50	FALSE	NA	NA	-0.00288749	1
ENSG00000164292.12	RHOBTB3	TRUE	-0.19916	0.319069	0.110066	0.00151996
ENSG00000152767.16	FARP1	TRUE	-0.0838078	0.619646	0.0014612	1
ENSG00000107821.14	KAZALD1	TRUE	-0.62887	0.0327978	0.0202722	1
ENSG00000272033.1	RP11-52A20.2	FALSE	NA	NA	-0.00156058	1
ENSG00000143333.6	RGS16	TRUE	0.267849	0.175322	0.00153779	1
ENSG00000165527.6	ARF6	TRUE	0.192499	0.0487285	-0.0496903	1
ENSG00000128165.8	ADM2	FALSE	-0.0200353	0.949857	0.00381506	1
ENSG00000067955.13	CBFB	TRUE	-0.0501291	0.665062	-0.00610264	1
ENSG00000122257.18	RBBP6	TRUE	0.0555141	0.550387	0.0340097	1
ENSG00000111276.10	CDKN1B	TRUE	-0.273884	0.0191056	-0.0195214	1
ENSG00000099625.12	CBARP	FALSE	0.746255	0.00712102	0.00102303	1
ENSG00000181045.14	SLC26A11	FALSE	0.0681282	0.671824	-0.0144119	1
ENSG00000127081.13	ZNF484	FALSE	-0.0841155	0.462134	-0.0113091	1
ENSG00000187193.8	MT1X	TRUE	0.11166	0.667898	0.00251567	1
ENSG00000133020.4	MYH8	FALSE	NA	NA	0	1
ENSG00000277767.1	RP11-365P13.5	FALSE	NA	NA	-0.00122644	1
ENSG00000248593.3	DSTNP2	FALSE	NA	NA	0.00571564	1
ENSG00000153233.12	PTPRR	FALSE	0.290202	0.587963	0.0197302	0.186335
ENSG00000082258.12	CCNT2	FALSE	-0.107887	0.31098	0.0223564	1
ENSG00000160055.19	TMEM234	TRUE	0.0925083	0.505858	0.0181347	1
ENSG00000181982.18	CCDC149	TRUE	-0.0634143	0.629422	0.00300634	1
ENSG00000145349.16	CAMK2D	TRUE	-0.120144	0.484787	0.0158183	1
ENSG00000204482.10	LST1	TRUE	0.30253	0.0705732	0	1
ENSG00000172927.7	MYEOV	TRUE	0.666293	0.156494	0.13567	8.67e-20
ENSG00000196482.16	ESRRG	FALSE	-0.534361	0.0816849	-0.00413605	1
ENSG00000133422.12	MORC2	TRUE	-0.144894	0.0846833	-0.000863876	1
ENSG00000167785.8	ZNF558	FALSE	-0.285414	0.0280467	-0.00782702	1
ENSG00000255185.5	PDXDC2P	FALSE	NA	NA	-0.00331534	1
ENSG00000123096.11	SSPN	TRUE	-0.17977	0.382392	-0.0354322	1
ENSG00000106991.13	ENG	TRUE	0.0587658	0.858305	0.0082941	1
ENSG00000219435.4	TEX40	FALSE	NA	NA	0.000417163	1
ENSG00000125834.12	STK35	FALSE	-0.017218	0.919535	-0.00464449	1
ENSG00000100219.16	XBP1	TRUE	0.0417727	0.842075	0.0128661	1
ENSG00000232220.2	AC008440.5	FALSE	NA	NA	0.000417452	1
ENSG00000065675.14	PRKCQ	FALSE	-0.382346	0.0456003	0.0041365	1
ENSG00000234193.1	AC097461.4	FALSE	NA	NA	0	1
ENSG00000185088.13	RPS27L	TRUE	0.0633399	0.675151	0.193588	1.18e-17
ENSG00000182858.13	ALG12	FALSE	0.0204735	0.895759	-0.000963046	1
ENSG00000115756.12	HPCAL1	TRUE	-0.0269735	0.880889	0.0416141	1
ENSG00000162804.13	SNED1	FALSE	-0.07667	0.751865	0.00242442	1
ENSG00000223361.5	FTH1P10	TRUE	NA	NA	0.172355	1.6e-14
ENSG00000131174.4	COX7B	TRUE	0.299832	0.038	-0.0124749	1
ENSG00000126432.13	PRDX5	TRUE	0.135448	0.209354	0.23306	2.03e-23
ENSG00000197857.13	ZNF44	TRUE	-0.334361	0.0163449	-0.000121116	1
ENSG00000128652.11	HOXD3	TRUE	0.104169	0.874042	-0.00395797	1
ENSG00000163545.8	NUAK2	TRUE	-0.11209	0.497668	0.0181934	1
ENSG00000170035.15	UBE2E3	TRUE	-0.095681	0.412577	0.12855	2.03e-08
ENSG00000260239.1	RP11-274H24.1	FALSE	NA	NA	0.00017211	1
ENSG00000141744.3	PNMT	FALSE	-0.436652	0.326454	-0.0225509	1
ENSG00000257859.1	CASC18	FALSE	NA	NA	-0.000597486	1
ENSG00000086619.13	ERO1B	FALSE	0.0360032	0.896282	0.00341535	1
ENSG00000280397.1	RP11-42F12.1	FALSE	NA	NA	-0.000455356	1
ENSG00000213853.9	EMP2	TRUE	0.0645697	0.785305	0.0237985	1
ENSG00000189060.5	H1F0	TRUE	0.0711941	0.712465	0.125788	0.00497405
ENSG00000177119.15	ANO6	TRUE	-0.0707605	0.550147	0.0114537	1
ENSG00000101236.16	RNF24	FALSE	-0.0640149	0.689908	-0.0139707	1
ENSG00000224032.6	EPB41L4A-AS1	TRUE	-0.381499	0.0216201	-0.0839325	0.612327
ENSG00000079150.17	FKBP7	TRUE	-0.121175	0.335198	0.0457877	0.136786
ENSG00000099246.16	RAB18	TRUE	-0.0458735	0.664983	0.0870121	0.00195407
ENSG00000123080.10	CDKN2C	TRUE	0.56759	0.0218867	-0.0308633	1
ENSG00000164010.13	ERMAP	FALSE	-0.256106	0.0348542	-0.00274807	1
ENSG00000170852.10	KBTBD2	TRUE	-0.102946	0.266824	0.0132422	1
ENSG00000117036.11	ETV3	FALSE	-0.0943445	0.419734	-0.00612507	1
ENSG00000123119.11	NECAB1	FALSE	-0.240518	0.430626	0.00254398	1
ENSG00000217128.11	FNIP1	TRUE	-0.117094	0.24565	0.0423797	1
ENSG00000153707.16	PTPRD	TRUE	0.0698499	0.898051	0.0151019	0.0449829
ENSG00000137699.16	TRIM29	TRUE	0.116771	0.793676	-0.0698371	1
ENSG00000277462.1	ZNF670	FALSE	-0.00441985	0.982431	-0.0096693	1
ENSG00000171169.8	NAIF1	FALSE	-0.0226147	0.813396	0.010952	1
ENSG00000132510.10	KDM6B	TRUE	-0.188669	0.168023	-0.0140766	1
ENSG00000177084.16	POLE	TRUE	-0.0193916	0.924678	-0.0198504	1
ENSG00000221845.4	C7orf65	FALSE	0.276137	0.459295	0.00170209	1
ENSG00000158467.16	AHCYL2	TRUE	0.0158318	0.940245	0.000644773	1
ENSG00000091409.14	ITGA6	TRUE	0.176415	0.238689	0.0660303	1
ENSG00000169583.12	CLIC3	TRUE	0.139683	0.709559	0.0764102	1
ENSG00000245532.6	NEAT1	TRUE	0.136491	0.660336	0.114168	1
ENSG00000214655.10	ZSWIM8	FALSE	-0.151601	0.215145	0.00178988	1
ENSG00000196371.3	FUT4	FALSE	0.163992	0.165055	-0.00217559	1
ENSG00000274012.1	RN7SL2	TRUE	NA	NA	0.00561942	1
ENSG00000038210.12	PI4K2B	FALSE	0.158369	0.144073	-0.00339476	1
ENSG00000196405.12	EVL	TRUE	0.219693	0.0538861	-0.0210852	1
ENSG00000183250.11	LINC01547	FALSE	0.202129	0.185108	0.010776	1
ENSG00000131495.8	NDUFA2	TRUE	0.213326	0.101464	0.0399796	1
ENSG00000107404.18	DVL1	TRUE	-0.156303	0.188688	0.0400325	1
ENSG00000176845.12	METRNL	TRUE	0.235933	0.0683171	-0.00241381	1
ENSG00000177125.5	ZBTB34	FALSE	0.1198	0.318698	0.00274237	1
ENSG00000169641.13	LUZP1	TRUE	-0.147486	0.241179	0.0591127	1
ENSG00000228409.5	CCT6P1	FALSE	-0.176378	0.0971511	-0.00277454	1
ENSG00000166147.13	FBN1	FALSE	0.207651	0.228252	0.0163272	1
ENSG00000104524.13	PYCRL	TRUE	NA	NA	0	1
ENSG00000113732.8	ATP6V0E1	TRUE	0.220015	0.0588166	0.242292	1.39e-32
ENSG00000081026.18	MAGI3	TRUE	-0.149274	0.28348	0.000224263	1
ENSG00000118508.4	RAB32	TRUE	0.0619727	0.749232	0.203551	4.2e-13
ENSG00000204842.14	ATXN2	TRUE	-0.33636	0.000254562	-0.0314068	1
ENSG00000258711.2	RP11-218E20.3	FALSE	NA	NA	0.0042103	1
ENSG00000064115.10	TM7SF3	TRUE	-0.124762	0.396133	-0.00994787	1
ENSG00000136536.14	2007-03-01	TRUE	-0.0732551	0.432406	0.0115191	1
ENSG00000249709.7	ZNF564	FALSE	-0.3344	0.0103082	0.00102507	1
ENSG00000123106.10	CCDC91	TRUE	-0.195881	0.088986	0.0239128	1
ENSG00000213064.9	SFT2D2	TRUE	-0.0593885	0.722619	0.0216298	1
ENSG00000167525.13	PROCA1	FALSE	-0.225714	0.271383	-0.0169001	1
ENSG00000034510.5	TMSB10	TRUE	-0.0264086	0.895759	0.320382	3.34e-35
ENSG00000188070.9	C11orf95	TRUE	0.00244076	0.990631	-0.0102956	1
ENSG00000168393.12	DTYMK	TRUE	0.0168685	0.921201	0.0376614	1
ENSG00000136960.12	ENPP2	FALSE	-0.151253	0.585347	-0.000303048	1
ENSG00000133067.17	LGR6	TRUE	-0.122529	0.801089	-0.0218693	1
ENSG00000279432.1	RP11-135N5.3	FALSE	NA	NA	-0.00545428	1
ENSG00000082438.15	COBLL1	TRUE	0.291401	0.220939	0.010681	1
ENSG00000166272.16	WBP1L	FALSE	-0.264913	0.0129635	0.00365367	1
ENSG00000162775.14	RBM15	FALSE	-0.0343702	0.768568	0.000387022	1
ENSG00000249464.5	LINC01091	TRUE	-0.312221	0.365007	-0.0114125	1
ENSG00000127774.6	EMC6	TRUE	0.263203	0.0194472	0.107442	0.000406796
ENSG00000131469.12	RPL27	TRUE	-0.0265486	0.908674	-0.171799	5.29e-32
ENSG00000259062.2	ACTN1-AS1	FALSE	NA	NA	0.000624348	1
ENSG00000141646.13	SMAD4	TRUE	-0.0862968	0.463053	-0.0100184	1
ENSG00000132640.14	BTBD3	TRUE	-0.127025	0.326616	-0.00154147	1
ENSG00000124767.6	GLO1	TRUE	0.150987	0.162726	-0.000787109	1
ENSG00000133027.17	PEMT	TRUE	-0.0504978	0.686703	-0.0525054	1
ENSG00000115541.10	HSPE1	TRUE	0.191782	0.089716	-0.0705648	1
ENSG00000179833.4	SERTAD2	TRUE	-0.24512	0.00831414	0.0217126	1
ENSG00000165782.10	TMEM55B	TRUE	NA	NA	0.0149309	1
ENSG00000119899.12	SLC17A5	TRUE	-0.00261525	0.98989	0.103691	2.43e-12
ENSG00000164776.9	PHKG1	TRUE	-0.0414215	0.899581	-0.00787511	1
ENSG00000010404.17	IDS	TRUE	0.129631	0.274777	0.0311338	1
ENSG00000132326.11	PER2	TRUE	-0.112255	0.484376	-0.0136253	1
ENSG00000169604.19	ANTXR1	TRUE	-0.15666	0.428753	-0.0148611	1
ENSG00000100804.18	PSMB5	TRUE	0.254032	0.0137986	0.125387	0.000101475
ENSG00000236989.5	AC142119.1	FALSE	NA	NA	0	1
ENSG00000172296.12	SPTLC3	FALSE	-0.220485	0.262144	0.0194694	1
ENSG00000143793.12	C1orf35	TRUE	0.183836	0.0614909	0.0257825	1
ENSG00000128881.16	TTBK2	FALSE	-0.311934	0.0228321	-0.0045265	1
ENSG00000104756.15	KCTD9	TRUE	-0.00670284	0.975368	0.00972885	1
ENSG00000264538.6	SUZ12P1	FALSE	-0.0416991	0.765115	-0.0101364	1
ENSG00000196683.10	TOMM7	TRUE	-0.0688558	0.709194	0.00178786	1
ENSG00000071189.21	SNX13	TRUE	-0.177021	0.0905572	0.0276189	1
ENSG00000123094.15	RASSF8	TRUE	0.255841	0.398414	-0.0202904	1
ENSG00000175548.8	ALG10B	FALSE	-0.071462	0.581569	-0.00993536	1
ENSG00000181790.10	ADGRB1	TRUE	1.52119	0.000531123	-0.0433645	1
ENSG00000164463.12	CREBRF	TRUE	-0.0677754	0.674442	0.0121957	1
ENSG00000260077.1	RP11-254F7.2	FALSE	NA	NA	-0.0278515	1
ENSG00000171735.18	CAMTA1	TRUE	-0.000645491	0.996993	0.0459423	1
ENSG00000204387.12	C6orf48	TRUE	-0.232208	0.128619	0	1
ENSG00000240280.6	TCAM1P	FALSE	0.13085	0.837526	-0.0059446	1
ENSG00000025434.18	NR1H3	FALSE	-0.127734	0.28462	-0.016822	1
ENSG00000044090.8	CUL7	TRUE	-0.148158	0.498717	0.00679222	1
ENSG00000138668.18	HNRNPD	TRUE	-0.0512092	0.574149	-0.0382542	1
ENSG00000085274.15	MYNN	TRUE	-0.0355739	0.799457	0.00375798	1
ENSG00000134072.10	CAMK1	FALSE	-0.0183607	0.918704	-0.00476621	1
ENSG00000103126.14	AXIN1	FALSE	-0.119214	0.264209	0.0282249	0.0175791
ENSG00000196531.10	NACA	TRUE	-0.211353	0.0214866	-0.0491674	0.772113
ENSG00000215154.6	AC141586.5	TRUE	NA	NA	0.00332446	1
ENSG00000203943.8	SAMD13	FALSE	-0.301604	0.226815	-0.00321417	1
ENSG00000160932.10	LY6E	TRUE	0.246898	0.238277	0	1
ENSG00000164050.12	PLXNB1	TRUE	-0.169512	0.456585	-0.0608133	0.536217
ENSG00000141627.13	DYM	FALSE	-0.104067	0.324551	-0.0112102	1
ENSG00000204859.12	ZBTB48	FALSE	-0.0635858	0.517496	-0.0099022	1
ENSG00000169926.10	KLF13	TRUE	-0.272469	0.0116094	0.00183611	1
ENSG00000230424.1	RP1-43E13.2	FALSE	NA	NA	0.00165941	1
ENSG00000181019.12	NQO1	TRUE	0.0261326	0.937949	0.451394	1.74e-43
ENSG00000130770.17	ATPIF1	TRUE	NA	NA	0.281982	1.21e-34
ENSG00000228526.5	MIR34A	FALSE	NA	NA	0.00650696	1
ENSG00000024422.11	EHD2	TRUE	0.128122	0.61212	0.0526734	0.00326339
ENSG00000167106.11	FAM102A	FALSE	0.0671621	0.651854	0.0135222	1
ENSG00000175061.17	LRRC75A-AS1	TRUE	-0.326327	0.0335189	-0.317202	3.01e-44
ENSG00000141084.10	RANBP10	FALSE	-0.130726	0.239763	0.00456513	1
ENSG00000124795.14	DEK	TRUE	0.317362	0.00643568	-0.0266644	1
ENSG00000139505.11	MTMR6	TRUE	0.00299849	0.985649	0.0154855	1
ENSG00000002834.17	LASP1	TRUE	-0.125962	0.22558	0.0328451	1
ENSG00000151388.10	ADAMTS12	TRUE	0.357389	0.174271	-0.00085416	1
ENSG00000119326.14	CTNNAL1	TRUE	0.147707	0.3156	0.217938	2.42e-13
ENSG00000059691.11	GATB	FALSE	-0.0230237	0.887545	0.0125811	1
ENSG00000279319.1	RP11-693M3.1	FALSE	NA	NA	0.00112046	1
ENSG00000164037.16	SLC9B1	FALSE	NA	NA	0.000148718	1
ENSG00000166900.15	STX3	TRUE	0.140266	0.199973	0.0310096	1
ENSG00000213949.8	ITGA1	TRUE	0.291496	0.0300874	0.00144942	1
ENSG00000280173.1	RP11-447D11.3	FALSE	NA	NA	-0.00107124	1
ENSG00000182195.7	LDOC1	TRUE	0.156736	0.474823	0.0178244	0.000382031
ENSG00000111843.13	TMEM14C	TRUE	0.237671	0.0322705	0.0517759	1
ENSG00000277342.1	RP11-843B15.4	FALSE	NA	NA	0.00278988	1
ENSG00000137965.10	IFI44	TRUE	-0.117603	0.66579	0.211796	6.27e-15
ENSG00000249515.1	CTD-2151A2.1	FALSE	NA	NA	-0.000149904	1
ENSG00000006534.15	ALDH3B1	TRUE	-0.0372442	0.898622	-0.0266204	1
ENSG00000122786.19	CALD1	TRUE	0.106397	0.435813	0.013042	1
ENSG00000234289.5	H2BFS	FALSE	NA	NA	0.0015652	1
ENSG00000164161.9	HHIP	TRUE	NA	NA	0.00236841	1
ENSG00000140153.17	WDR20	TRUE	0.0616364	0.539301	-0.00335007	1
ENSG00000159164.9	SV2A	TRUE	0.0582766	0.856874	-0.0305618	1
ENSG00000177888.7	ZBTB41	TRUE	0.0479634	0.699121	-0.00532762	1
ENSG00000145882.10	PCYOX1L	FALSE	-0.187413	0.157776	-0.00957059	1
ENSG00000135776.4	ABCB10	TRUE	0.104343	0.310073	0.00168591	1
ENSG00000153923.10	CLCA3P	FALSE	-0.189243	0.642452	0.00353686	1
ENSG00000188312.13	CENPP	FALSE	0.249401	0.045783	-0.000123644	1
ENSG00000007168.12	PAFAH1B1	TRUE	0.0221204	0.872646	0.036166	1
ENSG00000085741.12	WNT11	FALSE	0.0892023	0.860607	0.00789612	1
ENSG00000106628.10	POLD2	TRUE	0.00470989	0.976976	-0.0442221	1
ENSG00000124370.10	MCEE	TRUE	0.0154553	0.926066	0.0191372	1
ENSG00000100600.14	LGMN	TRUE	0.0136044	0.927247	0.170747	1.98e-06
ENSG00000134871.17	COL4A2	TRUE	0.179638	0.196934	0.0268251	1
ENSG00000138433.15	CIR1	TRUE	-0.031658	0.762527	0.0679246	1
ENSG00000119185.12	ITGB1BP1	TRUE	0.0237128	0.8761	0.0518507	1
ENSG00000259818.1	RP5-1024G6.7	FALSE	NA	NA	-0.00327378	1
ENSG00000235652.7	RP11-545I5.3	FALSE	NA	NA	0.00172276	1
ENSG00000280378.1	RP4-758J24.6	FALSE	NA	NA	0.00160321	1
ENSG00000163714.17	U2SURP	TRUE	-0.066033	0.487398	0.0327606	1
ENSG00000170962.12	PDGFD	TRUE	0.173675	0.411291	0.00200415	1
ENSG00000224470.7	ATXN1L	FALSE	-0.225322	0.0363987	-0.0077362	1
ENSG00000234694.1	RP1-92O14.3	FALSE	NA	NA	0.00993128	1
ENSG00000081386.12	ZNF510	FALSE	-0.000177626	0.999039	-0.000518289	1
ENSG00000142871.16	CYR61	TRUE	0.0701133	0.848074	0.084816	1
ENSG00000154640.14	BTG3	TRUE	0.127568	0.513561	0.0422762	1
ENSG00000162704.15	ARPC5	TRUE	0.0913711	0.397096	0.0703667	1
ENSG00000274248.1	AJ011932.1	FALSE	NA	NA	0.00479146	1
ENSG00000151320.10	AKAP6	TRUE	-0.0450857	0.887315	0.00880097	1
ENSG00000152818.18	UTRN	TRUE	-0.134951	0.374101	0.073456	1
ENSG00000115268.9	RPS15	TRUE	0.077942	0.623981	-0.0135919	1
ENSG00000166532.15	RIMKLB	FALSE	-0.194433	0.109926	-0.0198908	1
ENSG00000255423.1	EBLN2	FALSE	-0.0759954	0.714398	0.000675979	1
ENSG00000122884.12	P4HA1	TRUE	-0.037366	0.827981	0.0174893	1
ENSG00000144959.9	NCEH1	TRUE	-0.083873	0.705437	-0.0138217	1
ENSG00000197822.10	OCLN	TRUE	-0.11597	0.402597	0.00292172	1
ENSG00000105443.13	CYTH2	TRUE	0.107034	0.344046	0.0401325	1
ENSG00000253490.5	AC145110.1	FALSE	NA	NA	-0.000328159	1
ENSG00000178498.15	DTX3	FALSE	-0.294518	0.0181037	-0.0192814	1
ENSG00000030110.12	BAK1	TRUE	0.184751	0.122159	0.0193753	1
ENSG00000155666.11	KDM8	FALSE	-0.0875825	0.522258	-0.000196498	1
ENSG00000121644.18	DESI2	TRUE	-0.108017	0.306996	-0.0217011	1
ENSG00000140600.16	SH3GL3	TRUE	0.965301	0.0103901	-0.0454541	1
ENSG00000139343.10	SNRPF	TRUE	-0.0427118	0.792871	-0.00464175	1
ENSG00000128050.8	PAICS	TRUE	0.198041	0.0487285	-0.0669313	1
ENSG00000228748.2	RP13-39P12.3	FALSE	NA	NA	0	1
ENSG00000178538.9	CA8	TRUE	-0.209718	0.702609	0.0370304	0.000293236
ENSG00000183098.10	GPC6	TRUE	0.220901	0.456585	0.00188066	1
ENSG00000167088.10	SNRPD1	TRUE	0.145368	0.207327	0.0738755	1
ENSG00000159761.14	C16orf86	FALSE	-0.0327391	0.881515	0.00210951	1
ENSG00000132205.10	EMILIN2	TRUE	-0.0677194	0.789888	0.00614622	1
ENSG00000168743.12	NPNT	TRUE	-0.030443	0.939852	-0.0775703	0.0289216
ENSG00000198695.2	MT-ND6	TRUE	NA	NA	0.00426993	1
ENSG00000272461.1	RP11-689C9.1	FALSE	NA	NA	0	1
ENSG00000162813.17	BPNT1	TRUE	-0.266088	0.00927998	0.0258569	1
ENSG00000261584.1	RP11-457M11.5	FALSE	NA	NA	-0.0118865	1
ENSG00000143320.8	CRABP2	TRUE	0.733964	0.00131024	0.129155	1
ENSG00000158615.8	PPP1R15B	TRUE	-0.128696	0.107976	0.0215744	1
ENSG00000170161.6	RP11-262H14.4	FALSE	NA	NA	-0.00369191	1
ENSG00000111897.6	SERINC1	TRUE	-0.018219	0.894431	0.0353594	1
ENSG00000137824.15	RMDN3	FALSE	0.0189399	0.891523	0.030313	1
ENSG00000104343.19	UBE2W	TRUE	-0.0466777	0.706924	0.0692991	0.000619934
ENSG00000184076.13	UQCR10	TRUE	0.20648	0.162229	0.0799689	1
ENSG00000143341.11	HMCN1	TRUE	-0.186691	0.533575	0.00305478	1
ENSG00000175482.8	POLD4	FALSE	0.267701	0.0315463	0.0299984	1
ENSG00000105771.13	SMG9	TRUE	-0.0404828	0.784171	-0.01826	1
ENSG00000126368.5	NR1D1	FALSE	-0.167052	0.242514	0.0120203	1
ENSG00000132963.7	POMP	TRUE	0.115478	0.361064	0.161177	6.39e-08
ENSG00000123358.19	NR4A1	FALSE	0.0791565	0.827162	0.0495521	1
ENSG00000186594.13	MIR22HG	TRUE	0.25375	0.183713	0	1
ENSG00000049089.13	COL9A2	TRUE	-0.914516	0.000531123	-0.0694284	0.0290784
ENSG00000110318.13	CEP126	TRUE	-0.133548	0.63826	-0.0137912	1
ENSG00000232006.8	AC005537.2	FALSE	NA	NA	0.00688336	1
ENSG00000261360.1	CTD-2165H16.4	FALSE	NA	NA	-0.00114663	1
ENSG00000154845.15	PPP4R1	TRUE	0.103621	0.259122	0.0156532	1
ENSG00000169957.9	ZNF768	FALSE	0.0648026	0.507689	-0.00410955	1
ENSG00000184384.13	MAML2	TRUE	0.164862	0.345698	-0.0267159	1
ENSG00000162738.5	VANGL2	TRUE	-0.198081	0.3323	0.0047112	1
ENSG00000164611.12	PTTG1	TRUE	0.281112	0.0867231	0.0743411	1
ENSG00000114648.11	KLHL18	TRUE	-0.0830628	0.355365	0.00107709	1
ENSG00000132016.11	C19orf57	FALSE	-0.182356	0.391518	-0.00350864	1
ENSG00000227124.8	ZNF717	FALSE	-0.0143787	0.944168	-0.0242203	1
ENSG00000272711.1	RP11-259N19.1	FALSE	NA	NA	-0.0175006	1
ENSG00000255529.7	POLR2M	FALSE	-0.0311451	0.783473	-0.0042979	1
ENSG00000111725.10	PRKAB1	FALSE	-0.260296	0.00931765	0.00614862	1
ENSG00000162951.10	LRRTM1	TRUE	-0.360622	0.443542	-0.010204	1
ENSG00000130522.5	JUND	TRUE	-0.178497	0.128755	0.0835571	1
ENSG00000166352.15	C11orf74	TRUE	-0.160088	0.236637	-0.0260931	1
ENSG00000143776.18	CDC42BPA	TRUE	-0.123014	0.373555	0.015479	1
ENSG00000163155.11	LYSMD1	FALSE	-0.135148	0.30819	-0.0100037	1
ENSG00000160888.6	IER2	TRUE	-0.198741	0.281633	-0.109869	1
ENSG00000168542.13	COL3A1	TRUE	0.186321	0.422532	0.00103145	1
ENSG00000239272.1	RPL21P10	FALSE	NA	NA	0.00331085	1
ENSG00000177954.11	RPS27	TRUE	-0.124841	0.694546	-0.168605	5.29e-31
ENSG00000133247.13	KMT5C	FALSE	0.108223	0.426076	0.00695732	1
ENSG00000168476.11	REEP4	TRUE	0.00661364	0.970768	0.00797667	1
ENSG00000164542.12	KIAA0895	FALSE	-0.0242978	0.911652	-0.0108956	1
ENSG00000274827.4	LINC01297	FALSE	NA	NA	-0.000356138	1
ENSG00000006695.10	COX10	TRUE	-0.172302	0.0301231	0.00246929	1
ENSG00000143001.4	TMEM61	FALSE	-0.272169	0.291059	-0.0649253	0.187205
ENSG00000279692.1	RP11-1055B8.1	FALSE	NA	NA	0.00279722	1
ENSG00000134202.10	GSTM3	TRUE	-0.133761	0.649644	0.0372459	1
ENSG00000080823.21	MOK	FALSE	-0.207004	0.147436	-0.00872145	1
ENSG00000257588.1	RP11-469H8.6	TRUE	NA	NA	0.0159526	1
ENSG00000221944.5	TIGD1	FALSE	-0.0543541	0.785033	-0.00594873	1
ENSG00000183971.5	NPW	TRUE	-0.436836	0.195336	0.000361368	1
ENSG00000237682.2	RP3-514P16.1	FALSE	NA	NA	-5.37e-05	1
ENSG00000197852.9	FAM212B	FALSE	NA	NA	-0.00273999	1
ENSG00000150753.11	CCT5	TRUE	0.131526	0.19461	0.150001	0.00185429
ENSG00000160695.14	VPS11	FALSE	-0.073815	0.501738	0	1
ENSG00000011243.17	AKAP8L	TRUE	-0.350264	0.000459155	0.0497789	1
ENSG00000115966.16	ATF2	TRUE	-0.0964445	0.353883	-0.0308268	1
ENSG00000099949.18	LZTR1	FALSE	-0.0461736	0.804314	0.000539971	1
ENSG00000198435.3	NRARP	FALSE	0.206152	0.254815	0.0206437	0.0800407
ENSG00000186815.12	TPCN1	TRUE	-0.147241	0.30317	-0.0011201	1
ENSG00000196230.12	TUBB	TRUE	0.0563472	0.653109	0.00111841	1
ENSG00000140398.13	NEIL1	FALSE	0.169743	0.464611	-0.00493169	1
ENSG00000085185.15	BCORL1	FALSE	-0.0805651	0.658744	-0.00132432	1
ENSG00000103066.12	PLA2G15	FALSE	-0.127564	0.203613	0.0117783	1
ENSG00000144619.14	CNTN4	FALSE	0.0797801	0.89331	0.00404588	1
ENSG00000144134.18	RABL2A	FALSE	-0.0638304	0.670731	0.00816924	1
ENSG00000118900.14	UBN1	TRUE	-0.102293	0.348039	0.0454457	1
ENSG00000176046.8	NUPR1	TRUE	-0.127366	0.616881	0.254126	1
ENSG00000240463.1	RPS19P3	FALSE	NA	NA	-0.0036269	1
ENSG00000105968.18	H2AFV	TRUE	0.0399134	0.74014	0.0624455	1
ENSG00000153234.13	NR4A2	FALSE	-0.0215166	0.951507	0.0737484	0.000557438
ENSG00000164088.17	PPM1M	FALSE	-0.0447623	0.77452	0.00169776	1
ENSG00000112378.11	PERP	TRUE	0.148349	0.418005	0.102177	0.155018
ENSG00000138061.11	CYP1B1	TRUE	0.0142039	0.97396	-0.0179139	1
ENSG00000109654.14	TRIM2	TRUE	-0.187816	0.362332	0.155761	1.3e-20
ENSG00000213762.11	ZNF134	FALSE	0.0383407	0.837426	0.0103553	1
ENSG00000059758.7	CDK17	FALSE	-0.195953	0.0253985	-0.00277838	1
ENSG00000151474.20	FRMD4A	TRUE	-0.16074	0.401511	0.0239773	1
ENSG00000095203.14	EPB41L4B	FALSE	0.141351	0.398242	0.00897812	1
ENSG00000162910.18	MRPL55	TRUE	0.157451	0.135298	0.0817775	0.0954918
ENSG00000125944.18	HNRNPR	TRUE	-0.0932677	0.178331	0.000140758	1
ENSG00000213397.10	HAUS7	FALSE	0.19892	0.0869501	0.00872968	1
ENSG00000168246.5	UBTD2	FALSE	0.101265	0.307384	-0.011378	1
ENSG00000261220.2	RP11-629O1.2	TRUE	NA	NA	-0.0158958	1
ENSG00000125995.15	ROMO1	TRUE	0.105824	0.518473	0.0522097	1
ENSG00000115289.13	PCGF1	FALSE	-0.133765	0.122459	0.00677856	1
ENSG00000166839.16	ANKDD1A	FALSE	-0.175632	0.295161	-0.00128302	1
ENSG00000072071.16	ADGRL1	FALSE	-0.162783	0.472735	-0.0155875	1
ENSG00000221869.4	CEBPD	TRUE	0.0264905	0.921813	0.0496125	1
ENSG00000228253.1	MT-ATP8	TRUE	NA	NA	-0.120643	7.61e-05
ENSG00000106245.9	BUD31	TRUE	-0.0100217	0.944163	0.12347	2.55e-06
ENSG00000118307.18	CASC1	TRUE	-0.130266	0.753439	0.00416596	1
ENSG00000214717.10	ZBED1	FALSE	0.164062	0.182488	0	1
ENSG00000177822.7	AC108142.1	TRUE	NA	NA	0.0673291	9.96e-06
ENSG00000204514.9	ZNF814	FALSE	0.0262936	0.895759	-0.0199037	1
ENSG00000228082.1	RP1-121G13.2	FALSE	NA	NA	0.000375248	1
ENSG00000089220.4	PEBP1	TRUE	-0.0550786	0.623981	0.0188778	1
ENSG00000253123.3	RP11-527N22.1	FALSE	NA	NA	-0.00104871	1
ENSG00000136156.12	ITM2B	TRUE	-0.224315	0.0688504	0.159177	0.00454135
ENSG00000164506.14	STXBP5	FALSE	-0.31233	0.0738623	0.00494457	1
ENSG00000243403.1	RP11-330L19.1	FALSE	NA	NA	-0.00156939	1
ENSG00000172602.9	RND1	FALSE	-0.188005	0.433369	-0.00159083	1
ENSG00000006459.10	KDM7A	TRUE	0.069263	0.662759	0.00999993	1
ENSG00000137285.9	TUBB2B	TRUE	-0.476515	0.470258	0.0109843	1
ENSG00000101938.14	CHRDL1	TRUE	0.595821	0.223544	-0.00301326	1
ENSG00000180758.11	GPR157	TRUE	-0.323931	0.0799638	0.0169079	1
ENSG00000120159.11	CAAP1	TRUE	-0.0948531	0.465966	0.0322661	1
ENSG00000115520.8	COQ10B	TRUE	0.0477254	0.697899	0.0651879	1
ENSG00000085871.8	MGST2	TRUE	0.131972	0.357979	-0.0268007	1
ENSG00000232536.1	RP11-74C1.4	FALSE	NA	NA	-0.0071339	1
ENSG00000164919.10	COX6C	TRUE	0.240656	0.121016	0.0209084	1
ENSG00000256417.1	RP11-1038A11.3	FALSE	NA	NA	0.00253994	1
ENSG00000005189.19	AC004381.6	FALSE	NA	NA	0.0106424	1
ENSG00000009830.11	POMT2	FALSE	-0.111107	0.379387	0.0124359	1
ENSG00000162783.10	IER5	TRUE	0.246844	0.0580512	-0.0318445	1
ENSG00000095752.6	IL11	FALSE	-0.226781	0.456994	0.000304625	1
ENSG00000106246.17	PTCD1	FALSE	-0.137343	0.087545	0.00565815	1
ENSG00000010219.13	DYRK4	FALSE	-0.0129156	0.95214	-0.00270864	1
ENSG00000126457.21	PRMT1	TRUE	0.0464624	0.720588	0.00367964	1
ENSG00000169230.9	PRELID1	TRUE	0.283389	0.010594	0.0591746	1
ENSG00000185668.7	POU3F1	FALSE	0.0719742	0.851145	-0.000471729	1
ENSG00000213694.3	S1PR3	TRUE	0.0657935	0.847547	-0.00220784	1
ENSG00000167755.13	KLK6	TRUE	0.629646	0.0554689	-0.0994658	0.00139794
ENSG00000163507.13	KIAA1524	TRUE	NA	NA	0.00738495	1
ENSG00000069696.6	DRD4	FALSE	-0.973956	0.000362944	0	1
ENSG00000270031.1	RP3-426I6.6	FALSE	NA	NA	-0.00128577	1
ENSG00000238045.9	AC009133.12	FALSE	NA	NA	0.00602284	1
ENSG00000099889.13	ARVCF	FALSE	-0.0179296	0.931752	0.0048238	1
ENSG00000277258.4	PCGF2	TRUE	-0.164307	0.290119	-0.000667638	1
ENSG00000203879.11	GDI1	TRUE	0.0995631	0.357979	0.046375	1
ENSG00000164920.9	OSR2	TRUE	-0.131232	0.720542	-0.0125821	1
ENSG00000189171.14	S100A13	TRUE	0.115406	0.564842	0.0843367	1
ENSG00000257176.2	RP11-996F15.2	FALSE	NA	NA	-0.000271195	1
ENSG00000226950.6	DANCR	TRUE	0.249136	0.113181	-0.149842	0.000811172
ENSG00000214654.6	RP11-27I1.4	FALSE	NA	NA	-0.00206311	1
ENSG00000215183.4	MSMP	TRUE	0.0092094	0.962004	0.000934701	1
ENSG00000204882.3	GPR20	TRUE	0.360365	0.373207	0	1
ENSG00000196353.11	CPNE4	TRUE	-0.231031	0.70303	-0.00725832	1
ENSG00000272892.1	RP11-57G10.8	FALSE	NA	NA	-0.0019576	1
ENSG00000198440.9	ZNF583	FALSE	0.104686	0.561131	-0.00115341	1
ENSG00000132376.19	INPP5K	FALSE	0.158503	0.237968	0.02383	1
ENSG00000145526.11	CDH18	FALSE	-0.530939	0.473563	0.00546423	1
ENSG00000183840.6	GPR39	FALSE	-0.232556	0.355393	0.00011196	1
ENSG00000148926.9	ADM	TRUE	-0.0309823	0.927631	0.0159125	1
ENSG00000135241.16	PNPLA8	TRUE	-0.0656071	0.56776	0.0177839	1
ENSG00000138764.13	CCNG2	TRUE	-0.125328	0.292982	-0.00888713	1
ENSG00000213967.10	ZNF726	FALSE	NA	NA	-0.0163011	1
ENSG00000112972.14	HMGCS1	TRUE	0.169123	0.235858	-0.00705997	1
ENSG00000173276.13	ZBTB21	TRUE	-0.123983	0.23906	0.00297803	1
ENSG00000014919.12	COX15	TRUE	-0.191676	0.0258082	0.00921041	1
ENSG00000251867.3	RP11-48B3.5	FALSE	NA	NA	-0.000730089	1
ENSG00000197381.15	ADARB1	FALSE	0.0426069	0.834573	0.00130043	1
ENSG00000186603.5	HPDL	TRUE	0.375272	0.0511909	-0.013115	1
ENSG00000282057.1	RP4-621F18.2	TRUE	NA	NA	0.00316915	1
ENSG00000110651.11	CD81	TRUE	-0.0829022	0.67194	-0.00026452	1
ENSG00000198429.9	ZNF69	FALSE	-0.0259986	0.949265	0.00374688	1
ENSG00000262619.1	LINC00621	FALSE	NA	NA	-0.00053872	1
ENSG00000166848.5	TERF2IP	TRUE	-0.0482882	0.688516	0.00881603	1
ENSG00000137522.17	RNF121	FALSE	0.239957	0.00224948	0.0235742	1
ENSG00000186395.7	KRT10	TRUE	0.0435034	0.797314	0.00559741	1
ENSG00000274265.4	CH17-189H20.1	TRUE	NA	NA	-0.0327404	1
ENSG00000102096.9	PIM2	FALSE	-0.0143324	0.951473	-0.000547079	1
ENSG00000169252.5	ADRB2	FALSE	0.162761	0.540867	0.0121895	1
ENSG00000167110.16	GOLGA2	TRUE	-0.0301179	0.847378	0.131498	1.06e-08
ENSG00000125835.18	SNRPB	TRUE	0.130102	0.305201	0.0538258	1
ENSG00000008394.12	MGST1	TRUE	-0.142942	0.711006	0.323199	1.16e-34
ENSG00000235954.6	TTC28-AS1	FALSE	0.185927	0.192334	-0.00503876	1
ENSG00000266053.2	NDUFV2-AS1	FALSE	NA	NA	0.00636543	1
ENSG00000166813.14	KIF7	FALSE	0.11326	0.566308	-0.00770626	1
ENSG00000277459.1	RP11-732A21.3	FALSE	NA	NA	-0.00507034	1
ENSG00000227097.5	RPS28P7	FALSE	NA	NA	-0.00239759	1
ENSG00000147526.19	TACC1	TRUE	0.247131	0.156494	0.0316708	1
ENSG00000232472.1	EEF1B2P3	FALSE	NA	NA	-0.00556555	1
ENSG00000198105.12	ZNF248	TRUE	-0.0982511	0.540161	-0.00864103	1
ENSG00000173846.12	PLK3	TRUE	0.191443	0.287313	-0.0307188	1
ENSG00000153071.14	DAB2	TRUE	-0.0931219	0.610184	-0.00127458	1
ENSG00000174282.11	ZBTB4	TRUE	-0.258577	0.0921371	0.00252974	1
ENSG00000280088.1	RP11-135F9.3	FALSE	NA	NA	-0.00691355	1
ENSG00000087303.17	NID2	TRUE	0.41809	0.215063	0.00161923	1
ENSG00000158850.14	B4GALT3	TRUE	0.0252686	0.841455	0.00685555	1
ENSG00000117533.14	VAMP4	FALSE	-0.159275	0.0827516	0.00937663	1
ENSG00000070601.9	FRMPD1	FALSE	-0.00894167	0.985407	-0.00543409	1
ENSG00000101331.15	CCM2L	FALSE	0.275196	0.0994363	0.000554312	1
ENSG00000134594.4	RAB33A	FALSE	0.0325905	0.909679	-0.00376092	1
ENSG00000235859.5	AC006978.6	FALSE	NA	NA	0.00133831	1
ENSG00000159899.14	NPR2	FALSE	-0.151762	0.555293	0.000155059	1
ENSG00000125449.6	ARMC7	FALSE	0.00516392	0.976256	0.0241793	1
ENSG00000095951.16	HIVEP1	TRUE	-0.0756544	0.585092	0.0161599	1
ENSG00000275966.1	RP11-1055B8.9	FALSE	NA	NA	-0.00359263	1
ENSG00000204711.8	C9orf135	FALSE	0.831985	0.0799641	0.0154593	1
ENSG00000111011.17	RSRC2	TRUE	-0.147418	0.0381172	-0.0223378	1
ENSG00000167524.14	SGK494	FALSE	NA	NA	-0.00460606	1
ENSG00000082512.14	TRAF5	TRUE	-0.392213	0.00496276	-0.0144626	1
ENSG00000205659.10	LIN52	TRUE	-0.114908	0.316799	0.000411446	1
ENSG00000047346.12	FAM214A	TRUE	-0.252453	0.0138572	-0.0028922	1
ENSG00000147274.14	RBMX	TRUE	0.0602113	0.415786	-0.0676632	1
ENSG00000173848.18	NET1	TRUE	0.000547556	0.997629	-0.0257617	1
ENSG00000166685.11	COG1	FALSE	0.143808	0.158107	0.00702357	1
ENSG00000130303.12	BST2	TRUE	-0.344976	0.184472	0.283374	4.73e-20
ENSG00000182612.10	TSPAN10	FALSE	-0.391839	0.198178	-0.0190094	1
ENSG00000162241.12	SLC25A45	FALSE	0.262427	0.0248687	-0.0166626	1
ENSG00000222009.8	BTBD19	TRUE	0.118686	0.72371	4.87e-05	1
ENSG00000232112.3	TMA7	TRUE	0.0520824	0.7529	-0.0120708	1
ENSG00000213185.6	FAM24B	TRUE	-0.101176	0.738362	-0.000631918	1
ENSG00000280543.1	ASAP1-IT2	TRUE	NA	NA	0.00864489	1
ENSG00000119522.16	DENND1A	FALSE	0.0302473	0.837372	0.00245478	1
ENSG00000155034.18	FBXL18	FALSE	-0.385566	0.00229805	0.00279535	1
ENSG00000111907.20	TPD52L1	TRUE	0.113797	0.616564	0.0733473	1
ENSG00000197329.11	PELI1	TRUE	-0.085078	0.606243	-0.00745201	1
ENSG00000116898.11	MRPS15	TRUE	0.143679	0.335948	0.048716	1
ENSG00000143443.9	C1orf56	TRUE	0.048187	0.79769	0.0217018	1
ENSG00000162817.6	C1orf115	FALSE	0.170394	0.418205	-0.0122713	1
ENSG00000121104.7	FAM117A	FALSE	-0.2002	0.0584218	-0.0144617	1
ENSG00000198074.9	AKR1B10	FALSE	-0.29104	0.629837	-0.0195553	1
ENSG00000174718.11	KIAA1551	TRUE	-0.224284	0.168023	0.0526753	1
ENSG00000182983.14	ZNF662	FALSE	0.210415	0.314749	-0.00975882	1
ENSG00000223745.7	CCDC18-AS1	TRUE	NA	NA	-0.0725562	1
ENSG00000203760.8	CENPW	TRUE	0.226563	0.397173	0.0302659	1
ENSG00000229677.1	RP11-383F6.1	FALSE	NA	NA	0.00151021	1
ENSG00000164438.5	TLX3	FALSE	0.563872	0.213708	0.00228701	1
ENSG00000267100.1	ILF3-AS1	TRUE	NA	NA	-0.0207581	1
ENSG00000179299.16	NSUN7	FALSE	-0.212423	0.24068	0.005997	1
ENSG00000279716.1	AC006128.2	FALSE	NA	NA	-0.000205041	1
ENSG00000128185.9	DGCR6L	TRUE	0.472337	0.000113821	0.0140536	1
ENSG00000105926.15	MPP6	TRUE	0.0574263	0.788617	-0.0195968	1
ENSG00000130844.16	ZNF331	TRUE	0.22446	0.173384	0.00942109	1
ENSG00000148655.14	C10orf11	TRUE	NA	NA	0.000595621	1
ENSG00000268066.5	FMR1-AS1	FALSE	0.555542	0.00480893	-0.00503006	1
ENSG00000198081.10	ZBTB14	FALSE	0.0950509	0.302923	-0.00115752	1
ENSG00000019485.12	PRDM11	FALSE	-0.178876	0.283472	-0.00258932	1
ENSG00000175602.3	CCDC85B	TRUE	0.266815	0.0482055	0.0381895	1
ENSG00000274015.1	CTD-2302E22.6	FALSE	NA	NA	-0.00500445	1
ENSG00000135740.16	SLC9A5	FALSE	-0.0351105	0.901744	-0.00338576	1
ENSG00000145780.7	FEM1C	TRUE	-0.115729	0.286486	0.0163784	1
ENSG00000199325.1	RNU4-39P	FALSE	NA	NA	-0.00175288	1
ENSG00000157764.12	BRAF	TRUE	0.00150352	0.992029	-0.00679992	1
ENSG00000137221.14	TJAP1	FALSE	0.00536707	0.971608	-0.0189974	1
ENSG00000240225.10	ZNF542P	TRUE	-0.00474732	0.985754	0.0161852	1
ENSG00000205593.11	DENND6B	FALSE	0.0455329	0.811081	-0.00254735	1
ENSG00000131408.13	NR1H2	FALSE	-0.0461587	0.677868	0.0374623	1
ENSG00000151883.17	PARP8	TRUE	-0.0410816	0.840686	-0.0186554	1
ENSG00000158710.14	TAGLN2	TRUE	0.127973	0.252148	0.32996	1.95e-33
ENSG00000136866.13	ZFP37	FALSE	-0.344454	0.0592781	-0.00575832	1
ENSG00000235098.8	ANKRD65	FALSE	-0.500728	0.018033	-0.00799668	1
ENSG00000126878.12	AIF1L	TRUE	0.274625	0.168064	-0.12483	0.0022011
ENSG00000111711.9	GOLT1B	TRUE	0.0524154	0.743695	0.0437749	1
ENSG00000224536.2	RP11-134G8.7	FALSE	NA	NA	-0.0033002	1
ENSG00000113558.18	SKP1	TRUE	0.0369256	0.765313	0.0996355	0.465824
ENSG00000228486.10	LINC01125	FALSE	NA	NA	-0.00365375	1
ENSG00000198771.10	RCSD1	FALSE	0.0309	0.84829	-0.000803275	1
ENSG00000166225.8	FRS2	TRUE	-0.190745	0.0556977	-0.0204456	1
ENSG00000250461.1	RP11-631M6.2	FALSE	NA	NA	-0.00223203	1
ENSG00000167900.11	TK1	TRUE	0.586921	0.000271844	0.0059191	1
ENSG00000183255.11	PTTG1IP	TRUE	0.0614583	0.647375	0.0931782	1
ENSG00000164107.8	HAND2	FALSE	0.189431	0.580909	-0.000722929	1
ENSG00000095383.19	TBC1D2	FALSE	-0.0184228	0.952024	-0.000797209	1
ENSG00000078399.16	HOXA9	FALSE	0.112868	0.880889	-0.0027534	1
ENSG00000224094.1	RPS24P8	FALSE	NA	NA	-0.00343271	1
ENSG00000259050.2	CHORDC2P	FALSE	NA	NA	-0.000621053	1
ENSG00000180817.11	PPA1	TRUE	0.169524	0.26956	0.117775	0.138543
ENSG00000231341.1	VDAC1P6	FALSE	NA	NA	-0.0026649	1
ENSG00000112406.4	HECA	FALSE	-0.194078	0.0910702	0.00868814	1
ENSG00000137343.17	ATAT1	FALSE	0.080069	0.637862	0	1
ENSG00000182912.6	TSPEAR-AS2	FALSE	-0.0618731	0.92953	0.00249155	1
ENSG00000140859.15	KIFC3	TRUE	0.205024	0.208497	-0.000407608	1
ENSG00000114854.7	TNNC1	TRUE	0.692309	0.13597	0.0718165	0.000242847
ENSG00000063601.16	MTMR1	TRUE	0.0634551	0.607518	0.00222368	1
ENSG00000143622.10	RIT1	TRUE	-0.059499	0.626565	0.0618258	0.2252
ENSG00000185909.14	KLHDC8B	FALSE	0.0279591	0.864915	0.00718465	1
ENSG00000224287.2	MSL3P1	FALSE	0.233035	0.458157	0.00524874	1
ENSG00000100234.11	TIMP3	TRUE	0.00424729	0.989803	-0.0222562	1
ENSG00000146826.15	C7orf43	FALSE	-0.0925064	0.391904	0.00159564	1
ENSG00000114686.8	MRPL3	TRUE	0.0344892	0.74245	-0.0639051	1
ENSG00000160741.16	CRTC2	TRUE	-0.147547	0.0357804	-0.0048814	1
ENSG00000249896.2	RP11-586D19.1	FALSE	NA	NA	-0.000109903	1
ENSG00000127483.17	HP1BP3	TRUE	-0.190453	0.0288242	0.0222908	1
ENSG00000223470.3	RP11-490O24.2	FALSE	NA	NA	-0.00247479	1
ENSG00000153391.15	INO80C	FALSE	-0.0706945	0.689134	-0.0136032	1
ENSG00000186153.16	WWOX	TRUE	0.174127	0.163886	-0.0195279	1
ENSG00000156482.10	RPL30	TRUE	0.0280845	0.89165	-0.0260512	0.000216464
ENSG00000111445.13	RFC5	TRUE	0.035807	0.798077	-0.00279051	1
ENSG00000185716.11	C16orf52	FALSE	NA	NA	0.011922	1
ENSG00000117505.12	DR1	TRUE	-0.0361296	0.704489	0.00543419	1
ENSG00000108551.4	RASD1	FALSE	-0.190834	0.57716	-0.00545211	1
ENSG00000187955.11	COL14A1	TRUE	-0.141306	0.712874	0.0122867	1
ENSG00000083838.15	ZNF446	FALSE	0.130962	0.320184	-0.00161748	1
ENSG00000160113.5	NR2F6	TRUE	-0.334936	0.00772266	0.0479285	1
ENSG00000198874.12	TYW1	TRUE	-0.20579	0.010818	-0.00417008	1
ENSG00000147862.15	NFIB	TRUE	-0.357634	0.0200822	-0.0822691	1
ENSG00000161647.18	MPP3	FALSE	0.084606	0.751666	-0.00205366	1
ENSG00000112096.16	SOD2	TRUE	-0.0824311	0.699765	0.188289	7.44e-08
ENSG00000278434.1	RP11-709D24.8	FALSE	NA	NA	-0.00109138	1
ENSG00000181744.8	C3orf58	TRUE	-0.153899	0.301596	-0.0265737	1
ENSG00000100106.19	TRIOBP	TRUE	-0.0561515	0.659035	0.096358	9.9e-06
ENSG00000160062.14	ZBTB8A	FALSE	-0.0670114	0.52149	0.00531281	1
ENSG00000228474.5	OST4	TRUE	0.0160964	0.931659	0.0305997	1
ENSG00000227533.5	SLC2A1-AS1	FALSE	NA	NA	0.012163	1
ENSG00000180008.8	SOCS4	FALSE	-0.0270498	0.829998	-0.00298197	1
ENSG00000260236.1	RP11-708J19.1	FALSE	NA	NA	-0.00306323	1
ENSG00000278129.1	ZNF8	FALSE	-0.0746834	0.645167	-0.0216759	1
ENSG00000126267.8	COX6B1	TRUE	0.134682	0.383347	0.0592849	1
ENSG00000167720.12	SRR	FALSE	0.0581013	0.778503	0.0126076	1
ENSG00000269439.5	CTD-3131K8.2	FALSE	NA	NA	-0.00418572	1
ENSG00000196646.11	ZNF136	FALSE	-0.332705	0.00818629	-0.000955864	1
ENSG00000162543.5	UBXN10	FALSE	-0.289139	0.186857	-0.00554367	1
ENSG00000178057.14	NDUFAF3	TRUE	0.130178	0.230496	0.159783	8.55e-14
ENSG00000149596.6	JPH2	TRUE	0.406894	0.116337	0.00434062	1
ENSG00000103196.11	CRISPLD2	FALSE	0.290774	0.198168	-0.00311649	1
ENSG00000182326.14	C1S	FALSE	0.0123661	0.973797	-0.0182218	1
ENSG00000133059.16	DSTYK	TRUE	-0.207203	0.0468676	0.0169966	1
ENSG00000281376.1	ABALON	FALSE	NA	NA	0.00184433	1
ENSG00000278615.4	C11orf98	TRUE	NA	NA	-0.00965607	1
ENSG00000235944.7	ZNF815P	FALSE	-0.30402	0.057292	-0.00147797	1
ENSG00000139044.10	B4GALNT3	FALSE	0.0571208	0.880889	-0.000278561	1
ENSG00000165630.13	PRPF18	TRUE	-0.131525	0.224697	0.0168512	1
ENSG00000112394.16	SLC16A10	TRUE	0.135449	0.652295	-0.00507771	1
ENSG00000149218.4	ENDOD1	TRUE	0.284814	0.0584542	0.0427077	1
ENSG00000184371.13	CSF1	TRUE	-0.107131	0.692876	-0.00167219	1
ENSG00000178229.7	ZNF543	FALSE	0.0452514	0.751666	-0.00541551	1
ENSG00000122376.11	FAM35A	FALSE	NA	NA	-0.0161338	1
ENSG00000147548.16	WHSC1L1	TRUE	NA	NA	-0.0178169	1
ENSG00000044574.7	HSPA5	TRUE	0.173662	0.0534461	0.071376	1
ENSG00000186205.12	2001-03-01	TRUE	-0.121094	0.521529	-0.0238817	1
ENSG00000104522.15	TSTA3	TRUE	0.333832	0.00979993	0.000808106	1
ENSG00000100814.17	CCNB1IP1	TRUE	-0.0944708	0.593372	0.00670102	1
ENSG00000169660.15	HEXDC	FALSE	0.337086	0.00677666	-0.018019	1
ENSG00000124593.14	PRICKLE4	FALSE	0.180682	0.841455	-0.00292427	1
ENSG00000128218.7	VPREB3	FALSE	0.00657062	0.986766	0.000888527	1
ENSG00000258920.1	FOXN3-AS1	FALSE	NA	NA	-0.00312784	1
ENSG00000227811.2	FAM212B-AS1	FALSE	NA	NA	0.00268024	1
ENSG00000230148.8	HOXB-AS1	FALSE	NA	NA	0.00524639	1
ENSG00000168256.17	NKIRAS2	TRUE	0.0265927	0.831568	0.0586801	1
ENSG00000102218.5	RP2	FALSE	0.104632	0.393471	0.00244462	1
ENSG00000174943.9	KCTD13	FALSE	-0.0259613	0.882873	0.00807368	1
ENSG00000175215.10	CTDSP2	FALSE	-0.190035	0.0365355	-0.00381431	1
ENSG00000267135.2	AD000091.3	FALSE	NA	NA	0.000230729	1
ENSG00000115944.14	COX7A2L	TRUE	-0.0432594	0.750694	0.0691369	1
ENSG00000118407.14	FILIP1	TRUE	-0.316248	0.368723	0.00387215	1
ENSG00000088808.16	PPP1R13B	TRUE	-0.0788979	0.540113	-0.0187645	1
ENSG00000164897.12	TMUB1	TRUE	0.105782	0.306696	0.0494347	1
ENSG00000267454.5	ZNF582-AS1	FALSE	NA	NA	0.00179143	1
ENSG00000185019.16	UBOX5	FALSE	-0.120401	0.276079	-0.00469751	1
ENSG00000164989.15	CCDC171	FALSE	0.00990392	0.971608	-0.0311403	1
ENSG00000167487.11	KLHL26	FALSE	-0.108338	0.415789	-0.00521903	1
ENSG00000162736.15	NCSTN	TRUE	-0.0351566	0.7912	-5.19e-05	1
ENSG00000102401.19	ARMCX3	TRUE	0.0099575	0.951507	0.01269	1
ENSG00000114120.11	SLC25A36	TRUE	0.0190181	0.876281	-0.0521135	1
ENSG00000164241.13	C5orf63	FALSE	-0.378788	0.125535	0.00310936	1
ENSG00000029364.11	SLC39A9	FALSE	-0.00525512	0.976046	0.00216153	1
ENSG00000267535.1	LINC00868	FALSE	NA	NA	-0.00492947	1
ENSG00000136986.9	DERL1	TRUE	0.237757	0.0215997	0.0854528	0.338315
ENSG00000254996.5	ANKHD1-EIF4EBP3	FALSE	-0.0399354	0.901744	-0.00313445	1
ENSG00000140650.11	PMM2	TRUE	-0.0460438	0.748886	0.0477728	1
ENSG00000081041.8	CXCL2	FALSE	0.301537	0.454685	0.0119253	1
ENSG00000143393.16	PI4KB	TRUE	-0.157382	0.0463154	-0.0127849	1
ENSG00000147677.10	EIF3H	TRUE	0.140587	0.291059	-0.0591968	1
ENSG00000173852.14	DPY19L1	TRUE	0.00139134	0.994061	-0.00876884	1
ENSG00000069849.10	ATP1B3	TRUE	0.155905	0.22563	0.0257658	1
ENSG00000179152.19	TCAIM	TRUE	-0.0686943	0.521383	-0.0241192	1
ENSG00000147133.15	TAF1	FALSE	-0.111704	0.391609	-0.0300128	1
ENSG00000155636.14	RBM45	FALSE	-0.0846579	0.159304	-0.00216556	1
ENSG00000011143.16	MKS1	FALSE	-0.0120839	0.934185	-0.0141395	1
ENSG00000173486.12	FKBP2	TRUE	0.12921	0.255556	0.0844472	0.298601
ENSG00000135956.8	TMEM127	FALSE	-0.124892	0.187246	0.0199006	1
ENSG00000133624.13	ZNF767P	FALSE	-0.0905399	0.584233	-0.010886	1
ENSG00000154429.10	CCSAP	TRUE	0.0418693	0.760084	0.0100263	1
ENSG00000204262.11	COL5A2	TRUE	0.111901	0.630236	0.0176492	1
ENSG00000100883.11	SRP54	TRUE	0.0912659	0.248838	0.0776288	1
ENSG00000269604.1	AC005523.2	FALSE	NA	NA	-0.000222816	1
ENSG00000127580.15	WDR24	FALSE	-0.0215267	0.880494	0.00700085	1
ENSG00000099260.10	PALMD	TRUE	-0.0346609	0.921201	-0.0414678	1
ENSG00000260916.6	CCPG1	FALSE	-0.146539	0.233464	0.00180126	1
ENSG00000106100.10	NOD1	FALSE	-0.055485	0.706222	0.0033437	1
ENSG00000105202.7	FBL	TRUE	-0.102909	0.577606	0	1
ENSG00000132031.12	MATN3	FALSE	0.0124802	0.974621	3.33e-05	1
ENSG00000183454.15	GRIN2A	TRUE	0.217896	0.758409	-0.0559929	0.247934
ENSG00000225643.1	RP11-70P17.1	FALSE	NA	NA	0.00392508	1
ENSG00000173421.16	CCDC36	FALSE	0.0867664	0.765313	0.00123445	1
ENSG00000075945.12	KIFAP3	TRUE	-0.0470402	0.657358	0.0112767	1
ENSG00000143222.11	UFC1	TRUE	-0.0791999	0.525592	-0.0180413	1
ENSG00000130449.5	ZSWIM6	TRUE	-0.233685	0.0185601	0.00240634	1
ENSG00000204397.7	CARD16	TRUE	0.0435707	0.862781	0.113739	6.62e-08
ENSG00000090861.15	AARS	TRUE	-0.10252	0.432846	0.0107251	1
ENSG00000233757.6	AC092835.2	FALSE	NA	NA	-0.00172753	1
ENSG00000167969.12	ECI1	TRUE	0.119465	0.375586	0.0644864	1
ENSG00000138759.17	FRAS1	FALSE	-0.144885	0.702055	-0.0331417	1
ENSG00000256612.7	CYP2B7P	FALSE	0.162061	0.746499	0	1
ENSG00000048707.13	VPS13D	FALSE	-0.179847	0.153924	-0.030991	1
ENSG00000133794.17	ARNTL	FALSE	-0.247115	0.0305887	0.00150491	1
ENSG00000146021.14	KLHL3	FALSE	-0.158224	0.371288	-0.00635265	1
ENSG00000187792.4	ZNF70	FALSE	0.11044	0.431494	-0.00623473	1
ENSG00000165102.14	HGSNAT	FALSE	0.0602774	0.617211	-0.00902866	1
ENSG00000181192.11	DHTKD1	TRUE	-0.092386	0.520147	-0.0245837	1
ENSG00000136816.15	TOR1B	FALSE	0.0830398	0.465966	0.00164256	1
ENSG00000124507.10	PACSIN1	FALSE	-0.264644	0.249839	-0.00368723	1
ENSG00000169193.11	CCDC126	TRUE	-0.0969498	0.52738	0.00979893	1
ENSG00000119421.6	NDUFA8	TRUE	0.294362	0.00541556	0.0766366	1
ENSG00000134109.10	EDEM1	FALSE	-0.0560608	0.616751	0.0134427	1
ENSG00000162458.12	FBLIM1	TRUE	0.0623863	0.788129	0.0825674	0.000581126
ENSG00000136238.17	RAC1	TRUE	-0.174718	0.0429978	0.132046	1.31e-07
ENSG00000119280.16	C1orf198	TRUE	-0.0211141	0.882615	0.0257082	1
ENSG00000161016.16	RPL8	TRUE	0.327979	0.024616	-0.128083	1.56e-23
ENSG00000110719.9	TCIRG1	TRUE	-0.0222974	0.916997	0.0201376	1
ENSG00000149582.15	TMEM25	FALSE	-0.227533	0.117027	0.0100601	1
ENSG00000272341.1	RP1-151F17.2	FALSE	NA	NA	0.000780279	1
ENSG00000081237.18	PTPRC	FALSE	0.1165	0.52394	0.00015498	1
ENSG00000227199.1	ST7-AS1	FALSE	-0.0900574	0.665734	0.00241768	1
ENSG00000122203.14	KIAA1191	TRUE	0.0522684	0.643338	0.0377827	1
ENSG00000174109.4	C16orf91	TRUE	0.154753	0.203095	0.0348619	1
ENSG00000160471.12	COX6B2	FALSE	-0.351391	0.351181	0.000273802	1
ENSG00000176697.18	BDNF	TRUE	0.373742	0.15077	0.0706392	7.03e-17
ENSG00000127452.8	FBXL12	FALSE	-0.236702	0.0278375	0.004486	1
ENSG00000187013.4	C17orf82	FALSE	0.0500727	0.888077	0.00228693	1
ENSG00000240344.8	PPIL3	TRUE	0.101332	0.486344	0.0389399	1
ENSG00000161281.10	COX7A1	FALSE	NA	NA	0.000832961	1
ENSG00000123091.4	RNF11	TRUE	0.0198441	0.871549	0.0557948	0.0501375
ENSG00000101574.14	METTL4	TRUE	-0.0470071	0.713834	0.00364863	1
ENSG00000250980.1	RP11-529H22.1	FALSE	NA	NA	-0.000147568	1
ENSG00000007237.18	GAS7	TRUE	0.0731108	0.781698	-0.00528648	1
ENSG00000167693.16	NXN	TRUE	0.358063	0.00917125	0.0822401	0.0551978
ENSG00000109846.7	CRYAB	TRUE	0.0954768	0.827687	0.313282	1.8e-08
ENSG00000149474.13	KAT14	FALSE	-0.0398007	0.789421	-0.00555878	1
ENSG00000122644.12	ARL4A	TRUE	-0.220873	0.17862	-0.0160847	1
ENSG00000226617.1	RPL21P110	FALSE	NA	NA	0	1
ENSG00000198538.10	ZNF28	FALSE	0.104313	0.446223	0.00780387	1
ENSG00000134291.11	TMEM106C	TRUE	0.209024	0.0911393	-0.0349332	1
ENSG00000147852.15	VLDLR	FALSE	0.0410148	0.878824	-0.00140793	1
ENSG00000078124.11	ACER3	TRUE	0.116379	0.436021	-0.0144188	1
ENSG00000233478.1	RP1-187B23.1	FALSE	NA	NA	-0.00186989	1
ENSG00000119638.12	NEK9	FALSE	-0.0688087	0.649644	-0.02722	1
ENSG00000276023.4	DUSP14	TRUE	0.136454	0.264861	0.00013787	1
ENSG00000229619.3	MBNL1-AS1	FALSE	0.243276	0.169166	-0.00544863	1
ENSG00000137673.8	MMP7	FALSE	0.121986	0.832398	0.359394	2.4e-07
ENSG00000281468.1	CTC-459F4.9	FALSE	NA	NA	-0.00335166	1
ENSG00000166068.12	SPRED1	TRUE	-0.0962752	0.440821	-0.0143991	1
ENSG00000064102.14	ASUN	TRUE	NA	NA	0.0246273	1
ENSG00000163482.11	STK36	FALSE	-0.251738	0.110229	0.000475243	1
ENSG00000170043.11	TRAPPC1	TRUE	-0.0658858	0.586696	0.113691	0.000247723
ENSG00000105011.8	ASF1B	TRUE	-0.0764292	0.712867	0.00493073	1
ENSG00000121931.15	LRIF1	TRUE	-0.0203311	0.887215	0.0191382	1
ENSG00000279035.1	RP11-649A18.3	FALSE	NA	NA	-0.0108056	1
ENSG00000068305.17	MEF2A	TRUE	0.10939	0.227297	-0.036525	1
ENSG00000137720.7	C11orf1	TRUE	0.111663	0.539995	0.0342255	1
ENSG00000103326.11	CAPN15	FALSE	-0.128326	0.296879	0.00228782	1
ENSG00000058668.14	ATP2B4	TRUE	-0.214864	0.184312	-0.0269256	1
ENSG00000092199.17	HNRNPC	TRUE	0.0952035	0.177877	0.0354694	1
ENSG00000129696.12	TTI2	FALSE	-0.00262303	0.987476	0.006982	1
ENSG00000174306.21	ZHX3	TRUE	-0.271579	0.0280641	0.0425422	1
ENSG00000173273.15	TNKS	FALSE	-0.277467	0.0420519	-0.00969969	1
ENSG00000143429.10	AC027612.6	FALSE	NA	NA	-0.00431602	1
ENSG00000106025.8	TSPAN12	TRUE	0.369255	0.107809	0.0275349	1
ENSG00000184500.14	PROS1	TRUE	-0.0985531	0.707052	-0.0551099	1
ENSG00000158014.14	SLC30A2	FALSE	0.447155	0.325338	0.000272325	1
ENSG00000153237.17	CCDC148	FALSE	-0.0459289	0.866742	0.00159489	1
ENSG00000132780.16	NASP	TRUE	0.12056	0.311561	-0.0972277	1
ENSG00000116133.11	DHCR24	TRUE	0.09963	0.653043	-0.0488924	1
ENSG00000188042.7	ARL4C	TRUE	0.0143256	0.960985	0.0120614	1
ENSG00000254087.7	LYN	TRUE	0.146463	0.354945	0.0275496	1
ENSG00000162852.13	CNST	FALSE	-0.119268	0.192519	0.00562543	1
ENSG00000100726.14	TELO2	TRUE	-0.0644559	0.569355	-0.00105896	1
ENSG00000166734.18	CASC4	TRUE	-0.151872	0.134573	0.0263007	1
ENSG00000197324.8	LRP10	TRUE	0.0285721	0.857617	0.00544567	1
ENSG00000255571.7	MIR9-3HG	FALSE	0.141015	0.784824	-0.000568309	1
ENSG00000162520.14	SYNC	TRUE	-0.109381	0.704364	-0.0073214	1
ENSG00000071243.15	ING3	TRUE	-0.172823	0.0712162	-0.0236784	1
ENSG00000144935.14	TRPC1	FALSE	0.145214	0.499772	-0.00563923	1
ENSG00000075426.11	FOSL2	TRUE	-0.028794	0.882804	-0.00329482	1
ENSG00000164081.12	TEX264	TRUE	0.22039	0.0530514	0.0310397	1
ENSG00000205208.4	C4orf46	FALSE	0.0311062	0.850977	0.00883354	1
ENSG00000161904.11	LEMD2	TRUE	0.0598489	0.563272	0.0236098	1
ENSG00000177606.6	JUN	TRUE	-0.0286086	0.908674	-0.0654426	1
ENSG00000198093.10	ZNF649	FALSE	0.0592519	0.737098	-0.0227594	1
ENSG00000119616.11	FCF1	FALSE	-0.0708754	0.479062	-0.00184454	1
ENSG00000144893.12	MED12L	FALSE	0.141427	0.69802	0.00388043	1
ENSG00000235609.7	AF127936.9	TRUE	NA	NA	0.0121613	1
ENSG00000236456.1	RP4-785G19.2	FALSE	NA	NA	0.000283455	1
ENSG00000244391.3	RN7SL330P	FALSE	NA	NA	0	1
ENSG00000104881.15	PPP1R13L	TRUE	-0.222235	0.164919	0.00724631	1
ENSG00000169813.16	HNRNPF	TRUE	0.182033	0.0259196	-0.0280813	1
ENSG00000113648.16	H2AFY	TRUE	0.156147	0.0849142	0.0717674	1
ENSG00000140993.10	TIGD7	FALSE	-0.0780062	0.597953	0.016015	1
ENSG00000178401.14	DNAJC22	TRUE	-0.380886	0.144724	-0.0545458	1
ENSG00000143761.14	ARF1	TRUE	0.0327956	0.750286	0.176059	1.96e-14
ENSG00000187866.7	FAM122A	FALSE	0.122596	0.195378	-0.00439715	1
ENSG00000254682.1	RP11-660L16.2	FALSE	NA	NA	-0.0266778	1
ENSG00000090674.15	MCOLN1	FALSE	-0.12614	0.269437	0.0108044	1
ENSG00000031003.10	FAM13B	TRUE	-0.0714536	0.546553	-0.0210128	1
ENSG00000278970.1	HEIH	FALSE	NA	NA	-0.000142754	1
ENSG00000189143.9	CLDN4	TRUE	-0.308928	0.0333452	0.461299	2.88e-48
ENSG00000177570.13	SAMD12	TRUE	-0.0431809	0.819202	-0.0192166	1
ENSG00000259439.2	RP11-89K21.1	TRUE	NA	NA	-0.0123836	1
ENSG00000169155.9	ZBTB43	FALSE	0.0973681	0.497444	0.0161999	1
ENSG00000204438.10	GPANK1	TRUE	0.210562	0.0309846	0	1
ENSG00000233527.8	ZNF529-AS1	FALSE	NA	NA	0.00450829	1
ENSG00000131747.14	TOP2A	TRUE	0.0789371	0.691411	-0.183685	1
ENSG00000261236.6	BOP1	TRUE	0.339671	0.0377856	0.0256297	1
ENSG00000186501.14	TMEM222	TRUE	-0.0949942	0.375758	0.0587937	0.0843779
ENSG00000145623.12	OSMR	TRUE	0.0914378	0.721149	-0.0176562	1
ENSG00000083720.12	OXCT1	TRUE	-0.0176479	0.952684	-0.0206871	1
ENSG00000153113.23	CAST	TRUE	-0.216477	0.0512632	0.239387	4.02e-20
ENSG00000006282.20	SPATA20	FALSE	0.166823	0.260932	-0.0356113	1
ENSG00000254602.1	AP000662.4	TRUE	NA	NA	-0.00483179	1
ENSG00000095015.5	MAP3K1	TRUE	0.128528	0.30819	-0.0474755	1
ENSG00000120896.13	SORBS3	TRUE	-0.111405	0.492349	0.0464107	1
ENSG00000227189.2	AC092535.3	FALSE	NA	NA	0.00101001	1
ENSG00000159884.11	CCDC107	TRUE	0.0719737	0.614973	0.0700093	0.0301048
ENSG00000163931.15	TKT	TRUE	0.0440659	0.781726	0.200059	4.5e-11
ENSG00000100811.11	YY1	TRUE	0.0813448	0.341494	0.0170471	1
ENSG00000143303.11	RRNAD1	FALSE	0.167757	0.0542954	0.00755763	1
ENSG00000243989.8	ACY1	FALSE	-0.0229759	0.939188	-0.00667028	1
ENSG00000188295.14	ZNF669	TRUE	-0.0386784	0.768396	-0.00514655	1
ENSG00000102034.16	ELF4	FALSE	0.0395294	0.833909	-0.00928023	1
ENSG00000155393.12	HEATR3	TRUE	0.144978	0.158768	0.00318763	1
ENSG00000236404.8	VLDLR-AS1	FALSE	0.109261	0.734011	0.000184525	1
ENSG00000183569.17	SERHL2	FALSE	-0.01514	0.96665	0.00254529	1
ENSG00000198393.7	ZNF26	TRUE	-0.294975	0.00410573	-0.0347847	1
ENSG00000145779.7	TNFAIP8	TRUE	-0.155733	0.404966	-0.0280714	1
ENSG00000227896.2	RP11-77P6.2	FALSE	NA	NA	-0.00138558	1
ENSG00000146066.2	HIGD2A	TRUE	0.169977	0.247134	-0.0591508	1
ENSG00000152954.11	NRSN1	FALSE	0.447723	0.235054	-0.000297946	1
ENSG00000129559.12	NEDD8	TRUE	0.221515	0.0318294	0.15186	1.22e-06
ENSG00000230844.2	ZNF674-AS1	FALSE	0.229608	0.122511	-0.0015783	1
ENSG00000121989.14	ACVR2A	FALSE	-0.104895	0.400186	0.00479993	1
ENSG00000105647.15	PIK3R2	FALSE	-0.23286	0.525592	-0.00692546	1
ENSG00000196502.11	SULT1A1	TRUE	0.0592444	0.787755	0.0476609	1
ENSG00000070731.10	ST6GALNAC2	TRUE	-0.0115616	0.97749	0.00106952	1
ENSG00000166347.18	CYB5A	TRUE	-0.00539164	0.982324	-0.00187199	1
ENSG00000272841.1	RP3-428L16.2	FALSE	NA	NA	0.00414783	1
ENSG00000137309.19	HMGA1	TRUE	0.184041	0.227025	0.121188	0.0582656
ENSG00000068912.13	ERLEC1	TRUE	0.00131116	0.990904	0.00802346	1
ENSG00000138031.14	ADCY3	TRUE	0.00723822	0.977851	-0.0162705	1
ENSG00000155330.9	C16orf87	TRUE	0.32608	0.00550432	0.0375968	1
ENSG00000129219.13	PLD2	TRUE	-0.19974	0.0936685	-0.00412557	1
ENSG00000095794.19	CREM	TRUE	-0.0598727	0.663203	0.0406972	1
ENSG00000151876.12	FBXO4	TRUE	0.246879	0.0544929	-0.00895425	1
ENSG00000243955.5	GSTA1	TRUE	0.339072	0.581607	-0.000315033	1
ENSG00000136867.10	SLC31A2	FALSE	0.0929019	0.546394	-0.00511771	1
ENSG00000092036.17	HAUS4	TRUE	0.199288	0.1373	-0.0142592	1
ENSG00000162878.12	PKDCC	TRUE	-0.229766	0.506922	-0.0100479	1
ENSG00000184897.5	H1FX	TRUE	-0.0066617	0.971409	0.0721923	1
ENSG00000112769.18	LAMA4	TRUE	0.245771	0.119004	0.0151701	1
ENSG00000185885.15	IFITM1	TRUE	-0.241735	0.362335	0.00694193	1
ENSG00000175155.8	YPEL2	FALSE	-0.0504987	0.784896	-0.0503504	1
ENSG00000172059.10	KLF11	FALSE	-0.128566	0.239626	-0.0105223	1
ENSG00000183018.8	SPNS2	FALSE	0.217148	0.295815	-0.00178872	1
ENSG00000242372.6	EIF6	TRUE	-0.0185406	0.895759	0.0331212	1
ENSG00000268713.1	CTC-444N24.8	FALSE	NA	NA	0.00119468	1
ENSG00000070081.15	NUCB2	TRUE	-0.0613919	0.72292	0.031557	1
ENSG00000116786.11	PLEKHM2	FALSE	-0.182321	0.0587026	0.0620028	0.995546
ENSG00000119778.14	ATAD2B	FALSE	-0.113149	0.36756	-0.00848154	1
ENSG00000130733.10	YIPF2	TRUE	-0.158804	0.198114	0.0547993	1
ENSG00000126524.9	SBDS	TRUE	0.0078655	0.954527	0.159209	1.82e-09
ENSG00000230894.1	RP11-67K19.3	FALSE	NA	NA	-0.000574988	1
ENSG00000142173.14	COL6A2	TRUE	0.243562	0.107707	0.00528485	1
ENSG00000188015.9	S100A3	TRUE	0.712524	0.021298	0.0897126	1.79e-07
ENSG00000240966.3	RN7SL681P	FALSE	NA	NA	0.000201885	1
ENSG00000167642.12	SPINT2	TRUE	0.0882929	0.689134	0.228795	1.07e-12
ENSG00000128524.4	ATP6V1F	TRUE	0.0630711	0.635553	0.0911365	0.0124576
ENSG00000091073.19	DTX2	TRUE	-0.13455	0.177047	0.00144237	1
ENSG00000272079.2	LA16c-380H5.5	FALSE	NA	NA	0.00107373	1
ENSG00000170485.16	NPAS2	TRUE	0.447848	0.0736965	0.0968683	0.0455716
ENSG00000171522.5	PTGER4	TRUE	0.0550856	0.798112	0.0192849	1
ENSG00000146701.11	MDH2	TRUE	0.00693186	0.962424	0.0541302	1
ENSG00000129757.12	CDKN1C	TRUE	-0.582996	0.0030605	-0.000205788	1
ENSG00000253377.1	RP11-566H8.3	FALSE	NA	NA	0.000405846	1
ENSG00000185495.10	RP11-504P24.3	FALSE	NA	NA	-0.000464489	1
ENSG00000164187.6	LMBRD2	TRUE	0.183158	0.198933	-0.00542056	1
ENSG00000232671.5	RP11-126K1.2	FALSE	NA	NA	0.00593415	1
ENSG00000185904.11	LINC00839	FALSE	-0.416659	0.117626	-0.00419941	1
ENSG00000118705.16	RPN2	TRUE	-0.0506445	0.620815	-0.00242625	1
ENSG00000103657.13	HERC1	FALSE	-0.0672127	0.602999	-0.015593	1
ENSG00000226360.5	RPL10AP6	FALSE	NA	NA	-0.0142446	1
ENSG00000197614.10	MFAP5	TRUE	0.332699	0.488834	-0.081991	1
ENSG00000143575.14	HAX1	TRUE	0.0733224	0.547802	0.0595685	1
ENSG00000150779.11	TIMM8B	TRUE	0.322611	0.0220241	0.0779248	1
ENSG00000259305.6	ZHX1-C8orf76	FALSE	NA	NA	-0.0121764	1
ENSG00000104783.11	KCNN4	FALSE	-0.198915	0.600875	0.0284483	1
ENSG00000148803.11	FUOM	TRUE	-0.0209023	0.936021	0.0387816	1
ENSG00000120697.8	ALG5	TRUE	0.0566687	0.708789	-0.00415686	1
ENSG00000164251.4	F2RL1	FALSE	-0.109	0.582139	0.00675071	1
ENSG00000171150.7	SOCS5	FALSE	-0.208916	0.018424	0.00261998	1
ENSG00000169902.13	TPST1	TRUE	-0.0883347	0.515589	0.00180821	1
ENSG00000247595.4	SPTY2D1-AS1	FALSE	NA	NA	0.00144956	1
ENSG00000125726.10	CD70	TRUE	0.494639	0.171298	0.329434	2.12e-33
ENSG00000112659.13	CUL9	FALSE	-0.114801	0.556858	-0.00243223	1
ENSG00000279066.1	HEXDC-IT1	FALSE	NA	NA	-0.0172187	1
ENSG00000164713.9	BRI3	TRUE	0.0090041	0.958467	0.216264	1.4e-20
ENSG00000075391.16	RASAL2	TRUE	-0.0576527	0.694028	0.0349904	1
ENSG00000103111.14	MON1B	FALSE	-0.0791814	0.445616	-0.000576285	1
ENSG00000279059.1	RP11-257O5.2	FALSE	NA	NA	-0.00137682	1
ENSG00000151690.14	MFSD6	FALSE	-0.104316	0.45436	0.00622855	1
ENSG00000105738.10	SIPA1L3	FALSE	-0.137712	0.517238	-0.00499084	1
ENSG00000105866.13	SP4	TRUE	-0.265922	0.0317343	-0.0138474	1
ENSG00000172201.11	ID4	TRUE	0.02712	0.943094	-0.348199	1.09e-13
ENSG00000210077.1	MT-TV	FALSE	NA	NA	-0.016853	1
ENSG00000185024.16	BRF1	FALSE	0.0271567	0.859647	-0.00263158	1
ENSG00000103363.14	TCEB2	TRUE	NA	NA	0.212486	1.71e-17
ENSG00000156990.14	RPUSD3	FALSE	-0.0472928	0.702609	-0.00770376	1
ENSG00000228451.3	SDAD1P1	FALSE	NA	NA	-0.00715692	1
ENSG00000213983.11	AP1G2	FALSE	-0.047843	0.781618	-0.0046712	1
ENSG00000256060.2	TRAPPC2B	TRUE	0.246834	0.0458339	0.022403	1
ENSG00000177721.4	ANXA2R	FALSE	0.0140029	0.966215	0.007967	1
ENSG00000226067.6	LINC00623	FALSE	-0.207853	0.117624	-0.00219365	1
ENSG00000179364.13	PACS2	FALSE	-0.0481466	0.742777	-0.00554006	1
ENSG00000185614.4	FAM212A	FALSE	NA	NA	0.000424766	1
ENSG00000212907.2	MT-ND4L	TRUE	NA	NA	-0.131871	0.000699028
ENSG00000143878.9	RHOB	TRUE	-0.0684451	0.763918	0.0114572	1
ENSG00000115677.16	HDLBP	TRUE	-0.197629	0.065382	0.0628411	1
ENSG00000251369.8	ZNF550	FALSE	-0.0618835	0.707481	-0.0100848	1
ENSG00000108828.15	VAT1	TRUE	-0.0682669	0.636105	0.061296	1
ENSG00000135823.13	STX6	TRUE	-0.00484952	0.968354	0.00830953	1
ENSG00000197774.12	EME2	FALSE	-0.0832535	0.749454	0.0079035	1
ENSG00000065150.18	IPO5	TRUE	-0.00510359	0.97712	-0.113931	8.17e-05
ENSG00000116747.12	TROVE2	TRUE	-0.0156681	0.900918	0.016847	1
ENSG00000197172.10	MAGEA6	TRUE	-0.554032	0.225957	0.000620095	1
ENSG00000273059.1	XXyac-YX155B6.7	FALSE	NA	NA	-0.0011587	1
ENSG00000133687.15	TMTC1	TRUE	0.296596	0.225547	0.0138295	1
ENSG00000167555.13	ZNF528	FALSE	-0.049784	0.813672	0.0124792	1
ENSG00000136153.19	LMO7	TRUE	0.017314	0.941568	0.000363331	1
ENSG00000204386.10	NEU1	TRUE	0.0330865	0.861623	0	1
ENSG00000161544.9	CYGB	TRUE	0.183753	0.24572	0.0267906	8.23e-05
ENSG00000243943.9	ZNF512	FALSE	-0.284741	0.0077199	-0.00681509	1
ENSG00000164284.14	GRPEL2	TRUE	0.11706	0.23716	-0.00295175	1
ENSG00000175334.7	BANF1	TRUE	0.288413	0.00286683	-0.0206699	1
ENSG00000153147.5	SMARCA5	TRUE	-0.0893943	0.418825	-0.0234489	1
ENSG00000158882.13	TOMM40L	FALSE	-0.00125554	0.993484	4.9e-05	1
ENSG00000101444.12	AHCY	TRUE	0.028184	0.844269	-0.0239147	1
ENSG00000137166.14	FOXP4	TRUE	-0.178287	0.364941	-0.0474916	1
ENSG00000085998.13	POMGNT1	TRUE	0.0117136	0.924488	0.00453722	1
ENSG00000166289.5	PLEKHF1	TRUE	-0.469992	0.0227727	-0.0133536	1
ENSG00000164841.4	TMEM74	FALSE	0.120887	0.758605	-0.00669222	1
ENSG00000128408.8	RIBC2	TRUE	0.541317	0.00888716	0.0048416	1
ENSG00000227836.1	AC008850.3	FALSE	NA	NA	-0.00140468	1
ENSG00000272525.1	RP11-79P5.9	FALSE	NA	NA	-0.00183718	1
ENSG00000168685.14	IL7R	TRUE	0.394457	0.227491	0.0113611	1
ENSG00000073464.11	CLCN4	FALSE	-0.392875	0.057696	-0.00950133	1
ENSG00000163485.15	ADORA1	TRUE	0.0196321	0.952684	0.0145656	1
ENSG00000141027.20	NCOR1	TRUE	-0.141892	0.184474	-0.0194888	1
ENSG00000067191.15	CACNB1	FALSE	-0.355465	0.00999061	0.000848409	1
ENSG00000101846.6	STS	FALSE	0.0350389	0.880889	0.00257119	1
ENSG00000237945.7	LINC00649	FALSE	NA	NA	0.0025752	1
ENSG00000164631.18	ZNF12	FALSE	-0.255537	0.00560593	-0.00189627	1
ENSG00000172922.8	RNASEH2C	TRUE	0.230185	0.0333452	0.0233815	1
ENSG00000130558.19	OLFM1	FALSE	0.754744	0.0509066	0.000247108	1
ENSG00000100364.18	KIAA0930	FALSE	0.18523	0.100962	0.0164552	1
ENSG00000188266.13	HYKK	FALSE	0.205295	0.219324	-0.0316205	1
ENSG00000104341.16	LAPTM4B	TRUE	0.233353	0.117569	0.188156	8.94e-09
ENSG00000163746.11	PLSCR2	FALSE	0.213355	0.46105	1.17e-05	1
ENSG00000164983.7	TMEM65	TRUE	0.233724	0.0739533	0.0657378	0.122651
ENSG00000114113.6	RBP2	TRUE	-0.273818	0.570873	0.00433669	1
ENSG00000178809.11	TRIM73	FALSE	NA	NA	0.000488868	1
ENSG00000068394.10	GPKOW	FALSE	-0.0515288	0.729221	0.0105727	1
ENSG00000101057.15	MYBL2	TRUE	0.149007	0.523573	0.000332358	1
ENSG00000101493.10	ZNF516	FALSE	-0.121129	0.632914	0.00304264	1
ENSG00000022840.15	RNF10	TRUE	-0.146697	0.0574077	0.0232359	1
ENSG00000163626.16	COX18	FALSE	0.030141	0.871669	0.00936982	1
ENSG00000101294.16	HM13	TRUE	-0.0977138	0.295574	0.2489	1.52e-24
ENSG00000168961.16	LGALS9	FALSE	-0.231322	0.196934	0.0361549	2.66e-06
ENSG00000138614.14	VWA9	FALSE	NA	NA	-0.00134983	1
ENSG00000120656.11	TAF12	TRUE	-0.0166146	0.916978	0.0569122	1
ENSG00000171451.13	DSEL	TRUE	-0.0697833	0.852178	0.000691874	1
ENSG00000188060.6	RAB42	FALSE	-0.0852249	0.627646	0.00359785	1
ENSG00000184481.16	FOXO4	FALSE	-0.147889	0.39168	-0.00419467	1
[truncated: 28,614 more rows]
