# Supplementary material for: Tracing back primed resistance in cancer via sister cells
Source: Nat Commun. 2024 Feb 7;15:1158. doi: 10.1038/s41467-024-45478-7 (PMC10850087; doi:10.1038/s41467-024-45478-7)
Supplement: Supplementary file 8 — Supplementary Data 5 [file 41467_2024_45478_MOESM8_ESM.xlsx]

## Sheet: Sheet1
	HLA-C haplotypes of the utilised NK cells and ovarian cancer cell lines
	Sample	Donor 1	Donor 2	Donor 3	Donor 4	Kuramochi	COV362	UWB1.289
	HLA-C haplotypes	C1/C1	C1/C2	C1/C1	C2/C2	C1/C1	C1/C1	C1/C1
