# Supplementary material for: Tracing back primed resistance in cancer via sister cells
Source: Nat Commun. 2024 Feb 7;15:1158. doi: 10.1038/s41467-024-45478-7 (PMC10850087; doi:10.1038/s41467-024-45478-7)
Supplement: Supplementary file 9 — Supplementary Data 6 [file 41467_2024_45478_MOESM9_ESM.xlsx]

## Sheet: Sheet1
IL2RB
ZNF683
PTPN22
ARHGAP9
STAT4
KLRB1
XCL2
KLRD1
CD96
SLA2
CD247
CTSW
GZMB
CCL5
NKG7
GZMA
CD7
PRF1
TMIGD2
KLRC1
KIR2DL4
GNLY
