# Supplementary material for: Tracing back primed resistance in cancer via sister cells
Source: Nat Commun. 2024 Feb 7;15:1158. doi: 10.1038/s41467-024-45478-7 (PMC10850087; doi:10.1038/s41467-024-45478-7)
Supplement: Supplementary file 14 — Supplementary Data 11 [file 41467_2024_45478_MOESM14_ESM.xlsx]

## Sheet: Sheet1
	sample	cell_count_loaded	target_recovered_cell_count	cell_count_before_qc	cell_count_after_qc
	Carbo1-BT	15000	9000	5947	5057
	Carbo1-AT	10000	6000	3270	1508
	Carbo2-BT	15000	9000	5724	4882
	Carbo2-AT	10000	6000	3404	1852
	Olaparib1-BT	15000	9000	6298	5239
	Olaparib1-AT	10000	6000	10985	8753
	Olaparib2-BT	15000	9000	6293	5218
	Olaparib2-AT	10000	6000	3978	1297
	NK1-BT	15000	9000	12715	4929
	NK1-AT	10000	6000	6960	5449
	NK2-BT	15000	9000	7970	6947
	NK2-AT	10000	6000	6407	5527
	Control1-BT	15000	9000	3325	2738
	Control1-AT	16000	10000	10579	8910
	Control2-BT	15000	9000	2412	2001
	Control2-AT	16000	10000	8484	7417
	Total	212000	128000	104751	77724
		BT-pre-resistant-cell	BT-pre-sensitive-cell	BT-cell-without-label	BT-total-cell	BT-label-detect-rate	AT-Resistant-cell	AT-New-cell	AT-cell-without-label	AT-total-cell	AT-label-detect-rate
	Carbo 1	353	4166	538	5057	0.893613	346	1077	85	1508	0.943634
	Carbo 2	382	4041	459	4882	0.905981	426	1303	123	1852	0.933585
	Olaparib 1	528	4181	530	5239	0.898836	1850	5830	1073	8753	0.877413
	Olaparib 2	376	4309	533	5218	0.897854	302	913	82	1297	0.936777
	NK 1	329	3528	1072	4929	0.782512	974	3871	604	5449	0.889154
	NK 2	516	5750	681	6947	0.901972	1479	3610	438	5527	0.920753
	Control 1	360	2094	284	2738	0.896275	1247	6596	1067	8910	0.880247
	Control 2	258	1471	272	2001	0.864068	1178	5440	799	7417	0.892275
	Total	3102	29540	4369	37011	0.881954	7802	28640	4271	40713	0.895095
