# Supplementary material for: Tracing back primed resistance in cancer via sister cells
Source: Nat Commun. 2024 Feb 7;15:1158. doi: 10.1038/s41467-024-45478-7 (PMC10850087; doi:10.1038/s41467-024-45478-7)
Supplement: Supplementary file 15 — Supplementary Data 12 [file 41467_2024_45478_MOESM15_ESM.xlsx]

## Sheet: Sheet1
---
title: "Simulation for ReSisTrace experiment"
output: html_notebook
author: "Shuyu Zheng"
date: "`r Sys.Date()`"
---
```{r}
library(tidyverse)
library(Seurat)
```
# Color code
```{r}
blue = "#3C5488FF"
red = "#DC0000FF"
green = "#00A087FF"
brown = "#B09C85FF"
blue2 <- "#4DBBD5FF"
red2 <- "#E64B35FF"
green2 <- "#91D1C2FF"
brown2 <- "#7E6148FF"
blue3 <- "#8491B4FF"
red3 <- "#F39B7FFF"
output_dir <- "./data/output/simulation/"
if (!dir.exists(output_dir)){
dir.create(output_dir)
}
```
# Parameters from KURAMOCHI experiment
## Jun counted during cell culture:
* Total number of cells for experiment at the beginning: 16000
* Cell growth rate after treatments: 2^3 - 2^4
* Cell growth rate without treatment (non-treatment control): 2^6
* Killing rate of treatments: 70%-80%
* Proportion of singletons, twins and quadruplets after doubling:
```{r}
table <- read.csv("./data/output/FigureS1/FigureS1A_cell_division_times.csv")
table
```
## Parameters from sequencing data:
The number of qualified cells with lineage label from scRNA-seq (drop-out rate):
```{r}
data <- readRDS("./data/input/merged_KURAMOCHI_samples1_scaled_new.RDS")
df <- data@meta.data %>%
filter(!is.na(drugSens))
cell_counts <- as.data.frame(table(df$sample, df$time_point))
colnames(cell_counts) <- c("treatment", "time_point", "n_cell")
cell_counts$treatment <- gsub("\\d", "", cell_counts$treatment)
```
The number of cells with lineage label before QC
```{r}
treatments <- c("Carbo", "NK", "Olaparib")
cell_counts <- NULL
for (t in treatments){
tmp_bt <- nrow(read.csv(paste0("./data/input/preprocess/", ifelse(t == "Carbo", "Carboplatin", t), "_1/bt_lineage_label_table_no_qc.csv")))
tmp_at <- nrow(read.csv(paste0("./data/input/preprocess/", ifelse(t == "Carbo", "Carboplatin", t), "_1/at_lineage_label_table_no_qc.csv")))
tmp <- data.frame(
sample = paste0(t, "_1"),
treatment = t,
time_point = "AfterTreatment_no_qc",
n_cell = tmp_at
)
cell_counts <- rbind.data.frame(cell_counts, tmp)
tmp <- data.frame(
sample = paste0(t, "_1"),
treatment = t,
time_point = "BeforeTreatment_no_qc",
n_cell = tmp_bt
)
cell_counts <- rbind.data.frame(cell_counts, tmp)
tmp_bt <- nrow(read.csv(paste0("./data/input/preprocess/", ifelse(t == "Carbo", "Carboplatin", t), "_2/bt_lineage_label_table_no_qc.csv")))
tmp_at <- nrow(read.csv(paste0("./data/input/preprocess/", ifelse(t == "Carbo", "Carboplatin", t), "_2/at_lineage_label_table_no_qc.csv")))
tmp <- data.frame(
sample = paste0(t, "_2"),
treatment = t,
time_point = "AfterTreatment_no_qc",
n_cell = tmp_at
)
cell_counts <- rbind.data.frame(cell_counts, tmp)
tmp <- data.frame(
sample = paste0(t, "_2"),
treatment = t,
time_point = "BeforeTreatment_no_qc",
n_cell = tmp_bt
)
cell_counts <- rbind.data.frame(cell_counts, tmp)
}
# cell_counts <- cell_counts %>%
# group_by(treatment, time_point) %>%
# summarise(n_cell = mean(n_cell))
write.csv(cell_counts, paste0(output_dir, "cell_counts_for_each_treatment_samples.csv"), row.names = FALSE)
```
```{r}
cell_counts <- read.csv(paste0(output_dir, "cell_counts_for_each_treatment_samples.csv")) %>%
select(-sample) %>%
group_by(treatment, time_point) %>%
summarise(n_cell = round(mean(n_cell)), .groups = "keep")
```
# Definition of the simulation function
```{r}
ReSisTraceSimulation <- function(
Niter = 100, # number of iterations will be performed
SampleSize = 16000, # number of cells at the beginning of the experiment
# GrowthRateAT = 2^6, # Cell growth rate after treatments or after cell culture
LineagePropAfterDoubling = c(42.46, 53.04, 4.5), # Proportion of singletons, twins and quadruplets after doubling:
NCellBT, # Number of cells in BT sample
NCellAT, # Number of cells in AT sample
# NtwinPairs,
KillRateTotal = 0.8,
# KillRateR = 1,
NCellPreSeq = 10000, # Number of cells after treatment and recovering.
NCellSeq = 8000, # Number of cells loaed to scRNA-seq machine
seed = 123
){
PreResistantProp <- 1 - KillRateTotal
# Containers for results from each iteration
Nsister.sample <- rep(0, Niter)
sister.preBT <- rep(0, Niter)
sister.preBT.false <- rep(0, Niter)
sister.BT <- rep(0, Niter)
sister.BT.false <- rep(0, Niter)
BTAT.labels <- rep(0, Niter)
unique.label.preAT <- rep(0, Niter)
unique.label.preBT <- rep(0, Niter)
label.preBTpreAT <- rep(0, Niter)
falsepreSLineageFromUnevenSplit <- rep(0, Niter)
unique.label.AT <- rep(0, Niter)
unique.label.BT <- rep(0, Niter)
preR.cell <- rep(0, Niter)
preS.cell <- rep(0, Niter)
label.preR <- rep(0, Niter)
label.preS <- rep(0, Niter)
trueR.cell <- rep(0, Niter)
trueS.cell <- rep(0, Niter)
falseS.cell <- rep(0, Niter)
falseR.cell <- rep(0, Niter)
twin.preBT <- rep(0, Niter)
twin.BT <- rep(0, Niter)
twin.BT.prop <- rep(0, Niter)
trueRpreRratio <- rep(0, Niter)
trueSpreSratio <- rep(0, Niter)
trueRpreSratio <- rep(0, Niter)
trueSpreRratio <- rep(0, Niter)
trueRpreRCell <- rep(0, Niter)
trueSpreSCell <- rep(0, Niter)
trueRpreSCell <- rep(0, Niter)
trueSpreRCell <- rep(0, Niter)
trueRpreR <- rep(0, Niter)
trueSpreS <- rep(0, Niter)
trueRpreS <- rep(0, Niter)
trueSpreR <- rep(0, Niter)
PPVCell <- rep(0, Niter)
NPVCell <- rep(0, Niter)
FORCell <- rep(0, Niter)
FDRCell <- rep(0, Niter)
TPRCell <- rep(0, Niter)
FPRCell <- rep(0, Niter)
FNRCell <- rep(0, Niter)
TNRCell <- rep(0, Niter)
BACell <- rep(0, Niter)
PPV <- rep(0, Niter)
NPV <- rep(0, Niter)
FOR <- rep(0, Niter)
FDR <- rep(0, Niter)
TPR <- rep(0, Niter)
FPR <- rep(0, Niter)
FNR <- rep(0, Niter)
TNR <- rep(0, Niter)
BA <- rep(0, Niter)
trueRpreRCellSingleton <- rep(0, Niter)
trueSpreSCellSingleton <- rep(0, Niter)
trueRpreSCellSingleton <- rep(0, Niter)
trueSpreRCellSingleton <- rep(0, Niter)
trueRpreRSingleton <- rep(0, Niter)
trueSpreSSingleton <- rep(0, Niter)
trueRpreSSingleton <- rep(0, Niter)
trueSpreRSingleton <- rep(0, Niter)
PPVCellSingleton <- rep(0, Niter)
NPVCellSingleton <- rep(0, Niter)
FORCellSingleton <- rep(0, Niter)
FDRCellSingleton <- rep(0, Niter)
TPRCellSingleton <- rep(0, Niter)
FPRCellSingleton <- rep(0, Niter)
FNRCellSingleton <- rep(0, Niter)
TNRCellSingleton <- rep(0, Niter)
BACellSingleton <- rep(0, Niter)
PPVSingleton <- rep(0, Niter)
NPVSingleton <- rep(0, Niter)
FORSingleton <- rep(0, Niter)
FDRSingleton <- rep(0, Niter)
TPRSingleton <- rep(0, Niter)
FPRSingleton <- rep(0, Niter)
FNRSingleton <- rep(0, Niter)
TNRSingleton <- rep(0, Niter)
BASingleton <- rep(0, Niter)
for(i in 1:Niter){
cat(i,"\r")
set.seed(seed + i)
# Set the initial labeled cell sample (singleton and twins)
# Nsingleton <- (SampleSize - 2 * NtwinPairs)
# Label for singletons
# sample.labels <- c(seq(1, Nsingleton))
# Append labels for twins
# if (NtwinPairs > 0){
# sample.labels <- c(sample.labels,
# rep(seq((Nsingleton + 1), (Nsingleton + NtwinPairs)),
# times = 2))
# }
sample.labels <- paste0("L", "_", seq(1, SampleSize))
# Label the lineages with Sensitive or Resistant
Nresistant <- SampleSize * PreResistantProp
resistant.labels <- sample(unique(sample.labels), Nresistant)
sensitive.labels <- setdiff(sample.labels, resistant.labels)
sample.labels <- c(
paste0(resistant.labels, "_R"),
paste0(sensitive.labels, "_S")
)
# # Record the number of sister cells in sample
# sister.sample <- table(sample.labels)
# Nsister.sample[i]<- length(sample.labels) - sum(sister.sample == 1)
# # Label IDs of the sisters in sample (Identifier for false sisters)
# sister.sample <- names(sister.sample)[sister.sample >= 2]
#
# Culture cells for 1x doubling time
NSingleton <- round(LineagePropAfterDoubling[1] / 100 * SampleSize , 0)
singleton.lable <- sample(sample.labels, NSingleton)
NTwin <- round(LineagePropAfterDoubling[2] /100 * SampleSize, 0)
twin.label <- sample(setdiff(sample.labels, singleton.lable), NTwin)
NQuadruplet <- SampleSize - NSingleton - NTwin
quadruplet.label <- setdiff(sample.labels, c(singleton.lable, twin.label))
cellDouble <- seq(1:(NSingleton + 2 * NTwin + 4 * NQuadruplet)) # Unique IDs for each cell after doubling
cellDouble.label <- c(singleton.lable, rep(twin.label, 2), rep(quadruplet.label, 4)) # Name elements in cells with lineage label ID
# split labeled cells into preBT and preAT
preBT <- sample(cellDouble, length(cellDouble) / 2, replace = FALSE)
preAT <- setdiff(cellDouble, preBT)
preBT.label <- cellDouble.label[preBT]
preAT.label <- cellDouble.label[preAT]
unique.label.preBT[i] <- length(unique(preBT.label))
unique.label.preAT[i] <- length(unique(preAT.label))
labels.preBTpreAT <- intersect(preBT.label, preAT.label)
label.preBTpreAT[i] <- length(labels.preBTpreAT)
label.preATNotPreBT <- setdiff(preAT.label, preBT.label)
# Number of sister cells in sample(pre-BT)
sister.preBT[i] <- length(preBT.label) - sum(table(preBT.label) == 1)
twin.preBT[i] <- sum(table(preBT.label) == 2)
# # Number of false sisters (1. Label ID are in sister.sample; 2. occurred
# # more than once)
# false.sister <- preBT.label[preBT.label %in% sister.sample]
# sister.preBT.false[i] <- length(false.sister) - sum(table(false.sister) == 1)
#
# Cells passed the scRNA-seq and quality control with lineage label
if (NCellBT > length(preBT)) {
warning("NCellBT = ", NCellBT, ". It is larger than the cell number after recovering (", length(preBT), "). The NCellBT is automatically set as ", length(preBT), ".\n")
NCellBT <- length(preBT)
}
BT <- sample(preBT, NCellBT, replace = FALSE)
BT.label <- cellDouble.label[BT]
sister.BT[i] <- length(BT.label) - sum(table(BT.label) == 1)
twin.BT[i] <- sum(table(BT.label) == 2)
twin.BT.prop[i] <- sum(table(BT.label) == 2)/length(unique(BT.label))
# # False sisters in BT sample
# BT.false.sister <- BT.label[BT.label %in% sister.sample]
# sister.BT.false[i] <- length(BT.false.sister) - sum(table(BT.false.sister) == 1)
# AT treated by drugs and KillRateTotal of cells are died. Resistant cells dead following the KillRateR
preATR.label <- preAT.label[endsWith(preAT.label, "_R")]
#preATS.label <- preAT.label[endsWith(preAT.label, "_S")]
## Add treatment
# ATR.label <- sample(preATR.label, length(preATR.label) * (1 - KillRateR), replace = FALSE)
# NATS <- round(length(preAT) * (1 - KillRateTotal) - length(ATR.label))
# if (length(preATS.label) <= NATS){
# ATS.label <- preATS.label
# } else {
# ATS.label <- sample(preATS.label, NATS)
# }
# AT.label.treat <- c(ATR.label, ATS.label)
# After treatment all resistant cells survived and all sensitive
AT.label.treat <- preATR.label
## Recover the cells after treatment
GrowthRateAT <- round(NCellPreSeq / length(AT.label.treat))
AT.label.recover <- rep(AT.label.treat, GrowthRateAT)
AT.cell.recover <- seq(1, length(AT.label.recover))
## Sampling cells for scRNA-seq
if (NCellSeq > length(AT.label.recover)) {
warning("NCellSeq = ", NCellSeq, ". It is larger than the cell number after recovering (", length(AT.label.recover), "). The NCellSeq is automatically set as ", length(AT.label.recover), ".\n")
NCellSeq <- length(AT.label.recover)
}
AT.cell.seq <- sample(AT.cell.recover, NCellSeq, replace = FALSE)
## Cells passed the scRNA-seq and quality control with lineage label
if (NCellAT > NCellSeq) {
warning("NCellAT = ", NCellAT, ". It is larger than the cell number after recovering (", NCellSeq, "). The NCellAT is automatically set as ", NCellSeq, ".\n")
NCellAT <- NCellSeq
}
AT <- sample(AT.cell.seq, NCellAT, replace = FALSE)
AT.label <- AT.label.recover[AT]
BTAT.label <- intersect(BT.label, AT.label)
BTAT.labels[i] <- length(BTAT.label)
unique.label.AT[i] <- length(unique(AT.label)) - length(BTAT.label)
unique.label.BT[i] <- length(unique(BT.label)) - length(BTAT.label)
# Number of pre-resistant, pre-sensitive, resistant, new cells
preR.cell[i] <- sum(BT.label %in% BTAT.label)
preS.cell[i] <- length(BT.label) - preR.cell[i]
preR.label <- BT.label[BT.label %in% BTAT.label]
preS.label <- BT.label[!BT.label %in% BTAT.label]
label.preR[i] <- length(unique(preR.label))
label.preS[i] <- length(unique(preS.label))
preR.lineage <- unique(preR.label)
preS.lineage <- unique(preS.label)
trueRpreR[i] <- sum(endsWith(preR.lineage, "_R")) # TP lineage
trueSpreS[i] <- sum(endsWith(preS.lineage, "_S")) # TN lineage
trueRpreS[i] <- sum(endsWith(preS.lineage, "_R")) # FN lineage
trueSpreR[i] <- sum(endsWith(preR.lineage, "_S")) # FP lineage
trueRpreRCell[i] <- sum(endsWith(preR.label, "_R")) # TP
trueSpreSCell[i] <- sum(endsWith(preS.label, "_S")) # TN
trueRpreSCell[i] <- sum(endsWith(preS.label, "_R")) # FN
trueSpreRCell[i] <- sum(endsWith(preR.label, "_S")) # FP
falsepreSLineageFromUnevenSplit[i] <- length(intersect(AT.label, label.preATNotPreBT))
# Singletons in BT sample
singleton.BT.lable <- names(table(BT.label)[table(BT.label) == 1])
preR.lineage.singleton <- intersect(preR.label, singleton.BT.lable)
preS.lineage.singleton <- intersect(preS.label, singleton.BT.lable)
trueRpreRSingleton[i] <- sum(endsWith(preR.lineage.singleton, "_R")) # TP lineage
trueSpreSSingleton[i] <- sum(endsWith(preS.lineage.singleton, "_S")) # TN lineage
trueRpreSSingleton[i] <- sum(endsWith(preS.lineage.singleton, "_R")) # FN lineage
trueSpreRSingleton[i] <- sum(endsWith(preR.lineage.singleton, "_S")) # FP lineage
preR.label.singleton <- preR.label[preR.label %in% singleton.BT.lable]
preS.label.singleton <- preS.label[preS.label %in% singleton.BT.lable]
trueRpreRCellSingleton[i] <- sum(endsWith(preR.label.singleton, "_R")) # TP
trueSpreSCellSingleton[i] <- sum(endsWith(preS.label.singleton, "_S")) # TN
trueRpreSCellSingleton[i] <- sum(endsWith(preS.label.singleton, "_R")) # FN
trueSpreRCellSingleton[i] <- sum(endsWith(preR.label.singleton, "_S")) # FP
# Metrices from [contingency table](https://en.wikipedia.org/wiki/Precision_and_recall)
## For lineages
PPV[i] <- trueRpreR[i] / (trueRpreR[i] + trueSpreR[i]) # TP/(TP + FP)
NPV[i] <- trueSpreS[i] / (trueSpreS[i] + trueRpreS[i]) # TN/(FN + TN)
FOR[i] <- trueRpreS[i] /(trueSpreS[i] + trueRpreS[i]) # FN/(FN + TN)
FDR[i] <- trueSpreR[i] / (trueRpreR[i] + trueSpreR[i]) # FP/(TP + FP)
TPR[i] <- trueRpreR[i] / (trueRpreR[i] + trueRpreS[i]) # TP / (TP + FN)
FPR[i] <- trueSpreR[i] / (trueSpreR[i] + trueSpreS[i]) # FP / (FP + TN)
FNR[i] <- trueRpreS[i] / (trueRpreR[i] + trueRpreS[i]) # FN / (TP + FN)
TNR[i] <- trueSpreS[i] / (trueSpreR[i] + trueSpreS[i]) # TN / (FP + TN)
BA[i] <- (TPR[i] + TNR[i]) / 2
## For cells
PPVCell[i] <- trueRpreRCell[i] / (trueRpreRCell[i] + trueSpreRCell[i]) # TP/(TP + FP)
NPVCell[i] <- trueSpreSCell[i] / (trueSpreSCell[i] + trueRpreSCell[i]) # TN/(FN + TN)
FORCell[i] <- trueRpreSCell[i] /(trueSpreSCell[i] + trueRpreSCell[i]) # FN/(FN + TN)
FDRCell[i] <- trueSpreRCell[i] / (trueRpreRCell[i] + trueSpreRCell[i]) # FP/(TP + FP)
TPRCell[i] <- trueRpreRCell[i] / (trueRpreRCell[i] + trueRpreSCell[i]) # TP / (TP + FN)
FPRCell[i] <- trueSpreRCell[i] / (trueSpreRCell[i] + trueSpreSCell[i]) # FP / (FP + TN)
FNRCell[i] <- trueRpreSCell[i] / (trueRpreRCell[i] + trueRpreSCell[i]) # FN / (TP + FN)
TNRCell[i] <- trueSpreSCell[i] / (trueSpreRCell[i] + trueSpreSCell[i]) # TN / (FP + TN)
BACell[i] <- (TPRCell[i] + TNRCell[i]) / 2
## For lineages in singleton
PPVSingleton[i] <- trueRpreRSingleton[i] / (trueRpreRSingleton[i] + trueSpreRSingleton[i]) # TP/(TP + FP)
NPVSingleton[i] <- trueSpreSSingleton[i] / (trueSpreSSingleton[i] + trueRpreSSingleton[i]) # TN/(FN + TN)
FORSingleton[i] <- trueRpreSSingleton[i] /(trueSpreSSingleton[i] + trueRpreSSingleton[i]) # FN/(FN + TN)
FDRSingleton[i] <- trueSpreRSingleton[i] / (trueRpreRSingleton[i] + trueSpreRSingleton[i]) # FP/(TP + FP)
TPRSingleton[i] <- trueRpreRSingleton[i] / (trueRpreRSingleton[i] + trueRpreSSingleton[i]) # TP / (TP + FN)
FPRSingleton[i] <- trueSpreRSingleton[i] / (trueSpreRSingleton[i] + trueSpreSSingleton[i]) # FP / (FP + TN)
FNRSingleton[i] <- trueRpreSSingleton[i] / (trueRpreRSingleton[i] + trueRpreSSingleton[i]) # FN / (TP + FN)
TNRSingleton[i] <- trueSpreSSingleton[i] / (trueSpreRSingleton[i] + trueSpreSSingleton[i]) # TN / (FP + TN)
BASingleton[i] <- (TPRSingleton[i] + TNRSingleton[i]) / 2
## For cells
PPVCellSingleton[i] <- trueRpreRCellSingleton[i] / (trueRpreRCellSingleton[i] + trueSpreRCellSingleton[i]) # TP/(TP + FP)
NPVCellSingleton[i] <- trueSpreSCellSingleton[i] / (trueSpreSCellSingleton[i] + trueRpreSCellSingleton[i]) # TN/(FN + TN)
FORCellSingleton[i] <- trueRpreSCellSingleton[i] /(trueSpreSCellSingleton[i] + trueRpreSCellSingleton[i]) # FN/(FN + TN)
FDRCellSingleton[i] <- trueSpreRCellSingleton[i] / (trueRpreRCellSingleton[i] + trueSpreRCellSingleton[i]) # FP/(TP + FP)
TPRCellSingleton[i] <- trueRpreRCellSingleton[i] / (trueRpreRCellSingleton[i] + trueRpreSCellSingleton[i]) # TP / (TP + FN)
FPRCellSingleton[i] <- trueSpreRCellSingleton[i] / (trueSpreRCellSingleton[i] + trueSpreSCellSingleton[i]) # FP / (FP + TN)
FNRCellSingleton[i] <- trueRpreSCellSingleton[i] / (trueRpreRCellSingleton[i] + trueRpreSCellSingleton[i]) # FN / (TP + FN)
TNRCellSingleton[i] <- trueSpreSCellSingleton[i] / (trueSpreRCellSingleton[i] + trueSpreSCellSingleton[i]) # TN / (FP + TN)
BACellSingleton[i] <- (TPRCellSingleton[i] + TNRCellSingleton[i]) / 2
}
tmp <- list(
# sisterSample = Nsister.sample,
sisterCellPreBT = sister.preBT,
twinLineagePreBT = twin.preBT,
# falseSisterPreBT = sister.preBT.false,
sisterCellBT = sister.BT, # falseSisterBT = sister.BT.false,
twinLineageBT = twin.BT,
twinLineageBTProp = twin.BT.prop,
labelPreBTOnly = unique.label.preBT,
labelPreATOnly = unique.label.preAT,
labelPreBTPreAT = label.preBTpreAT,
labelBTOnly = unique.label.BT,
labelBTAT = BTAT.labels,
labelATOnly = unique.label.AT,
falsepreSLineageFromUnevenSplit = falsepreSLineageFromUnevenSplit,
cellPreR = preR.cell, cellPreS = preS.cell,
labelPreR = label.preR, labelPreS = label.preS,
trueRpreR = trueRpreR,
trueSpreS = trueSpreS,
trueRpreS = trueRpreS,
trueSpreR = trueSpreR,
trueRpreRCell = trueRpreRCell,
trueSpreSCell = trueSpreSCell,
trueRpreSCell = trueRpreSCell,
trueSpreRCell = trueSpreRCell,
PPV = PPV,
NPV = NPV,
FOR = FOR,
FDR = FDR,
TPR = TPR,
FPR = FPR,
FNR = FNR,
TNR = TNR,
BA = BA,
PPVCell = PPVCell,
NPVCell = NPVCell,
FORCell = FORCell,
FDRCell = FDRCell,
TPRCell = TPRCell,
FPRCell = FPRCell,
FNRCell = FNRCell,
TNRCell = TNRCell,
BACell = BACell,
trueRpreRSingleton = trueRpreRSingleton,
trueSpreSSingleton = trueSpreSSingleton,
trueRpreSSingleton = trueRpreSSingleton,
trueSpreRSingleton = trueSpreRSingleton,
trueRpreRCellSingleton = trueRpreRCellSingleton,
trueSpreSCellSingleton = trueSpreSCellSingleton,
trueRpreSCellSingleton = trueRpreSCellSingleton,
trueSpreRCellSingleton = trueSpreRCellSingleton,
PPVSingleton = PPVSingleton,
NPVSingleton = NPVSingleton,
FORSingleton = FORSingleton,
FDRSingleton = FDRSingleton,
TPRSingleton = TPRSingleton,
FPRSingleton = FPRSingleton,
FNRSingleton = FNRSingleton,
TNRSingleton = TNRSingleton,
BASingleton = BASingleton,
PPVCellSingleton = PPVCellSingleton,
NPVCellSingleton = NPVCellSingleton,
FORCellSingleton = FORCellSingleton,
FDRCellSingleton = FDRCellSingleton,
TPRCellSingleton = TPRCellSingleton,
FPRCellSingleton = FPRCellSingleton,
FNRCellSingleton = FNRCellSingleton,
TNRCellSingleton = TNRCellSingleton,
BACellSingleton = BACellSingleton)
return(tmp)
}
```
# Perform the simulation
```{r}
cellSeq_numers <- readxl::read_xlsx("./data/input/simulation/cell_counts_for_each_treatment_samples_AT.xlsx")
colnames(cellSeq_numers)[1] <- "treatment"
cellSeq_numers <- cellSeq_numers %>%
group_by(treatment) %>%
summarise_all(mean)
cellSeq_numers
```
## Parameter from real data
```{r}
# Fixed parameters
Niter <- 100
SampleSize <- 16000
seed <- 123
LineagePropAfterDoubling <- c(42.46, 53.04, 4.5)
# Parameters changed
KillRateTotal <- seq(0.7, 0.8, by = 0.01)
```
### Simulation
```{r include=FALSE}
treatments <- unique(cell_counts$treatment)
treatments <- treatments[treatments != "ctrl"]
res <- NULL
for (i in 1:length(KillRateTotal)) {
for (t in treatments) {
tmp <- ReSisTraceSimulation(
Niter = Niter,
SampleSize = SampleSize,
LineagePropAfterDoubling = LineagePropAfterDoubling,
NCellBT = round(cell_counts$n_cell[cell_counts$treatment == t & cell_counts$time_point == "BeforeTreatment_no_qc"]),
NCellAT = round(cell_counts$n_cell[cell_counts$treatment == t & cell_counts$time_point == "AfterTreatment_no_qc"]),
KillRateTotal = KillRateTotal[i],
NCellPreSeq = round(cellSeq_numers$NCellPreSeq[cellSeq_numers$treatment == t]),
NCellSeq = round(cellSeq_numers$NCellSeq[cellSeq_numers$treatment == t]),
seed = seed
)
ave <- sapply(tmp, mean)
ave <- as.data.frame(t(ave))
colnames(ave) <- paste0(colnames(ave), "_mean")
sd <- sapply(tmp, sd)
sd <- as.data.frame(t(sd))
colnames(sd) <- paste0(colnames(sd), "_sd")
df <- data.frame(
treatment = t,
KillRateTotal = KillRateTotal[i]
)
df <- cbind.data.frame(df, ave, sd)
res <- rbind.data.frame(res, df)
}
}
```
```{r}
write.csv(res, paste0(output_dir, "simulation_results.csv"), row.names = FALSE)
```
### Visualization
```{r}
metrics <- c("PPV", "NPV", "FOR", "FDR", "TPR", "FPR", "FNR", "TNR", "BA",
"PPVCell", "NPVCell", "FORCell", "FDRCell", "TPRCell", "FPRCell", "FNRCell", "TNRCell", "BACell")
res$treatment[res$treatment == "Carbo"] <- "Carboplatin"
res$treatment <- factor(res$treatment, levels = c("Carboplatin", "Olaparib", "NK"))
res$KillRateTotal <- factor(res$KillRateTotal)
for (m in metrics){
tmp <- res %>%
mutate(
label = paste0(round(res[[paste0(m, "_mean")]] * 100, 2), "+-", round(res[[paste0(m, "_sd")]] * 100, 2))
)
p <- ggplot(
tmp,
aes_string(
x = "treatment", y = "KillRateTotal", fill = paste0(m, "_mean"),
label = "label"
)
) +
geom_tile() +
geom_text(size = 3) +
scale_fill_gradient2(low = "yellow", high = "red") +
labs(
title = ifelse(endsWith(m, "Cell"), "Calculated from cell numbers", "Calculated from lineage numbers"),
x = "",
y = "Killing rate on pre-resistant cells",
fill = switch (gsub("Cell", "", m),
"FOR" = "False Omission Rate\n(FOR)",
"PPV" = "Positive predictive value\n(PPV)",
"NPV" = "Negative predictive value\n(NPV)",
"FDR" = "False discovery rate\n(FNR)",
"TPR" = "True positive rate\n(TPR)",
"FPR" = "False positive rate\n(FPR)",
"FNR" = "False negative rate\n(FNR)",
"TNR" = "True negative rate\n(TNR)",
"BA" = "Balanced accuracy\n(BA)"
)
) +
theme(
panel.background = element_blank(),
legend.title = element_text(size = 8),
plot.title = element_text(hjust = 0.5),
plot.subtitle = element_text(hjust = 0.5)
)
ggsave(paste0(output_dir, m, "_observed.png"), p, height = 3.5, width = 4.5)
}
```
## Perfect doubling
```{r}
# Fixed parameters
Niter <- 100
SampleSize <- 16000
seed <- 123
LineagePropAfterDoubling <- c(0, 100, 0)
# Parameters changed
KillRateTotal <- seq(0.7, 0.8, by = 0.01)
```
### Simulation
```{r include=FALSE}
treatments <- unique(cell_counts$treatment)
treatments <- treatments[treatments != "ctrl"]
res <- NULL
for (i in 1:length(KillRateTotal)) {
for (t in treatments) {
tmp <- ReSisTraceSimulation(
Niter = Niter,
SampleSize = SampleSize,
LineagePropAfterDoubling = LineagePropAfterDoubling,
NCellBT = round(cell_counts$n_cell[cell_counts$treatment == t & cell_counts$time_point == "BeforeTreatment_no_qc"]),
NCellAT = round(cell_counts$n_cell[cell_counts$treatment == t & cell_counts$time_point == "AfterTreatment_no_qc"]),
KillRateTotal = KillRateTotal[i],
NCellPreSeq = round(cellSeq_numers$NCellPreSeq[cellSeq_numers$treatment == t]),
NCellSeq = round(cellSeq_numers$NCellSeq[cellSeq_numers$treatment == t]),
seed = seed
)
ave <- sapply(tmp, mean)
ave <- as.data.frame(t(ave))
colnames(ave) <- paste0(colnames(ave), "_mean")
sd <- sapply(tmp, sd)
sd <- as.data.frame(t(sd))
colnames(sd) <- paste0(colnames(sd), "_sd")
df <- data.frame(
treatment = t,
KillRateTotal = KillRateTotal[i]
)
df <- cbind.data.frame(df, ave, sd)
res <- rbind.data.frame(res, df)
}
}
```
```{r}
write.csv(res, './data/output/simulation/simulation_results_perfect_doubling.csv', row.names = FALSE)
```
### Visualization
```{r}
metrics <- c("PPV", "NPV", "FOR", "FDR", "TPR", "FPR", "FNR", "TNR", "BA",
"PPVCell", "NPVCell", "FORCell", "FDRCell", "TPRCell", "FPRCell", "FNRCell", "TNRCell", "BACell")
res$treatment[res$treatment == "Carbo"] <- "Carboplatin"
res$treatment <- factor(res$treatment, levels = c("Carboplatin", "Olaparib", "NK"))
res$KillRateTotal <- factor(res$KillRateTotal)
for (m in metrics){
tmp <- res %>%
mutate(
label = paste0(round(res[[paste0(m, "_mean")]] * 100, 2), "+-", round(res[[paste0(m, "_sd")]] * 100, 2))
)
p <- ggplot(
tmp,
aes_string(
x = "treatment", y = "KillRateTotal", fill = paste0(m, "_mean"),
label = "label"
)
) +
geom_tile() +
geom_text(size = 3) +
scale_fill_gradient2(low = "yellow", high = "red") +
labs(
title = ifelse(endsWith(m, "Cell"), "Calculated from cell numbers", "Calculated from lineage numbers"),
x = "",
y = "Killing rate on pre-resistant cells",
fill = switch (gsub("Cell", "", m),
"FOR" = "False Omission Rate\n(FOR)",
"PPV" = "Positive predictive value\n(PPV)",
"NPV" = "Negative predictive value\n(NPV)",
"FDR" = "False discovery rate\n(FNR)",
"TPR" = "True positive rate\n(TPR)",
"FPR" = "False positive rate\n(FPR)",
"FNR" = "False negative rate\n(FNR)",
"TNR" = "True negative rate\n(TNR)",
"BA" = "Balanced accuracy\n(BA)"
)
) +
theme(
panel.background = element_blank(),
legend.title = element_text(size = 8),
plot.title = element_text(hjust = 0.5),
plot.subtitle = element_text(hjust = 0.5)
)
ggsave(paste0(output_dir, m, "_perfect_doubling.png"), p, height = 3.5, width = 4.5)
}
```
## No drop out perfect doubling
```{r}
# Fixed parameters
Niter <- 100
SampleSize <- 16000
seed <- 123
LineagePropAfterDoubling <- c(0, 100, 0)
NCellAT <- 16000
NCellBT <- 16000
NCellPreSeq <- 16000
NCellSeq <- 16000
# Parameters changed
KillRateTotal <- seq(0.7, 0.8, by = 0.01)
```
### Simulation
```{r include=FALSE}
res <- NULL
for (i in 1:length(KillRateTotal)) {
tmp <- ReSisTraceSimulation(
Niter = Niter,
SampleSize = SampleSize,
LineagePropAfterDoubling = LineagePropAfterDoubling,
NCellBT = NCellBT,
NCellAT = NCellAT,
KillRateTotal = KillRateTotal[i],
NCellPreSeq = NCellPreSeq,
NCellSeq = NCellSeq,
seed = seed
)
ave <- sapply(tmp, mean)
ave <- as.data.frame(t(ave))
colnames(ave) <- paste0(colnames(ave), "_mean")
sd <- sapply(tmp, sd)
sd <- as.data.frame(t(sd))
colnames(sd) <- paste0(colnames(sd), "_sd")
df <- data.frame(
KillRateTotal = KillRateTotal[i]
)
df <- cbind.data.frame(df, ave, sd)
res <- rbind.data.frame(res, df)
}
```
```{r}
write.csv(res, paste0(output_dir, "simulation_results_perfect_doubling_no_drop_out.csv"), row.names = FALSE)
```
## No drop out
```{r}
# Fixed parameters
Niter <- 100
SampleSize <- 16000
seed <- 123
LineagePropAfterDoubling <- c(42.46, 53.04, 4.5)
NCellAT <- 13323
NCellBT <- 13323
NCellPreSeq <- 13323
NCellSeq <- 13323
# Parameters changed
KillRateTotal <- seq(0.7, 0.8, by = 0.01)
```
### Simulation
```{r include=FALSE}
res <- NULL
for (i in 1:length(KillRateTotal)) {
tmp <- ReSisTraceSimulation(
Niter = Niter,
SampleSize = SampleSize,
LineagePropAfterDoubling = LineagePropAfterDoubling,
NCellBT = NCellBT,
NCellAT = NCellAT,
KillRateTotal = KillRateTotal[i],
NCellPreSeq = NCellPreSeq,
NCellSeq = NCellSeq,
seed = seed
)
ave <- sapply(tmp, mean)
ave <- as.data.frame(t(ave))
colnames(ave) <- paste0(colnames(ave), "_mean")
sd <- sapply(tmp, sd)
sd <- as.data.frame(t(sd))
colnames(sd) <- paste0(colnames(sd), "_sd")
df <- data.frame(
KillRateTotal = KillRateTotal[i]
)
df <- cbind.data.frame(df, ave, sd)
res <- rbind.data.frame(res, df)
}
```
```{r}
write.csv(res, paste0(output_dir, "simulation_results_no_drop_out.csv"), row.names = FALSE)
```
# Line plots in the manuscript
```{r}
ideal_condition <- read.csv(paste0(output_dir, "simulation_results_perfect_doubling_no_drop_out.csv"))
observed_condition <- read.csv(paste0(output_dir, "simulation_results.csv"))
plot_table <- ideal_condition %>%
mutate(treatment = "Base line") %>%
rbind.data.frame(observed_condition)
plot_table$treatment[plot_table$treatment == "Carbo"] <- "Carboplatin"
plot_table$treatment <- factor(plot_table$treatment, levels = c("Carboplatin", "Olaparib", "NK", "Base line"))
plot_table$KillRateTotal <- plot_table$KillRateTotal * 100
```
```{r}
metrics <- c("NPV", "FOR")
for (m in metrics) {
tmp <- plot_table %>%
select(KillRateTotal, treatment, mean = paste0(m, "_mean"), sd = paste0(m, "_sd"))
tmp$mean <- tmp$mean * 100
tmp$sd <- tmp$sd * 100
p<- ggplot(
tmp,
aes(
x = KillRateTotal,
y = mean,
group = treatment,
color = treatment
)
) +
geom_line(linewidth = 2) +
# geom_point() +
# geom_errorbar(
# aes(ymin = mean - sd, ymax = mean + sd), width=.3,
# position=position_dodge(0.05)
# ) +
theme_classic() +
theme(
text = element_text(size = 21),
axis.title = element_text(size = 21, color = "black", hjust = 0.5),
axis.text = element_text(size = 21, color = "black"),
legend.text = element_text(size = 21, color = "black")
) +
scale_color_manual(values = c(blue, red, brown, "#000000")) +
ylim(c(0, 100)) +
labs(
x = "Killing rate (%)",
y = ifelse(m == "NPV", "Pre-sensitive predictive rate (%)", m),
color = ""
)
# ggsave(paste0(output_dir, m, "_lineage_count.pdf"), p, width = 6, height = 3)
ggsave(paste0(output_dir, m, "_lineage_count.pdf"), p, width = 9, height = 6)
tmp <- plot_table %>%
select(KillRateTotal, treatment, mean = paste0(m, "Cell_mean"), sd = paste0(m, "Cell_sd"))
tmp$mean <- tmp$mean * 100
tmp$sd <- tmp$sd * 100
p<- ggplot(
tmp,
aes(
x = KillRateTotal,
y = mean,
group = treatment,
color = treatment
)
) +
geom_line() +
# geom_point() +
geom_errorbar(
aes(ymin = mean - sd, ymax = mean + sd), width=.3,
position=position_dodge(0.05)
) +
theme_classic() +
theme(
text = element_text(size = 21),
axis.title = element_text(size = 21, color = "black", hjust = 0.5),
axis.text = element_text(size = 21, color = "black"),
legend.text = element_text(size = 21, color = "black")
) +
scale_color_manual(values = c(blue, red, brown, "#000000")) +
ylim(c(0, 100)) +
labs(
x = "Killing rate (%)",
y = ifelse(m == "NPV", "Pre-sensitive predictive rate (%)", m),
color = ""
)
# ggsave(paste0(output_dir, m, "_cell_count.pdf"), p, width = 6, height = 3)
ggsave(paste0(output_dir, m, "_cell_count.pdf"), p, width = 10, height = 7)
tmp <- plot_table %>%
select(KillRateTotal, treatment, mean = paste0(m, "Singleton_mean"), sd = paste0(m, "Singleton_sd"))
tmp$mean <- tmp$mean * 100
tmp$sd <- tmp$sd * 100
p<- ggplot(
tmp,
aes(
x = KillRateTotal,
y = mean,
group = treatment,
color = treatment
)
) +
geom_line() +
# geom_point() +
geom_errorbar(
aes(ymin = mean - sd, ymax = mean + sd), width=.3,
position=position_dodge(0.05)
) +
theme_classic() +
theme(
text = element_text(size = 21),
axis.title = element_text(size = 21, color = "black", hjust = 0.5),
axis.text = element_text(size = 21, color = "black"),
legend.text = element_text(size = 21, color = "black")
) +
scale_color_manual(values = c(blue, red, brown, "#000000")) +
ylim(c(0, 100)) +
labs(
x = "Killing rate (%)",
y = ifelse(m == "NPV", "Pre-sensitive predictive rate (%)", m),
color = ""
)
# ggsave(paste0(output_dir, m, "_lineage_count_singleton.pdf"), p, width = 6, height = 3)
ggsave(paste0(output_dir, m, "_lineage_count_singleton.pdf"), p, width = 7, height = 4)
tmp <- plot_table %>%
select(KillRateTotal, treatment, mean = paste0(m, "CellSingleton_mean"), sd = paste0(m, "CellSingleton_sd"))
tmp$mean <- tmp$mean * 100
tmp$sd <- tmp$sd * 100
p<- ggplot(
tmp,
aes(
x = KillRateTotal,
y = mean,
group = treatment,
color = treatment
)
) +
geom_line() +
# geom_point() +
geom_errorbar(
aes(ymin = mean - sd, ymax = mean + sd), width=.3,
position=position_dodge(0.05)
) +
theme_classic() +
theme(
text = element_text(size = 21),
axis.title = element_text(size = 21, color = "black", hjust = 0.5),
axis.text = element_text(size = 21, color = "black"),
legend.text = element_text(size = 21, color = "black")
) +
scale_color_manual(values = c(blue, red, brown, "#000000")) +
ylim(c(0, 100)) +
labs(
x = "Killing rate",
y = ifelse(m == "NPV", "Pre-sensitive predictive rate (%)", m),
color = ""
)
# ggsave(paste0(output_dir, m, "_cell_count_singleton.pdf"), p, width = 6, height = 3)
ggsave(paste0(output_dir, m, "_cell_count_singleton.pdf"), p, width = 7, height = 4)
}
```
