# Supplementary material for: Tracing back primed resistance in cancer via sister cells
Source: Nat Commun. 2024 Feb 7;15:1158. doi: 10.1038/s41467-024-45478-7 (PMC10850087; doi:10.1038/s41467-024-45478-7)
Supplement: Supplementary file 16 — Supplementary Data 13 [file 41467_2024_45478_MOESM16_ESM.xlsx]

## Sheet: Sheet1
Small moleculars	Concentration (μM)
Pevonedistat hydrochloride (high)	1
Pevonedistat hydrochloride	0.33
Ixazomib citrate	0.36
Carfilzomib	0.008
Delanzomib	0.12
Bortezomib	0.04
Pyrrolidinedithiocarbamate ammonium	0.2
Nocodazole	0.04
Clofarabine	10
GW843682X	0.36
Sitagliptin	3.3
