# Supplementary material for: Tracing back primed resistance in cancer via sister cells
Source: Nat Commun. 2024 Feb 7;15:1158. doi: 10.1038/s41467-024-45478-7 (PMC10850087; doi:10.1038/s41467-024-45478-7)
Supplement: Supplementary file 19 — Source Data [file 41467_2024_45478_MOESM19_ESM.xlsx]

## Sheet: Figure 1e
ensembl	symbol	Sister cell pair log2FC	Random cell pair log2FC	log10_p_value	sister-concordant gene	label
ENSG00000238009.6	RP11-34P13.7	0.00437013	0.00432891	0	sister-disconcordant gene	FALSE
ENSG00000239945.1	RP11-34P13.8	0.00043249	0.00043212	0	sister-disconcordant gene	FALSE
ENSG00000233750.3	CICP27	0.000763818	0.000762638	0	sister-disconcordant gene	FALSE
ENSG00000241860.6	RP11-34P13.13	0.01313	0.013591	0	sister-disconcordant gene	FALSE
ENSG00000279457.3	FO538757.1	0.0192807	0.0197195	0	sister-disconcordant gene	FALSE
ENSG00000228463.9	AP006222.2	0.0229919	0.0235674	0	sister-disconcordant gene	FALSE
ENSG00000237094.11	RP4-669L17.10	0.012869	0.0127127	0	sister-disconcordant gene	FALSE
ENSG00000230021.8	RP5-857K21.4	0.000213817	0.00021379	0	sister-disconcordant gene	FALSE
ENSG00000225972.1	MTND1P23	0.134469	0.14157	1.06062	sister-disconcordant gene	FALSE
ENSG00000225630.1	MTND2P28	0.0966231	0.101776	0.760303	sister-disconcordant gene	FALSE
ENSG00000237973.1	MTCO1P12	0.0243575	0.0247299	0	sister-disconcordant gene	FALSE
ENSG00000278791.1	MIR6723	0.0071301	0.00702931	0	sister-disconcordant gene	FALSE
ENSG00000229344.1	MTCO2P12	0.0104402	0.010236	0	sister-disconcordant gene	FALSE
ENSG00000240409.1	MTATP8P1	0.00144382	0.00143986	0	sister-disconcordant gene	FALSE
ENSG00000248527.1	MTATP6P1	0.421678	0.554696	80.1562	sister-concordant gene	FALSE
ENSG00000198744.5	MTCO3P12	0.0066101	0.0065201	0	sister-disconcordant gene	FALSE
ENSG00000228327.3	RP11-206L10.2	0.0292705	0.0295918	0	sister-disconcordant gene	FALSE
ENSG00000223181.1	RNU6-1199P	4.26398e-05	4.26398e-05	0	sister-disconcordant gene	FALSE
ENSG00000229905.1	RP11-206L10.4	0.000416581	0.000416301	0	sister-disconcordant gene	FALSE
ENSG00000237491.8	RP11-206L10.9	0.118304	0.121447	0.0844211	sister-disconcordant gene	FALSE
ENSG00000230092.7	RP11-206L10.8	0.0123603	0.0125311	0	sister-disconcordant gene	FALSE
ENSG00000177757.2	FAM87B	0.000338897	0.000338718	0	sister-disconcordant gene	FALSE
ENSG00000228794.8	LINC01128	0.245648	0.261477	3.39945	sister-concordant gene	FALSE
ENSG00000225880.5	LINC00115	0.0517881	0.052971	0	sister-disconcordant gene	FALSE
ENSG00000230368.2	FAM41C	0.00238312	0.00237296	0	sister-disconcordant gene	FALSE
ENSG00000272438.1	RP11-54O7.16	0.00268604	0.0026721	0	sister-disconcordant gene	FALSE
ENSG00000230699.2	RP11-54O7.1	0.0330235	0.0341077	0	sister-disconcordant gene	FALSE
ENSG00000241180.1	RP11-54O7.2	0.00181648	0.00181191	0	sister-disconcordant gene	FALSE
ENSG00000223764.2	RP11-54O7.3	0.0134137	0.0148393	0.131342	sister-disconcordant gene	FALSE
ENSG00000187634.11	SAMD11	0.0946423	0.161053	49.4893	sister-concordant gene	FALSE
ENSG00000188976.10	NOC2L	0.358494	0.397198	9.97696	sister-concordant gene	FALSE
ENSG00000187961.13	KLHL17	0.0554328	0.0557214	0	sister-disconcordant gene	FALSE
ENSG00000187583.10	PLEKHN1	0.0114398	0.0113987	0	sister-disconcordant gene	FALSE
ENSG00000187642.9	PERM1	0.00318608	0.00316854	0	sister-disconcordant gene	FALSE
ENSG00000272512.1	RP11-54O7.17	0.0604312	0.0691134	2.67078	sister-concordant gene	FALSE
ENSG00000188290.10	HES4	0.440451	0.631217	107.418	sister-concordant gene	FALSE
ENSG00000187608.8	ISG15	0.456491	0.832869	307.317	sister-concordant gene	FALSE
ENSG00000231702.2	RP11-54O7.10	0.00123335	0.00123037	0	sister-disconcordant gene	FALSE
ENSG00000224969.1	RP11-54O7.11	0.000360412	0.000360226	0	sister-disconcordant gene	FALSE
ENSG00000188157.13	AGRN	0.312948	0.342066	7.46396	sister-concordant gene	FALSE
ENSG00000217801.9	RP11-465B22.3	0.0934759	0.10211	2.00377	sister-concordant gene	FALSE
ENSG00000273443.1	RP11-54O7.18	0.000536241	0.000535727	0	sister-disconcordant gene	FALSE
ENSG00000237330.2	RNF223	0.000632739	0.000631984	0	sister-disconcordant gene	FALSE
ENSG00000131591.17	C1orf159	0.120082	0.12629	0.983071	sister-disconcordant gene	FALSE
ENSG00000272141.1	RP11-465B22.8	0.000164028	0.000163997	0	sister-disconcordant gene	FALSE
ENSG00000162571.13	TTLL10	0.000457047	0.000456758	0	sister-disconcordant gene	FALSE
ENSG00000186891.13	TNFRSF18	0.000846071	0.000844519	0	sister-disconcordant gene	FALSE
ENSG00000186827.10	TNFRSF4	0.00667096	0.0072205	0	sister-disconcordant gene	FALSE
ENSG00000078808.16	SDF4	0.342096	0.374072	7.52182	sister-concordant gene	FALSE
ENSG00000176022.4	B3GALT6	0.29745	0.32802	9.049	sister-concordant gene	FALSE
ENSG00000184163.3	FAM132A	0.0119046	0.0122639	0	sister-disconcordant gene	FALSE
ENSG00000260179.1	RP5-902P8.12	0.00314313	0.00312522	0	sister-disconcordant gene	FALSE
ENSG00000160087.20	UBE2J2	0.31976	0.344498	5.16425	sister-concordant gene	FALSE
ENSG00000230415.1	RP5-902P8.10	0.00349672	0.00347271	0	sister-disconcordant gene	FALSE
ENSG00000162572.19	SCNN1D	0.0104071	0.0106298	0	sister-disconcordant gene	FALSE
ENSG00000131584.18	ACAP3	0.171763	0.18304	2.47159	sister-concordant gene	FALSE
ENSG00000169972.11	PUSL1	0.278437	0.30867	9.70914	sister-concordant gene	FALSE
ENSG00000127054.19	CPSF3L	0.319135	0.331513	1.37808	sister-concordant gene	FALSE
ENSG00000240731.1	RP5-890O3.9	0.00109982	0.00109802	0	sister-disconcordant gene	FALSE
ENSG00000224051.6	CPTP	0.210473	0.222627	2.26096	sister-concordant gene	FALSE
ENSG00000169962.4	TAS1R3	0.000811346	0.000810046	0	sister-disconcordant gene	FALSE
ENSG00000107404.18	DVL1	0.212408	0.227784	3.42653	sister-concordant gene	FALSE
ENSG00000162576.16	MXRA8	0.0134278	0.0198759	5.30626	sister-concordant gene	FALSE
ENSG00000175756.13	AURKAIP1	0.293466	0.366791	51.0274	sister-concordant gene	FALSE
ENSG00000223663.2	NDUFB4P8	0.000112835	0.000112812	0	sister-disconcordant gene	FALSE
ENSG00000221978.11	CCNL2	0.321066	0.343257	4.14089	sister-concordant gene	FALSE
ENSG00000224870.6	RP4-758J18.2	0.246065	0.261031	2.77519	sister-concordant gene	FALSE
ENSG00000242485.5	MRPL20	0.307506	0.372329	36.0258	sister-concordant gene	FALSE
ENSG00000272455.1	RP4-758J18.13	0.0500269	0.0519024	0.0354583	sister-disconcordant gene	FALSE
ENSG00000235098.8	ANKRD65	0.0186794	0.0210601	0.54816	sister-disconcordant gene	FALSE
ENSG00000205116.3	TMEM88B	0.000210177	0.000210101	0	sister-disconcordant gene	FALSE
ENSG00000225285.1	RP4-758J18.10	0.000646814	0.000646137	0	sister-disconcordant gene	FALSE
ENSG00000179403.11	VWA1	0.1903	0.218886	12.2881	sister-concordant gene	FALSE
ENSG00000215915.9	ATAD3C	0.017447	0.0175883	0	sister-disconcordant gene	FALSE
ENSG00000160072.19	ATAD3B	0.304174	0.355813	24.6715	sister-concordant gene	FALSE
ENSG00000197785.13	ATAD3A	0.334062	0.385861	20.6641	sister-concordant gene	FALSE
ENSG00000205090.8	TMEM240	0.0191578	0.0200011	0	sister-disconcordant gene	FALSE
ENSG00000160075.11	SSU72	0.335647	0.402201	31.9474	sister-concordant gene	FALSE
ENSG00000215014.4	RP5-832C2.5	0.0442334	0.0449682	0	sister-disconcordant gene	FALSE
ENSG00000228594.3	FNDC10	0.245063	0.2855	18.3651	sister-concordant gene	FALSE
ENSG00000272106.1	RP11-345P4.9	0.1015	0.104188	0.0571609	sister-disconcordant gene	FALSE
ENSG00000197530.12	MIB2	0.18884	0.199704	1.97219	sister-concordant gene	FALSE
ENSG00000189409.13	MMP23B	0.0138409	0.0147652	0	sister-disconcordant gene	FALSE
ENSG00000248333.8	CDK11B	0.274414	0.28437	1.11327	sister-disconcordant gene	FALSE
ENSG00000272004.1	RP11-345P4.10	0.0113439	0.0113807	0	sister-disconcordant gene	FALSE
ENSG00000189339.11	SLC35E2B	0.198099	0.206603	1.09288	sister-disconcordant gene	FALSE
ENSG00000269737.2	RP11-345P4.6	0.0119547	0.0116764	0	sister-disconcordant gene	FALSE
ENSG00000008128.22	CDK11A	0.0853778	0.0869906	0	sister-disconcordant gene	FALSE
ENSG00000268575.1	RP1-283E3.8	0.0343071	0.0358982	0.0186156	sister-disconcordant gene	FALSE
ENSG00000227775.3	RP1-283E3.4	0.0445817	0.044714	0	sister-disconcordant gene	FALSE
ENSG00000215790.6	SLC35E2	0.0243372	0.0241014	0	sister-disconcordant gene	FALSE
ENSG00000008130.15	NADK	0.247764	0.252411	0.163128	sister-disconcordant gene	FALSE
ENSG00000078369.17	GNB1	0.376649	0.442345	25.2388	sister-concordant gene	FALSE
ENSG00000231050.1	RP1-140A9.1	0.00237337	0.0025143	0	sister-disconcordant gene	FALSE
ENSG00000169885.9	CALML6	0.00121124	0.0012076	0	sister-disconcordant gene	FALSE
ENSG00000178821.12	TMEM52	0.133626	0.14125	1.22123	sister-disconcordant gene	FALSE
ENSG00000142609.17	CFAP74	0.0244336	0.0239916	0	sister-disconcordant gene	FALSE
ENSG00000233542.1	RP11-547D24.1	0.00258392	0.00257139	0	sister-disconcordant gene	FALSE
ENSG00000187730.7	GABRD	0.0014391	0.00143417	0	sister-disconcordant gene	FALSE
ENSG00000226969.1	RP11-547D24.3	0.00267703	0.00266405	0	sister-disconcordant gene	FALSE
ENSG00000067606.16	PRKCZ	0.176903	0.192331	4.13352	sister-concordant gene	FALSE
ENSG00000271806.1	RP5-892K4.1	0.0124462	0.0126258	0	sister-disconcordant gene	FALSE
ENSG00000182873.5	RP11-181G12.2	0.00242219	0.00241038	0	sister-disconcordant gene	FALSE
ENSG00000162585.16	FAAP20	0.339229	0.417567	42.4183	sister-concordant gene	FALSE
ENSG00000157933.9	SKI	0.263624	0.282254	4.03571	sister-concordant gene	FALSE
ENSG00000116151.13	MORN1	0.149346	0.151295	0	sister-disconcordant gene	FALSE
ENSG00000272161.1	RP4-713A8.1	0.000655057	0.000654136	0	sister-disconcordant gene	FALSE
ENSG00000269896.2	RP4-740C4.5	0.00685962	0.00692709	0	sister-disconcordant gene	FALSE
ENSG00000272420.1	RP4-740C4.7	0.0132597	0.0132108	0	sister-disconcordant gene	FALSE
ENSG00000157916.19	RER1	0.327938	0.377194	18.285	sister-concordant gene	FALSE
ENSG00000157911.9	PEX10	0.229959	0.246301	3.9269	sister-concordant gene	FALSE
ENSG00000149527.17	PLCH2	0.000319894	0.000319724	0	sister-disconcordant gene	FALSE
ENSG00000224387.1	RP3-395M20.2	0.000348699	0.000348479	0	sister-disconcordant gene	FALSE
ENSG00000157881.13	PANK4	0.117643	0.122605	0.582091	sister-disconcordant gene	FALSE
ENSG00000197921.5	HES5	0.00251442	0.00250435	0	sister-disconcordant gene	FALSE
ENSG00000272449.1	RP3-395M20.12	0.00851246	0.00838239	0	sister-disconcordant gene	FALSE
ENSG00000157873.17	TNFRSF14	6.45419e-05	6.45419e-05	0	sister-disconcordant gene	FALSE
ENSG00000157870.14	FAM213B	0.182717	0.194497	2.41552	sister-concordant gene	FALSE
ENSG00000142606.15	MMEL1	0.018322	0.0191568	0	sister-disconcordant gene	FALSE
ENSG00000237058.1	RP13-436F16.1	0.00015677	0.000156753	0	sister-disconcordant gene	FALSE
ENSG00000215912.12	TTC34	0.0209775	0.0212496	0	sister-disconcordant gene	FALSE
ENSG00000177133.10	LINC00982	0.000226227	0.000226185	0	sister-disconcordant gene	FALSE
ENSG00000142611.16	PRDM16	0.00226667	0.00239613	0	sister-disconcordant gene	FALSE
ENSG00000279839.1	RP11-193J6.1	0.000450172	0.000449775	0	sister-disconcordant gene	FALSE
ENSG00000130762.14	ARHGEF16	0.0811051	0.0895772	2.29038	sister-concordant gene	FALSE
ENSG00000272088.1	RP11-168F9.2	0.000829624	0.000828695	0	sister-disconcordant gene	FALSE
ENSG00000162591.15	MEGF6	0.121254	0.128061	1.09479	sister-disconcordant gene	FALSE
ENSG00000238260.1	RP11-46F15.2	0.0113674	0.0116557	0	sister-disconcordant gene	FALSE
ENSG00000158109.14	TPRG1L	0.267675	0.276134	0.803521	sister-disconcordant gene	FALSE
ENSG00000116213.15	WRAP73	0.21827	0.231124	2.49416	sister-concordant gene	FALSE
ENSG00000078900.14	TP73	0.0380387	0.0436998	1.77005	sister-concordant gene	FALSE
ENSG00000227372.11	TP73-AS1	0.128742	0.131109	0	sister-disconcordant gene	FALSE
ENSG00000162592.9	CCDC27	0.000680455	0.000679811	0	sister-disconcordant gene	FALSE
ENSG00000235169.7	SMIM1	0.239423	0.312513	53.0715	sister-concordant gene	FALSE
ENSG00000130764.9	LRRC47	0.309061	0.324705	2.22336	sister-concordant gene	FALSE
ENSG00000266075.2	RN7SL574P	0.00436976	0.00433119	0	sister-disconcordant gene	FALSE
ENSG00000272153.1	RP1-286D6.5	0.00068405	0.000683233	0	sister-disconcordant gene	FALSE
ENSG00000116198.12	CEP104	0.293605	0.309367	2.60536	sister-concordant gene	FALSE
ENSG00000169598.15	DFFB	0.108704	0.114384	0.812589	sister-disconcordant gene	FALSE
ENSG00000198912.10	C1orf174	0.316103	0.3438	6.44595	sister-concordant gene	FALSE
ENSG00000236423.5	LINC01134	0.019268	0.0192442	0	sister-disconcordant gene	FALSE
ENSG00000196581.10	AJAP1	0.319434	0.514087	184.194	sister-concordant gene	FALSE
ENSG00000131697.17	NPHP4	0.112611	0.117913	0.708719	sister-disconcordant gene	FALSE
ENSG00000069424.14	KCNAB2	0.104171	0.110283	1.07769	sister-disconcordant gene	FALSE
ENSG00000116254.17	CHD5	0.00466381	0.00476278	0	sister-disconcordant gene	FALSE
ENSG00000116251.9	RPL22	0.202662	0.319833	221.86	sister-concordant gene	FALSE
ENSG00000226944.1	RP1-120G22.11	0.00176259	0.00175627	0	sister-disconcordant gene	FALSE
ENSG00000158286.12	RNF207	0.137246	0.152966	4.85438	sister-concordant gene	FALSE
ENSG00000116237.15	ICMT	0.330645	0.389191	27.4817	sister-concordant gene	FALSE
ENSG00000225077.2	LINC00337	0.011958	0.0121517	0	sister-disconcordant gene	FALSE
ENSG00000158292.6	GPR153	0.0402292	0.0425074	0.204822	sister-disconcordant gene	FALSE
ENSG00000097021.19	ACOT7	0.345331	0.396102	18.7174	sister-concordant gene	FALSE
ENSG00000271746.1	RP1-202O8.3	0.0263053	0.026573	0	sister-disconcordant gene	FALSE
ENSG00000069812.11	HES2	0.0241061	0.0247381	0	sister-disconcordant gene	FALSE
ENSG00000187017.15	ESPN	0.00973557	0.0103575	0	sister-disconcordant gene	FALSE
ENSG00000215788.9	TNFRSF25	0.0519572	0.0561946	0.820503	sister-disconcordant gene	FALSE
ENSG00000171680.20	PLEKHG5	0.105064	0.117652	3.92939	sister-concordant gene	FALSE
ENSG00000162408.10	NOL9	0.326002	0.339406	1.53837	sister-concordant gene	FALSE
ENSG00000229519.2	RP11-58A11.2	0.00109046	0.00108824	0	sister-disconcordant gene	FALSE
ENSG00000173662.20	TAS1R1	0.000195852	0.000195788	0	sister-disconcordant gene	FALSE
ENSG00000204859.12	ZBTB48	0.179565	0.185729	0.617182	sister-disconcordant gene	FALSE
ENSG00000162413.16	KLHL21	0.11557	0.121609	0.869433	sister-disconcordant gene	FALSE
ENSG00000116273.5	PHF13	0.211249	0.231661	5.35063	sister-concordant gene	FALSE
ENSG00000041988.15	THAP3	0.220229	0.227071	0.634535	sister-disconcordant gene	FALSE
ENSG00000007923.15	DNAJC11	0.319808	0.334645	1.90883	sister-concordant gene	FALSE
ENSG00000228750.6	RP11-242F24.1	0.00297601	0.00295792	0	sister-disconcordant gene	FALSE
ENSG00000237436.1	RP11-312B8.1	0.00975437	0.00979565	0	sister-disconcordant gene	FALSE
ENSG00000171735.18	CAMTA1	0.323478	0.403842	51.6256	sister-concordant gene	FALSE
ENSG00000227950.1	RP11-312B8.2	0.00022974	0.000229707	0	sister-disconcordant gene	FALSE
ENSG00000207056.1	RNU1-8P	0.000737972	0.000737124	0	sister-disconcordant gene	FALSE
ENSG00000237402.1	CAMTA1-IT1	0.00324392	0.00322074	0	sister-disconcordant gene	FALSE
ENSG00000270171.1	RP11-338N10.1	0.000531072	0.000530514	0	sister-disconcordant gene	FALSE
ENSG00000270035.1	RP11-338N10.2	0.000314628	0.000314521	0	sister-disconcordant gene	FALSE
ENSG00000269978.1	RP11-338N10.3	0.00132129	0.00131815	0	sister-disconcordant gene	FALSE
ENSG00000049245.12	VAMP3	0.346476	0.389819	13.391	sister-concordant gene	FALSE
ENSG00000269925.1	RP3-467L1.6	0.00200197	0.00199404	0	sister-disconcordant gene	FALSE
ENSG00000049246.14	PER3	0.194125	0.214511	5.93787	sister-concordant gene	FALSE
ENSG00000236266.1	RP3-467L1.4	0.000267537	0.000267446	0	sister-disconcordant gene	FALSE
ENSG00000049247.13	UTS2	0.00045764	0.000457183	0	sister-disconcordant gene	FALSE
ENSG00000049249.8	TNFRSF9	0.0518138	0.0649366	5.34835	sister-concordant gene	FALSE
ENSG00000116288.12	PARK7	0.238888	0.308492	69.5391	sister-concordant gene	FALSE
ENSG00000116285.12	ERRFI1	0.339076	0.385701	16.1052	sister-concordant gene	FALSE
ENSG00000238290.1	RP11-431K24.1	0.00865664	0.00866617	0	sister-disconcordant gene	FALSE
ENSG00000162426.14	SLC45A1	0.00292043	0.00303397	0	sister-disconcordant gene	FALSE
ENSG00000142599.17	RERE	0.379926	0.473859	49.9019	sister-concordant gene	FALSE
ENSG00000232912.5	RP5-1115A15.1	0.000745926	0.000744836	0	sister-disconcordant gene	FALSE
ENSG00000221083.1	SNORA77	0.00249668	0.00248513	0	sister-disconcordant gene	FALSE
ENSG00000234619.1	RPL7P11	0.00194774	0.00210727	0	sister-disconcordant gene	FALSE
ENSG00000224315.2	RPL7P7	0.0697192	0.0735479	0.455804	sister-disconcordant gene	FALSE
ENSG00000222511.2	Y_RNA	0.000770635	0.00076956	0	sister-disconcordant gene	FALSE
ENSG00000226545.1	RP4-633I8.3	0.00250388	0.00249254	0	sister-disconcordant gene	FALSE
ENSG00000228423.2	RP4-633I8.4	0.00290843	0.00289257	0	sister-disconcordant gene	FALSE
ENSG00000074800.13	ENO1	0.212552	0.408382	Inf	sister-concordant gene	FALSE
ENSG00000236269.1	ENO1-IT1	0.0509438	0.0502799	0	sister-disconcordant gene	FALSE
ENSG00000230679.1	ENO1-AS1	0.0195086	0.0202287	0	sister-disconcordant gene	FALSE
ENSG00000238249.2	HMGN2P17	0.000298734	0.000298578	0	sister-disconcordant gene	FALSE
ENSG00000142583.17	SLC2A5	0.00510505	0.00505584	0	sister-disconcordant gene	FALSE
ENSG00000180758.11	GPR157	0.0790862	0.0868765	2.03855	sister-concordant gene	FALSE
ENSG00000228526.5	MIR34A	0.0443597	0.0477548	0.53584	sister-disconcordant gene	FALSE
ENSG00000234546.3	RP3-510D11.2	0.0261829	0.0280013	0.149432	sister-disconcordant gene	FALSE
ENSG00000049239.12	H6PD	0.106374	0.112042	0.734931	sister-disconcordant gene	FALSE
ENSG00000171621.13	SPSB1	0.159124	0.181149	8.69148	sister-concordant gene	FALSE
ENSG00000171612.6	SLC25A33	0.343719	0.393421	17.6532	sister-concordant gene	FALSE
ENSG00000231181.1	RP13-15M17.1	0.00867594	0.00878544	0	sister-disconcordant gene	FALSE
ENSG00000188807.12	TMEM201	0.151773	0.160455	1.58146	sister-concordant gene	FALSE
ENSG00000171608.15	PIK3CD	0.0174886	0.0177181	0	sister-disconcordant gene	FALSE
ENSG00000231789.2	PIK3CD-AS2	0.157586	0.172682	4.02428	sister-concordant gene	FALSE
ENSG00000171603.16	CLSTN1	0.355239	0.39148	8.5573	sister-concordant gene	FALSE
ENSG00000178585.14	CTNNBIP1	0.187742	0.19847	2.09915	sister-concordant gene	FALSE
ENSG00000223989.1	RP11-84A14.5	5.68511e-05	5.68511e-05	0	sister-disconcordant gene	FALSE
ENSG00000162441.11	LZIC	0.352673	0.37425	3.38784	sister-concordant gene	FALSE
ENSG00000228150.1	RP11-84A14.4	0.00505619	0.00509962	0	sister-disconcordant gene	FALSE
ENSG00000173614.13	NMNAT1	0.212762	0.218672	0.431502	sister-disconcordant gene	FALSE
ENSG00000202415.1	RN7SKP269	0.0056663	0.00559681	0	sister-disconcordant gene	FALSE
ENSG00000283611.1	RP11-84A14.6	8.63774e-05	8.63616e-05	0	sister-disconcordant gene	FALSE
ENSG00000162444.11	RBP7	0.0267024	0.0301623	0.954662	sister-disconcordant gene	FALSE
ENSG00000130939.18	UBE4B	0.313594	0.329922	2.50601	sister-concordant gene	FALSE
ENSG00000233623.2	PGAM1P11	0.00115229	0.00114974	0	sister-disconcordant gene	FALSE
ENSG00000201746.1	RNU6-828P	0.000347359	0.000347171	0	sister-disconcordant gene	FALSE
ENSG00000054523.17	KIF1B	0.38471	0.424266	9.22702	sister-concordant gene	FALSE
ENSG00000142657.20	PGD	0.365383	0.416669	17.4987	sister-concordant gene	FALSE
ENSG00000271989.1	RP4-736L20.3	0.00498226	0.00525646	0	sister-disconcordant gene	FALSE
ENSG00000251503.8	APITD1-CORT	0.0593353	0.0609968	0	sister-disconcordant gene	FALSE
ENSG00000175279.21	APITD1	0.248986	0.260233	1.71362	sister-concordant gene	FALSE
ENSG00000241563.3	CORT	0.00485732	0.00481089	0	sister-disconcordant gene	FALSE
ENSG00000160049.11	DFFA	0.383606	0.445458	22.4813	sister-concordant gene	FALSE
ENSG00000203469.2	RP5-1113E3.3	0.00852112	0.00838479	0	sister-disconcordant gene	FALSE
ENSG00000142655.12	PEX14	0.22083	0.23488	2.8757	sister-concordant gene	FALSE
ENSG00000243267.3	RN7SL614P	0.00253772	0.00252607	0	sister-disconcordant gene	FALSE
ENSG00000130940.14	CASZ1	0.108689	0.118	2.21075	sister-concordant gene	FALSE
ENSG00000272078.1	RP4-734G22.3	0.00292199	0.00290549	0	sister-disconcordant gene	FALSE
ENSG00000120948.15	TARDBP	0.345536	0.376096	6.70467	sister-concordant gene	FALSE
ENSG00000277726.4	RP4-635E18.9	0.00010383	0.000103816	0	sister-disconcordant gene	FALSE
ENSG00000009724.16	MASP2	0.00382148	0.00379364	0	sister-disconcordant gene	FALSE
ENSG00000271895.2	RP4-635E18.8	0.0163958	0.0163689	0	sister-disconcordant gene	FALSE
ENSG00000116649.9	SRM	0.368351	0.503718	104.282	sister-concordant gene	FALSE
ENSG00000171824.13	EXOSC10	0.337995	0.363902	5.3407	sister-concordant gene	FALSE
ENSG00000226849.1	RP4-635E18.7	0.0087569	0.00887284	0	sister-disconcordant gene	FALSE
ENSG00000230337.1	RP4-635E18.6	0.0410978	0.0420237	0	sister-disconcordant gene	FALSE
ENSG00000198793.12	MTOR	0.301436	0.308255	0.351197	sister-disconcordant gene	FALSE
ENSG00000171819.4	ANGPTL7	0.000181741	0.000181708	0	sister-disconcordant gene	FALSE
ENSG00000120942.13	UBIAD1	0.216683	0.22855	2.09282	sister-concordant gene	FALSE
ENSG00000238199.1	UBE2V2P3	0.000384862	0.000384579	0	sister-disconcordant gene	FALSE
ENSG00000204624.7	DISP3	0.000305411	0.000305268	0	sister-disconcordant gene	FALSE
ENSG00000235643.1	RP1-69M21.2	0.000496562	0.000496288	0	sister-disconcordant gene	FALSE
ENSG00000116661.9	FBXO2	0.366994	0.865656	Inf	sister-concordant gene	FALSE
ENSG00000132879.13	FBXO44	0.176607	0.187874	2.15885	sister-concordant gene	FALSE
ENSG00000116663.10	FBXO6	0.0507752	0.05367	0.320026	sister-disconcordant gene	FALSE
ENSG00000116670.14	MAD2L2	0.332526	0.388916	24.4775	sister-concordant gene	FALSE
ENSG00000162490.6	DRAXIN	0.00378176	0.00409357	0	sister-disconcordant gene	FALSE
ENSG00000177674.15	AGTRAP	0.331749	0.371693	12.3832	sister-concordant gene	FALSE
ENSG00000215910.7	C1orf167	0.0177299	0.0192864	0.22262	sister-disconcordant gene	FALSE
ENSG00000177000.10	MTHFR	0.161146	0.178763	5.7193	sister-concordant gene	FALSE
ENSG00000011021.21	CLCN6	0.113175	0.118549	0.676846	sister-disconcordant gene	FALSE
ENSG00000242349.5	NPPA-AS1	0.00539041	0.00563836	0	sister-disconcordant gene	FALSE
ENSG00000175206.10	NPPA	0.000717776	0.000716802	0	sister-disconcordant gene	FALSE
ENSG00000120937.8	NPPB	0.000460067	0.000459522	0	sister-disconcordant gene	FALSE
ENSG00000199347.1	RNU5E-1	0.0475609	0.0490154	0	sister-disconcordant gene	FALSE
ENSG00000201801.1	RNU5E-4P	0.0301417	0.0308394	0	sister-disconcordant gene	FALSE
ENSG00000116685.15	KIAA2013	0.2484	0.261454	2.24357	sister-concordant gene	FALSE
ENSG00000083444.16	PLOD1	0.283477	0.327001	18.8529	sister-concordant gene	FALSE
ENSG00000116688.16	MFN2	0.277325	0.288271	1.34269	sister-concordant gene	FALSE
ENSG00000116691.10	MIIP	0.258999	0.272574	2.20992	sister-concordant gene	FALSE
ENSG00000202461.1	Y_RNA	0.000162281	0.000162227	0	sister-disconcordant gene	FALSE
ENSG00000243539.3	RN7SL649P	0.000150567	0.000150546	0	sister-disconcordant gene	FALSE
ENSG00000120949.14	TNFRSF8	0.00370475	0.00392635	0	sister-disconcordant gene	FALSE
ENSG00000227875.2	RPL23AP89	0.000270367	0.000270232	0	sister-disconcordant gene	FALSE
ENSG00000028137.17	TNFRSF1B	0.0172427	0.0181523	0	sister-disconcordant gene	FALSE
ENSG00000048707.13	VPS13D	0.152267	0.159923	1.14898	sister-disconcordant gene	FALSE
ENSG00000162496.8	DHRS3	0.192704	0.302274	96.9281	sister-concordant gene	FALSE
ENSG00000272482.1	RP11-474O21.5	0.00464264	0.00460134	0	sister-disconcordant gene	FALSE
ENSG00000204518.2	AADACL4	0.000779841	0.000779318	0	sister-disconcordant gene	FALSE
ENSG00000157330.9	C1orf158	0.000514988	0.000514918	0	sister-disconcordant gene	FALSE
ENSG00000116721.9	PRAMEF1	0.000542291	0.000541667	0	sister-disconcordant gene	FALSE
ENSG00000162494.5	LRRC38	0.000817693	0.000816385	0	sister-disconcordant gene	FALSE
ENSG00000162493.16	PDPN	0.290465	0.467771	210.795	sister-concordant gene	FALSE
ENSG00000116731.22	PRDM2	0.365775	0.389773	3.79328	sister-concordant gene	FALSE
ENSG00000189337.16	KAZN	0.358412	0.45426	58.3476	sister-concordant gene	FALSE
ENSG00000231606.1	RP11-344F13.1	0.00771316	0.00861411	0.117365	sister-disconcordant gene	FALSE
ENSG00000234593.2	RP4-704D23.1	0.000127328	0.000127303	0	sister-disconcordant gene	FALSE
ENSG00000235829.1	TBCAP2	0.00116123	0.00115904	0	sister-disconcordant gene	FALSE
ENSG00000175147.11	TMEM51-AS1	0.000793257	0.000792145	0	sister-disconcordant gene	FALSE
ENSG00000171729.13	TMEM51	0.151721	0.169507	6.22071	sister-concordant gene	FALSE
ENSG00000215720.4	RP1-21O18.3	0.00056843	0.000567718	0	sister-disconcordant gene	FALSE
ENSG00000278480.1	RP5-903E17.2	0.000970849	0.000968717	0	sister-disconcordant gene	FALSE
ENSG00000142621.19	FHAD1	0.132682	0.183894	37.4851	sister-concordant gene	FALSE
ENSG00000233485.1	RP3-467K16.2	0.0064183	0.00634006	0	sister-disconcordant gene	FALSE
ENSG00000236045.1	RP3-467K16.7	0.000149577	0.000149548	0	sister-disconcordant gene	FALSE
ENSG00000228140.1	RP3-467K16.4	0.00387753	0.00384627	0	sister-disconcordant gene	FALSE
ENSG00000142634.12	EFHD2	0.352032	0.471913	92.3036	sister-concordant gene	FALSE
ENSG00000162438.11	CTRC	0.000886632	0.000885132	0	sister-disconcordant gene	FALSE
ENSG00000142615.7	CELA2A	0.000122124	0.000122108	0	sister-disconcordant gene	FALSE
ENSG00000132906.17	CASP9	0.173358	0.180908	1.04512	sister-disconcordant gene	FALSE
ENSG00000116138.12	DNAJC16	0.240214	0.248452	0.858786	sister-disconcordant gene	FALSE
ENSG00000251866.1	SCARNA21	0.00101564	0.00101341	0	sister-disconcordant gene	FALSE
ENSG00000272510.1	RP4-680D5.8	0.00243433	0.00242291	0	sister-disconcordant gene	FALSE
ENSG00000116771.5	AGMAT	0.183441	0.203089	6.89317	sister-concordant gene	FALSE
ENSG00000237301.1	RP4-680D5.2	0.0170659	0.0175026	0	sister-disconcordant gene	FALSE
ENSG00000235084.3	CHCHD2P6	0.000849737	0.00084847	0	sister-disconcordant gene	FALSE
ENSG00000197312.11	DDI2	0.288127	0.301819	1.93565	sister-concordant gene	FALSE
ENSG00000271742.1	RP4-680D5.9	0.000313425	0.000313332	0	sister-disconcordant gene	FALSE
ENSG00000116786.11	PLEKHM2	0.276231	0.287103	1.23272	sister-disconcordant gene	FALSE
ENSG00000237938.5	RP11-288I21.1	0.00167279	0.00166801	0	sister-disconcordant gene	FALSE
ENSG00000162461.7	SLC25A34	0.00918108	0.00931836	0	sister-disconcordant gene	FALSE
ENSG00000224459.1	RP11-169K16.4	0.0037253	0.00378291	0	sister-disconcordant gene	FALSE
ENSG00000162458.12	FBLIM1	0.294359	0.374855	52.2649	sister-concordant gene	FALSE
ENSG00000224321.1	RPL12P14	0.0018443	0.0018368	0	sister-disconcordant gene	FALSE
ENSG00000233954.6	UQCRHL	0.159426	0.1655	0.723379	sister-disconcordant gene	FALSE
ENSG00000178715.8	RP11-169K16.8	0.00967122	0.00948539	0	sister-disconcordant gene	FALSE
ENSG00000179743.4	FLJ37453	0.157103	0.169984	2.94053	sister-concordant gene	FALSE
ENSG00000065526.10	SPEN	0.415239	0.460911	10.5319	sister-concordant gene	FALSE
ENSG00000270620.1	RP1-134O19.3	0.000158144	0.000158121	0	sister-disconcordant gene	FALSE
ENSG00000116809.11	ZBTB17	0.167072	0.175641	1.39219	sister-concordant gene	FALSE
ENSG00000234607.2	RP11-5P18.1	0.011451	0.0116517	0	sister-disconcordant gene	FALSE
ENSG00000173641.17	HSPB7	6.91519e-05	6.91519e-05	0	sister-disconcordant gene	FALSE
ENSG00000186510.11	CLCNKA	0.00399508	0.00396155	0	sister-disconcordant gene	FALSE
ENSG00000184908.17	CLCNKB	0.00360257	0.00357544	0	sister-disconcordant gene	FALSE
ENSG00000185519.8	FAM131C	0.0285033	0.0292703	0	sister-disconcordant gene	FALSE
ENSG00000142627.12	EPHA2	0.322667	0.390238	33.2357	sister-concordant gene	FALSE
ENSG00000227959.1	RP11-276H7.2	0.0118383	0.0120951	0	sister-disconcordant gene	FALSE
ENSG00000224621.1	RP11-276H7.3	0.00380912	0.00378184	0	sister-disconcordant gene	FALSE
ENSG00000142632.16	ARHGEF19	0.126849	0.132116	0.635816	sister-disconcordant gene	FALSE
ENSG00000237276.8	ANO7P1	0.00115	0.00114759	0	sister-disconcordant gene	FALSE
ENSG00000132881.11	RSG1	0.0338643	0.035494	0.0696345	sister-disconcordant gene	FALSE
ENSG00000233929.1	MT1XP1	0.0222646	0.0220231	0	sister-disconcordant gene	FALSE
ENSG00000037637.10	FBXO42	0.249955	0.266163	3.32652	sister-concordant gene	FALSE
ENSG00000055070.16	SZRD1	0.347058	0.379134	7.63837	sister-concordant gene	FALSE
ENSG00000226457.1	RP11-430L17.1	0.000802884	0.000801841	0	sister-disconcordant gene	FALSE
ENSG00000187144.11	SPATA21	0.0116856	0.0116636	0	sister-disconcordant gene	FALSE
ENSG00000157191.19	NECAP2	0.307631	0.342393	10.6064	sister-concordant gene	FALSE
ENSG00000226029.1	RP4-798A10.2	0.0228911	0.0237992	0	sister-disconcordant gene	FALSE
ENSG00000080947.14	CROCCP3	0.0350562	0.0348726	0	sister-disconcordant gene	FALSE
ENSG00000261135.1	RP4-798A10.7	0.0228407	0.0232129	0	sister-disconcordant gene	FALSE
ENSG00000219481.10	NBPF1	0.227124	0.243559	3.75662	sister-concordant gene	FALSE
ENSG00000271732.1	RP5-1182A14.5	0.00029404	0.000293873	0	sister-disconcordant gene	FALSE
ENSG00000215908.9	CROCCP2	0.0595321	0.059715	0	sister-disconcordant gene	FALSE
ENSG00000186301.8	MST1P2	0.00045531	0.00045501	0	sister-disconcordant gene	FALSE
ENSG00000236698.1	EIF1AXP1	0.0155362	0.0155277	0	sister-disconcordant gene	FALSE
ENSG00000268869.5	ESPNP	0.000251066	0.000250984	0	sister-disconcordant gene	FALSE
ENSG00000058453.16	CROCC	0.0278856	0.0293844	0.0544182	sister-disconcordant gene	FALSE
ENSG00000227684.2	CROCCP4	0.00095197	0.000950293	0	sister-disconcordant gene	FALSE
ENSG00000186715.10	MST1L	0.000365718	0.000365477	0	sister-disconcordant gene	FALSE
ENSG00000272426.1	RP11-108M9.6	0.0225324	0.0228332	0	sister-disconcordant gene	FALSE
ENSG00000117122.13	MFAP2	0.130166	0.161807	17.6581	sister-concordant gene	FALSE
ENSG00000159363.17	ATP13A2	0.140919	0.148069	1.13105	sister-disconcordant gene	FALSE
ENSG00000117118.9	SDHB	0.358149	0.411844	19.3648	sister-concordant gene	FALSE
ENSG00000117115.12	PADI2	0.00661211	0.00674276	0	sister-disconcordant gene	FALSE
ENSG00000204362.6	RP11-380J14.1	0.000746244	0.000744935	0	sister-disconcordant gene	FALSE
ENSG00000142623.9	PADI1	0.000264974	0.000264835	0	sister-disconcordant gene	FALSE
ENSG00000142619.4	PADI3	0.000171739	0.000171716	0	sister-disconcordant gene	FALSE
ENSG00000280226.1	AC004824.1	0.000645415	0.000644868	0	sister-disconcordant gene	FALSE
ENSG00000227751.1	RP1-20B21.4	0.000536693	0.000536056	0	sister-disconcordant gene	FALSE
ENSG00000179051.13	RCC2	0.350921	0.401818	19.073	sister-concordant gene	FALSE
ENSG00000074964.16	ARHGEF10L	0.0288213	0.0305476	0.119347	sister-disconcordant gene	FALSE
ENSG00000117148.7	ACTL8	0.0291675	0.0453981	14.3868	sister-concordant gene	FALSE
ENSG00000179023.8	KLHDC7A	0.00129242	0.00128959	0	sister-disconcordant gene	FALSE
ENSG00000159423.16	ALDH4A1	0.054796	0.0566272	0.021677	sister-disconcordant gene	FALSE
ENSG00000169991.10	IFFO2	0.062718	0.0663402	0.499395	sister-disconcordant gene	FALSE
ENSG00000272084.1	RP5-1126H10.2	0.0056073	0.00554535	0	sister-disconcordant gene	FALSE
ENSG00000127481.14	UBR4	0.335095	0.34462	0.67384	sister-disconcordant gene	FALSE
ENSG00000230424.1	RP1-43E13.2	0.0311979	0.0331415	0.179446	sister-disconcordant gene	FALSE
ENSG00000127463.13	EMC1	0.262407	0.275129	1.84169	sister-concordant gene	FALSE
ENSG00000053372.4	MRTO4	0.370608	0.459356	48.8508	sister-concordant gene	FALSE
ENSG00000211454.13	AKR7L	0.0100719	0.0100052	0	sister-disconcordant gene	FALSE
ENSG00000162482.4	AKR7A3	0.00414845	0.00411479	0	sister-disconcordant gene	FALSE
ENSG00000270728.1	RP4-657E11.10	0.00171172	0.00170587	0	sister-disconcordant gene	FALSE
ENSG00000053371.12	AKR7A2	0.357379	0.441659	46.2339	sister-concordant gene	FALSE
ENSG00000200403.1	RNU6-1099P	0.00526402	0.00520298	0	sister-disconcordant gene	FALSE
ENSG00000040487.12	PQLC2	0.198757	0.210012	2.14306	sister-concordant gene	FALSE
ENSG00000077549.17	CAPZB	0.318758	0.37759	29.4568	sister-concordant gene	FALSE
ENSG00000240490.3	RN7SL277P	0.000537055	0.000536691	0	sister-disconcordant gene	FALSE
ENSG00000173436.13	MINOS1	0.278687	0.380988	102.774	sister-concordant gene	FALSE
ENSG00000226396.1	RP5-1056L3.3	0.0765842	0.0780893	0	sister-disconcordant gene	FALSE
ENSG00000158747.13	NBL1	0.210783	0.266551	37.5951	sister-concordant gene	FALSE
ENSG00000162542.13	TMCO4	0.145223	0.150624	0.525932	sister-disconcordant gene	FALSE
ENSG00000169914.5	OTUD3	0.160248	0.172212	2.73447	sister-concordant gene	FALSE
ENSG00000188257.10	PLA2G2A	8.15875e-05	8.15875e-05	0	sister-disconcordant gene	FALSE
ENSG00000127472.10	PLA2G5	0.00199728	0.00218897	0	sister-disconcordant gene	FALSE
ENSG00000187980.6	PLA2G2C	0.000284664	0.000284553	0	sister-disconcordant gene	FALSE
ENSG00000225986.1	UBXN10-AS1	0.0185267	0.0185406	0	sister-disconcordant gene	FALSE
ENSG00000162543.5	UBXN10	0.0919235	0.0978895	0.938394	sister-disconcordant gene	FALSE
ENSG00000158816.15	VWA5B1	0.000547605	0.000547059	0	sister-disconcordant gene	FALSE
ENSG00000162545.5	CAMK2N1	0.145929	0.188358	27.6376	sister-concordant gene	FALSE
ENSG00000090432.6	MUL1	0.196547	0.205711	1.44723	sister-concordant gene	FALSE
ENSG00000183114.7	FAM43B	0.000479682	0.000479246	0	sister-disconcordant gene	FALSE
ENSG00000158825.5	CDA	0.00629685	0.00629274	0	sister-disconcordant gene	FALSE
ENSG00000158828.6	PINK1	0.189619	0.212632	8.03386	sister-concordant gene	FALSE
ENSG00000117242.7	PINK1-AS	0.0149733	0.0149532	0	sister-disconcordant gene	FALSE
ENSG00000244038.9	DDOST	0.340079	0.386054	14.9076	sister-concordant gene	FALSE
ENSG00000117245.12	KIF17	0.0135822	0.0137474	0	sister-disconcordant gene	FALSE
ENSG00000235432.1	RP5-930J4.5	0.00071366	0.000712699	0	sister-disconcordant gene	FALSE
ENSG00000189410.11	SH2D5	0.0129931	0.0129354	0	sister-disconcordant gene	FALSE
ENSG00000127483.17	HP1BP3	0.366067	0.492403	95.4815	sister-concordant gene	FALSE
ENSG00000075151.20	EIF4G3	0.380596	0.425547	12.5791	sister-concordant gene	FALSE
ENSG00000233072.1	RPS15AP6	0.0247275	0.0247466	0	sister-disconcordant gene	FALSE
ENSG00000236073.2	RP11-487E1.2	0.000249285	0.000249197	0	sister-disconcordant gene	FALSE
ENSG00000235112.1	HSPE1P27	0.00105172	0.00104982	0	sister-disconcordant gene	FALSE
ENSG00000117298.14	ECE1	0.333737	0.39968	33.7536	sister-concordant gene	FALSE
ENSG00000236936.1	RP3-329E20.2	0.000668315	0.000667649	0	sister-disconcordant gene	FALSE
ENSG00000231105.1	RP5-1071N3.1	0.00104847	0.00104618	0	sister-disconcordant gene	FALSE
ENSG00000227001.3	NBPF2P	0.000387101	0.000386841	0	sister-disconcordant gene	FALSE
ENSG00000187952.9	HS6ST1P1	0.000423773	0.000423484	0	sister-disconcordant gene	FALSE
ENSG00000142794.18	NBPF3	0.0467723	0.049091	0.19374	sister-disconcordant gene	FALSE
ENSG00000162551.13	ALPL	0.161318	0.235897	76.122	sister-concordant gene	FALSE
ENSG00000233431.1	RP11-63N8.3	0.000357735	0.000357492	0	sister-disconcordant gene	FALSE
ENSG00000076864.19	RAP1GAP	0.129789	0.148852	7.65497	sister-concordant gene	FALSE
ENSG00000090686.15	USP48	0.368885	0.395944	4.7689	sister-concordant gene	FALSE
ENSG00000187942.11	LDLRAD2	0.00797473	0.00811051	0	sister-disconcordant gene	FALSE
ENSG00000142798.17	HSPG2	0.288019	0.328719	16.0081	sister-concordant gene	FALSE
ENSG00000232037.3	RP11-26H16.1	0.00266422	0.00274098	0	sister-disconcordant gene	FALSE
ENSG00000228397.2	RP1-224A6.3	0.00259491	0.0026893	0	sister-disconcordant gene	FALSE
ENSG00000218510.6	LINC00339	0.0845125	0.0870512	0.0929032	sister-disconcordant gene	FALSE
ENSG00000070831.15	CDC42	0.278718	0.362689	72.493	sister-concordant gene	FALSE
ENSG00000230068.2	CDC42-IT1	0.0215155	0.0212304	0	sister-disconcordant gene	FALSE
ENSG00000271840.1	RP1-224A6.9	0.00278955	0.0029548	0	sister-disconcordant gene	FALSE
ENSG00000162552.14	WNT4	0.00614934	0.00623168	0	sister-disconcordant gene	FALSE
ENSG00000184677.16	ZBTB40	0.181766	0.1897	0.994562	sister-disconcordant gene	FALSE
ENSG00000237200.1	ZBTB40-IT1	0.000341842	0.000341672	0	sister-disconcordant gene	FALSE
ENSG00000070886.11	EPHA8	0.00598894	0.00601977	0	sister-disconcordant gene	FALSE
ENSG00000133216.16	EPHB2	0.182783	0.224618	22.7734	sister-concordant gene	FALSE
ENSG00000227868.5	C1orf234	0.00216181	0.00215301	0	sister-disconcordant gene	FALSE
ENSG00000004487.15	KDM1A	0.376741	0.424732	14.099	sister-concordant gene	FALSE
ENSG00000240553.1	RP1-184J9.2	6.07895e-05	6.07895e-05	0	sister-disconcordant gene	FALSE
ENSG00000169641.13	LUZP1	0.373454	0.404727	6.15899	sister-concordant gene	FALSE
ENSG00000206935.1	RNU6-514P	0.00289299	0.00287648	0	sister-disconcordant gene	FALSE
ENSG00000252578.1	RNU6-135P	0.000169245	0.000169214	0	sister-disconcordant gene	FALSE
ENSG00000179546.4	HTR1D	0.000807388	0.00080616	0	sister-disconcordant gene	FALSE
ENSG00000261326.2	LINC01355	0.175856	0.182765	0.761245	sister-disconcordant gene	FALSE
ENSG00000125944.18	HNRNPR	0.329312	0.393015	32.72	sister-concordant gene	FALSE
ENSG00000125945.14	ZNF436	0.0944854	0.0996374	0.715345	sister-disconcordant gene	FALSE
ENSG00000249087.6	ZNF436-AS1	0.0791308	0.0846802	0.872842	sister-disconcordant gene	FALSE
ENSG00000271420.1	RP5-1057J7.7	0.000292111	0.000292026	0	sister-disconcordant gene	FALSE
ENSG00000204219.9	TCEA3	0.0237026	0.0247213	0	sister-disconcordant gene	FALSE
ENSG00000088280.18	ASAP3	0.0951205	0.102559	1.48503	sister-concordant gene	FALSE
ENSG00000007968.6	E2F2	0.0874083	0.109031	10.177	sister-concordant gene	FALSE
ENSG00000235052.1	RP1-150O5.3	0.00432767	0.00428867	0	sister-disconcordant gene	FALSE
ENSG00000117318.8	ID3	0.660709	1.02557	191.454	sister-concordant gene	FALSE
ENSG00000142676.12	RPL11	0.183509	0.309003	284.836	sister-concordant gene	FALSE
ENSG00000011007.12	TCEB3	0.365788	0.409331	11.8037	sister-concordant gene	FALSE
ENSG00000236810.5	TCEB3-AS1	0.0762311	0.0781665	0	sister-disconcordant gene	FALSE
ENSG00000057757.9	PITHD1	0.35141	0.408386	22.0071	sister-concordant gene	FALSE
ENSG00000011009.10	LYPLA2	0.366765	0.432107	27.4676	sister-concordant gene	FALSE
ENSG00000117308.14	GALE	0.311096	0.350204	13.2848	sister-concordant gene	FALSE
ENSG00000117305.14	HMGCL	0.247391	0.260726	2.31447	sister-concordant gene	FALSE
ENSG00000179163.11	FUCA1	0.198594	0.224352	9.45204	sister-concordant gene	FALSE
ENSG00000188822.7	CNR2	0.00145801	0.00145489	0	sister-disconcordant gene	FALSE
ENSG00000230228.2	RP11-4M23.4	0.00104881	0.00124377	0	sister-disconcordant gene	FALSE
ENSG00000189266.11	PNRC2	0.372971	0.417476	12.2083	sister-concordant gene	FALSE
ENSG00000188529.14	SRSF10	0.35964	0.446279	45.4232	sister-concordant gene	FALSE
ENSG00000225315.2	RP11-293P20.2	0.00078274	0.000781711	0	sister-disconcordant gene	FALSE
ENSG00000142661.18	MYOM3	0.000424159	0.000423815	0	sister-disconcordant gene	FALSE
ENSG00000142677.3	IL22RA1	0.000131648	0.000131624	0	sister-disconcordant gene	FALSE
ENSG00000185436.11	IFNLR1	0.0254094	0.0255469	0	sister-disconcordant gene	FALSE
ENSG00000158055.15	GRHL3	8.08076e-05	8.08076e-05	0	sister-disconcordant gene	FALSE
ENSG00000001460.17	STPG1	0.136228	0.141708	0.621221	sister-disconcordant gene	FALSE
ENSG00000001461.16	NIPAL3	0.239966	0.266711	8.94221	sister-concordant gene	FALSE
ENSG00000117602.11	RCAN3	0.179347	0.196465	4.65718	sister-concordant gene	FALSE
ENSG00000264443.1	RP4-594I10.3	0.0113989	0.0116518	0	sister-disconcordant gene	FALSE
ENSG00000184454.6	NCMAP	0.00400365	0.00421261	0	sister-disconcordant gene	FALSE
ENSG00000227312.2	RP11-496D1.2	0.000620995	0.000620438	0	sister-disconcordant gene	FALSE
ENSG00000133226.16	SRRM1	0.382678	0.460495	33.9961	sister-concordant gene	FALSE
ENSG00000169504.14	CLIC4	0.369649	0.434014	25.8806	sister-concordant gene	FALSE
ENSG00000020633.18	RUNX3	0.0479188	0.0624844	8.26406	sister-concordant gene	FALSE
ENSG00000233755.1	RP4-799D16.1	6.19059e-05	6.19059e-05	0	sister-disconcordant gene	FALSE
ENSG00000231953.2	RP4-706G24.1	0.0022696	0.00226002	0	sister-disconcordant gene	FALSE
ENSG00000117614.9	SYF2	0.363346	0.41918	19.2366	sister-concordant gene	FALSE
ENSG00000117616.17	RSRP1	0.39708	0.466282	25.5828	sister-concordant gene	FALSE
ENSG00000272432.1	RP3-465N24.6	0.0062245	0.00632899	0	sister-disconcordant gene	FALSE
ENSG00000261349.1	RP3-465N24.5	0.00482675	0.00502038	0	sister-disconcordant gene	FALSE
ENSG00000187010.19	RHD	0.00453272	0.00456859	0	sister-disconcordant gene	FALSE
ENSG00000224183.1	SDHDP6	0.00086636	0.00086503	0	sister-disconcordant gene	FALSE
ENSG00000183726.10	TMEM50A	0.323563	0.376702	22.3786	sister-concordant gene	FALSE
ENSG00000188672.17	RHCE	0.0212658	0.0219722	0	sister-disconcordant gene	FALSE
ENSG00000204178.9	TMEM57	0.290888	0.310493	3.82307	sister-concordant gene	FALSE
ENSG00000157978.11	LDLRAP1	0.189376	0.196604	0.903766	sister-disconcordant gene	FALSE
ENSG00000225643.1	RP11-70P17.1	0.0399324	0.0415207	0.015483	sister-disconcordant gene	FALSE
ENSG00000117643.14	MAN1C1	0.00710069	0.00739965	0	sister-disconcordant gene	FALSE
ENSG00000233478.1	RP1-187B23.1	0.00218882	0.002286	0	sister-disconcordant gene	FALSE
ENSG00000162430.16	SEPN1	0.154479	0.163054	1.49007	sister-concordant gene	FALSE
ENSG00000228172.5	RP1-317E23.3	0.01137	0.0116134	0	sister-disconcordant gene	FALSE
ENSG00000117640.17	MTFR1L	0.265032	0.290715	7.51503	sister-concordant gene	FALSE
ENSG00000127423.10	AUNIP	0.25513	0.281726	8.15053	sister-concordant gene	FALSE
ENSG00000236528.1	RP1-125I3.2	0.0023028	0.00229232	0	sister-disconcordant gene	FALSE
ENSG00000182749.5	PAQR7	0.0771514	0.082	0.732927	sister-disconcordant gene	FALSE
ENSG00000117632.21	STMN1	0.367809	0.684617	Inf	sister-concordant gene	FALSE
ENSG00000229786.1	SNRPFP2	0.0001372	0.000137179	0	sister-disconcordant gene	FALSE
ENSG00000158006.13	PAFAH2	0.0704757	0.0742099	0.471401	sister-disconcordant gene	FALSE
ENSG00000158008.9	EXTL1	0.00133168	0.00132832	0	sister-disconcordant gene	FALSE
ENSG00000158014.14	SLC30A2	0.00501006	0.00495962	0	sister-disconcordant gene	FALSE
ENSG00000158022.6	TRIM63	0.000226588	0.000226518	0	sister-disconcordant gene	FALSE
ENSG00000175087.9	PDIK1L	0.125009	0.128232	0.119671	sister-disconcordant gene	FALSE
ENSG00000197245.5	FAM110D	0.0322178	0.0364648	1.10884	sister-disconcordant gene	FALSE
ENSG00000282872.1	RP11-96L14.8	0.00200166	0.00199521	0	sister-disconcordant gene	FALSE
ENSG00000236782.6	RP11-96L14.7	0.0056917	0.00585206	0	sister-disconcordant gene	FALSE
ENSG00000142684.8	ZNF593	0.378062	0.451458	31.8546	sister-concordant gene	FALSE
ENSG00000142675.17	CNKSR1	0.00702372	0.00712983	0	sister-disconcordant gene	FALSE
ENSG00000236155.6	RP11-231P20.2	0.00240821	0.00249295	0	sister-disconcordant gene	FALSE
ENSG00000278572.1	RP11-231P20.6	0.000454549	0.000454379	0	sister-disconcordant gene	FALSE
ENSG00000130695.13	CEP85	0.242014	0.265824	7.41347	sister-concordant gene	FALSE
ENSG00000270733.1	RP11-231P20.5	0.0038764	0.00392035	0	sister-disconcordant gene	FALSE
ENSG00000142669.14	SH3BGRL3	0.288657	0.562566	Inf	sister-concordant gene	FALSE
ENSG00000158062.20	UBXN11	0.187126	0.197854	2.04611	sister-concordant gene	FALSE
ENSG00000169442.8	CD52	0.0101472	0.0107289	0	sister-disconcordant gene	FALSE
ENSG00000176092.13	AIM1L	0.0511555	0.0523196	0	sister-disconcordant gene	FALSE
ENSG00000131914.10	LIN28A	0.00491204	0.00588121	0.201834	sister-disconcordant gene	FALSE
ENSG00000117682.16	DHDDS	0.284189	0.298827	2.30199	sister-concordant gene	FALSE
ENSG00000223583.1	RP3-476K8.4	0.0525404	0.0557061	0.440733	sister-disconcordant gene	FALSE
ENSG00000225891.1	RP3-476K8.3	0.000588102	0.000587611	0	sister-disconcordant gene	FALSE
ENSG00000198830.10	HMGN2	0.372922	0.660192	246.905	sister-concordant gene	FALSE
ENSG00000117676.13	RPS6KA1	0.244835	0.269054	7.49339	sister-concordant gene	FALSE
ENSG00000260063.1	RP5-968P14.2	0.00622662	0.00614648	0	sister-disconcordant gene	FALSE
ENSG00000117713.18	ARID1A	0.378499	0.42786	14.8979	sister-concordant gene	FALSE
ENSG00000060642.10	PIGV	0.0740721	0.0777407	0.444201	sister-disconcordant gene	FALSE
ENSG00000241188.3	RN7SL165P	0.000503961	0.000503609	0	sister-disconcordant gene	FALSE
ENSG00000204160.11	ZDHHC18	0.127871	0.12788	0	sister-disconcordant gene	FALSE
ENSG00000175793.11	SFN	0.0445951	0.0538861	3.7871	sister-concordant gene	FALSE
ENSG00000226698.1	RP1-50O24.6	0.000700948	0.000700146	0	sister-disconcordant gene	FALSE
ENSG00000142751.14	GPN2	0.261837	0.263536	0	sister-disconcordant gene	FALSE
ENSG00000198746.12	GPATCH3	0.165085	0.172075	0.933047	sister-disconcordant gene	FALSE
ENSG00000090273.13	NUDC	0.305583	0.384358	52.7107	sister-concordant gene	FALSE
ENSG00000131910.4	NR0B2	0.000105975	0.000105975	0	sister-disconcordant gene	FALSE
ENSG00000175707.8	KDF1	0.00245842	0.00244857	0	sister-disconcordant gene	FALSE
ENSG00000172746.6	RPL12P13	0.00171091	0.00170562	0	sister-disconcordant gene	FALSE
ENSG00000253368.3	TRNP1	0.244915	0.294272	27.3992	sister-concordant gene	FALSE
ENSG00000158246.7	FAM46B	0.126551	0.145284	7.30811	sister-concordant gene	FALSE
ENSG00000090020.10	SLC9A1	0.163013	0.176973	3.89271	sister-concordant gene	FALSE
ENSG00000214973.3	CHCHD3P3	0.000773568	0.000772427	0	sister-disconcordant gene	FALSE
ENSG00000225159.1	NPM1P39	0.129261	0.138017	1.85174	sister-concordant gene	FALSE
ENSG00000142784.15	WDTC1	0.157439	0.16595	1.51155	sister-concordant gene	FALSE
ENSG00000243659.1	RP11-4K3__A.3	0.00111155	0.00110945	0	sister-disconcordant gene	FALSE
ENSG00000186501.14	TMEM222	0.282253	0.29674	2.25363	sister-concordant gene	FALSE
ENSG00000241547.1	ACTG1P20	0.00522303	0.0052786	0	sister-disconcordant gene	FALSE
ENSG00000142765.17	SYTL1	0.238234	0.304597	43.9054	sister-concordant gene	FALSE
ENSG00000142733.14	MAP3K6	0.156071	0.166791	2.4581	sister-concordant gene	FALSE
ENSG00000142748.12	FCN3	0.00318122	0.00353064	0	sister-disconcordant gene	FALSE
ENSG00000174950.10	CD164L2	0.000713322	0.000712365	0	sister-disconcordant gene	FALSE
ENSG00000181773.6	GPR3	0.0297702	0.0299824	0	sister-disconcordant gene	FALSE
ENSG00000158195.10	WASF2	0.399987	0.500386	50.747	sister-concordant gene	FALSE
ENSG00000241169.1	RP4-752I6.1	0.000240602	0.000240516	0	sister-disconcordant gene	FALSE
ENSG00000237429.1	RP1-159A19.4	0.000461972	0.000461656	0	sister-disconcordant gene	FALSE
ENSG00000126705.13	AHDC1	0.343623	0.419028	40.0718	sister-concordant gene	FALSE
ENSG00000000938.12	FGR	0.00010544	0.00010544	0	sister-disconcordant gene	FALSE
ENSG00000235912.1	RP1-159A19.3	0.00325312	0.00323127	0	sister-disconcordant gene	FALSE
ENSG00000233975.1	RP11-288L9.1	0.00165667	0.00180613	0	sister-disconcordant gene	FALSE
ENSG00000126709.14	IFI6	0.335374	0.661527	Inf	sister-concordant gene	FALSE
ENSG00000225886.3	RP11-288L9.4	0.000266076	0.000265941	0	sister-disconcordant gene	FALSE
ENSG00000009780.15	FAM76A	0.246826	0.259781	2.10083	sister-concordant gene	FALSE
ENSG00000231344.1	RP3-426I6.2	0.00790938	0.00801562	0	sister-disconcordant gene	FALSE
ENSG00000230833.1	RPEP3	0.000617883	0.000617249	0	sister-disconcordant gene	FALSE
ENSG00000117758.13	STX12	0.328416	0.354298	5.71288	sister-concordant gene	FALSE
ENSG00000269971.1	RP3-426I6.5	0.00735207	0.00741249	0	sister-disconcordant gene	FALSE
ENSG00000270031.1	RP3-426I6.6	0.00662706	0.00692391	0	sister-disconcordant gene	FALSE
ENSG00000117751.17	PPP1R8	0.286037	0.292702	0.396849	sister-disconcordant gene	FALSE
ENSG00000252947.1	SCARNA1	0.000413321	0.000413056	0	sister-disconcordant gene	FALSE
ENSG00000278868.1	AL109927.1	6.08922e-05	6.08922e-05	0	sister-disconcordant gene	FALSE
ENSG00000130775.15	THEMIS2	0.0152656	0.0166394	0.133928	sister-disconcordant gene	FALSE
ENSG00000117748.9	RPA2	0.374556	0.458499	40.0613	sister-concordant gene	FALSE
ENSG00000130768.14	SMPDL3B	0.140146	0.163644	10.6891	sister-concordant gene	FALSE
ENSG00000158156.7	XKR8	0.0894487	0.0928647	0.278067	sister-disconcordant gene	FALSE
ENSG00000158161.15	EYA3	0.259994	0.276317	3.11735	sister-concordant gene	FALSE
ENSG00000238231.2	RP11-460I13.6	0.000923883	0.000921669	0	sister-disconcordant gene	FALSE
ENSG00000240750.3	RN7SL559P	0.0456208	0.0462311	0	sister-disconcordant gene	FALSE
ENSG00000228589.3	SPCS2P4	0.0365769	0.0384275	0.119368	sister-disconcordant gene	FALSE
ENSG00000169403.11	PTAFR	0.0140074	0.0142136	0	sister-disconcordant gene	FALSE
ENSG00000126698.10	DNAJC8	0.318724	0.37033	21.3114	sister-concordant gene	FALSE
ENSG00000130770.17	ATPIF1	0.346094	0.469723	99.7304	sister-concordant gene	FALSE
ENSG00000270605.1	RP5-1092A3.4	0.0633559	0.0673142	0.493219	sister-disconcordant gene	FALSE
ENSG00000271398.1	RP5-1092A3.5	0.000540752	0.000540288	0	sister-disconcordant gene	FALSE
ENSG00000130766.4	SESN2	0.137253	0.142657	0.481094	sister-disconcordant gene	FALSE
ENSG00000130772.13	MED18	0.117806	0.122455	0.496088	sister-disconcordant gene	FALSE
ENSG00000204138.12	PHACTR4	0.398388	0.488512	41.4644	sister-concordant gene	FALSE
ENSG00000229820.2	RP1-308E4.1	0.0548845	0.0567918	0.0223513	sister-disconcordant gene	FALSE
ENSG00000221216.1	RNU6ATAC27P	0.00571423	0.00564754	0	sister-disconcordant gene	FALSE
ENSG00000180198.15	RCC1	0.327172	0.376155	20.3713	sister-concordant gene	FALSE
ENSG00000242125.3	SNHG3	0.465002	0.563818	38.625	sister-concordant gene	FALSE
ENSG00000200087.1	SNORA73B	0.00714471	0.00704591	0	sister-disconcordant gene	FALSE
ENSG00000231468.2	PRDX3P2	0.000505462	0.000505038	0	sister-disconcordant gene	FALSE
ENSG00000279443.1	RP4-669K10.8	0.0280033	0.028849	0	sister-disconcordant gene	FALSE
ENSG00000180098.9	TRNAU1AP	0.249479	0.262385	2.11013	sister-concordant gene	FALSE
ENSG00000197989.13	SNHG12	0.299271	0.341854	16.1499	sister-concordant gene	FALSE
ENSG00000221539.1	SNORD99	0.000416078	0.000415747	0	sister-disconcordant gene	FALSE
ENSG00000120656.11	TAF12	0.351646	0.37905	5.395	sister-concordant gene	FALSE
ENSG00000188060.6	RAB42	0.0276341	0.0274916	0	sister-disconcordant gene	FALSE
ENSG00000229388.1	RP11-442N24__B.1	0.00647102	0.00657206	0	sister-disconcordant gene	FALSE
ENSG00000274978.1	RNU11	5.23187e-05	5.23187e-05	0	sister-disconcordant gene	FALSE
ENSG00000162419.12	GMEB1	0.215285	0.234252	5.00739	sister-concordant gene	FALSE
ENSG00000198492.15	YTHDF2	0.361735	0.402087	10.9817	sister-concordant gene	FALSE
ENSG00000116329.10	OPRD1	0.00292497	0.0029097	0	sister-disconcordant gene	FALSE
ENSG00000233427.1	RP1-212P9.3	0.00020535	0.000205279	0	sister-disconcordant gene	FALSE
ENSG00000159023.19	EPB41	0.259009	0.285881	8.00918	sister-concordant gene	FALSE
ENSG00000225616.2	RP4-604A21.1	0.000386979	0.000386789	0	sister-disconcordant gene	FALSE
ENSG00000277958.1	Metazoa_SRP	0.0019	0.00189351	0	sister-disconcordant gene	FALSE
ENSG00000253304.1	TMEM200B	0.00493699	0.00492728	0	sister-disconcordant gene	FALSE
ENSG00000225750.1	RP11-242O24.3	0.000743209	0.000742476	0	sister-disconcordant gene	FALSE
ENSG00000116350.16	SRSF4	0.37753	0.436709	19.6771	sister-concordant gene	FALSE
ENSG00000116353.15	MECR	0.287101	0.298785	1.45837	sister-concordant gene	FALSE
ENSG00000060656.19	PTPRU	0.053888	0.0561953	0.14185	sister-disconcordant gene	FALSE
ENSG00000228176.1	RP4-656G21.1	0.000602003	0.000601288	0	sister-disconcordant gene	FALSE
ENSG00000162510.5	MATN1	0.0111084	0.0109677	0	sister-disconcordant gene	FALSE
ENSG00000186056.9	MATN1-AS1	0.0149346	0.0152161	0	sister-disconcordant gene	FALSE
ENSG00000162511.7	LAPTM5	0.00144022	0.00180875	0.122196	sister-disconcordant gene	FALSE
ENSG00000223382.4	RP5-1125N11.2	0.0138462	0.0134503	0	sister-disconcordant gene	FALSE
ENSG00000162512.15	SDC3	0.187744	0.200584	2.69004	sister-concordant gene	FALSE
ENSG00000266210.2	RN7SL371P	0.000301181	0.000301018	0	sister-disconcordant gene	FALSE
ENSG00000134644.15	PUM1	0.38109	0.414588	6.96762	sister-concordant gene	FALSE
ENSG00000237329.2	RP11-201O14.1	0.00353371	0.00350927	0	sister-disconcordant gene	FALSE
ENSG00000232768.1	RP11-201O14.2	0.00256187	0.00254862	0	sister-disconcordant gene	FALSE
ENSG00000084628.9	NKAIN1	0.0134395	0.0138001	0	sister-disconcordant gene	FALSE
ENSG00000060688.12	SNRNP40	0.349372	0.37108	3.50518	sister-concordant gene	FALSE
ENSG00000229447.2	RP11-490K7.4	0.0280379	0.0282356	0	sister-disconcordant gene	FALSE
ENSG00000121766.15	ZCCHC17	0.364955	0.395573	5.98155	sister-concordant gene	FALSE
ENSG00000229044.1	RP11-266K22.2	0.00112669	0.00112394	0	sister-disconcordant gene	FALSE
ENSG00000121769.7	FABP3	0.223251	0.336684	116.025	sister-concordant gene	FALSE
ENSG00000168528.11	SERINC2	0.18884	0.265322	61.7355	sister-concordant gene	FALSE
ENSG00000229167.1	RP11-73M7.1	0.00168561	0.00168019	0	sister-disconcordant gene	FALSE
ENSG00000142910.15	TINAGL1	0.374856	0.567597	164.395	sister-concordant gene	FALSE
ENSG00000121764.11	HCRTR1	0.000746144	0.000894052	0	sister-disconcordant gene	FALSE
ENSG00000162517.12	PEF1	0.331771	0.359675	6.22259	sister-concordant gene	FALSE
ENSG00000235790.7	RP11-73M7.6	0.00115778	0.0011551	0	sister-disconcordant gene	FALSE
ENSG00000264078.1	RP11-73M7.9	0.0039341	0.0039038	0	sister-disconcordant gene	FALSE
ENSG00000084636.17	COL16A1	0.0167903	0.0185717	0.280377	sister-disconcordant gene	FALSE
ENSG00000121753.12	ADGRB2	0.0826875	0.0906443	1.94078	sister-concordant gene	FALSE
ENSG00000134668.12	SPOCD1	0.00535429	0.00631432	0.263232	sister-disconcordant gene	FALSE
ENSG00000203620.2	RP11-84A19.2	0.00130717	0.00130389	0	sister-disconcordant gene	FALSE
ENSG00000269967.1	RP11-84A19.4	0.0123884	0.012429	0	sister-disconcordant gene	FALSE
ENSG00000184007.18	PTP4A2	0.361184	0.428636	28.3003	sister-concordant gene	FALSE
ENSG00000228634.1	RP4-534N18.2	0.0012138	0.00121108	0	sister-disconcordant gene	FALSE
ENSG00000121774.17	KHDRBS1	0.372377	0.44273	31.5673	sister-concordant gene	FALSE
ENSG00000203325.3	RP11-277A4.4	0.0156293	0.0153838	0	sister-disconcordant gene	FALSE
ENSG00000121775.17	TMEM39B	0.210293	0.22017	1.54723	sister-concordant gene	FALSE
ENSG00000025800.13	KPNA6	0.348816	0.370929	3.48812	sister-concordant gene	FALSE
ENSG00000250135.1	RP4-622L5.2	0.00132516	0.00132186	0	sister-disconcordant gene	FALSE
ENSG00000084652.15	TXLNA	0.358177	0.388229	6.2282	sister-concordant gene	FALSE
ENSG00000160050.14	CCDC28B	0.242985	0.277896	14.5781	sister-concordant gene	FALSE
ENSG00000224066.1	RP4-622L5.7	0.0109584	0.0112543	0	sister-disconcordant gene	FALSE
ENSG00000160051.11	IQCC	0.0848459	0.0865061	0	sister-disconcordant gene	FALSE
ENSG00000222046.2	DCDC2B	0.00377775	0.00374756	0	sister-disconcordant gene	FALSE
ENSG00000160055.19	TMEM234	0.202445	0.217626	3.80015	sister-concordant gene	FALSE
ENSG00000084623.11	EIF3I	0.302911	0.369393	38.0555	sister-concordant gene	FALSE
ENSG00000220785.7	MTMR9LP	0.00576523	0.00570873	0	sister-disconcordant gene	FALSE
ENSG00000183615.5	FAM167B	0.0220273	0.0260536	1.66629	sister-concordant gene	FALSE
ENSG00000182866.16	LCK	0.00762254	0.0081289	0	sister-disconcordant gene	FALSE
ENSG00000116478.11	HDAC1	0.333899	0.396718	29.6781	sister-concordant gene	FALSE
ENSG00000175130.6	MARCKSL1	0.375332	0.64996	307.729	sister-concordant gene	FALSE
ENSG00000162526.6	TSSK3	0.0226741	0.0225898	0	sister-disconcordant gene	FALSE
ENSG00000225828.1	FAM229A	0.125699	0.138109	3.31473	sister-concordant gene	FALSE
ENSG00000160058.18	BSDC1	0.267555	0.278322	1.34572	sister-concordant gene	FALSE
ENSG00000273274.1	ZBTB8B	0.0197623	0.0203521	0	sister-disconcordant gene	FALSE
ENSG00000160062.14	ZBTB8A	0.122869	0.128286	0.642474	sister-disconcordant gene	FALSE
ENSG00000176261.15	ZBTB8OS	0.351876	0.377429	4.76513	sister-concordant gene	FALSE
ENSG00000162521.18	RBBP4	0.372796	0.457989	45.0404	sister-concordant gene	FALSE
ENSG00000162520.14	SYNC	0.289485	0.323814	11.6738	sister-concordant gene	FALSE
ENSG00000224409.1	RP11-114B7.6	0.00344921	0.00354777	0	sister-disconcordant gene	FALSE
ENSG00000162522.10	KIAA1522	0.288154	0.318445	9.23147	sister-concordant gene	FALSE
ENSG00000134684.10	YARS	0.365389	0.432295	28.918	sister-concordant gene	FALSE
ENSG00000116497.17	S100PBP	0.241328	0.258488	3.80835	sister-concordant gene	FALSE
ENSG00000160097.15	FNDC5	0.0532413	0.0587578	1.34181	sister-concordant gene	FALSE
ENSG00000121905.9	HPCA	0.00945741	0.00944795	0	sister-disconcordant gene	FALSE
ENSG00000121900.18	TMEM54	0.170305	0.192701	8.27532	sister-concordant gene	FALSE
ENSG00000116514.16	RNF19B	0.124636	0.129859	0.624705	sister-disconcordant gene	FALSE
ENSG00000217644.5	RP4-803A2.1	0.000147948	0.000147922	0	sister-disconcordant gene	FALSE
ENSG00000239670.1	RP4-803A2.2	0.00182278	0.00181715	0	sister-disconcordant gene	FALSE
ENSG00000236065.2	RP1-117O3.2	0.00338368	0.00335887	0	sister-disconcordant gene	FALSE
ENSG00000004455.16	AK2	0.362296	0.450464	49.0691	sister-concordant gene	FALSE
ENSG00000276645.1	Metazoa_SRP	0.00379713	0.00384329	0	sister-disconcordant gene	FALSE
ENSG00000142920.16	AZIN2	0.0214122	0.0216881	0	sister-disconcordant gene	FALSE
ENSG00000278997.1	RP11-131M11.2	0.00322249	0.00323979	0	sister-disconcordant gene	FALSE
ENSG00000116525.13	TRIM62	0.10008	0.108236	1.78999	sister-concordant gene	FALSE
ENSG00000279179.1	RP11-131M11.3	0.00791872	0.00779889	0	sister-disconcordant gene	FALSE
ENSG00000160094.14	ZNF362	0.11149	0.123525	3.58376	sister-concordant gene	FALSE
ENSG00000270115.1	RP11-415J8.7	0.00159391	0.00158921	0	sister-disconcordant gene	FALSE
ENSG00000225313.5	RP11-415J8.3	0.003837	0.00391256	0	sister-disconcordant gene	FALSE
ENSG00000134686.17	PHC2	0.298746	0.326759	7.5357	sister-concordant gene	FALSE
ENSG00000222112.1	RN7SKP16	0.0263595	0.0266853	0	sister-disconcordant gene	FALSE
ENSG00000233246.1	RP11-415J8.5	0.00603711	0.00597317	0	sister-disconcordant gene	FALSE
ENSG00000121903.14	ZSCAN20	0.0456396	0.0464592	0	sister-disconcordant gene	FALSE
ENSG00000121904.17	CSMD2	0.000331225	0.000331132	0	sister-disconcordant gene	FALSE
ENSG00000163866.8	SMIM12	0.326505	0.347253	3.55742	sister-concordant gene	FALSE
ENSG00000189433.5	GJB4	0.000202114	0.000202058	0	sister-disconcordant gene	FALSE
ENSG00000188910.7	GJB3	0.0311857	0.0353578	1.30538	sister-concordant gene	FALSE
ENSG00000187513.8	GJA4	0.0694111	0.121753	21.4233	sister-concordant gene	FALSE
ENSG00000116544.11	DLGAP3	0.0332353	0.034587	0	sister-disconcordant gene	FALSE
ENSG00000241014.1	RP11-244H3.1	0.0393299	0.0399217	0	sister-disconcordant gene	FALSE
ENSG00000271741.1	RP11-244H3.4	0.0139376	0.0145686	0	sister-disconcordant gene	FALSE
ENSG00000243749.1	TMEM35B	0.00774712	0.00763843	0	sister-disconcordant gene	FALSE
ENSG00000163867.16	ZMYM6	0.162432	0.165915	0.113546	sister-disconcordant gene	FALSE
ENSG00000197056.9	ZMYM1	0.335549	0.380305	14.825	sister-concordant gene	FALSE
ENSG00000228348.1	EFCAB14P1	0.00276051	0.00274266	0	sister-disconcordant gene	FALSE
ENSG00000116560.10	SFPQ	0.39652	0.496063	50.8972	sister-concordant gene	FALSE
ENSG00000146463.11	ZMYM4	0.361913	0.389347	5.22797	sister-concordant gene	FALSE
ENSG00000240374.3	RN7SL503P	0.000574915	0.000574377	0	sister-disconcordant gene	FALSE
ENSG00000201542.1	SNORA62	0.00453149	0.00449515	0	sister-disconcordant gene	FALSE
ENSG00000229994.1	RPL5P4	0.150323	0.151617	0	sister-disconcordant gene	FALSE
ENSG00000227409.1	ZMYM4-AS1	0.00288319	0.002869	0	sister-disconcordant gene	FALSE
ENSG00000278702.1	Metazoa_SRP	0.00178166	0.00177581	0	sister-disconcordant gene	FALSE
ENSG00000142687.17	KIAA0319L	0.301788	0.336529	10.956	sister-concordant gene	FALSE
ENSG00000236274.1	RP4-728D4.3	0.00570665	0.00564797	0	sister-disconcordant gene	FALSE
ENSG00000020129.15	NCDN	0.246978	0.282614	14.8592	sister-concordant gene	FALSE
ENSG00000239636.1	RP4-728D4.2	0.00328853	0.00326759	0	sister-disconcordant gene	FALSE
ENSG00000116819.6	TFAP2E	0.0059272	0.00600606	0	sister-disconcordant gene	FALSE
ENSG00000126067.11	PSMB2	0.31059	0.420571	95.4129	sister-concordant gene	FALSE
ENSG00000142686.7	C1orf216	0.211516	0.225501	2.81574	sister-concordant gene	FALSE
ENSG00000092853.13	CLSPN	0.564138	0.921416	208.695	sister-concordant gene	FALSE
ENSG00000232335.1	RP11-435D7.3	0.000932167	0.000930869	0	sister-disconcordant gene	FALSE
ENSG00000134698.10	AGO4	0.0680982	0.0706516	0.122447	sister-disconcordant gene	FALSE
ENSG00000092847.11	AGO1	0.243848	0.260302	3.25711	sister-concordant gene	FALSE
ENSG00000271914.1	RP4-789D17.5	0.00270543	0.00269312	0	sister-disconcordant gene	FALSE
ENSG00000126070.19	AGO3	0.308346	0.341565	9.55623	sister-concordant gene	FALSE
ENSG00000232862.5	RP4-665N4.4	0.00267362	0.00282816	0	sister-disconcordant gene	FALSE
ENSG00000092850.11	TEKT2	0.0136252	0.0132797	0	sister-disconcordant gene	FALSE
ENSG00000116863.10	ADPRHL2	0.287578	0.305567	3.37242	sister-concordant gene	FALSE
ENSG00000171812.11	COL8A2	0.001122	0.00111975	0	sister-disconcordant gene	FALSE
ENSG00000054116.11	TRAPPC3	0.350168	0.381209	6.83858	sister-concordant gene	FALSE
ENSG00000116871.15	MAP7D1	0.344966	0.390587	15.3108	sister-concordant gene	FALSE
ENSG00000054118.13	THRAP3	0.370248	0.422198	15.989	sister-concordant gene	FALSE
ENSG00000231849.1	UBE2V2P4	0.00207322	0.00206515	0	sister-disconcordant gene	FALSE
ENSG00000214193.9	SH3D21	0.0704165	0.0712945	0	sister-disconcordant gene	FALSE
ENSG00000142694.6	EVA1B	0.321891	0.380216	27.1174	sister-concordant gene	FALSE
ENSG00000116883.8	RP11-268J15.5	0.0620938	0.0646044	0.14011	sister-disconcordant gene	FALSE
ENSG00000196182.10	STK40	0.195715	0.209789	3.28518	sister-concordant gene	FALSE
ENSG00000181817.5	LSM10	0.346408	0.387749	12.5163	sister-concordant gene	FALSE
ENSG00000116885.18	OSCP1	0.113035	0.12007	1.18872	sister-disconcordant gene	FALSE
ENSG00000116898.11	MRPS15	0.336422	0.411058	39.0582	sister-concordant gene	FALSE
ENSG00000119535.17	CSF3R	0.000510898	0.00051055	0	sister-disconcordant gene	FALSE
ENSG00000233621.1	LINC01137	0.0348942	0.0356894	0	sister-disconcordant gene	FALSE
ENSG00000163874.9	ZC3H12A	0.132412	0.142588	2.08867	sister-concordant gene	FALSE
ENSG00000163875.15	MEAF6	0.358604	0.387235	5.8088	sister-concordant gene	FALSE
ENSG00000163877.9	SNIP1	0.231656	0.24312	1.82692	sister-concordant gene	FALSE
ENSG00000232273.1	FTH1P1	0.00100197	0.000999984	0	sister-disconcordant gene	FALSE
ENSG00000237749.4	RP3-423B22.5	0.00126064	0.00125698	0	sister-disconcordant gene	FALSE
ENSG00000163879.10	DNALI1	0.164111	0.189085	10.2357	sister-concordant gene	FALSE
ENSG00000134697.12	GNL2	0.376985	0.414619	8.97918	sister-concordant gene	FALSE
ENSG00000169218.13	RSPO1	0.000355326	0.000355225	0	sister-disconcordant gene	FALSE
ENSG00000116922.14	C1orf109	0.290217	0.328781	13.8823	sister-concordant gene	FALSE
ENSG00000134690.10	CDCA8	0.377431	0.620996	169.563	sister-concordant gene	FALSE
ENSG00000183317.16	EPHA10	0.000174314	0.000174252	0	sister-disconcordant gene	FALSE
ENSG00000185090.14	MANEAL	0.00360687	0.00373706	0	sister-disconcordant gene	FALSE
ENSG00000233728.1	RP11-109P14.9	0.00055903	0.000558567	0	sister-disconcordant gene	FALSE
ENSG00000196449.3	YRDC	0.323163	0.390574	36.9964	sister-concordant gene	FALSE
ENSG00000197982.13	C1orf122	0.358276	0.442476	45.2587	sister-concordant gene	FALSE
ENSG00000188786.9	MTF1	0.217585	0.221075	0.0361498	sister-disconcordant gene	FALSE
ENSG00000230955.1	RP11-109P14.10	0.00209644	0.00229497	0	sister-disconcordant gene	FALSE
ENSG00000204084.12	INPP5B	0.150147	0.158078	1.26558	sister-disconcordant gene	FALSE
ENSG00000183431.11	SF3A3	0.353131	0.394932	11.564	sister-concordant gene	FALSE
ENSG00000183386.9	FHL3	0.308586	0.342805	10.3896	sister-concordant gene	FALSE
ENSG00000183520.11	UTP11	0.361729	0.404143	12.095	sister-concordant gene	FALSE
ENSG00000185668.7	POU3F1	0.00751467	0.00761107	0	sister-disconcordant gene	FALSE
ENSG00000224592.5	RP5-884C9.2	0.00112912	0.00112671	0	sister-disconcordant gene	FALSE
ENSG00000215895.4	RP11-334L9.1	0.000472307	0.000471964	0	sister-disconcordant gene	FALSE
ENSG00000116954.7	RRAGC	0.158853	0.166688	1.24045	sister-disconcordant gene	FALSE
ENSG00000228436.2	RP5-864K19.4	0.0260532	0.0264013	0	sister-disconcordant gene	FALSE
ENSG00000214114.8	MYCBP	0.309562	0.324482	2.05958	sister-concordant gene	FALSE
ENSG00000274944.4	RP5-864K19.6	0.000521846	0.000521494	0	sister-disconcordant gene	FALSE
ENSG00000158315.10	RHBDL2	0.0314499	0.0335932	0.272955	sister-disconcordant gene	FALSE
ENSG00000174574.15	AKIRIN1	0.386658	0.447625	20.9	sister-concordant gene	FALSE
ENSG00000168653.10	NDUFS5	0.268814	0.384296	143.305	sister-concordant gene	FALSE
ENSG00000127603.23	MACF1	0.470225	0.601599	64.8803	sister-concordant gene	FALSE
ENSG00000270040.1	RP11-416A14.1	0.000923977	0.00092218	0	sister-disconcordant gene	FALSE
ENSG00000226438.1	RP11-420K8.1	0.000362649	0.000362418	0	sister-disconcordant gene	FALSE
ENSG00000217897.2	HSPE1P8	8.83747e-05	8.83747e-05	0	sister-disconcordant gene	FALSE
ENSG00000183682.7	BMP8A	0.000690733	0.00068986	0	sister-disconcordant gene	FALSE
ENSG00000237624.1	OXCT2P1	0.000413511	0.00041323	0	sister-disconcordant gene	FALSE
ENSG00000182109.7	RP11-69E11.4	0.0301272	0.0303059	0	sister-disconcordant gene	FALSE
ENSG00000243970.1	PPIEL	0.000396492	0.000396238	0	sister-disconcordant gene	FALSE
ENSG00000090621.13	PABPC4	0.361267	0.434436	33.4925	sister-concordant gene	FALSE
ENSG00000228060.1	RP11-69E11.8	0.000493052	0.000492607	0	sister-disconcordant gene	FALSE
ENSG00000201457.1	SNORA55	0.000341118	0.000341037	0	sister-disconcordant gene	FALSE
ENSG00000163909.7	HEYL	0.00871612	0.00855785	0	sister-disconcordant gene	FALSE
ENSG00000116983.12	HPCAL4	0.00169544	0.00169085	0	sister-disconcordant gene	FALSE
ENSG00000084072.16	PPIE	0.323013	0.338575	2.0255	sister-concordant gene	FALSE
ENSG00000116985.11	BMP8B	0.00305915	0.00316899	0	sister-disconcordant gene	FALSE
ENSG00000198754.5	OXCT2	0.00585603	0.00605283	0	sister-disconcordant gene	FALSE
ENSG00000261798.1	RP1-118J21.25	0.000677897	0.000677145	0	sister-disconcordant gene	FALSE
ENSG00000043514.15	TRIT1	0.258011	0.274003	3.06802	sister-concordant gene	FALSE
ENSG00000202222.1	Y_RNA	0.0027781	0.00294848	0	sister-disconcordant gene	FALSE
ENSG00000116990.10	MYCL	0.0126606	0.0129595	0	sister-disconcordant gene	FALSE
ENSG00000236546.1	RP1-118J21.5	0.00156431	0.00155947	0	sister-disconcordant gene	FALSE
ENSG00000168389.17	MFSD2A	0.106703	0.115206	1.60752	sister-concordant gene	FALSE
ENSG00000228477.1	RP3-342P20.2	0.00122903	0.00122628	0	sister-disconcordant gene	FALSE
ENSG00000131236.16	CAP1	0.344856	0.458765	82.5744	sister-concordant gene	FALSE
ENSG00000131238.16	PPT1	0.300021	0.325429	5.98182	sister-concordant gene	FALSE
ENSG00000117000.8	RLF	0.28164	0.292505	1.23588	sister-disconcordant gene	FALSE
ENSG00000207508.1	RNU6-1237P	0.000415349	0.000415081	0	sister-disconcordant gene	FALSE
ENSG00000188800.5	TMCO2	0.00156567	0.00156095	0	sister-disconcordant gene	FALSE
ENSG00000259943.1	RP1-39G22.7	0.0959099	0.100264	0.472043	sister-disconcordant gene	FALSE
ENSG00000084073.8	ZMPSTE24	0.324399	0.337087	1.32238	sister-concordant gene	FALSE
ENSG00000231296.1	RP1-39G22.4	0.00325652	0.003238	0	sister-disconcordant gene	FALSE
ENSG00000049089.13	COL9A2	0.194498	0.229945	16.5057	sister-concordant gene	FALSE
ENSG00000227311.3	RP1-228H13.1	0.000600092	0.000599402	0	sister-disconcordant gene	FALSE
ENSG00000084070.11	SMAP2	0.324826	0.363868	13.0102	sister-concordant gene	FALSE
ENSG00000187801.14	ZFP69B	0.0903102	0.0940144	0.338011	sister-disconcordant gene	FALSE
ENSG00000260920.2	RP1-228H13.5	0.0189707	0.0194888	0	sister-disconcordant gene	FALSE
ENSG00000187815.9	ZFP69	0.0227349	0.0230775	0	sister-disconcordant gene	FALSE
ENSG00000238287.1	RP11-656D10.3	0.00975322	0.00963023	0	sister-disconcordant gene	FALSE
ENSG00000164002.11	EXO5	0.112688	0.115314	0.041179	sister-disconcordant gene	FALSE
ENSG00000227278.1	RP11-656D10.5	0.000180391	0.000180362	0	sister-disconcordant gene	FALSE
ENSG00000238186.1	RP11-656D10.6	0.00122215	0.00121946	0	sister-disconcordant gene	FALSE
ENSG00000117010.15	ZNF684	0.172167	0.182075	1.82815	sister-concordant gene	FALSE
ENSG00000117016.9	RIMS3	0.0252811	0.0259723	0	sister-disconcordant gene	FALSE
ENSG00000272145.1	NFYC-AS1	0.119247	0.124756	0.705433	sister-disconcordant gene	FALSE
ENSG00000066136.20	NFYC	0.307222	0.320952	1.80124	sister-concordant gene	FALSE
ENSG00000117013.14	KCNQ4	0.00458243	0.00473564	0	sister-disconcordant gene	FALSE
ENSG00000264582.2	RN7SL326P	0.000714265	0.000713332	0	sister-disconcordant gene	FALSE
ENSG00000179862.6	CITED4	0.126724	0.138039	2.45631	sister-concordant gene	FALSE
ENSG00000171793.13	CTPS1	0.380662	0.462188	39.0006	sister-concordant gene	FALSE
ENSG00000281207.1	SLFNL1-AS1	0.0279266	0.0290503	0	sister-disconcordant gene	FALSE
ENSG00000171790.15	SLFNL1	0.00386172	0.00399599	0	sister-disconcordant gene	FALSE
ENSG00000010803.16	SCMH1	0.106436	0.117088	3.20125	sister-concordant gene	FALSE
ENSG00000215893.3	RPL23AP17	0.00026311	0.000263022	0	sister-disconcordant gene	FALSE
ENSG00000235358.1	RP11-399E6.1	0.00495454	0.00514862	0	sister-disconcordant gene	FALSE
ENSG00000204060.6	FOXO6	0.0444107	0.0467698	0.187144	sister-disconcordant gene	FALSE
ENSG00000229901.1	RP11-399E6.4	0.000992133	0.000990396	0	sister-disconcordant gene	FALSE
ENSG00000127129.9	EDN2	0.0175844	0.0214449	0.901479	sister-disconcordant gene	FALSE
ENSG00000127124.14	HIVEP3	0.0852607	0.101861	7.86404	sister-concordant gene	FALSE
ENSG00000044012.3	GUCA2B	6.96894e-05	6.96894e-05	0	sister-disconcordant gene	FALSE
ENSG00000197273.3	GUCA2A	0.000291982	0.000291887	0	sister-disconcordant gene	FALSE
ENSG00000198815.8	FOXJ3	0.303498	0.313316	0.882693	sister-disconcordant gene	FALSE
ENSG00000227527.2	RP11-223A3.1	7.80248e-05	7.80248e-05	0	sister-disconcordant gene	FALSE
ENSG00000177181.14	RIMKLA	0.00344239	0.00352592	0	sister-disconcordant gene	FALSE
ENSG00000066185.12	ZMYND12	0.00621444	0.00613967	0	sister-disconcordant gene	FALSE
ENSG00000127125.8	PPCS	0.347086	0.389797	12.728	sister-concordant gene	FALSE
ENSG00000186409.14	CCDC30	0.0513226	0.0535122	0.0819143	sister-disconcordant gene	FALSE
ENSG00000230116.1	RP11-163G10.2	0.000848974	0.000847875	0	sister-disconcordant gene	FALSE
ENSG00000236180.2	RP11-163G10.4	0.000964807	0.000963014	0	sister-disconcordant gene	FALSE
ENSG00000171960.10	PPIH	0.347011	0.391193	14.013	sister-concordant gene	FALSE
ENSG00000234917.2	RP5-994D16.3	0.0108647	0.0110197	0	sister-disconcordant gene	FALSE
ENSG00000065978.18	YBX1	0.17517	0.297185	278.606	sister-concordant gene	FALSE
ENSG00000164007.10	CLDN19	0.000742026	0.000741214	0	sister-disconcordant gene	FALSE
ENSG00000117385.15	P3H1	0.296117	0.340447	19.2236	sister-concordant gene	FALSE
ENSG00000164008.14	C1orf50	0.136327	0.142884	0.961804	sister-disconcordant gene	FALSE
ENSG00000283580.1	RP5-994D16.12	0.00119481	0.00119214	0	sister-disconcordant gene	FALSE
ENSG00000228452.1	RP5-994D16.9	0.000365202	0.000365009	0	sister-disconcordant gene	FALSE
ENSG00000274386.5	RP5-994D16.11	0.00347425	0.00360891	0	sister-disconcordant gene	FALSE
ENSG00000177868.11	SVBP	0.268692	0.28565	3.35073	sister-concordant gene	FALSE
ENSG00000164010.13	ERMAP	0.0637883	0.0652637	0	sister-disconcordant gene	FALSE
ENSG00000228192.7	RP11-342M1.3	0.107293	0.114006	1.29111	sister-disconcordant gene	FALSE
ENSG00000164011.17	ZNF691	0.115075	0.116631	0	sister-disconcordant gene	FALSE
ENSG00000117394.19	SLC2A1	0.404916	0.516083	60.1596	sister-concordant gene	FALSE
ENSG00000227533.5	SLC2A1-AS1	0.0543604	0.057263	0.293813	sister-disconcordant gene	FALSE
ENSG00000186973.10	FAM183A	0.0171205	0.0181282	0	sister-disconcordant gene	FALSE
ENSG00000117395.11	EBNA1BP2	0.361216	0.472165	75.6768	sister-concordant gene	FALSE
ENSG00000243710.7	CFAP57	0.0108876	0.0106623	0	sister-disconcordant gene	FALSE
ENSG00000199240.1	RNA5SP46	6.21959e-05	6.21959e-05	0	sister-disconcordant gene	FALSE
ENSG00000179178.10	TMEM125	0.0390082	0.0415419	0.262809	sister-disconcordant gene	FALSE
ENSG00000253313.5	C1orf210	0.000324517	0.000324478	0	sister-disconcordant gene	FALSE
ENSG00000066056.13	TIE1	0.233632	0.418019	229.45	sister-concordant gene	FALSE
ENSG00000117400.15	MPL	0.000455617	0.000455176	0	sister-disconcordant gene	FALSE
ENSG00000234694.1	RP1-92O14.3	0.0210652	0.0213839	0	sister-disconcordant gene	FALSE
ENSG00000117399.13	CDC20	0.505522	0.941689	Inf	sister-concordant gene	FALSE
ENSG00000066322.13	ELOVL1	0.348405	0.391506	14.1387	sister-concordant gene	FALSE
ENSG00000159479.16	MED8	0.350006	0.388127	10.9021	sister-concordant gene	FALSE
ENSG00000229431.1	RP1-92O14.6	0.00062638	0.000625579	0	sister-disconcordant gene	FALSE
ENSG00000198198.14	SZT2	0.182316	0.189828	0.961106	sister-disconcordant gene	FALSE
ENSG00000229372.1	SZT2-AS1	0.00124276	0.00123957	0	sister-disconcordant gene	FALSE
ENSG00000178922.16	HYI	0.239848	0.252541	2.21658	sister-concordant gene	FALSE
ENSG00000229348.1	HYI-AS1	0.0024809	0.00246948	0	sister-disconcordant gene	FALSE
ENSG00000142949.16	PTPRF	0.232996	0.265915	13.8373	sister-concordant gene	FALSE
ENSG00000066135.12	KDM4A	0.310772	0.339588	7.09851	sister-concordant gene	FALSE
ENSG00000236200.5	KDM4A-AS1	0.0562114	0.0568723	0	sister-disconcordant gene	FALSE
ENSG00000126091.19	ST3GAL3	0.141644	0.144899	0.0960933	sister-disconcordant gene	FALSE
ENSG00000229444.1	RP11-184I16.4	0.00114876	0.001146	0	sister-disconcordant gene	FALSE
ENSG00000233674.2	RP11-184I16.3	0.00330296	0.00328025	0	sister-disconcordant gene	FALSE
ENSG00000224751.2	SHMT1P1	0.000494337	0.000493876	0	sister-disconcordant gene	FALSE
ENSG00000117407.16	ARTN	0.00555575	0.00563648	0	sister-disconcordant gene	FALSE
ENSG00000237950.1	RP11-7O11.3	0.00933961	0.00928204	0	sister-disconcordant gene	FALSE
ENSG00000117408.10	IPO13	0.118515	0.122353	0.274107	sister-disconcordant gene	FALSE
ENSG00000132768.13	DPH2	0.274622	0.300868	7.38546	sister-concordant gene	FALSE
ENSG00000117410.13	ATP6V0B	0.333319	0.456604	105.525	sister-concordant gene	FALSE
ENSG00000117411.16	B4GALT2	0.239616	0.252998	2.47578	sister-concordant gene	FALSE
ENSG00000159214.12	CCDC24	0.101876	0.107683	0.952049	sister-disconcordant gene	FALSE
ENSG00000196517.11	SLC6A9	0.0237562	0.0255395	0.1945	sister-disconcordant gene	FALSE
ENSG00000230615.6	RP5-1198O20.4	0.00266538	0.00278336	0	sister-disconcordant gene	FALSE
ENSG00000233514.1	RP11-570P14.1	0.00590288	0.00600553	0	sister-disconcordant gene	FALSE
ENSG00000271329.1	RP5-891H21.5	0.000483261	0.000482792	0	sister-disconcordant gene	FALSE
ENSG00000178028.13	DMAP1	0.285261	0.297341	1.50646	sister-concordant gene	FALSE
ENSG00000117419.14	ERI3	0.347097	0.386569	11.045	sister-concordant gene	FALSE
ENSG00000233602.1	ERI3-IT1	0.000556111	0.000555568	0	sister-disconcordant gene	FALSE
ENSG00000187147.17	RNF220	0.29517	0.300999	0.249338	sister-disconcordant gene	FALSE
ENSG00000126106.13	TMEM53	0.164593	0.17416	1.83644	sister-concordant gene	FALSE
ENSG00000198520.10	C1orf228	0.00807206	0.00801943	0	sister-disconcordant gene	FALSE
ENSG00000199377.1	RNU5F-1	0.000471626	0.000471089	0	sister-disconcordant gene	FALSE
ENSG00000200169.1	RNU5D-1	0.0331192	0.0343368	0	sister-disconcordant gene	FALSE
ENSG00000142945.12	KIF2C	0.431468	0.738174	241.904	sister-concordant gene	FALSE
ENSG00000225721.5	RP11-269F19.2	0.00193611	0.00192921	0	sister-disconcordant gene	FALSE
ENSG00000142937.11	RPS8	0.173782	0.345853	Inf	sister-concordant gene	FALSE
ENSG00000200913.1	SNORD46	0.00135043	0.00134693	0	sister-disconcordant gene	FALSE
ENSG00000202031.1	SNORD38A	0.000599089	0.000791008	0.0629218	sister-disconcordant gene	FALSE
ENSG00000234093.3	RPS15AP11	0.00541585	0.00545282	0	sister-disconcordant gene	FALSE
ENSG00000142959.4	BEST4	0.00190843	0.0019005	0	sister-disconcordant gene	FALSE
ENSG00000173846.12	PLK3	0.165869	0.182329	4.45358	sister-concordant gene	FALSE
ENSG00000188396.3	TCTEX1D4	0.0264321	0.0263812	0	sister-disconcordant gene	FALSE
ENSG00000222009.8	BTBD19	0.0926041	0.100357	1.75771	sister-concordant gene	FALSE
ENSG00000117425.13	PTCH2	0.00656781	0.0066522	0	sister-disconcordant gene	FALSE
ENSG00000226499.1	RP5-882O7.1	0.00816526	0.00802776	0	sister-disconcordant gene	FALSE
ENSG00000070785.16	EIF2B3	0.331343	0.359989	6.71667	sister-concordant gene	FALSE
ENSG00000229815.1	CCNB1IP1P1	0.00239806	0.0023865	0	sister-disconcordant gene	FALSE
ENSG00000232369.1	RP5-882O7.4	0.000165108	0.000165082	0	sister-disconcordant gene	FALSE
ENSG00000268949.1	MRPS17P1	0.00497011	0.00509164	0	sister-disconcordant gene	FALSE
ENSG00000126107.14	HECTD3	0.16062	0.167634	0.941386	sister-disconcordant gene	FALSE
ENSG00000126088.13	UROD	0.356822	0.421067	27.798	sister-concordant gene	FALSE
ENSG00000162415.6	ZSWIM5	0.00320989	0.0035053	0	sister-disconcordant gene	FALSE
ENSG00000234315.1	OSTCP5	0.000154943	0.000154913	0	sister-disconcordant gene	FALSE
ENSG00000281912.1	LINC01144	0.00395227	0.0039238	0	sister-disconcordant gene	FALSE
ENSG00000186603.5	HPDL	0.20146	0.227378	8.90648	sister-concordant gene	FALSE
ENSG00000132781.17	MUTYH	0.145235	0.155186	2.06055	sister-concordant gene	FALSE
ENSG00000132773.11	TOE1	0.273746	0.30974	13.4929	sister-concordant gene	FALSE
ENSG00000070759.16	TESK2	0.120575	0.129142	1.69595	sister-concordant gene	FALSE
ENSG00000280670.2	CCDC163P	0.0162885	0.0165142	0	sister-disconcordant gene	FALSE
ENSG00000132763.14	MMACHC	0.129387	0.129015	0	sister-disconcordant gene	FALSE
ENSG00000117450.13	PRDX1	0.245955	0.363973	167.986	sister-concordant gene	FALSE
ENSG00000117448.13	AKR1A1	0.351799	0.457319	72.892	sister-concordant gene	FALSE
ENSG00000132780.16	NASP	0.425163	0.600495	121.607	sister-concordant gene	FALSE
ENSG00000159588.14	CCDC17	0.018754	0.0195263	0	sister-disconcordant gene	FALSE
ENSG00000159592.10	GPBP1L1	0.324906	0.349194	4.68343	sister-concordant gene	FALSE
ENSG00000225447.1	RPS15AP10	0.129652	0.134749	0.508924	sister-disconcordant gene	FALSE
ENSG00000234329.1	RP11-767N6.2	0.0141594	0.0141069	0	sister-disconcordant gene	FALSE
ENSG00000159596.6	TMEM69	0.28153	0.297498	2.77577	sister-concordant gene	FALSE
ENSG00000197429.10	IPP	0.255732	0.269593	2.29651	sister-concordant gene	FALSE
ENSG00000230896.1	RP11-767N6.7	0.0187495	0.0184336	0	sister-disconcordant gene	FALSE
ENSG00000086015.20	MAST2	0.173514	0.18831	4.05217	sister-concordant gene	FALSE
ENSG00000232467.2	TMA16P2	0.000493535	0.000493131	0	sister-disconcordant gene	FALSE
ENSG00000117461.14	PIK3R3	0.353756	0.419425	23.8809	sister-concordant gene	FALSE
ENSG00000226957.1	RP4-533D7.4	0.0024029	0.00239215	0	sister-disconcordant gene	FALSE
ENSG00000233114.2	RP4-533D7.3	0.000332958	0.000332838	0	sister-disconcordant gene	FALSE
ENSG00000227857.2	RP4-533D7.5	0.0123239	0.0123178	0	sister-disconcordant gene	FALSE
ENSG00000117472.9	TSPAN1	0.200589	0.322174	131.033	sister-concordant gene	FALSE
ENSG00000085998.13	POMGNT1	0.275651	0.28809	1.83854	sister-concordant gene	FALSE
ENSG00000171357.5	LURAP1	0.100638	0.113638	4.5566	sister-concordant gene	FALSE
ENSG00000085999.11	RAD54L	0.125581	0.149269	10.9968	sister-concordant gene	FALSE
ENSG00000132128.16	LRRC41	0.298526	0.318748	3.83968	sister-concordant gene	FALSE
ENSG00000173660.11	UQCRH	0.201084	0.308667	191.645	sister-concordant gene	FALSE
ENSG00000117481.10	NSUN4	0.25194	0.254076	0	sister-disconcordant gene	FALSE
ENSG00000225779.1	RP4-603I14.3	0.00298587	0.00309309	0	sister-disconcordant gene	FALSE
ENSG00000117480.15	FAAH	0.0960604	0.100404	0.453315	sister-disconcordant gene	FALSE
ENSG00000232022.7	FAAHP1	0.0219114	0.0238319	0.283185	sister-disconcordant gene	FALSE
ENSG00000197587.10	DMBX1	0.0264835	0.0284116	0.255987	sister-disconcordant gene	FALSE
ENSG00000269956.1	MKNK1-AS1	0.00122519	0.00122192	0	sister-disconcordant gene	FALSE
ENSG00000079277.19	MKNK1	0.281831	0.305949	6.24712	sister-concordant gene	FALSE
ENSG00000142961.14	MOB3C	0.0599695	0.0609961	0	sister-disconcordant gene	FALSE
ENSG00000123472.12	ATPAF1	0.295783	0.316142	4.17279	sister-concordant gene	FALSE
ENSG00000233647.2	NENFP1	0.000238947	0.0002389	0	sister-disconcordant gene	FALSE
ENSG00000186118.8	TEX38	0.00137543	0.00137194	0	sister-disconcordant gene	FALSE
ENSG00000228237.5	EFCAB14-AS1	0.000793896	0.000792864	0	sister-disconcordant gene	FALSE
ENSG00000159658.10	EFCAB14	0.322386	0.343221	3.86332	sister-concordant gene	FALSE
ENSG00000142973.12	CYP4B1	0.00986126	0.0103034	0	sister-disconcordant gene	FALSE
ENSG00000186377.7	CYP4X1	0.0019843	0.00197737	0	sister-disconcordant gene	FALSE
ENSG00000225506.2	CYP4A22-AS1	0.00285313	0.00283465	0	sister-disconcordant gene	FALSE
ENSG00000224805.2	LINC00853	0.00968425	0.00960989	0	sister-disconcordant gene	FALSE
ENSG00000162366.7	PDZK1IP1	0.00143776	0.00150421	0	sister-disconcordant gene	FALSE
ENSG00000162367.11	TAL1	0.00104454	0.00104235	0	sister-disconcordant gene	FALSE
ENSG00000123473.15	STIL	0.284693	0.361841	46.6709	sister-concordant gene	FALSE
ENSG00000162368.13	CMPK1	0.358177	0.410054	18.6411	sister-concordant gene	FALSE
ENSG00000225762.1	LINC01389	0.000647139	0.000646408	0	sister-disconcordant gene	FALSE
ENSG00000186790.5	FOXE3	0.00404314	0.00413507	0	sister-disconcordant gene	FALSE
ENSG00000237424.1	FOXD2-AS1	0.00630898	0.00656198	0	sister-disconcordant gene	FALSE
ENSG00000186564.5	FOXD2	0.00734374	0.00799572	0	sister-disconcordant gene	FALSE
ENSG00000269113.3	TRABD2B	0.0423905	0.049517	2.75533	sister-concordant gene	FALSE
ENSG00000132122.11	SPATA6	0.0154213	0.0162553	0	sister-disconcordant gene	FALSE
ENSG00000235105.1	RP11-329A14.1	0.000309493	0.000309307	0	sister-disconcordant gene	FALSE
ENSG00000186094.16	AGBL4	0.000107574	0.000107574	0	sister-disconcordant gene	FALSE
ENSG00000234080.3	RP11-183G22.1	0.00290693	0.00288916	0	sister-disconcordant gene	FALSE
ENSG00000142700.11	DMRTA2	0.000156667	0.000156639	0	sister-disconcordant gene	FALSE
ENSG00000185104.19	FAF1	0.321219	0.355432	10.1069	sister-concordant gene	FALSE
ENSG00000230585.2	PHBP12	8.74627e-05	8.74627e-05	0	sister-disconcordant gene	FALSE
ENSG00000123080.10	CDKN2C	0.0293774	0.0393177	6.44959	sister-concordant gene	FALSE
ENSG00000203356.2	LINC01562	0.000945437	0.00094403	0	sister-disconcordant gene	FALSE
ENSG00000123091.4	RNF11	0.306011	0.328298	4.64709	sister-concordant gene	FALSE
ENSG00000233406.5	RP11-296A18.5	0.00280095	0.00278495	0	sister-disconcordant gene	FALSE
ENSG00000236434.2	RP11-296A18.6	0.00200573	0.00199804	0	sister-disconcordant gene	FALSE
ENSG00000085831.15	TTC39A	0.0260336	0.0273901	0.00913383	sister-disconcordant gene	FALSE
ENSG00000261664.5	TTC39A-AS1	0.000854422	0.000852984	0	sister-disconcordant gene	FALSE
ENSG00000085832.16	EPS15	0.282036	0.299514	3.39492	sister-concordant gene	FALSE
ENSG00000232027.2	RP11-275F13.3	0.000162192	0.000162159	0	sister-disconcordant gene	FALSE
ENSG00000238140.1	RP11-253A20.1	0.00126513	0.00141704	0	sister-disconcordant gene	FALSE
ENSG00000227070.1	RP11-191G24.1	0.000507139	0.000506673	0	sister-disconcordant gene	FALSE
ENSG00000117859.18	OSBPL9	0.334211	0.353474	2.933	sister-concordant gene	FALSE
ENSG00000078618.20	NRDC	0.385511	0.439118	15.9582	sister-concordant gene	FALSE
ENSG00000266993.3	RP4-657D16.3	0.00641715	0.00633784	0	sister-disconcordant gene	FALSE
ENSG00000272175.1	RP4-657D16.6	0.0012334	0.00123111	0	sister-disconcordant gene	FALSE
ENSG00000169213.6	RAB3B	0.0812154	0.0915602	3.09	sister-concordant gene	FALSE
ENSG00000117862.11	TXNDC12	0.351653	0.386389	8.31234	sister-concordant gene	FALSE
ENSG00000198841.3	KTI12	0.224934	0.233974	1.17176	sister-disconcordant gene	FALSE
ENSG00000223390.1	RP11-91A18.4	0.000910796	0.00090905	0	sister-disconcordant gene	FALSE
ENSG00000134717.17	BTF3L4	0.354948	0.39967	12.793	sister-concordant gene	FALSE
ENSG00000157077.14	ZFYVE9	0.235359	0.246105	1.53459	sister-concordant gene	FALSE
ENSG00000241745.3	RN7SL788P	0.000578002	0.000577435	0	sister-disconcordant gene	FALSE
ENSG00000228407.2	RP4-800M22.1	0.00212738	0.00211842	0	sister-disconcordant gene	FALSE
ENSG00000223429.1	RP4-800M22.2	0.000261435	0.000261299	0	sister-disconcordant gene	FALSE
ENSG00000224255.2	PDCL3P6	0.00722353	0.00712196	0	sister-disconcordant gene	FALSE
ENSG00000236004.2	RP4-800M22.4	0.00147878	0.00147393	0	sister-disconcordant gene	FALSE
ENSG00000237663.2	DNAJC19P7	0.00074552	0.000744656	0	sister-disconcordant gene	FALSE
ENSG00000213735.2	ANAPC10P1	0.00463227	0.00458626	0	sister-disconcordant gene	FALSE
ENSG00000154222.14	CC2D1B	0.131428	0.135685	0.36796	sister-disconcordant gene	FALSE
ENSG00000272100.1	RP11-155O18.6	0.00205599	0.00204838	0	sister-disconcordant gene	FALSE
ENSG00000224680.4	PLA2G12AP1	0.00221019	0.00220123	0	sister-disconcordant gene	FALSE
ENSG00000085840.12	ORC1	0.19676	0.251633	30.4084	sister-concordant gene	FALSE
ENSG00000134748.12	PRPF38A	0.36497	0.384968	2.73687	sister-concordant gene	FALSE
ENSG00000134744.13	ZCCHC11	0.370863	0.409339	10.211	sister-concordant gene	FALSE
ENSG00000272371.1	RP11-25O10.2	0.000633274	0.000632527	0	sister-disconcordant gene	FALSE
ENSG00000236290.1	EEF1GP7	0.00094322	0.000941376	0	sister-disconcordant gene	FALSE
ENSG00000116157.5	GPX7	0.133729	0.145963	3.51396	sister-concordant gene	FALSE
ENSG00000182183.14	FAM159A	0.00121993	0.00135283	0	sister-disconcordant gene	FALSE
ENSG00000162377.5	COA7	0.334325	0.362135	6.02009	sister-concordant gene	FALSE
ENSG00000162378.12	ZYG11B	0.286741	0.312778	6.62627	sister-concordant gene	FALSE
ENSG00000228929.1	RPS13P2	0.00673841	0.00680953	0	sister-disconcordant gene	FALSE
ENSG00000203995.9	ZYG11A	0.129248	0.133596	0.364999	sister-disconcordant gene	FALSE
ENSG00000121310.16	ECHDC2	0.100132	0.117297	7.72845	sister-concordant gene	FALSE
ENSG00000230953.2	RP4-631H13.6	0.00141284	0.00140902	0	sister-disconcordant gene	FALSE
ENSG00000116171.16	SCP2	0.347706	0.440572	59.6493	sister-concordant gene	FALSE
ENSG00000236360.2	RP11-334A14.2	0.00428619	0.00425212	0	sister-disconcordant gene	FALSE
ENSG00000174348.13	PODN	0.0441211	0.0527713	3.78409	sister-concordant gene	FALSE
ENSG00000235563.1	RP11-334A14.8	0.000195301	0.000195264	0	sister-disconcordant gene	FALSE
ENSG00000157184.6	CPT2	0.239631	0.257446	4.18533	sister-concordant gene	FALSE
ENSG00000236723.2	RP5-1024G6.2	0.00853831	0.0089765	0	sister-disconcordant gene	FALSE
ENSG00000162384.13	C1orf123	0.295362	0.319348	5.33586	sister-concordant gene	FALSE
ENSG00000259818.1	RP5-1024G6.7	0.0119605	0.0116818	0	sister-disconcordant gene	FALSE
ENSG00000162385.10	MAGOH	0.34198	0.395706	21.3256	sister-concordant gene	FALSE
ENSG00000226754.1	RP5-1024G6.5	0.0263643	0.0265627	0	sister-disconcordant gene	FALSE
ENSG00000157193.15	LRP8	0.255344	0.289207	11.9286	sister-concordant gene	FALSE
ENSG00000234578.1	RP4-784A16.1	0.000859306	0.000857877	0	sister-disconcordant gene	FALSE
ENSG00000228838.1	RP4-784A16.2	0.0018084	0.00180089	0	sister-disconcordant gene	FALSE
ENSG00000225030.1	RP4-784A16.3	0.00114943	0.00114665	0	sister-disconcordant gene	FALSE
ENSG00000225675.2	RP4-784A16.5	0.00752667	0.00741482	0	sister-disconcordant gene	FALSE
ENSG00000236253.7	SLC25A3P1	0.000120714	0.000120694	0	sister-disconcordant gene	FALSE
ENSG00000174332.5	GLIS1	0.000658748	0.000657985	0	sister-disconcordant gene	FALSE
ENSG00000058804.11	NDC1	0.238122	0.25204	2.58874	sister-concordant gene	FALSE
ENSG00000201003.1	SNORA58	0.00112013	0.00111823	0	sister-disconcordant gene	FALSE
ENSG00000058799.13	YIPF1	0.166492	0.174054	1.10146	sister-disconcordant gene	FALSE
ENSG00000211452.10	DIO1	0.000509265	0.00050894	0	sister-disconcordant gene	FALSE
ENSG00000081870.11	HSPB11	0.376748	0.485192	67.295	sister-concordant gene	FALSE
ENSG00000116212.14	LRRC42	0.336119	0.35302	2.29578	sister-concordant gene	FALSE
ENSG00000219102.3	HNRNPA3P12	0.00117581	0.00117301	0	sister-disconcordant gene	FALSE
ENSG00000203985.10	LDLRAD1	6.19059e-05	6.19059e-05	0	sister-disconcordant gene	FALSE
ENSG00000116209.11	TMEM59	0.369417	0.476248	68.7076	sister-concordant gene	FALSE
ENSG00000280378.1	RP4-758J24.6	0.0121353	0.0118736	0	sister-disconcordant gene	FALSE
ENSG00000116205.11	TCEANC2	0.146768	0.150674	0.19605	sister-disconcordant gene	FALSE
ENSG00000225183.1	RP4-758J24.4	0.00123359	0.00123114	0	sister-disconcordant gene	FALSE
ENSG00000279049.1	AL353898.1	0.000249053	0.00024896	0	sister-disconcordant gene	FALSE
ENSG00000256407.2	RP11-446E24.4	0.0017785	0.00177203	0	sister-disconcordant gene	FALSE
ENSG00000157211.11	CDCP2	7.95528e-05	7.95528e-05	0	sister-disconcordant gene	FALSE
ENSG00000280425.2	RP11-446E24.3	0.0272194	0.0303801	0.84236	sister-disconcordant gene	FALSE
ENSG00000215883.10	CYB5RL	0.114024	0.116287	0	sister-disconcordant gene	FALSE
ENSG00000116221.15	MRPL37	0.35848	0.396809	9.45887	sister-concordant gene	FALSE
ENSG00000157216.15	SSBP3	0.321074	0.35314	9.09626	sister-concordant gene	FALSE
ENSG00000198711.5	SSBP3-AS1	0.0014826	0.00147917	0	sister-disconcordant gene	FALSE
ENSG00000235741.1	RP5-866L20.1	3.83246e-05	3.83246e-05	0	sister-disconcordant gene	FALSE
ENSG00000162390.17	ACOT11	0.0750434	0.0802275	0.882011	sister-disconcordant gene	FALSE
ENSG00000162391.11	FAM151A	0.000420771	0.000420502	0	sister-disconcordant gene	FALSE
ENSG00000184313.19	MROH7	0.00184984	0.00184303	0	sister-disconcordant gene	FALSE
ENSG00000243725.6	TTC4	0.195721	0.205493	1.67623	sister-concordant gene	FALSE
ENSG00000162396.5	PARS2	0.0985861	0.0993714	0	sister-disconcordant gene	FALSE
ENSG00000162398.11	LEXM	0.00123546	0.00123246	0	sister-disconcordant gene	FALSE
ENSG00000116133.11	DHCR24	0.391995	0.486702	48.8712	sister-concordant gene	FALSE
ENSG00000242396.1	RP11-67L3.5	0.00557754	0.00551257	0	sister-disconcordant gene	FALSE
ENSG00000233203.6	RP11-67L3.4	0.0308858	0.0324947	0.0592367	sister-disconcordant gene	FALSE
ENSG00000143001.4	TMEM61	0.0100917	0.0101406	0	sister-disconcordant gene	FALSE
ENSG00000162399.6	BSND	0.00539899	0.00544591	0	sister-disconcordant gene	FALSE
ENSG00000169174.10	PCSK9	0.000854383	0.000852947	0	sister-disconcordant gene	FALSE
ENSG00000162402.13	USP24	0.258633	0.270871	1.73056	sister-concordant gene	FALSE
ENSG00000234810.2	RP11-90C4.1	0.000998728	0.000997233	0	sister-disconcordant gene	FALSE
ENSG00000235612.1	RP1-158P9.1	0.000252046	0.000251905	0	sister-disconcordant gene	FALSE
ENSG00000260971.3	RP11-504A18.1	0.022247	0.0228356	0	sister-disconcordant gene	FALSE
ENSG00000223956.2	RP4-710M16.2	0.00126763	0.00126489	0	sister-disconcordant gene	FALSE
ENSG00000162407.8	PLPP3	0.32297	0.413006	47.1798	sister-concordant gene	FALSE
ENSG00000236776.1	RPL21P23	0.00157915	0.00157381	0	sister-disconcordant gene	FALSE
ENSG00000162409.10	PRKAA2	0.244276	0.306556	38.4571	sister-concordant gene	FALSE
ENSG00000187889.12	C1orf168	0.0319483	0.039149	3.23398	sister-concordant gene	FALSE
ENSG00000173406.15	DAB1	0.00840079	0.00874549	0	sister-disconcordant gene	FALSE
ENSG00000236888.1	RPS20P5	0.000517728	0.000517194	0	sister-disconcordant gene	FALSE
ENSG00000229887.4	HNRNPA1P6	0.000295591	0.000295437	0	sister-disconcordant gene	FALSE
ENSG00000223416.3	RPS26P15	0.00275965	0.00274291	0	sister-disconcordant gene	FALSE
ENSG00000235038.1	RP11-393I23.4	0.000296329	0.000296185	0	sister-disconcordant gene	FALSE
ENSG00000162600.11	OMA1	0.25339	0.273308	4.87307	sister-concordant gene	FALSE
ENSG00000184292.6	TACSTD2	0.000496803	0.000496289	0	sister-disconcordant gene	FALSE
ENSG00000185839.3	RP4-592A1.2	0.00597082	0.00589855	0	sister-disconcordant gene	FALSE
ENSG00000162601.9	MYSM1	0.294666	0.299052	0.0570012	sister-disconcordant gene	FALSE
ENSG00000283445.1	RP11-63G10.4	0.00174371	0.0019531	0	sister-disconcordant gene	FALSE
ENSG00000177606.6	JUN	0.470172	0.615639	62.0503	sister-concordant gene	FALSE
ENSG00000234807.5	LINC01135	0.000424114	0.000423697	0	sister-disconcordant gene	FALSE
ENSG00000272226.1	RP11-63G10.3	0.000946197	0.000944281	0	sister-disconcordant gene	FALSE
ENSG00000231740.1	RP11-63G10.2	7.41639e-05	7.41491e-05	0	sister-disconcordant gene	FALSE
ENSG00000232453.6	RP4-794H19.1	0.00464739	0.00460079	0	sister-disconcordant gene	FALSE
ENSG00000237352.3	LINC01358	0.00511446	0.00505777	0	sister-disconcordant gene	FALSE
ENSG00000224609.6	HSD52	0.00064748	0.000646825	0	sister-disconcordant gene	FALSE
ENSG00000270457.1	RP11-467C18.1	0.00112201	0.00111967	0	sister-disconcordant gene	FALSE
ENSG00000172456.17	FGGY	0.163403	0.184252	7.6894	sister-concordant gene	FALSE
ENSG00000134709.10	HOOK1	0.259332	0.319388	33.7028	sister-concordant gene	FALSE
ENSG00000134716.9	CYP2J2	0.0252735	0.0254094	0	sister-disconcordant gene	FALSE
ENSG00000226476.3	RP11-776H12.1	0.124586	0.133491	1.61795	sister-concordant gene	FALSE
ENSG00000231252.2	RP11-436K8.1	0.000512301	0.000512078	0	sister-disconcordant gene	FALSE
ENSG00000162599.15	NFIA	0.37439	0.504274	95.7481	sister-concordant gene	FALSE
ENSG00000270742.1	RP4-802A10.1	0.0115479	0.0115649	0	sister-disconcordant gene	FALSE
ENSG00000237853.6	NFIA-AS1	0.000997274	0.000995348	0	sister-disconcordant gene	FALSE
ENSG00000162604.12	TM2D1	0.338718	0.358807	3.22525	sister-concordant gene	FALSE
ENSG00000271200.1	RP11-430G17.3	0.0511358	0.0518791	0	sister-disconcordant gene	FALSE
ENSG00000132849.19	PATJ	0.211859	0.257552	25.8867	sister-concordant gene	FALSE
ENSG00000236646.1	LAMTOR5P1	0.00070115	0.000700289	0	sister-disconcordant gene	FALSE
ENSG00000242860.3	RN7SL180P	0.00715604	0.00718131	0	sister-disconcordant gene	FALSE
ENSG00000240563.1	L1TD1	0.00779558	0.00767989	0	sister-disconcordant gene	FALSE
ENSG00000132854.18	KANK4	0.0734708	0.1112	30.5488	sister-concordant gene	FALSE
ENSG00000162607.12	USP1	0.475161	0.698097	144.532	sister-concordant gene	FALSE
ENSG00000116641.17	DOCK7	0.282874	0.3111	8.25764	sister-concordant gene	FALSE
ENSG00000132855.4	ANGPTL3	0.00101481	0.00101297	0	sister-disconcordant gene	FALSE
ENSG00000278967.1	RP5-849H19.3	0.00158571	0.00158267	0	sister-disconcordant gene	FALSE
ENSG00000213703.2	RP5-849H19.2	0.00744513	0.0075215	0	sister-disconcordant gene	FALSE
ENSG00000235545.1	RP11-230B22.1	0.004519	0.00447631	0	sister-disconcordant gene	FALSE
ENSG00000125703.14	ATG4C	0.151503	0.154753	0.0916834	sister-disconcordant gene	FALSE
ENSG00000234318.1	RP4-771M4.3	0.000520756	0.000520248	0	sister-disconcordant gene	FALSE
ENSG00000224209.7	LINC00466	0.000452622	0.000452212	0	sister-disconcordant gene	FALSE
ENSG00000230798.5	FOXD3-AS1	0.0123975	0.0128267	0	sister-disconcordant gene	FALSE
ENSG00000187140.5	FOXD3	0.00144368	0.00144009	0	sister-disconcordant gene	FALSE
ENSG00000236674.1	RP4-792G4.3	0.000432967	0.000432654	0	sister-disconcordant gene	FALSE
ENSG00000088035.15	ALG6	0.225063	0.241683	3.97548	sister-concordant gene	FALSE
ENSG00000142856.16	ITGB3BP	0.314165	0.332608	2.96869	sister-concordant gene	FALSE
ENSG00000203965.12	EFCAB7	0.174266	0.18084	0.765552	sister-disconcordant gene	FALSE
ENSG00000116652.6	DLEU2L	0.0380425	0.0396909	0.024818	sister-disconcordant gene	FALSE
ENSG00000079739.15	PGM1	0.284411	0.340395	29.73	sister-concordant gene	FALSE
ENSG00000244256.3	RN7SL130P	0.0100386	0.010127	0	sister-disconcordant gene	FALSE
ENSG00000185483.11	ROR1	0.0944899	0.108069	5.18514	sister-concordant gene	FALSE
ENSG00000223949.6	ROR1-AS1	0.00242347	0.00255346	0	sister-disconcordant gene	FALSE
ENSG00000177414.13	UBE2U	0.000353133	0.000507589	0.0323716	sister-disconcordant gene	FALSE
ENSG00000158966.13	CACHD1	0.174937	0.18668	2.34004	sister-concordant gene	FALSE
ENSG00000162437.14	RAVER2	0.118979	0.127131	1.66508	sister-concordant gene	FALSE
ENSG00000162434.11	JAK1	0.348322	0.452603	72.1402	sister-concordant gene	FALSE
ENSG00000233877.2	RP11-182I10.2	0.000685005	0.000684162	0	sister-disconcordant gene	FALSE
ENSG00000226891.7	LINC01359	0.0169978	0.0173249	0	sister-disconcordant gene	FALSE
ENSG00000185031.6	SLC2A3P2	0.000429605	0.000429383	0	sister-disconcordant gene	FALSE
ENSG00000272506.1	RP4-535B20.4	0.00221131	0.00220367	0	sister-disconcordant gene	FALSE
ENSG00000212257.1	RNU6-1176P	0.000324654	0.000324479	0	sister-disconcordant gene	FALSE
ENSG00000265996.1	MIR3671	0.000390147	0.000389867	0	sister-disconcordant gene	FALSE
ENSG00000231485.1	RP4-535B20.1	0.00113515	0.00113291	0	sister-disconcordant gene	FALSE
ENSG00000162433.14	AK4	0.212093	0.269825	38.2627	sister-concordant gene	FALSE
ENSG00000231622.1	RP4-700A9.1	0.000462362	0.000461993	0	sister-disconcordant gene	FALSE
ENSG00000116675.15	DNAJC6	0.0540656	0.0623129	2.68269	sister-concordant gene	FALSE
ENSG00000234144.1	COX6CP13	0.000274473	0.000274372	0	sister-disconcordant gene	FALSE
ENSG00000222624.1	RNU2-15P	0.000244438	0.000244372	0	sister-disconcordant gene	FALSE
ENSG00000213625.8	LEPROT	0.361215	0.461067	62.6225	sister-concordant gene	FALSE
ENSG00000116678.18	LEPR	0.155514	0.168531	3.12404	sister-concordant gene	FALSE
ENSG00000237852.1	RP4-630A11.3	0.0101785	0.00997233	0	sister-disconcordant gene	FALSE
ENSG00000184588.17	PDE4B	0.00634218	0.0064543	0	sister-disconcordant gene	FALSE
ENSG00000118473.21	SGIP1	0.0121639	0.0133393	0.130091	sister-disconcordant gene	FALSE
ENSG00000248458.2	RP4-598P13.1	0.00149041	0.00148611	0	sister-disconcordant gene	FALSE
ENSG00000172410.4	INSL5	0.000120674	0.000120651	0	sister-disconcordant gene	FALSE
ENSG00000152763.16	WDR78	0.144313	0.15709	2.92582	sister-concordant gene	FALSE
ENSG00000198160.14	MIER1	0.368959	0.397965	5.41198	sister-concordant gene	FALSE
ENSG00000116704.7	SLC35D1	0.112277	0.114146	0	sister-disconcordant gene	FALSE
ENSG00000275678.1	RP4-547N15.3	0.00108659	0.00108467	0	sister-disconcordant gene	FALSE
ENSG00000162594.15	IL23R	0.000130562	0.000130547	0	sister-disconcordant gene	FALSE
ENSG00000081985.10	IL12RB2	0.00587006	0.00579713	0	sister-disconcordant gene	FALSE
ENSG00000142864.14	SERBP1	0.253889	0.364284	139.375	sister-concordant gene	FALSE
ENSG00000116717.11	GADD45A	0.48218	0.65279	97.232	sister-concordant gene	FALSE
ENSG00000172380.5	GNG12	0.370702	0.480831	71.7543	sister-concordant gene	FALSE
ENSG00000232284.7	GNG12-AS1	0.0186243	0.0197038	0	sister-disconcordant gene	FALSE
ENSG00000235055.3	RP4-609E1.2	0.000181145	0.000181117	0	sister-disconcordant gene	FALSE
ENSG00000162595.5	DIRAS3	0.0216876	0.0221595	0	sister-disconcordant gene	FALSE
ENSG00000116729.13	WLS	0.386526	0.618569	235.526	sister-concordant gene	FALSE
ENSG00000234383.1	CTBP2P8	0.0522339	0.0532939	0	sister-disconcordant gene	FALSE
ENSG00000229133.1	RPS7P4	0.00136061	0.00135701	0	sister-disconcordant gene	FALSE
ENSG00000116745.6	RPE65	0.00185306	0.00184617	0	sister-disconcordant gene	FALSE
ENSG00000024526.16	DEPDC1	0.443547	0.798355	260.596	sister-concordant gene	FALSE
ENSG00000233589.1	RP4-694A7.2	0.000879633	0.00132151	0.521602	sister-disconcordant gene	FALSE
ENSG00000234264.1	DEPDC1-AS1	0.0167715	0.0178939	0.0742145	sister-disconcordant gene	FALSE
ENSG00000223883.1	RP11-424D14.1	0.000438211	0.000437921	0	sister-disconcordant gene	FALSE
ENSG00000229639.1	RP3-380B4.1	0.00100817	0.00100614	0	sister-disconcordant gene	FALSE
ENSG00000033122.18	LRRC7	0.020131	0.0197699	0	sister-disconcordant gene	FALSE
ENSG00000066557.5	LRRC40	0.269905	0.284676	2.58133	sister-concordant gene	FALSE
ENSG00000244389.3	RN7SL242P	0.00543997	0.00538328	0	sister-disconcordant gene	FALSE
ENSG00000116754.13	SRSF11	0.387683	0.447117	20.3488	sister-concordant gene	FALSE
ENSG00000228988.1	RP4-677H15.4	0.000413505	0.00041328	0	sister-disconcordant gene	FALSE
ENSG00000118454.12	ANKRD13C	0.261462	0.280987	4.61098	sister-concordant gene	FALSE
ENSG00000197568.13	HHLA3	0.231511	0.254906	7.55927	sister-concordant gene	FALSE
ENSG00000226088.1	RP11-180O5.2	0.00162368	0.00161839	0	sister-disconcordant gene	FALSE
ENSG00000116761.11	CTH	0.105704	0.113229	1.39462	sister-concordant gene	FALSE
ENSG00000278636.1	Metazoa_SRP	0.0009076	0.000906189	0	sister-disconcordant gene	FALSE
ENSG00000271992.1	RP11-42O15.3	0.0052891	0.00535391	0	sister-disconcordant gene	FALSE
ENSG00000050628.20	PTGER3	0.00057357	0.000573085	0	sister-disconcordant gene	FALSE
ENSG00000235079.1	ZRANB2-AS1	0.00254181	0.00252911	0	sister-disconcordant gene	FALSE
ENSG00000132485.13	ZRANB2	0.379548	0.438219	20.1611	sister-concordant gene	FALSE
ENSG00000229956.10	ZRANB2-AS2	0.00987106	0.0104413	0	sister-disconcordant gene	FALSE
ENSG00000226324.1	RP11-115M14.1	0.000608264	0.000607702	0	sister-disconcordant gene	FALSE
ENSG00000172260.14	NEGR1	8.05153e-05	8.05153e-05	0	sister-disconcordant gene	FALSE
ENSG00000233994.2	GDI2P2	0.00122582	0.00122307	0	sister-disconcordant gene	FALSE
ENSG00000280317.1	RP11-25L19.1	0.000797595	0.000796593	0	sister-disconcordant gene	FALSE
ENSG00000162620.15	LRRIQ3	0.00837744	0.00846787	0	sister-disconcordant gene	FALSE
ENSG00000254685.6	FPGT	0.117739	0.121602	0.272088	sister-disconcordant gene	FALSE
ENSG00000259030.6	FPGT-TNNI3K	0.000104473	0.000104473	0	sister-disconcordant gene	FALSE
ENSG00000272864.1	RP11-17E13.2	0.0026253	0.00261017	0	sister-disconcordant gene	FALSE
ENSG00000116791.13	CRYZ	0.219235	0.227124	0.904313	sister-disconcordant gene	FALSE
ENSG00000162623.15	TYW3	0.363417	0.385242	3.27026	sister-concordant gene	FALSE
ENSG00000137968.16	SLC44A5	0.0393517	0.0477795	3.50233	sister-concordant gene	FALSE
ENSG00000224493.1	RP11-87O11.1	0.00339581	0.0033756	0	sister-disconcordant gene	FALSE
ENSG00000252338.1	RNU6-503P	0.000883079	0.00088192	0	sister-disconcordant gene	FALSE
ENSG00000230863.2	RP4-595K12.2	0.00225293	0.00224374	0	sister-disconcordant gene	FALSE
ENSG00000178193.5	RP4-682C21.5	0.000515698	0.000515292	0	sister-disconcordant gene	FALSE
ENSG00000117054.13	ACADM	0.354776	0.418546	26.8099	sister-concordant gene	FALSE
ENSG00000181227.3	RP4-682C21.2	0.00040152	0.000401233	0	sister-disconcordant gene	FALSE
ENSG00000137955.15	RABGGTB	0.340632	0.390659	19.2483	sister-concordant gene	FALSE
ENSG00000057468.6	MSH4	0.00138515	0.00138129	0	sister-disconcordant gene	FALSE
ENSG00000184005.10	ST6GALNAC3	0.0269301	0.0321775	2.40262	sister-concordant gene	FALSE
ENSG00000272855.1	RP5-1102E8.3	0.000222828	0.000222754	0	sister-disconcordant gene	FALSE
ENSG00000226415.1	TPI1P1	0.00340973	0.00338763	0	sister-disconcordant gene	FALSE
ENSG00000117069.14	ST6GALNAC5	0.00158151	0.00157726	0	sister-disconcordant gene	FALSE
ENSG00000142892.14	PIGK	0.270076	0.278065	0.704818	sister-disconcordant gene	FALSE
ENSG00000226084.5	RP4-706A16.3	0.00106656	0.00106476	0	sister-disconcordant gene	FALSE
ENSG00000228187.1	RP11-363H12.1	0.000888643	0.000887393	0	sister-disconcordant gene	FALSE
ENSG00000154027.18	AK5	0.0156954	0.0167693	0.0140345	sister-disconcordant gene	FALSE
ENSG00000036549.12	ZZZ3	0.329206	0.341648	1.29328	sister-disconcordant gene	FALSE
ENSG00000243437.3	RN7SL370P	0.00352724	0.00350603	0	sister-disconcordant gene	FALSE
ENSG00000077254.14	USP33	0.357305	0.40084	12.5128	sister-concordant gene	FALSE
ENSG00000180488.14	FAM73A	0.278879	0.29133	1.63469	sister-concordant gene	FALSE
ENSG00000222849.1	RNA5SP21	0.00114186	0.00113868	0	sister-disconcordant gene	FALSE
ENSG00000219201.4	RP11-181C21.4	0.00795777	0.00792343	0	sister-disconcordant gene	FALSE
ENSG00000235613.2	NSRP1P1	0.0816154	0.0842267	0.0840148	sister-disconcordant gene	FALSE
ENSG00000232015.2	HSPE1P25	0.000135885	0.000135867	0	sister-disconcordant gene	FALSE
ENSG00000235927.4	NEXN-AS1	0.01649	0.0163864	0	sister-disconcordant gene	FALSE
ENSG00000162614.18	NEXN	0.220261	0.310154	71.8099	sister-concordant gene	FALSE
ENSG00000162613.16	FUBP1	0.421856	0.511065	37.4993	sister-concordant gene	FALSE
ENSG00000162616.8	DNAJB4	0.368227	0.424512	20.0406	sister-concordant gene	FALSE
ENSG00000137960.5	GIPC2	0.00519041	0.00524634	0	sister-disconcordant gene	FALSE
ENSG00000273338.1	RP11-386I14.4	0.0796077	0.0826409	0.192094	sister-disconcordant gene	FALSE
ENSG00000213560.4	RP11-386I14.3	0.000630001	0.000629173	0	sister-disconcordant gene	FALSE
ENSG00000137959.15	IFI44L	0.186802	0.316705	105.933	sister-concordant gene	FALSE
ENSG00000137965.10	IFI44	0.223381	0.314353	73.2998	sister-concordant gene	FALSE
ENSG00000238015.2	RP4-641G12.3	0.0073328	0.00772755	0	sister-disconcordant gene	FALSE
ENSG00000235400.1	RP4-641G12.4	0.00036332	0.000363118	0	sister-disconcordant gene	FALSE
ENSG00000162618.12	ADGRL4	0.00360793	0.00358562	0	sister-disconcordant gene	FALSE
ENSG00000230787.1	PSAT1P3	0.000147986	0.000147986	0	sister-disconcordant gene	FALSE
ENSG00000234184.5	RP5-887A10.1	0.00605455	0.00661469	0	sister-disconcordant gene	FALSE
ENSG00000229752.1	RPL7P10	0.000324959	0.000324797	0	sister-disconcordant gene	FALSE
ENSG00000117114.19	ADGRL2	0.303335	0.351504	21.4863	sister-concordant gene	FALSE
ENSG00000236676.1	RP5-837I24.4	0.0019053	0.00189701	0	sister-disconcordant gene	FALSE
ENSG00000234683.1	RP5-837I24.5	0.000325939	0.000325835	0	sister-disconcordant gene	FALSE
ENSG00000215875.4	ST13P20	0.00074739	0.00074608	0	sister-disconcordant gene	FALSE
ENSG00000230817.5	LINC01362	6.015e-05	6.015e-05	0	sister-disconcordant gene	FALSE
ENSG00000236268.5	LINC01361	0.00873545	0.00916418	0	sister-disconcordant gene	FALSE
ENSG00000233008.5	RP11-475O6.1	0.0017864	0.00178058	0	sister-disconcordant gene	FALSE
ENSG00000137941.16	TTLL7	0.302921	0.364067	32.6108	sister-concordant gene	FALSE
ENSG00000233061.1	TTLL7-IT1	0.0153575	0.015946	0	sister-disconcordant gene	FALSE
ENSG00000271576.1	RP11-486G15.2	0.155508	0.164559	1.40484	sister-concordant gene	FALSE
ENSG00000142875.19	PRKACB	0.221218	0.242451	6.27066	sister-concordant gene	FALSE
ENSG00000213540.3	RP11-486G15.1	0.000210347	0.000210278	0	sister-disconcordant gene	FALSE
ENSG00000226970.2	RP11-82H13.2	0.00374477	0.0038451	0	sister-disconcordant gene	FALSE
ENSG00000203943.8	SAMD13	0.0102935	0.0108478	0	sister-disconcordant gene	FALSE
ENSG00000137976.7	DNASE2B	0.000255299	0.000255221	0	sister-disconcordant gene	FALSE
ENSG00000117133.10	RPF1	0.336715	0.35741	3.42482	sister-concordant gene	FALSE
ENSG00000174021.10	GNG5	0.257684	0.334205	71.7942	sister-concordant gene	FALSE
ENSG00000122432.16	SPATA1	0.0489992	0.0520719	0.404345	sister-disconcordant gene	FALSE
ENSG00000117151.12	CTBS	0.236779	0.261198	7.20914	sister-concordant gene	FALSE
ENSG00000180869.4	LINC01555	0.00429981	0.00427367	0	sister-disconcordant gene	FALSE
ENSG00000232622.1	RP11-484D4.3	0.000331309	0.000331067	0	sister-disconcordant gene	FALSE
ENSG00000117155.16	SSX2IP	0.343611	0.395319	18.9845	sister-concordant gene	FALSE
ENSG00000171517.5	LPAR3	0.169432	0.221094	31.3983	sister-concordant gene	FALSE
ENSG00000153898.12	MCOLN2	0.0067527	0.00744418	0	sister-disconcordant gene	FALSE
ENSG00000162643.12	WDR63	0.0390995	0.0428928	0.771363	sister-disconcordant gene	FALSE
ENSG00000055732.12	MCOLN3	0.0531678	0.0601718	2.02077	sister-concordant gene	FALSE
ENSG00000280099.1	RP11-33E12.2	0.0371173	0.0366347	0	sister-disconcordant gene	FALSE
ENSG00000097096.8	SYDE2	0.176554	0.195083	5.41651	sister-concordant gene	FALSE
ENSG00000162642.13	C1orf52	0.316163	0.352009	11.1974	sister-concordant gene	FALSE
ENSG00000142867.12	BCL10	0.321222	0.346402	5.52197	sister-concordant gene	FALSE
ENSG00000223653.5	RP11-131L23.1	0.0121707	0.0123349	0	sister-disconcordant gene	FALSE
ENSG00000153904.18	DDAH1	0.307642	0.3561	20.9719	sister-concordant gene	FALSE
ENSG00000199459.1	Y_RNA	0.00196792	0.00196	0	sister-disconcordant gene	FALSE
ENSG00000273264.1	RP11-131L23.2	0.000862915	0.000861664	0	sister-disconcordant gene	FALSE
ENSG00000282057.1	RP4-621F18.2	0.0207131	0.0285418	6.50453	sister-concordant gene	FALSE
ENSG00000272691.1	RP11-290M5.4	0.00190524	0.0018985	0	sister-disconcordant gene	FALSE
ENSG00000142871.16	CYR61	0.58507	0.786571	75.0601	sister-concordant gene	FALSE
ENSG00000117174.10	ZNHIT6	0.400167	0.446807	11.5085	sister-concordant gene	FALSE
ENSG00000171502.14	COL24A1	0.00357169	0.00366365	0	sister-disconcordant gene	FALSE
ENSG00000122417.15	ODF2L	0.337469	0.352442	1.74066	sister-concordant gene	FALSE
ENSG00000153923.10	CLCA3P	0.000190544	0.000190506	0	sister-disconcordant gene	FALSE
ENSG00000261737.1	RP4-612B15.3	0.0103348	0.0101341	0	sister-disconcordant gene	FALSE
ENSG00000097033.14	SH3GLB1	0.355418	0.410099	20.7611	sister-concordant gene	FALSE
ENSG00000230721.1	RP4-612B15.2	3.68599e-05	3.68599e-05	0	sister-disconcordant gene	FALSE
ENSG00000183291.15	SEP15	0.355106	0.400036	13.0549	sister-concordant gene	FALSE
ENSG00000153936.16	HS2ST1	0.271906	0.281322	0.988799	sister-disconcordant gene	FALSE
ENSG00000267734.1	RP4-604K5.3	0.00102773	0.00102603	0	sister-disconcordant gene	FALSE
ENSG00000267561.2	RP5-1052I5.2	0.000694109	0.000693432	0	sister-disconcordant gene	FALSE
ENSG00000235251.2	RP11-384B12.2	0.000158215	0.000158187	0	sister-disconcordant gene	FALSE
ENSG00000225568.1	RP11-384B12.3	0.00676778	0.0067628	0	sister-disconcordant gene	FALSE
ENSG00000267272.5	LINC01140	0.00264788	0.00263468	0	sister-disconcordant gene	FALSE
ENSG00000143013.12	LMO4	0.396658	0.480437	36.81	sister-concordant gene	FALSE
ENSG00000227290.1	LINC01364	4.6941e-05	4.6941e-05	0	sister-disconcordant gene	FALSE
ENSG00000279778.1	RP11-60A14.1	0.000728305	0.000727406	0	sister-disconcordant gene	FALSE
ENSG00000224235.1	RP5-1027O11.1	0.000133641	0.000133621	0	sister-disconcordant gene	FALSE
ENSG00000239504.3	RN7SL583P	0.000553328	0.0005529	0	sister-disconcordant gene	FALSE
ENSG00000237505.6	PKN2-AS1	0.0104033	0.0102437	0	sister-disconcordant gene	FALSE
ENSG00000065243.19	PKN2	0.374988	0.395862	2.90966	sister-concordant gene	FALSE
ENSG00000207234.1	RNU6-125P	0.00150755	0.00150275	0	sister-disconcordant gene	FALSE
ENSG00000241975.1	TCEB1P19	0.0158175	0.0161427	0	sister-disconcordant gene	FALSE
ENSG00000137947.11	GTF2B	0.334363	0.353832	2.91844	sister-concordant gene	FALSE
ENSG00000137944.16	KYAT3	0.271907	0.284647	1.84275	sister-concordant gene	FALSE
ENSG00000213516.9	RBMXL1	0.28852	0.307198	3.66183	sister-concordant gene	FALSE
ENSG00000117226.11	GBP3	0.15825	0.207712	34.5102	sister-concordant gene	FALSE
ENSG00000117228.9	GBP1	0.395319	0.598376	139.691	sister-concordant gene	FALSE
ENSG00000234518.2	PTGES3P1	0.0664047	0.0681679	0	sister-disconcordant gene	FALSE
ENSG00000162645.12	GBP2	0.127333	0.161297	18.1359	sister-concordant gene	FALSE
ENSG00000213512.1	GBP7	0.0022647	0.00225524	0	sister-disconcordant gene	FALSE
ENSG00000162654.8	GBP4	0.00980945	0.00961855	0	sister-disconcordant gene	FALSE
ENSG00000154451.14	GBP5	0.037389	0.0418235	1.2611	sister-disconcordant gene	FALSE
ENSG00000183347.14	GBP6	0.000811621	0.000810787	0	sister-disconcordant gene	FALSE
ENSG00000225492.6	GBP1P1	0.0258919	0.0270052	0	sister-disconcordant gene	FALSE
ENSG00000197147.12	LRRC8B	0.156191	0.166822	2.2747	sister-concordant gene	FALSE
ENSG00000231999.6	FLJ27354	0.0540414	0.0558444	0.00612907	sister-disconcordant gene	FALSE
ENSG00000230735.1	RP11-413E1.4	0.00025244	0.000252374	0	sister-disconcordant gene	FALSE
ENSG00000171488.14	LRRC8C	0.179904	0.201577	7.22942	sister-concordant gene	FALSE
ENSG00000231613.1	RP5-943J3.1	0.00314809	0.00331656	0	sister-disconcordant gene	FALSE
ENSG00000272931.1	RP5-943J3.2	0.161803	0.197883	12.6781	sister-concordant gene	FALSE
ENSG00000171492.14	LRRC8D	0.369073	0.428425	22.503	sister-concordant gene	FALSE
ENSG00000272672.1	RP11-302M6.5	0.00478074	0.00473743	0	sister-disconcordant gene	FALSE
ENSG00000228175.3	GEMIN8P4	0.0131998	0.0131945	0	sister-disconcordant gene	FALSE
ENSG00000162664.16	ZNF326	0.393327	0.49714	54.0504	sister-concordant gene	FALSE
ENSG00000143032.7	BARHL2	0.00118897	0.00118746	0	sister-disconcordant gene	FALSE
ENSG00000233593.8	RP4-665J23.1	0.176618	0.220304	25.2029	sister-concordant gene	FALSE
ENSG00000225446.2	RP4-665J23.2	0.00882281	0.00869509	0	sister-disconcordant gene	FALSE
ENSG00000272094.1	RP4-665J23.4	8.88413e-05	8.88413e-05	0	sister-disconcordant gene	FALSE
ENSG00000232882.1	PHKA1P1	0.00194388	0.00193574	0	sister-disconcordant gene	FALSE
ENSG00000122482.20	ZNF644	0.370404	0.397181	4.55546	sister-concordant gene	FALSE
ENSG00000232393.1	RPL5P6	0.000632744	0.000631853	0	sister-disconcordant gene	FALSE
ENSG00000162669.15	HFM1	0.0259216	0.0268176	0	sister-disconcordant gene	FALSE
ENSG00000097046.12	CDC7	0.154257	0.173724	7.63825	sister-concordant gene	FALSE
ENSG00000203914.4	HSP90B3P	0.00039705	0.000396697	0	sister-disconcordant gene	FALSE
ENSG00000069702.10	TGFBR3	0.144665	0.171151	12.0384	sister-concordant gene	FALSE
ENSG00000239794.3	RN7SL653P	0.00393234	0.00411076	0	sister-disconcordant gene	FALSE
ENSG00000172031.6	EPHX4	0.118288	0.14434	14.763	sister-concordant gene	FALSE
ENSG00000233228.1	LPCAT2BP	0.00013463	0.000134602	0	sister-disconcordant gene	FALSE
ENSG00000230667.5	SETSIP	0.000691275	0.000690465	0	sister-disconcordant gene	FALSE
ENSG00000189195.10	BTBD8	0.0558859	0.0572005	0	sister-disconcordant gene	FALSE
ENSG00000233401.1	PRKAR1AP1	0.00271141	0.00269682	0	sister-disconcordant gene	FALSE
ENSG00000273487.1	RP4-621B10.8	0.000838327	0.000836796	0	sister-disconcordant gene	FALSE
ENSG00000174842.16	GLMN	0.321878	0.341599	3.4289	sister-concordant gene	FALSE
ENSG00000122484.8	RPAP2	0.375532	0.394563	2.31243	sister-concordant gene	FALSE
ENSG00000242764.3	RN7SL824P	0.000281401	0.000281294	0	sister-disconcordant gene	FALSE
ENSG00000162676.11	GFI1	0.00203621	0.00202787	0	sister-disconcordant gene	FALSE
ENSG00000067208.14	EVI5	0.3204	0.34547	5.42674	sister-concordant gene	FALSE
ENSG00000223787.2	RP4-593M8.1	0.0051276	0.00520686	0	sister-disconcordant gene	FALSE
ENSG00000229992.1	HMGB3P9	0.0101629	0.010321	0	sister-disconcordant gene	FALSE
ENSG00000225505.1	RP11-330C7.3	0.0130526	0.0134682	0	sister-disconcordant gene	FALSE
ENSG00000122406.12	RPL5	0.19381	0.340167	Inf	sister-concordant gene	FALSE
ENSG00000154511.11	FAM69A	0.0558366	0.058192	0.14011	sister-disconcordant gene	FALSE
ENSG00000207523.1	SNORA66	0.00115694	0.00115417	0	sister-disconcordant gene	FALSE
ENSG00000207022.1	SNORA51	0.000252297	0.00025215	0	sister-disconcordant gene	FALSE
ENSG00000229052.2	RP11-386I23.1	0.00366001	0.00382974	0	sister-disconcordant gene	FALSE
ENSG00000143033.17	MTF2	0.36733	0.392802	4.28226	sister-concordant gene	FALSE
ENSG00000117500.12	TMED5	0.353782	0.399657	14.0624	sister-concordant gene	FALSE
ENSG00000122483.17	CCDC18	0.35973	0.43874	40.1752	sister-concordant gene	FALSE
ENSG00000237003.1	RP4-612C19.1	0.00696692	0.00706372	0	sister-disconcordant gene	FALSE
ENSG00000225297.1	RP4-612C19.2	0.000309233	0.000309096	0	sister-disconcordant gene	FALSE
ENSG00000223745.7	CCDC18-AS1	0.154208	0.164017	1.67663	sister-concordant gene	FALSE
ENSG00000229567.1	RP4-717I23.2	0.000770993	0.000769793	0	sister-disconcordant gene	FALSE
ENSG00000117505.12	DR1	0.356722	0.403848	15.074	sister-concordant gene	FALSE
ENSG00000137942.16	FNBP1L	0.367879	0.410336	11.5349	sister-concordant gene	FALSE
ENSG00000137936.16	BCAR3	0.328176	0.427938	61.9816	sister-concordant gene	FALSE
ENSG00000224093.5	RP5-1033H22.2	0.0074664	0.00779918	0	sister-disconcordant gene	FALSE
ENSG00000230439.2	RP11-488P3.1	0.00871853	0.00867131	0	sister-disconcordant gene	FALSE
ENSG00000260464.1	RP4-561L24.3	0.0152912	0.0153347	0	sister-disconcordant gene	FALSE
ENSG00000067334.13	DNTTIP2	0.36986	0.410526	11.0327	sister-concordant gene	FALSE
ENSG00000023909.9	GCLM	0.416682	0.559261	99.597	sister-concordant gene	FALSE
ENSG00000198691.11	ABCA4	0.138279	0.209025	63.8305	sister-concordant gene	FALSE
ENSG00000233482.1	RP11-78O9.1	0.00053063	0.000530149	0	sister-disconcordant gene	FALSE
ENSG00000137962.12	ARHGAP29	0.454427	0.883863	Inf	sister-concordant gene	FALSE
ENSG00000264963.2	RN7SL440P	0.000993585	0.000991812	0	sister-disconcordant gene	FALSE
ENSG00000226835.2	RP11-148B18.1	0.116224	0.139746	11.4842	sister-concordant gene	FALSE
ENSG00000236098.1	RP11-148B18.4	0.0388637	0.0400771	0	sister-disconcordant gene	FALSE
ENSG00000232918.2	RP11-366L18.1	0.000146133	0.000146117	0	sister-disconcordant gene	FALSE
ENSG00000117528.11	ABCD3	0.349884	0.395335	14.013	sister-concordant gene	FALSE
ENSG00000117525.13	F3	0.390113	0.619715	130.256	sister-concordant gene	FALSE
ENSG00000223675.1	RP11-86H7.6	0.00464232	0.00460224	0	sister-disconcordant gene	FALSE
ENSG00000224081.8	LINC01057	0.0151979	0.0149472	0	sister-disconcordant gene	FALSE
ENSG00000232857.2	KATNBL1P2	0.000366995	0.000366822	0	sister-disconcordant gene	FALSE
ENSG00000143036.16	SLC44A3	0.0139473	0.0142735	0	sister-disconcordant gene	FALSE
ENSG00000117519.15	CNN3	0.369054	0.636614	306.534	sister-concordant gene	FALSE
ENSG00000235501.5	RP4-639F20.1	0.0479082	0.0490023	0	sister-disconcordant gene	FALSE
ENSG00000172339.9	ALG14	0.232479	0.234005	0	sister-disconcordant gene	FALSE
ENSG00000230427.1	RP11-313A24.1	0.000222321	0.000222238	0	sister-disconcordant gene	FALSE
ENSG00000152078.9	TMEM56	0.0265497	0.0290931	0.464488	sister-disconcordant gene	FALSE
ENSG00000271092.5	TMEM56-RWDD3	0.00687769	0.0069635	0	sister-disconcordant gene	FALSE
ENSG00000226026.5	RP11-57H12.3	0.000676822	0.00067598	0	sister-disconcordant gene	FALSE
ENSG00000122481.16	RWDD3	0.0307183	0.0321659	0.0198582	sister-disconcordant gene	FALSE
ENSG00000271252.1	RP11-286B14.2	0.000182385	0.00018236	0	sister-disconcordant gene	FALSE
ENSG00000228502.1	EEF1A1P11	0.00237776	0.00236887	0	sister-disconcordant gene	FALSE
ENSG00000137970.7	RPL7P9	0.022025	0.0220245	0	sister-disconcordant gene	FALSE
ENSG00000117569.18	PTBP2	0.250723	0.276093	8.1212	sister-concordant gene	FALSE
ENSG00000188641.12	DPYD	0.00577547	0.00647662	0.0835823	sister-disconcordant gene	FALSE
ENSG00000228057.1	SEC63P1	0.00545622	0.00539625	0	sister-disconcordant gene	FALSE
ENSG00000226053.1	RP5-1070A16.1	0.000109285	0.000272321	1.07417	sister-disconcordant gene	FALSE
ENSG00000280040.1	RP11-296E3.2	0.000605116	0.000604679	0	sister-disconcordant gene	FALSE
ENSG00000162627.16	SNX7	0.261014	0.323239	37.2433	sister-concordant gene	FALSE
ENSG00000117598.11	PLPPR5	0.00119481	0.00119248	0	sister-disconcordant gene	FALSE
ENSG00000227034.1	RP11-234N17.1	0.0178327	0.018037	0	sister-disconcordant gene	FALSE
ENSG00000117600.12	PLPPR4	0.00051776	0.000517324	0	sister-disconcordant gene	FALSE
ENSG00000099260.10	PALMD	0.237778	0.365453	91.6789	sister-concordant gene	FALSE
ENSG00000223656.1	HMGB3P10	0.000416422	0.000416157	0	sister-disconcordant gene	FALSE
ENSG00000156869.12	FRRS1	0.138614	0.148435	1.96999	sister-concordant gene	FALSE
ENSG00000162688.16	AGL	0.239398	0.257683	4.20325	sister-concordant gene	FALSE
ENSG00000228084.1	RP5-884G6.2	0.00845125	0.00869356	0	sister-disconcordant gene	FALSE
ENSG00000117620.13	SLC35A3	0.281982	0.294664	1.77804	sister-concordant gene	FALSE
ENSG00000212248.1	RNU6-750P	0.000198271	0.000198244	0	sister-disconcordant gene	FALSE
ENSG00000156875.13	MFSD14A	0.257824	0.272618	2.73016	sister-concordant gene	FALSE
ENSG00000241073.1	RP4-714D9.2	6.18852e-05	6.18852e-05	0	sister-disconcordant gene	FALSE
ENSG00000156876.9	SASS6	0.30871	0.345461	11.52	sister-concordant gene	FALSE
ENSG00000122435.9	TRMT13	0.265126	0.274071	0.883274	sister-disconcordant gene	FALSE
ENSG00000122477.12	LRRC39	0.00363181	0.00360758	0	sister-disconcordant gene	FALSE
ENSG00000137992.14	DBT	0.258173	0.26908	1.43208	sister-concordant gene	FALSE
ENSG00000271415.1	RPL23AP90	9.74147e-05	9.74147e-05	0	sister-disconcordant gene	FALSE
ENSG00000225169.1	BRI3P1	0.000265966	0.000265861	0	sister-disconcordant gene	FALSE
ENSG00000224616.1	RTCA-AS1	0.0113273	0.011337	0	sister-disconcordant gene	FALSE
ENSG00000137996.12	RTCA	0.334193	0.359684	5.10769	sister-concordant gene	FALSE
ENSG00000079335.18	CDC14A	0.080952	0.0869447	1.11091	sister-disconcordant gene	FALSE
ENSG00000234332.1	BCAS2P2	0.000594759	0.000594311	0	sister-disconcordant gene	FALSE
ENSG00000162692.10	VCAM1	0.000228572	0.00022853	0	sister-disconcordant gene	FALSE
ENSG00000162694.13	EXTL2	0.304749	0.3283	5.16727	sister-concordant gene	FALSE
ENSG00000273204.1	RP4-549L20.3	0.0448456	0.0467214	0.0365168	sister-disconcordant gene	FALSE
ENSG00000162695.11	SLC30A7	0.261639	0.276189	2.52481	sister-concordant gene	FALSE
ENSG00000230946.3	HNRNPA1P68	0.00256447	0.00255087	0	sister-disconcordant gene	FALSE
ENSG00000117543.20	DPH5	0.252352	0.267457	2.84661	sister-concordant gene	FALSE
ENSG00000235795.1	RP11-421L21.2	0.00550996	0.00574579	0	sister-disconcordant gene	FALSE
ENSG00000233184.6	RP11-421L21.3	0.193549	0.207948	3.20919	sister-concordant gene	FALSE
ENSG00000225938.1	RP4-575N6.4	0.000535796	0.000535304	0	sister-disconcordant gene	FALSE
ENSG00000170989.8	S1PR1	0.00506403	0.00539915	0	sister-disconcordant gene	FALSE
ENSG00000228399.1	RP4-575N6.2	0.00209008	0.00208052	0	sister-disconcordant gene	FALSE
ENSG00000231671.1	LINC01307	0.000247074	0.000246951	0	sister-disconcordant gene	FALSE
ENSG00000226715.2	RP11-411H5.1	0.000351552	0.000351392	0	sister-disconcordant gene	FALSE
ENSG00000183298.5	RPSAP19	0.00143968	0.00143571	0	sister-disconcordant gene	FALSE
ENSG00000118733.16	OLFM3	0.00412623	0.00487479	0.117413	sister-disconcordant gene	FALSE
ENSG00000060718.19	COL11A1	0.00198141	0.00232662	0	sister-disconcordant gene	FALSE
ENSG00000224613.6	RP11-153F1.1	0.00104104	0.00103924	0	sister-disconcordant gene	FALSE
ENSG00000185946.15	RNPC3	0.232108	0.24669	2.85925	sister-concordant gene	FALSE
ENSG00000240038.6	AMY2B	0.0042466	0.00437798	0	sister-disconcordant gene	FALSE
ENSG00000227850.1	SEPT2P1	0.00673525	0.00664349	0	sister-disconcordant gene	FALSE
ENSG00000232952.1	RP11-90H3.1	0.0334067	0.033953	0	sister-disconcordant gene	FALSE
ENSG00000237480.2	RP5-947P14.1	0.000872404	0.000871006	0	sister-disconcordant gene	FALSE
ENSG00000198890.7	PRMT6	0.199657	0.215113	3.91424	sister-concordant gene	FALSE
ENSG00000162631.18	NTNG1	0.088498	0.147221	59.8005	sister-concordant gene	FALSE
ENSG00000224550.1	RP11-270C12.3	0.00465272	0.00472867	0	sister-disconcordant gene	FALSE
ENSG00000134215.15	VAV3	0.0794101	0.106958	18.0282	sister-concordant gene	FALSE
ENSG00000230489.1	VAV3-AS1	0.000101031	0.000101031	0	sister-disconcordant gene	FALSE
ENSG00000226822.2	RP11-356N1.2	0.0078551	0.00806885	0	sister-disconcordant gene	FALSE
ENSG00000085491.15	SLC25A24	0.381766	0.470873	47.0122	sister-concordant gene	FALSE
ENSG00000260879.1	RP11-483I13.5	0.00266969	0.00265558	0	sister-disconcordant gene	FALSE
ENSG00000280186.1	RP11-483I13.6	0.00318277	0.00316323	0	sister-disconcordant gene	FALSE
ENSG00000241361.8	SLC25A24P1	0.00370338	0.00389896	0	sister-disconcordant gene	FALSE
ENSG00000243967.4	NBPF5P	0.00565356	0.00559045	0	sister-disconcordant gene	FALSE
ENSG00000186086.17	NBPF6	0.00079645	0.000795258	0	sister-disconcordant gene	FALSE
ENSG00000162636.15	FAM102B	0.0687145	0.0710632	0.0811541	sister-disconcordant gene	FALSE
ENSG00000162639.15	HENMT1	0.271481	0.276363	0.176215	sister-disconcordant gene	FALSE
ENSG00000134186.11	PRPF38B	0.385842	0.418905	6.2139	sister-concordant gene	FALSE
ENSG00000143107.8	FNDC7	0.00416607	0.00448707	0	sister-disconcordant gene	FALSE
ENSG00000116266.10	STXBP3	0.368359	0.408957	10.4175	sister-concordant gene	FALSE
ENSG00000228076.2	RP11-475E11.2	0.000271158	0.000271033	0	sister-disconcordant gene	FALSE
ENSG00000162641.18	AKNAD1	0.000741391	0.000740398	0	sister-disconcordant gene	FALSE
ENSG00000274068.1	RP11-475E11.9	0.0206318	0.020949	0	sister-disconcordant gene	FALSE
ENSG00000121957.12	GPSM2	0.267155	0.328808	33.5681	sister-concordant gene	FALSE
ENSG00000121940.15	CLCC1	0.250285	0.267395	3.73928	sister-concordant gene	FALSE
ENSG00000085433.15	WDR47	0.117244	0.122939	0.760385	sister-disconcordant gene	FALSE
ENSG00000237349.1	RP5-1065J22.2	0.00199195	0.00198327	0	sister-disconcordant gene	FALSE
ENSG00000244716.3	RP11-20O24.4	0.00579012	0.00572335	0	sister-disconcordant gene	FALSE
ENSG00000228665.2	RP11-20O24.1	0.0019256	0.0019181	0	sister-disconcordant gene	FALSE
ENSG00000197780.9	TAF13	0.262363	0.294525	12.5575	sister-concordant gene	FALSE
ENSG00000273382.1	RP5-1065J22.8	0.0850398	0.0914469	1.00933	sister-disconcordant gene	FALSE
ENSG00000215717.5	TMEM167B	0.259845	0.279518	4.84216	sister-concordant gene	FALSE
ENSG00000251484.3	RP5-1065J22.4	0.000198895	0.000198793	0	sister-disconcordant gene	FALSE
ENSG00000179902.12	C1orf194	0.00275698	0.0027449	0	sister-disconcordant gene	FALSE
ENSG00000116299.16	KIAA1324	0.0157836	0.0182239	0.821483	sister-disconcordant gene	FALSE
ENSG00000031698.12	SARS	0.356813	0.41557	22.4225	sister-concordant gene	FALSE
ENSG00000143126.7	CELSR2	0.221608	0.24896	9.49129	sister-concordant gene	FALSE
ENSG00000134222.16	PSRC1	0.236331	0.318636	52.1635	sister-concordant gene	FALSE
ENSG00000221986.6	MYBPHL	0.00073823	0.00073738	0	sister-disconcordant gene	FALSE
ENSG00000134243.11	SORT1	0.275312	0.304127	9.12858	sister-concordant gene	FALSE
ENSG00000143106.12	PSMA5	0.342876	0.404854	27.0825	sister-concordant gene	FALSE
ENSG00000143028.8	SYPL2	0.00016187	0.000161845	0	sister-disconcordant gene	FALSE
ENSG00000162650.16	ATXN7L2	0.048071	0.049147	0	sister-disconcordant gene	FALSE
ENSG00000174151.14	CYB561D1	0.0584458	0.0587651	0	sister-disconcordant gene	FALSE
ENSG00000181754.6	AMIGO1	0.0195727	0.0201065	0	sister-disconcordant gene	FALSE
ENSG00000156097.12	GPR61	0.00024854	0.000248442	0	sister-disconcordant gene	FALSE
ENSG00000065135.9	GNAI3	0.36208	0.388021	4.49205	sister-concordant gene	FALSE
ENSG00000225113.1	RP5-1160K1.3	0.000881899	0.00100055	0	sister-disconcordant gene	FALSE
ENSG00000134183.11	GNAT2	0.00428736	0.00425409	0	sister-disconcordant gene	FALSE
ENSG00000116337.15	AMPD2	0.239242	0.245704	0.455155	sister-disconcordant gene	FALSE
ENSG00000228703.1	RP5-1160K1.6	0.000529601	0.000529233	0	sister-disconcordant gene	FALSE
ENSG00000235045.2	RPL7P8	0.000743435	0.000742422	0	sister-disconcordant gene	FALSE
ENSG00000168765.15	GSTM4	0.234909	0.371164	141.407	sister-concordant gene	FALSE
ENSG00000213366.12	GSTM2	0.03052	0.033769	0.745305	sister-disconcordant gene	FALSE
ENSG00000134184.12	GSTM1	0.00436013	0.00470336	0	sister-disconcordant gene	FALSE
ENSG00000260246.1	AC000032.2	0.000758335	0.000757444	0	sister-disconcordant gene	FALSE
ENSG00000134201.10	GSTM5	5.51233e-05	5.51233e-05	0	sister-disconcordant gene	FALSE
ENSG00000241720.2	RP4-735C1.4	0.000758917	0.000757895	0	sister-disconcordant gene	FALSE
ENSG00000134202.10	GSTM3	0.377646	0.489544	73.3744	sister-concordant gene	FALSE
ENSG00000228420.1	RP4-735C1.6	5.69966e-05	5.69966e-05	0	sister-disconcordant gene	FALSE
ENSG00000235005.1	RP11-195M16.1	0.00264698	0.00263225	0	sister-disconcordant gene	FALSE
ENSG00000261055.1	RP11-195M16.3	0.000699258	0.000698472	0	sister-disconcordant gene	FALSE
ENSG00000184371.13	CSF1	0.0833847	0.0903092	1.34367	sister-concordant gene	FALSE
ENSG00000168710.17	AHCYL1	0.371863	0.421616	16.0053	sister-concordant gene	FALSE
ENSG00000143093.14	STRIP1	0.144002	0.147958	0.262809	sister-disconcordant gene	FALSE
ENSG00000258634.3	RP4-773N10.4	0.0196422	0.02031	0	sister-disconcordant gene	FALSE
ENSG00000156150.6	ALX3	0.00468054	0.00464035	0	sister-disconcordant gene	FALSE
ENSG00000186150.4	UBL4B	0.000159235	0.000159204	0	sister-disconcordant gene	FALSE
ENSG00000116396.14	KCNC4	0.0146798	0.0156854	0.0078024	sister-disconcordant gene	FALSE
ENSG00000227963.1	RP5-1074L1.1	0.00694839	0.00707026	0	sister-disconcordant gene	FALSE
ENSG00000162775.14	RBM15	0.17647	0.18377	0.953686	sister-disconcordant gene	FALSE
ENSG00000224699.8	LAMTOR5-AS1	0.03485	0.0355686	0	sister-disconcordant gene	FALSE
ENSG00000168679.17	SLC16A4	0.134014	0.144332	2.40985	sister-concordant gene	FALSE
ENSG00000273373.1	RP5-1074L1.4	0.0748065	0.0762228	0	sister-disconcordant gene	FALSE
ENSG00000134248.13	LAMTOR5	0.343911	0.400529	22.5215	sister-concordant gene	FALSE
ENSG00000143125.5	PROK1	0.000667593	0.000666824	0	sister-disconcordant gene	FALSE
ENSG00000237415.2	NRBF2P3	0.00036676	0.000366415	0	sister-disconcordant gene	FALSE
ENSG00000261654.1	RP11-96K19.4	0.0128287	0.0131993	0	sister-disconcordant gene	FALSE
ENSG00000232811.1	RP11-96K19.2	0.00334756	0.00332679	0	sister-disconcordant gene	FALSE
ENSG00000121931.15	LRIF1	0.257622	0.28241	6.76453	sister-concordant gene	FALSE
ENSG00000273010.1	RP11-96K19.5	0.0053051	0.00535955	0	sister-disconcordant gene	FALSE
ENSG00000156171.14	DRAM2	0.226473	0.239262	2.38292	sister-concordant gene	FALSE
ENSG00000134255.13	CEPT1	0.213629	0.217322	0.0878706	sister-disconcordant gene	FALSE
ENSG00000272982.1	RP5-1180E21.4	0.000289135	0.000288977	0	sister-disconcordant gene	FALSE
ENSG00000273221.1	RP5-1180E21.5	0.00731142	0.00765817	0	sister-disconcordant gene	FALSE
ENSG00000162777.16	DENND2D	0.0151401	0.0158382	0	sister-disconcordant gene	FALSE
ENSG00000064886.13	CHI3L2	7.91059e-05	7.91059e-05	0	sister-disconcordant gene	FALSE
ENSG00000173947.13	PIFO	0.00153252	0.00152847	0	sister-disconcordant gene	FALSE
ENSG00000085465.12	OVGP1	0.00137246	0.00136852	0	sister-disconcordant gene	FALSE
ENSG00000260948.1	RP11-552M11.8	0.0150904	0.015118	0	sister-disconcordant gene	FALSE
ENSG00000243960.1	RP11-552M11.4	0.0105862	0.0104612	0	sister-disconcordant gene	FALSE
ENSG00000116455.13	WDR77	0.301582	0.328564	6.91241	sister-concordant gene	FALSE
ENSG00000116459.10	ATP5F1	0.32659	0.382318	23.0658	sister-concordant gene	FALSE
ENSG00000143110.11	C1orf162	0.0139282	0.0139965	0	sister-disconcordant gene	FALSE
ENSG00000121933.18	TMIGD3	0.000341667	0.000341497	0	sister-disconcordant gene	FALSE
ENSG00000282608.1	ADORA3	0.000353413	0.00035331	0	sister-disconcordant gene	FALSE
ENSG00000116473.14	RAP1A	0.319009	0.349157	7.61352	sister-concordant gene	FALSE
ENSG00000231346.5	LINC01160	0.00183434	0.00182762	0	sister-disconcordant gene	FALSE
ENSG00000215867.4	KRT18P57	0.000881304	0.000879879	0	sister-disconcordant gene	FALSE
ENSG00000201028.1	RNU6-151P	5.66055e-05	5.66055e-05	0	sister-disconcordant gene	FALSE
ENSG00000197852.9	FAM212B	0.0665809	0.0700856	0.395547	sister-disconcordant gene	FALSE
ENSG00000227811.2	FAM212B-AS1	0.00386355	0.00383143	0	sister-disconcordant gene	FALSE
ENSG00000064703.11	DDX20	0.259978	0.27027	1.35441	sister-concordant gene	FALSE
ENSG00000171385.9	KCND3	0.00289974	0.00288422	0	sister-disconcordant gene	FALSE
ENSG00000143079.14	CTTNBP2NL	0.29837	0.324059	5.98638	sister-concordant gene	FALSE
ENSG00000134245.17	WNT2B	0.0638821	0.0665147	0.10793	sister-disconcordant gene	FALSE
ENSG00000273483.1	RP4-671G15.2	0.00226064	0.00225157	0	sister-disconcordant gene	FALSE
ENSG00000007341.18	ST7L	0.197842	0.207258	1.42851	sister-concordant gene	FALSE
ENSG00000116489.12	CAPZA1	0.356435	0.397999	11.7015	sister-concordant gene	FALSE
ENSG00000155363.18	MOV10	0.171299	0.177569	0.692459	sister-disconcordant gene	FALSE
ENSG00000225075.1	RP11-426L16.3	0.0065906	0.00662046	0	sister-disconcordant gene	FALSE
ENSG00000155366.16	RHOC	0.379885	0.526914	120.907	sister-concordant gene	FALSE
ENSG00000155367.15	PPM1J	0.0224171	0.0226643	0	sister-disconcordant gene	FALSE
ENSG00000261595.1	RP11-426L16.9	8.23758e-05	8.23758e-05	0	sister-disconcordant gene	FALSE
ENSG00000184599.13	FAM19A3	0.000861688	0.00086013	0	sister-disconcordant gene	FALSE
ENSG00000215866.7	LINC01356	0.0295737	0.0307659	0	sister-disconcordant gene	FALSE
ENSG00000224167.1	RP3-522D1.1	0.103518	0.112418	2.1917	sister-concordant gene	FALSE
ENSG00000228040.1	RP3-522D1.2	0.00021489	0.000214808	0	sister-disconcordant gene	FALSE
ENSG00000155380.11	SLC16A1	0.35029	0.386506	9.03181	sister-concordant gene	FALSE
ENSG00000229020.4	AKR7A2P1	0.000359921	0.000359684	0	sister-disconcordant gene	FALSE
ENSG00000226419.7	SLC16A1-AS1	0.347891	0.364451	2.04001	sister-concordant gene	FALSE
ENSG00000238198.1	RP11-31F15.2	0.0386286	0.0405884	0.11001	sister-disconcordant gene	FALSE
ENSG00000198799.11	LRIG2	0.206284	0.213963	0.861553	sister-disconcordant gene	FALSE
ENSG00000237278.2	RLIMP2	0.00447166	0.00442745	0	sister-disconcordant gene	FALSE
ENSG00000233839.1	RP11-389O22.4	0.000180384	0.000180354	0	sister-disconcordant gene	FALSE
ENSG00000081026.18	MAGI3	0.161317	0.17035	1.48176	sister-concordant gene	FALSE
ENSG00000232499.2	RP11-512F24.1	0.0145198	0.0146287	0	sister-disconcordant gene	FALSE
ENSG00000116793.15	PHTF1	0.251256	0.275515	7.41937	sister-concordant gene	FALSE
ENSG00000232450.1	RP4-730K3.3	0.00303279	0.00301761	0	sister-disconcordant gene	FALSE
ENSG00000081019.13	RSBN1	0.198472	0.206001	0.850215	sister-disconcordant gene	FALSE
ENSG00000231128.5	RP5-1073O3.2	0.000946537	0.000944905	0	sister-disconcordant gene	FALSE
ENSG00000134242.15	PTPN22	0.000691959	0.000691413	0	sister-disconcordant gene	FALSE
ENSG00000226167.1	AP4B1-AS1	0.00736637	0.00736645	0	sister-disconcordant gene	FALSE
ENSG00000188761.11	BCL2L15	0.00736005	0.00749345	0	sister-disconcordant gene	FALSE
ENSG00000134262.12	AP4B1	0.100925	0.102512	0	sister-disconcordant gene	FALSE
ENSG00000118655.4	DCLRE1B	0.0911097	0.0952502	0.47539	sister-disconcordant gene	FALSE
ENSG00000235527.6	HIPK1-AS1	0.00794438	0.00826654	0	sister-disconcordant gene	FALSE
ENSG00000163349.21	HIPK1	0.23312	0.244982	1.90532	sister-concordant gene	FALSE
ENSG00000116774.11	OLFML3	0.0385121	0.0415523	0.52081	sister-disconcordant gene	FALSE
ENSG00000197323.11	TRIM33	0.330614	0.336015	0.117413	sister-disconcordant gene	FALSE
ENSG00000226984.1	RP4-591B8.2	0.000416862	0.000416666	0	sister-disconcordant gene	FALSE
ENSG00000225650.2	EIF2S2P5	0.000640777	0.000640021	0	sister-disconcordant gene	FALSE
ENSG00000236480.1	PKMP1	0.000290048	0.000289911	0	sister-disconcordant gene	FALSE
ENSG00000116752.5	BCAS2	0.349423	0.371946	3.60378	sister-concordant gene	FALSE
ENSG00000175984.14	DENND2C	0.0048764	0.00495331	0	sister-disconcordant gene	FALSE
ENSG00000213281.4	NRAS	0.296195	0.314953	3.56899	sister-concordant gene	FALSE
ENSG00000009307.15	CSDE1	0.338021	0.39472	23.5437	sister-concordant gene	FALSE
ENSG00000052723.11	SIKE1	0.322576	0.34214	3.1934	sister-concordant gene	FALSE
ENSG00000198765.11	SYCP1	2.05652e-05	2.05652e-05	0	sister-disconcordant gene	FALSE
ENSG00000134198.9	TSPAN2	0.119401	0.160334	29.9217	sister-concordant gene	FALSE
ENSG00000134259.3	NGF	0.000818148	0.000816922	0	sister-disconcordant gene	FALSE
ENSG00000173218.14	VANGL1	0.122917	0.138157	5.27213	sister-concordant gene	FALSE
ENSG00000118729.11	CASQ2	5.59457e-05	5.59457e-05	0	sister-disconcordant gene	FALSE
ENSG00000163393.12	SLC22A15	0.00393149	0.00401468	0	sister-disconcordant gene	FALSE
ENSG00000173212.4	MAB21L3	0.000786846	0.00078563	0	sister-disconcordant gene	FALSE
ENSG00000163399.15	ATP1A1	0.374815	0.430017	18.0141	sister-concordant gene	FALSE
ENSG00000203865.9	ATP1A1-AS1	0.00981665	0.0100624	0	sister-disconcordant gene	FALSE
ENSG00000212385.1	RNU6-817P	0.000104257	0.000104257	0	sister-disconcordant gene	FALSE
ENSG00000233154.5	RP4-655J12.4	0.000752451	0.000751309	0	sister-disconcordant gene	FALSE
ENSG00000224950.2	RP5-1086K13.1	0.00253332	0.00262296	0	sister-disconcordant gene	FALSE
ENSG00000116815.15	CD58	0.206348	0.228035	7.19874	sister-concordant gene	FALSE
ENSG00000177173.5	NAP1L4P1	0.0199473	0.019586	0	sister-disconcordant gene	FALSE
ENSG00000143061.17	IGSF3	0.098464	0.106587	1.83984	sister-concordant gene	FALSE
ENSG00000272715.1	RP4-753F5.1	0.00306658	0.00305151	0	sister-disconcordant gene	FALSE
ENSG00000134247.9	PTGFRN	0.193139	0.219652	10.7239	sister-concordant gene	FALSE
ENSG00000134256.12	CD101	0.00423216	0.00433577	0	sister-disconcordant gene	FALSE
ENSG00000236137.1	RP11-27K13.3	0.00297502	0.00295413	0	sister-disconcordant gene	FALSE
ENSG00000116830.11	TTF2	0.298974	0.353046	26.3784	sister-concordant gene	FALSE
ENSG00000134253.9	TRIM45	0.0201226	0.0216824	0.188974	sister-disconcordant gene	FALSE
ENSG00000134258.16	VTCN1	0.000196166	0.000196103	0	sister-disconcordant gene	FALSE
ENSG00000271427.1	RP11-188D8.1	0.00646492	0.00653145	0	sister-disconcordant gene	FALSE
ENSG00000198162.12	MAN1A2	0.350645	0.376987	4.86545	sister-concordant gene	FALSE
ENSG00000279513.1	RP4-675C20.4	0.00281167	0.00279712	0	sister-disconcordant gene	FALSE
ENSG00000183508.4	FAM46C	0.00700231	0.00700274	0	sister-disconcordant gene	FALSE
ENSG00000196505.10	GDAP2	0.20262	0.209883	0.787522	sister-disconcordant gene	FALSE
ENSG00000065183.15	WDR3	0.368913	0.427794	23.1156	sister-concordant gene	FALSE
ENSG00000155761.13	SPAG17	0.0448044	0.0542784	4.02512	sister-concordant gene	FALSE
ENSG00000092607.13	TBX15	0.0667574	0.0702601	0.412951	sister-disconcordant gene	FALSE
ENSG00000116874.11	WARS2	0.224668	0.236506	2.08762	sister-concordant gene	FALSE
ENSG00000224238.2	WARS2-IT1	0.00112135	0.00111895	0	sister-disconcordant gene	FALSE
ENSG00000223575.2	RBMX2P3	0.0139814	0.0138255	0	sister-disconcordant gene	FALSE
ENSG00000236804.1	RPS3AP12	0.0288578	0.0296888	0	sister-disconcordant gene	FALSE
ENSG00000231365.5	RP11-418J17.1	0.090531	0.0923618	0	sister-disconcordant gene	FALSE
ENSG00000227056.2	RPL6P2	8.38108e-05	8.38108e-05	0	sister-disconcordant gene	FALSE
ENSG00000203859.9	HSD3B2	0.000215433	0.000215389	0	sister-disconcordant gene	FALSE
ENSG00000232780.2	GAPDHP74	0.000286047	0.000285961	0	sister-disconcordant gene	FALSE
ENSG00000226443.3	GAPDHP32	0.000222623	0.000222556	0	sister-disconcordant gene	FALSE
ENSG00000239873.2	GAPDHP27	0.000232499	0.00023243	0	sister-disconcordant gene	FALSE
ENSG00000240244.3	GAPDHP33	0.000459339	0.000458954	0	sister-disconcordant gene	FALSE
ENSG00000260941.1	LINC00622	0.00704844	0.00695186	0	sister-disconcordant gene	FALSE
ENSG00000198857.3	HSD3BP5	0.000114848	0.000114824	0	sister-disconcordant gene	FALSE
ENSG00000143067.4	ZNF697	0.0438388	0.044686	0	sister-disconcordant gene	FALSE
ENSG00000092621.11	PHGDH	0.394827	0.565492	138.18	sister-concordant gene	FALSE
ENSG00000134240.11	HMGCS2	0.000676241	0.000675374	0	sister-disconcordant gene	FALSE
ENSG00000134249.6	ADAM30	0.000395559	0.000395261	0	sister-disconcordant gene	FALSE
ENSG00000261662.1	RP5-1042I8.7	0.0138018	0.0140022	0	sister-disconcordant gene	FALSE
ENSG00000134250.18	NOTCH2	0.307811	0.334123	6.37337	sister-concordant gene	FALSE
ENSG00000273406.1	RP11-114O18.1	0.00112504	0.00112284	0	sister-disconcordant gene	FALSE
ENSG00000265808.3	SEC22B	0.346247	0.401227	21.8447	sister-concordant gene	FALSE
ENSG00000223804.5	CH17-472G23.2	0.212906	0.231907	5.14876	sister-concordant gene	FALSE
ENSG00000273727.1	U1	0.04069	0.0425918	0.08142	sister-disconcordant gene	FALSE
ENSG00000270392.2	PFN1P2	0.0085382	0.00853434	0	sister-disconcordant gene	FALSE
ENSG00000270231.3	NBPF8	0.0324212	0.0323552	0	sister-disconcordant gene	FALSE
ENSG00000275131.2	CH17-472G23.4	0.0153383	0.0156322	0	sister-disconcordant gene	FALSE
ENSG00000273136.6	NBPF26	0.0974799	0.0998189	0.00980021	sister-disconcordant gene	FALSE
ENSG00000275538.1	RNVU1-19	0.00548999	0.00542909	0	sister-disconcordant gene	FALSE
ENSG00000281741.1	AC241377.1	0.000130766	0.000130747	0	sister-disconcordant gene	FALSE
ENSG00000226067.6	LINC00623	0.0481636	0.0506771	0.234604	sister-disconcordant gene	FALSE
ENSG00000277610.1	RNVU1-4	0.00166305	0.00165668	0	sister-disconcordant gene	FALSE
ENSG00000198019.12	FCGR1B	0.000154257	0.000154234	0	sister-disconcordant gene	FALSE
ENSG00000233029.3	RP11-439A17.9	0.000305949	0.000305798	0	sister-disconcordant gene	FALSE
ENSG00000223345.3	HIST2H2BA	0.0014891	0.00148495	0	sister-disconcordant gene	FALSE
ENSG00000213244.3	HIST2H3DP1	0.000429078	0.000428646	0	sister-disconcordant gene	FALSE
ENSG00000188610.12	FAM72B	0.0482274	0.051662	0.671422	sister-disconcordant gene	FALSE
ENSG00000171943.11	SRGAP2C	0.255132	0.277114	5.60484	sister-concordant gene	FALSE
ENSG00000230806.1	SRGAP2-AS1	0.000137544	0.000137522	0	sister-disconcordant gene	FALSE
ENSG00000227082.1	CH17-437K3.1	0.00212479	0.00211648	0	sister-disconcordant gene	FALSE
ENSG00000233432.2	RP11-344P13.3	0.000521909	0.000521518	0	sister-disconcordant gene	FALSE
ENSG00000272583.1	RP11-344P13.6	0.00667324	0.00682696	0	sister-disconcordant gene	FALSE
ENSG00000231752.5	EMBP1	0.0251801	0.0254112	0	sister-disconcordant gene	FALSE
ENSG00000179571.10	NBPF17P	0.00145101	0.00144651	0	sister-disconcordant gene	FALSE
ENSG00000232721.2	RP11-403I13.5	0.00713255	0.00704027	0	sister-disconcordant gene	FALSE
ENSG00000242352.2	FAM91A3P	0.00196122	0.00202976	0	sister-disconcordant gene	FALSE
ENSG00000263513.5	FAM72C	0.00976664	0.00974409	0	sister-disconcordant gene	FALSE
ENSG00000270872.2	SRGAP2D	0.000427924	0.000427531	0	sister-disconcordant gene	FALSE
ENSG00000232527.7	RP11-14N7.2	0.0705944	0.0718477	0	sister-disconcordant gene	FALSE
ENSG00000237343.1	RP11-763B22.4	0.000896353	0.000894536	0	sister-disconcordant gene	FALSE
ENSG00000266338.6	NBPF15	0.0208334	0.021674	0	sister-disconcordant gene	FALSE
ENSG00000224363.2	RP11-289H16.1	0.000258823	0.000258727	0	sister-disconcordant gene	FALSE
ENSG00000196369.10	SRGAP2B	0.134758	0.147189	3.36454	sister-concordant gene	FALSE
ENSG00000215784.5	FAM72D	0.00786746	0.00797527	0	sister-disconcordant gene	FALSE
ENSG00000272419.5	RP11-403I13.8	0.0122157	0.0122812	0	sister-disconcordant gene	FALSE
ENSG00000281571.1	AC241585.1	0.000570036	0.000569618	0	sister-disconcordant gene	FALSE
ENSG00000276216.1	CH17-373J23.1	0.00122293	0.00121919	0	sister-disconcordant gene	FALSE
ENSG00000162825.16	NBPF20	0.027058	0.0273932	0	sister-disconcordant gene	FALSE
ENSG00000270722.1	U1	0.0105986	0.010747	0	sister-disconcordant gene	FALSE
ENSG00000272150.5	NBPF25P	0.00531206	0.00534855	0	sister-disconcordant gene	FALSE
ENSG00000117262.18	GPR89A	0.11225	0.116178	0.330797	sister-disconcordant gene	FALSE
ENSG00000174827.13	PDZK1	0.004918	0.00527408	0	sister-disconcordant gene	FALSE
ENSG00000117281.15	CD160	0.0168368	0.0167985	0	sister-disconcordant gene	FALSE
ENSG00000265491.4	RNF115	0.353635	0.40385	17.7411	sister-concordant gene	FALSE
ENSG00000186141.8	POLR3C	0.237762	0.251694	2.57389	sister-concordant gene	FALSE
ENSG00000186364.11	NUDT17	0.0291729	0.0291931	0	sister-disconcordant gene	FALSE
ENSG00000131788.15	PIAS3	0.18569	0.192927	0.876913	sister-disconcordant gene	FALSE
ENSG00000198483.12	ANKRD35	6.53212e-05	6.53212e-05	0	sister-disconcordant gene	FALSE
ENSG00000143127.12	ITGA10	0.0037554	0.00372939	0	sister-disconcordant gene	FALSE
ENSG00000131779.10	PEX11B	0.125905	0.129263	0.133129	sister-disconcordant gene	FALSE
ENSG00000265241.6	RBM8A	0.331901	0.475022	137.863	sister-concordant gene	FALSE
ENSG00000211451.11	GNRHR2	0.0262496	0.0266667	0	sister-disconcordant gene	FALSE
ENSG00000234222.6	RP11-315I20.1	0.031289	0.0325646	0	sister-disconcordant gene	FALSE
ENSG00000271601.3	LIX1L	0.280785	0.302089	5.16712	sister-concordant gene	FALSE
ENSG00000272031.2	ANKRD34A	0.0263386	0.0267796	0	sister-disconcordant gene	FALSE
ENSG00000121851.12	POLR3GL	0.253345	0.269024	2.95264	sister-concordant gene	FALSE
ENSG00000265972.5	TXNIP	0.48969	0.627514	59.0997	sister-concordant gene	FALSE
ENSG00000201558.1	RNVU1-6	0.0118307	0.0117058	0	sister-disconcordant gene	FALSE
ENSG00000233396.7	RP11-458D21.1	0.0124196	0.012735	0	sister-disconcordant gene	FALSE
ENSG00000271425.6	NBPF10	0.0548687	0.0599041	1.20549	sister-disconcordant gene	FALSE
ENSG00000264343.5	NOTCH2NL	0.134422	0.144627	2.31636	sister-concordant gene	FALSE
ENSG00000276509.1	CH17-353B19.1	0.0103145	0.0105399	0	sister-disconcordant gene	FALSE
ENSG00000276975.2	HYDIN2	7.37111e-05	7.37111e-05	0	sister-disconcordant gene	FALSE
ENSG00000268043.7	NBPF12	0.0296811	0.0299154	0	sister-disconcordant gene	FALSE
ENSG00000244371.2	PFN1P8	0.000216188	0.000216118	0	sister-disconcordant gene	FALSE
ENSG00000225603.3	RP11-325P15.1	0.00368408	0.00370017	0	sister-disconcordant gene	FALSE
ENSG00000230832.3	RP11-325P15.2	0.00536724	0.00531343	0	sister-disconcordant gene	FALSE
ENSG00000283342.1	NBPF13P	0.000491024	0.000490677	0	sister-disconcordant gene	FALSE
ENSG00000131791.7	PRKAB2	0.12386	0.130938	1.16913	sister-disconcordant gene	FALSE
ENSG00000237188.3	RP11-337C18.8	0.0277604	0.0278049	0	sister-disconcordant gene	FALSE
ENSG00000131781.12	FMO5	0.00353098	0.00372871	0	sister-disconcordant gene	FALSE
ENSG00000180867.10	PDIA3P1	0.0360975	0.0349433	0	sister-disconcordant gene	FALSE
ENSG00000226015.2	CCT8P1	0.00361317	0.00366008	0	sister-disconcordant gene	FALSE
ENSG00000236806.1	RPL7AP15	0.000974911	0.000973577	0	sister-disconcordant gene	FALSE
ENSG00000131778.17	CHD1L	0.300633	0.334789	10.9096	sister-concordant gene	FALSE
ENSG00000278811.4	LINC00624	0.0215896	0.0223457	0	sister-disconcordant gene	FALSE
ENSG00000213226.4	RP11-337C18.4	0.000234584	0.000234499	0	sister-disconcordant gene	FALSE
ENSG00000272443.1	OR13Z2P	0.00127244	0.0012699	0	sister-disconcordant gene	FALSE
ENSG00000116128.10	BCL9	0.247776	0.260023	1.92419	sister-concordant gene	FALSE
ENSG00000162836.11	ACP6	0.131896	0.136514	0.409987	sister-disconcordant gene	FALSE
ENSG00000265107.2	GJA5	0.0330577	0.0564516	24.1764	sister-concordant gene	FALSE
ENSG00000234190.1	RP11-433J22.3	0.000282714	0.000282564	0	sister-disconcordant gene	FALSE
ENSG00000121634.5	GJA8	0.00702832	0.00861794	0.664475	sister-disconcordant gene	FALSE
ENSG00000188092.14	GPR89B	0.0933064	0.0965839	0.231116	sister-disconcordant gene	FALSE
ENSG00000215859.8	RP6-74O6.2	3.86621e-05	3.86621e-05	0	sister-disconcordant gene	FALSE
ENSG00000273059.1	XXyac-YX155B6.7	0.00270158	0.00268815	0	sister-disconcordant gene	FALSE
ENSG00000274372.4	RP11-94I2.4	0.00436773	0.00466479	0	sister-disconcordant gene	FALSE
ENSG00000263956.6	NBPF11	0.0374678	0.038242	0	sister-disconcordant gene	FALSE
ENSG00000227733.9	RP4-565E6.1	0.0019287	0.00203865	0	sister-disconcordant gene	FALSE
ENSG00000232265.7	XXyac-YX155B6.5	0.000969221	0.000967341	0	sister-disconcordant gene	FALSE
ENSG00000234283.1	RP11-495P10.6	0.00161031	0.00160613	0	sister-disconcordant gene	FALSE
ENSG00000231196.4	RP11-495P10.7	0.00414568	0.00411435	0	sister-disconcordant gene	FALSE
ENSG00000238107.1	RP11-495P10.5	0.000339086	0.000338897	0	sister-disconcordant gene	FALSE
ENSG00000202408.2	RNU1-122P	0.000685854	0.000684818	0	sister-disconcordant gene	FALSE
ENSG00000272824.1	RP6-74O6.6	0.00224799	0.00242609	0	sister-disconcordant gene	FALSE
ENSG00000207340.1	RNVU1-1	6.34801e-05	6.34801e-05	0	sister-disconcordant gene	FALSE
ENSG00000274020.1	LINC01138	0.144601	0.152263	1.2242	sister-disconcordant gene	FALSE
ENSG00000252135.1	RNVU1-2	0.000289203	0.000289063	0	sister-disconcordant gene	FALSE
ENSG00000238825.1	RNU1-13P	0.00134546	0.00134263	0	sister-disconcordant gene	FALSE
ENSG00000231551.7	RP11-495P10.1	0.0163535	0.0167149	0	sister-disconcordant gene	FALSE
ENSG00000201183.1	RNVU1-3	0.000559955	0.000559351	0	sister-disconcordant gene	FALSE
ENSG00000225871.2	RP11-495P10.10	0.00512228	0.00507059	0	sister-disconcordant gene	FALSE
ENSG00000280649.1	AC245100.1	0.0235953	0.0243379	0	sister-disconcordant gene	FALSE
ENSG00000236334.2	PPIAL4G	0.000883001	0.000881685	0	sister-disconcordant gene	FALSE
ENSG00000274210.1	U1	0.00131466	0.00131124	0	sister-disconcordant gene	FALSE
ENSG00000270629.5	NBPF14	0.18823	0.201788	3.02734	sister-concordant gene	FALSE
ENSG00000275140.1	CH17-478G19.2	0.000288683	0.000288549	0	sister-disconcordant gene	FALSE
ENSG00000271546.1	RP4-725K1.1	0.000131972	0.000131946	0	sister-disconcordant gene	FALSE
ENSG00000178104.19	PDE4DIP	0.291946	0.343442	24.8777	sister-concordant gene	FALSE
ENSG00000255148.2	RP4-791M13.4	0.00104765	0.00104529	0	sister-disconcordant gene	FALSE
ENSG00000254539.1	RP4-791M13.3	0.000281045	0.000280902	0	sister-disconcordant gene	FALSE
ENSG00000269713.7	NBPF9	0.0835467	0.0862338	0.137185	sister-disconcordant gene	FALSE
ENSG00000274265.4	CH17-189H20.1	0.180266	0.191292	2.09936	sister-concordant gene	FALSE
ENSG00000215861.5	WI2-1896O14.1	0.0159598	0.0164876	0	sister-disconcordant gene	FALSE
ENSG00000272755.1	RP11-326G21.1	0.0559822	0.0579011	0.0224814	sister-disconcordant gene	FALSE
ENSG00000271383.6	NBPF19	0.16384	0.174144	1.9964	sister-concordant gene	FALSE
ENSG00000277147.4	LINC00869	0.16789	0.181993	3.78133	sister-concordant gene	FALSE
ENSG00000206828.1	U1	0.00251086	0.00249851	0	sister-disconcordant gene	FALSE
ENSG00000234232.7	RP11-353N4.5	0.000667944	0.000667204	0	sister-disconcordant gene	FALSE
ENSG00000272058.2	FAM231D	0.000762255	0.000761275	0	sister-disconcordant gene	FALSE
ENSG00000203814.6	HIST2H2BF	0.0392224	0.0426568	0.657011	sister-disconcordant gene	FALSE
ENSG00000233030.2	RP11-196G18.3	0.000428621	0.000428365	0	sister-disconcordant gene	FALSE
ENSG00000183598.3	HIST2H3D	0.00190713	0.00200102	0	sister-disconcordant gene	FALSE
ENSG00000270882.2	HIST2H4A	0.0095477	0.00963446	0	sister-disconcordant gene	FALSE
ENSG00000220323.3	HIST2H2BD	0.000529362	0.000529102	0	sister-disconcordant gene	FALSE
ENSG00000261716.1	RP11-196G18.22	0.0481446	0.0509964	0.333262	sister-disconcordant gene	FALSE
ENSG00000272993.1	RP11-196G18.24	0.0358391	0.0382991	0.313628	sister-disconcordant gene	FALSE
ENSG00000203819.6	HIST2H2BC	0.00617382	0.00623791	0	sister-disconcordant gene	FALSE
ENSG00000272196.2	HIST2H2AA4	0.0464568	0.0522997	1.86049	sister-concordant gene	FALSE
ENSG00000270276.2	HIST2H4B	0.0220203	0.023163	0	sister-disconcordant gene	FALSE
ENSG00000264207.1	RP11-196G18.23	0.0383016	0.0394803	0	sister-disconcordant gene	FALSE
ENSG00000184678.10	HIST2H2BE	0.0258366	0.0269253	0	sister-disconcordant gene	FALSE
ENSG00000184260.5	HIST2H2AC	0.299548	0.429526	72.085	sister-concordant gene	FALSE
ENSG00000184270.4	HIST2H2AB	0.0244097	0.0285869	1.77812	sister-concordant gene	FALSE
ENSG00000178096.8	BOLA1	0.188634	0.197386	1.30491	sister-concordant gene	FALSE
ENSG00000159164.9	SV2A	0.0654173	0.0719027	1.62261	sister-concordant gene	FALSE
ENSG00000143368.9	SF3B4	0.328829	0.36311	9.67877	sister-concordant gene	FALSE
ENSG00000014914.19	MTMR11	0.0392549	0.0438081	1.23938	sister-disconcordant gene	FALSE
ENSG00000264522.5	OTUD7B	0.195066	0.209219	3.16954	sister-concordant gene	FALSE
ENSG00000223945.2	RP11-458I7.1	0.00162696	0.00162215	0	sister-disconcordant gene	FALSE
ENSG00000136631.12	VPS45	0.20596	0.217014	2.02756	sister-concordant gene	FALSE
ENSG00000023902.13	PLEKHO1	0.242991	0.2984	32.2889	sister-concordant gene	FALSE
ENSG00000143401.14	ANP32E	0.398983	0.623052	203.338	sister-concordant gene	FALSE
ENSG00000222222.1	RNU2-17P	0.00517467	0.00547122	0	sister-disconcordant gene	FALSE
ENSG00000276110.1	RP4-790G17.7	0.00132377	0.00132058	0	sister-disconcordant gene	FALSE
ENSG00000118298.10	CA14	0.00212437	0.00211527	0	sister-disconcordant gene	FALSE
ENSG00000117362.12	APH1A	0.317658	0.337097	3.50251	sister-concordant gene	FALSE
ENSG00000118292.8	C1orf54	0.00880512	0.00920792	0	sister-disconcordant gene	FALSE
ENSG00000159208.15	CIART	0.0429546	0.0459395	0.411004	sister-disconcordant gene	FALSE
ENSG00000266472.5	MRPS21	0.345238	0.435722	56.8558	sister-concordant gene	FALSE
ENSG00000117360.12	PRPF3	0.30001	0.339749	14.4368	sister-concordant gene	FALSE
ENSG00000163125.15	RPRD2	0.316585	0.340632	4.84533	sister-concordant gene	FALSE
ENSG00000143374.15	TARS2	0.215751	0.224295	1.132	sister-disconcordant gene	FALSE
ENSG00000143369.14	ECM1	0.0770083	0.0948416	8.62033	sister-concordant gene	FALSE
ENSG00000228126.1	FALEC	0.01455	0.0146294	0	sister-disconcordant gene	FALSE
ENSG00000237781.3	RP11-54A4.2	0.00387681	0.00393567	0	sister-disconcordant gene	FALSE
ENSG00000143382.14	ADAMTSL4	0.0609037	0.0638502	0.259951	sister-disconcordant gene	FALSE
ENSG00000203804.4	ADAMTSL4-AS1	0.0189841	0.0190818	0	sister-disconcordant gene	FALSE
ENSG00000277452.1	RN7SL473P	0.0073382	0.00747684	0	sister-disconcordant gene	FALSE
ENSG00000274963.1	RN7SL600P	0.0128995	0.0132129	0	sister-disconcordant gene	FALSE
ENSG00000143384.12	MCL1	0.353197	0.402712	16.9904	sister-concordant gene	FALSE
ENSG00000143420.17	ENSA	0.347001	0.391476	14.3087	sister-concordant gene	FALSE
ENSG00000276103.1	U4	0.000950884	0.000948629	0	sister-disconcordant gene	FALSE
ENSG00000143457.10	GOLPH3L	0.241198	0.249695	0.890813	sister-disconcordant gene	FALSE
ENSG00000163131.10	CTSS	0.0903394	0.112179	11.7902	sister-concordant gene	FALSE
ENSG00000143387.12	CTSK	0.0113919	0.0111436	0	sister-disconcordant gene	FALSE
ENSG00000143437.20	ARNT	0.207254	0.219294	2.29558	sister-concordant gene	FALSE
ENSG00000200175.1	RNU6-1309P	0.000568816	0.000568315	0	sister-disconcordant gene	FALSE
ENSG00000224800.1	RP11-235D19.2	0.000425774	0.000425558	0	sister-disconcordant gene	FALSE
ENSG00000283324.1	RP11-235D19.4	0.0018791	0.00187283	0	sister-disconcordant gene	FALSE
ENSG00000143379.12	SETDB1	0.243824	0.255365	1.71983	sister-concordant gene	FALSE
ENSG00000143418.19	CERS2	0.303568	0.348483	19.2425	sister-concordant gene	FALSE
ENSG00000259357.2	RP11-316M1.12	0.00275467	0.00274241	0	sister-disconcordant gene	FALSE
ENSG00000231073.1	RP11-316M1.3	0.000680346	0.000679594	0	sister-disconcordant gene	FALSE
ENSG00000143412.9	ANXA9	0.00749836	0.00818226	0	sister-disconcordant gene	FALSE
ENSG00000143409.15	FAM63A	0.074303	0.0793577	0.929361	sister-disconcordant gene	FALSE
ENSG00000143363.15	PRUNE1	0.138989	0.148127	1.94135	sister-concordant gene	FALSE
ENSG00000200759.1	RNU6-884P	0.000912979	0.000911203	0	sister-disconcordant gene	FALSE
ENSG00000163141.18	BNIPL	0.00804063	0.00801856	0	sister-disconcordant gene	FALSE
ENSG00000143443.9	C1orf56	0.19865	0.239256	21.684	sister-concordant gene	FALSE
ENSG00000197622.12	CDC42SE1	0.290872	0.338417	21.7165	sister-concordant gene	FALSE
ENSG00000213190.3	MLLT11	0.295753	0.499598	258.922	sister-concordant gene	FALSE
ENSG00000143458.11	GABPB2	0.106066	0.114026	1.60858	sister-concordant gene	FALSE
ENSG00000261168.1	RP11-68I18.10	0.00432225	0.00473314	0	sister-disconcordant gene	FALSE
ENSG00000143434.15	SEMA6C	0.0760813	0.0851879	2.74933	sister-concordant gene	FALSE
ENSG00000163154.5	TNFAIP8L2	7.99058e-05	7.99058e-05	0	sister-disconcordant gene	FALSE
ENSG00000163156.11	SCNM1	0.289576	0.308269	3.4688	sister-concordant gene	FALSE
ENSG00000163155.11	LYSMD1	0.0568948	0.0594629	0.19653	sister-disconcordant gene	FALSE
ENSG00000163157.14	TMOD4	6.18852e-05	6.18852e-05	0	sister-disconcordant gene	FALSE
ENSG00000163159.11	VPS72	0.276259	0.291713	2.8052	sister-concordant gene	FALSE
ENSG00000143398.19	PIP5K1A	0.315722	0.355158	13.7993	sister-concordant gene	FALSE
ENSG00000159352.15	PSMD4	0.352035	0.413783	25.9174	sister-concordant gene	FALSE
ENSG00000232671.5	RP11-126K1.2	0.0445253	0.0453476	0	sister-disconcordant gene	FALSE
ENSG00000143373.17	ZNF687	0.115046	0.120699	0.829656	sister-disconcordant gene	FALSE
ENSG00000143393.16	PI4KB	0.230793	0.243058	2.23313	sister-concordant gene	FALSE
ENSG00000265753.2	RN7SL444P	0.000671434	0.000670794	0	sister-disconcordant gene	FALSE
ENSG00000273481.1	RP11-126K1.9	0.000340013	0.000339888	0	sister-disconcordant gene	FALSE
ENSG00000143390.17	RFX5	0.203383	0.211696	1.12133	sister-disconcordant gene	FALSE
ENSG00000224645.1	RP11-126K1.8	0.000984701	0.000983169	0	sister-disconcordant gene	FALSE
ENSG00000237976.1	RP11-126K1.6	0.059661	0.0603184	0	sister-disconcordant gene	FALSE
ENSG00000143416.20	SELENBP1	0.302389	0.349809	20.1626	sister-concordant gene	FALSE
ENSG00000159377.10	PSMB4	0.345903	0.409945	27.7848	sister-concordant gene	FALSE
ENSG00000143442.21	POGZ	0.277408	0.302072	6.47303	sister-concordant gene	FALSE
ENSG00000238711.1	RNY4P25	0.000200418	0.000200392	0	sister-disconcordant gene	FALSE
ENSG00000143375.14	CGN	0.0536769	0.05762	0.645023	sister-disconcordant gene	FALSE
ENSG00000143367.15	TUFT1	0.0969297	0.107329	2.96258	sister-concordant gene	FALSE
ENSG00000232536.1	RP11-74C1.4	0.0277149	0.0293461	0.107061	sister-disconcordant gene	FALSE
ENSG00000223861.1	RP11-74C1.2	0.0173514	0.0179025	0	sister-disconcordant gene	FALSE
ENSG00000250734.2	RP11-404E16.1	0.000716966	0.000716198	0	sister-disconcordant gene	FALSE
ENSG00000143376.12	SNX27	0.210075	0.22622	4.11266	sister-concordant gene	FALSE
ENSG00000159409.14	CELF3	6.84016e-05	6.84016e-05	0	sister-disconcordant gene	FALSE
ENSG00000269621.1	RP11-98D18.15	0.00104931	0.0010469	0	sister-disconcordant gene	FALSE
ENSG00000236940.1	RP11-98D18.7	0.00250425	0.00249098	0	sister-disconcordant gene	FALSE
ENSG00000143436.10	MRPL9	0.342594	0.395248	20.56	sister-concordant gene	FALSE
ENSG00000143450.15	OAZ3	0.02107	0.0211823	0	sister-disconcordant gene	FALSE
ENSG00000249602.1	RP11-98D18.3	0.000902306	0.000900775	0	sister-disconcordant gene	FALSE
ENSG00000268288.1	RP11-98D18.16	7.06761e-05	7.06761e-05	0	sister-disconcordant gene	FALSE
ENSG00000182134.15	TDRKH	0.0479822	0.0500664	0.0956996	sister-disconcordant gene	FALSE
ENSG00000203288.3	RP11-98D18.9	0.00877428	0.00905607	0	sister-disconcordant gene	FALSE
ENSG00000269489.1	RP11-98D18.17	0.000385852	0.00038566	0	sister-disconcordant gene	FALSE
ENSG00000143365.16	RORC	0.00079202	0.000790935	0	sister-disconcordant gene	FALSE
ENSG00000225556.1	C2CD4D	0.000444801	0.000444422	0	sister-disconcordant gene	FALSE
ENSG00000159445.12	THEM4	0.2581	0.273203	2.85896	sister-concordant gene	FALSE
ENSG00000223810.2	KRT8P28	0.000122959	0.000122959	0	sister-disconcordant gene	FALSE
ENSG00000197747.8	S100A10	0.321213	0.77883	Inf	sister-concordant gene	FALSE
ENSG00000229021.2	AL591893.1	0.00400317	0.00428375	0	sister-disconcordant gene	FALSE
ENSG00000163191.5	S100A11	0.289559	0.560024	Inf	sister-concordant gene	FALSE
ENSG00000159450.12	TCHH	0.0103099	0.0106504	0	sister-disconcordant gene	FALSE
ENSG00000237975.6	FLG-AS1	0.0101138	0.0113339	0.268524	sister-disconcordant gene	FALSE
ENSG00000236427.1	RP11-107M16.2	0.000459237	0.000458758	0	sister-disconcordant gene	FALSE
ENSG00000197915.5	HRNR	0.00191262	0.00190545	0	sister-disconcordant gene	FALSE
ENSG00000143631.10	FLG	0.351793	1.02624	Inf	sister-concordant gene	TRUE
ENSG00000143520.6	FLG2	0.00120307	0.00119971	0	sister-disconcordant gene	FALSE
ENSG00000183586.8	HMGN3P1	7.50864e-05	7.50864e-05	0	sister-disconcordant gene	FALSE
ENSG00000143536.7	CRNN	0.0147851	0.0166264	0.380027	sister-disconcordant gene	FALSE
ENSG00000186207.4	LCE5A	0.000366599	0.000366333	0	sister-disconcordant gene	FALSE
ENSG00000163220.10	S100A9	0.00033021	0.00041086	0	sister-disconcordant gene	FALSE
ENSG00000143556.8	S100A7	0.00303043	0.00326033	0	sister-disconcordant gene	FALSE
ENSG00000263841.2	RN7SL44P	0.000337519	0.000337406	0	sister-disconcordant gene	FALSE
ENSG00000197956.9	S100A6	0.33864	0.688207	Inf	sister-concordant gene	FALSE
ENSG00000196420.7	S100A5	0.0657984	0.0750814	3.41237	sister-concordant gene	FALSE
ENSG00000196154.11	S100A4	0.340102	0.825627	Inf	sister-concordant gene	FALSE
ENSG00000188015.9	S100A3	0.133	0.171417	24.962	sister-concordant gene	FALSE
ENSG00000196754.10	S100A2	0.497765	1.23636	Inf	sister-concordant gene	TRUE
ENSG00000188643.10	S100A16	0.374146	0.766289	Inf	sister-concordant gene	FALSE
ENSG00000189334.8	S100A14	0.0212905	0.0220942	0	sister-disconcordant gene	FALSE
ENSG00000189171.14	S100A13	0.304004	0.578095	Inf	sister-concordant gene	FALSE
ENSG00000271853.5	RP1-178F15.5	0.00159987	0.00159524	0	sister-disconcordant gene	FALSE
ENSG00000160678.11	S100A1	0.312558	0.681137	Inf	sister-concordant gene	FALSE
ENSG00000272030.1	RP1-178F15.4	0.0229507	0.0228774	0	sister-disconcordant gene	FALSE
ENSG00000160679.12	CHTOP	0.350928	0.382367	7.18741	sister-concordant gene	FALSE
ENSG00000143553.10	SNAPIN	0.290253	0.305348	2.35363	sister-concordant gene	FALSE
ENSG00000143621.16	ILF2	0.347807	0.452588	69.8999	sister-concordant gene	FALSE
ENSG00000169418.9	NPR1	0.0946749	0.114977	9.14371	sister-concordant gene	FALSE
ENSG00000143624.13	INTS3	0.258697	0.280011	5.41587	sister-concordant gene	FALSE
ENSG00000279767.1	AL513523.2	0.00316987	0.00342724	0	sister-disconcordant gene	FALSE
ENSG00000143554.13	SLC27A3	0.0912439	0.0987656	1.649	sister-concordant gene	FALSE
ENSG00000207039.1	Y_RNA	0.000148462	0.000148441	0	sister-disconcordant gene	FALSE
ENSG00000143614.9	GATAD2B	0.301233	0.324639	5.12998	sister-concordant gene	FALSE
ENSG00000231827.3	RP11-216N14.5	0.000437646	0.000437288	0	sister-disconcordant gene	FALSE
ENSG00000223599.1	RP11-216N14.7	0.0586142	0.0596486	0	sister-disconcordant gene	FALSE
ENSG00000236327.2	RP11-759F5.1	0.00207833	0.00206993	0	sister-disconcordant gene	FALSE
ENSG00000198837.9	DENND4B	0.142124	0.15014	1.43382	sister-concordant gene	FALSE
ENSG00000160741.16	CRTC2	0.135979	0.145824	2.2268	sister-concordant gene	FALSE
ENSG00000143570.17	SLC39A1	0.356972	0.427478	33.0534	sister-concordant gene	FALSE
ENSG00000282386.1	RP11-422P24.12	0.0650107	0.0679184	0.222081	sister-disconcordant gene	FALSE
ENSG00000273026.1	RP11-422P24.10	0.0148863	0.0153379	0	sister-disconcordant gene	FALSE
ENSG00000143578.15	CREB3L4	0.103148	0.11139	1.7555	sister-concordant gene	FALSE
ENSG00000143543.14	JTB	0.34532	0.439007	57.786	sister-concordant gene	FALSE
ENSG00000272654.1	RP11-422P24.11	0.0240362	0.0241143	0	sister-disconcordant gene	FALSE
ENSG00000143545.8	RAB13	0.339171	0.452753	85.8998	sister-concordant gene	FALSE
ENSG00000177954.11	RPS27	0.181275	0.367109	Inf	sister-concordant gene	FALSE
ENSG00000143552.9	NUP210L	0.00251914	0.00250755	0	sister-disconcordant gene	FALSE
ENSG00000231416.1	RP11-422P24.9	0.0420439	0.0426586	0	sister-disconcordant gene	FALSE
ENSG00000143549.19	TPM3	0.344754	0.521461	177.464	sister-concordant gene	FALSE
ENSG00000264384.2	RN7SL431P	0.00256167	0.00254805	0	sister-disconcordant gene	FALSE
ENSG00000163263.6	C1orf189	0.000157887	0.000157854	0	sister-disconcordant gene	FALSE
ENSG00000143612.18	C1orf43	0.341551	0.419053	42.1098	sister-concordant gene	FALSE
ENSG00000143569.18	UBAP2L	0.391151	0.442117	14.8145	sister-concordant gene	FALSE
ENSG00000143575.14	HAX1	0.346522	0.412158	32.7503	sister-concordant gene	FALSE
ENSG00000143595.12	AQP10	0.000390899	0.000390616	0	sister-disconcordant gene	FALSE
ENSG00000143515.16	ATP8B2	0.115443	0.126885	3.40109	sister-concordant gene	FALSE
ENSG00000226855.1	RPSAP17	0.000123713	0.000123689	0	sister-disconcordant gene	FALSE
ENSG00000228013.1	RP11-350G8.5	0.00263682	0.00262478	0	sister-disconcordant gene	FALSE
ENSG00000160712.12	IL6R	0.107875	0.122956	4.98045	sister-concordant gene	FALSE
ENSG00000228264.1	PSMD8P1	0.000213514	0.000213433	0	sister-disconcordant gene	FALSE
ENSG00000169291.9	SHE	0.00600257	0.00712814	0.429715	sister-disconcordant gene	FALSE
ENSG00000163239.12	TDRD10	0.00126813	0.00126501	0	sister-disconcordant gene	FALSE
ENSG00000160714.9	UBE2Q1	0.351278	0.415966	27.5019	sister-concordant gene	FALSE
ENSG00000160716.5	CHRNB2	0.000740695	0.000739658	0	sister-disconcordant gene	FALSE
ENSG00000233875.1	RP11-61L14.6	0.000164619	0.000164592	0	sister-disconcordant gene	FALSE
ENSG00000160710.15	ADAR	0.363863	0.416785	18.376	sister-concordant gene	FALSE
ENSG00000143603.18	KCNN3	0.077386	0.089825	4.42972	sister-concordant gene	FALSE
ENSG00000163344.5	PMVK	0.326799	0.379728	22.0552	sister-concordant gene	FALSE
ENSG00000270361.1	RP11-307C12.13	0.00837462	0.00845157	0	sister-disconcordant gene	FALSE
ENSG00000163346.16	PBXIP1	0.195325	0.218925	7.8363	sister-concordant gene	FALSE
ENSG00000268154.2	Metazoa_SRP	0.00211994	0.00211147	0	sister-disconcordant gene	FALSE
ENSG00000163348.3	PYGO2	0.157897	0.169	2.56609	sister-concordant gene	FALSE
ENSG00000271380.1	RP11-307C12.12	0.0301523	0.0305164	0	sister-disconcordant gene	FALSE
ENSG00000160691.18	SHC1	0.353833	0.401427	15.8885	sister-concordant gene	FALSE
ENSG00000173207.12	CKS1B	0.383942	0.706039	Inf	sister-concordant gene	FALSE
ENSG00000264349.1	MIR4258	0.00140834	0.00140396	0	sister-disconcordant gene	FALSE
ENSG00000160688.18	FLAD1	0.298527	0.328807	8.612	sister-concordant gene	FALSE
ENSG00000163352.5	LENEP	0.00179037	0.00178439	0	sister-disconcordant gene	FALSE
ENSG00000160685.13	ZBTB7B	0.096509	0.100897	0.481035	sister-disconcordant gene	FALSE
ENSG00000163354.14	DCST2	0.00126028	0.00125754	0	sister-disconcordant gene	FALSE
ENSG00000232093.1	RP11-307C12.11	0.0178167	0.017821	0	sister-disconcordant gene	FALSE
ENSG00000143537.13	ADAM15	0.281622	0.332063	26.6279	sister-concordant gene	FALSE
ENSG00000243364.7	EFNA4	0.210125	0.229121	5.34144	sister-concordant gene	FALSE
ENSG00000143590.13	EFNA3	0.0261683	0.0268349	0	sister-disconcordant gene	FALSE
ENSG00000169242.11	EFNA1	0.149154	0.164666	3.59625	sister-concordant gene	FALSE
ENSG00000169241.17	SLC50A1	0.360213	0.394932	8.39776	sister-concordant gene	FALSE
ENSG00000179085.7	DPM3	0.287821	0.319989	9.9023	sister-concordant gene	FALSE
ENSG00000163463.11	KRTCAP2	0.33767	0.380274	13.8744	sister-concordant gene	FALSE
ENSG00000163462.17	TRIM46	0.0576539	0.0609746	0.429715	sister-disconcordant gene	FALSE
ENSG00000185499.16	MUC1	0.0748	0.0955279	10.5905	sister-concordant gene	FALSE
ENSG00000231064.6	MIR92B	0.026827	0.0277885	0	sister-disconcordant gene	FALSE
ENSG00000169231.13	THBS3	0.198077	0.207685	1.49424	sister-concordant gene	FALSE
ENSG00000173171.14	MTX1	0.299122	0.306304	0.440651	sister-disconcordant gene	FALSE
ENSG00000236263.1	RP11-263K19.6	0.00156446	0.00155959	0	sister-disconcordant gene	FALSE
ENSG00000160766.14	GBAP1	0.00911083	0.0089413	0	sister-disconcordant gene	FALSE
ENSG00000236675.1	MTX1P1	0.000205883	0.000205812	0	sister-disconcordant gene	FALSE
ENSG00000177628.15	GBA	0.0414357	0.0416175	0	sister-disconcordant gene	FALSE
ENSG00000160767.20	FAM189B	0.199885	0.211023	2.06701	sister-concordant gene	FALSE
ENSG00000116521.10	SCAMP3	0.303244	0.318218	2.15619	sister-concordant gene	FALSE
ENSG00000176444.18	CLK2	0.139927	0.145384	0.604369	sister-disconcordant gene	FALSE
ENSG00000143630.9	HCN3	0.0107264	0.0108869	0	sister-disconcordant gene	FALSE
ENSG00000160752.14	FDPS	0.354242	0.451777	61.173	sister-concordant gene	FALSE
ENSG00000225855.6	RUSC1-AS1	0.0304425	0.0317494	0	sister-disconcordant gene	FALSE
ENSG00000160753.15	RUSC1	0.281364	0.318136	13.7567	sister-concordant gene	FALSE
ENSG00000116539.11	ASH1L	0.390646	0.43634	11.94	sister-concordant gene	FALSE
ENSG00000227773.1	ASH1L-IT1	0.0053066	0.00525066	0	sister-disconcordant gene	FALSE
ENSG00000237872.4	POU5F1P4	0.0022963	0.00228574	0	sister-disconcordant gene	FALSE
ENSG00000235919.4	ASH1L-AS1	0.144558	0.15339	1.48238	sister-concordant gene	FALSE
ENSG00000225082.2	DAP3P1	0.00125122	0.00124842	0	sister-disconcordant gene	FALSE
ENSG00000232519.2	RP11-29H23.4	0.000476889	0.000476413	0	sister-disconcordant gene	FALSE
ENSG00000125459.14	MSTO1	0.133434	0.140459	1.25508	sister-disconcordant gene	FALSE
ENSG00000246203.2	RP11-29H23.5	0.00489011	0.00483836	0	sister-disconcordant gene	FALSE
ENSG00000163374.19	YY1AP1	0.216471	0.219842	0.0415308	sister-disconcordant gene	FALSE
ENSG00000132676.15	DAP3	0.346709	0.415131	32.2278	sister-concordant gene	FALSE
ENSG00000203761.5	MSTO2P	0.000294391	0.000294191	0	sister-disconcordant gene	FALSE
ENSG00000116580.18	GON4L	0.317691	0.34006	4.3583	sister-concordant gene	FALSE
ENSG00000234937.1	RP11-101O6.2	0.00249319	0.00247943	0	sister-disconcordant gene	FALSE
ENSG00000132718.8	SYT11	0.133674	0.150423	5.85864	sister-concordant gene	FALSE
ENSG00000283442.1	U4	0.000232217	0.000232186	0	sister-disconcordant gene	FALSE
ENSG00000143622.10	RIT1	0.208367	0.226326	4.63276	sister-concordant gene	FALSE
ENSG00000132680.10	KIAA0907	0.309687	0.33804	7.51394	sister-concordant gene	FALSE
ENSG00000207475.1	SNORA80E	0.000155892	0.000155867	0	sister-disconcordant gene	FALSE
ENSG00000173080.5	RXFP4	0.00318084	0.00316172	0	sister-disconcordant gene	FALSE
ENSG00000116584.17	ARHGEF2	0.213946	0.235112	6.57771	sister-concordant gene	FALSE
ENSG00000273002.1	RP11-336K24.12	0.0145268	0.0149491	0	sister-disconcordant gene	FALSE
ENSG00000224276.1	RP11-336K24.5	0.000131241	0.000131241	0	sister-disconcordant gene	FALSE
ENSG00000163479.13	SSR2	0.33546	0.410324	41.9852	sister-concordant gene	FALSE
ENSG00000160803.7	UBQLN4	0.210457	0.218709	1.07097	sister-disconcordant gene	FALSE
ENSG00000116586.11	LAMTOR2	0.350967	0.388504	10.1104	sister-concordant gene	FALSE
ENSG00000132698.14	RAB25	0.000303196	0.000303102	0	sister-disconcordant gene	FALSE
ENSG00000254726.2	MEX3A	0.314511	0.400618	55.5478	sister-concordant gene	FALSE
ENSG00000160789.19	LMNA	0.323486	0.539304	270.733	sister-concordant gene	FALSE
ENSG00000196189.12	SEMA4A	0.00545782	0.00540045	0	sister-disconcordant gene	FALSE
ENSG00000252236.1	SNORA26	0.000528465	0.000527902	0	sister-disconcordant gene	FALSE
ENSG00000160785.13	SLC25A44	0.132467	0.139568	1.18196	sister-disconcordant gene	FALSE
ENSG00000260238.6	PMF1-BGLAP	0.00396081	0.00392699	0	sister-disconcordant gene	FALSE
ENSG00000160783.19	PMF1	0.33721	0.37487	10.9713	sister-concordant gene	FALSE
ENSG00000242252.1	BGLAP	0.0035122	0.00348934	0	sister-disconcordant gene	FALSE
ENSG00000160781.15	PAQR6	0.0621736	0.0651238	0.250506	sister-disconcordant gene	FALSE
ENSG00000198952.8	SMG5	0.22606	0.237343	1.84652	sister-concordant gene	FALSE
ENSG00000163472.18	TMEM79	0.0270743	0.0277097	0	sister-disconcordant gene	FALSE
ENSG00000198715.11	GLMP	0.265372	0.291365	7.89326	sister-concordant gene	FALSE
ENSG00000189030.9	VHLL	0.000350344	0.00035003	0	sister-disconcordant gene	FALSE
ENSG00000163468.14	CCT3	0.281624	0.428221	190.124	sister-concordant gene	FALSE
ENSG00000163467.11	TSACC	0.0360483	0.036458	0	sister-disconcordant gene	FALSE
ENSG00000132677.12	RHBG	0.000167403	0.000167374	0	sister-disconcordant gene	FALSE
ENSG00000125462.16	C1orf61	0.000995284	0.00099324	0	sister-disconcordant gene	FALSE
ENSG00000236947.5	RP11-98G7.1	0.00585016	0.0060668	0	sister-disconcordant gene	FALSE
[truncated: 28,316 more rows]

## Sheet: Figure 1f
Sister-concordant				Sister-concordant				Sister-discordant				Sister-discordant
ensembl	Transcription rate	Splicing rate		ensembl	Transcription rate	Degradation rate		ensembl	Transcription rate	Splicing rate		ensembl	Transcription rate	Splicing/Degradation rate value
ENSG00000167081.16	0.316151	0.0878244		ENSG00000167081.16	0.316151	0.297813		ENSG00000188312.13	0.261691	0.036037		ENSG00000188312.13	0.261691	0.253066
ENSG00000129455.15	0.0965994	2.13829		ENSG00000129455.15	0.0965994	0.276486		ENSG00000165861.13	0.108503	0.269064		ENSG00000165861.13	0.108503	0.182261
ENSG00000135476.11	0.268325	0.635981		ENSG00000135476.11	0.268325	0.254533		ENSG00000174501.14	0.156393	0.224146		ENSG00000174501.14	0.156393	0.250334
ENSG00000182240.15	2.45188	1.55794		ENSG00000182240.15	2.45188	0.690609		ENSG00000159214.12	0.126844	0.310695		ENSG00000159214.12	0.126844	0.186353
ENSG00000163131.10	0.123163	0.670325		ENSG00000163131.10	0.123163	0.209592		ENSG00000121104.7	0.11507	0.17851		ENSG00000121104.7	0.11507	0.148704
ENSG00000270124.1	0.21562	1.16502		ENSG00000270124.1	0.21562	0.272846		ENSG00000067992.12	0.190543	0.620701		ENSG00000067992.12	0.190543	0.374064
ENSG00000175264.7	0.661818	0.896355		ENSG00000175264.7	0.661818	0.662075		ENSG00000223547.9	0.262905	1.4328		ENSG00000223547.9	0.262905	0.26934
ENSG00000134755.14	0.213884	2.32159		ENSG00000134755.14	0.213884	0.223264		ENSG00000100360.14	0.131681	1.96781		ENSG00000100360.14	0.131681	0.206792
ENSG00000161791.13	0.127029	0.170831		ENSG00000161791.13	0.127029	0.14805		ENSG00000181938.13	0.459973	2.88383		ENSG00000181938.13	0.459973	0.369228
ENSG00000188177.13	0.145104	0.381171		ENSG00000188177.13	0.145104	0.199092		ENSG00000242802.6	0.115577	0.28287		ENSG00000242802.6	0.115577	0.176202
ENSG00000143578.15	0.157193	2.46901		ENSG00000143578.15	0.157193	0.18093		ENSG00000126351.12	0.1576	3.05848		ENSG00000126351.12	0.1576	0.220884
ENSG00000174749.5	0.234549	0.70975		ENSG00000174749.5	0.234549	0.312358		ENSG00000134574.11	0.168262	0.391373		ENSG00000134574.11	0.168262	0.285588
ENSG00000049283.17	0.153491	0.475255		ENSG00000049283.17	0.153491	0.328097		ENSG00000171132.13	0.299932	0.0367607		ENSG00000171132.13	0.299932	0.280117
ENSG00000205336.11	0.357412	2.08943		ENSG00000205336.11	0.357412	0.202361		ENSG00000107819.13	0.18423	3.30909		ENSG00000107819.13	0.18423	0.230243
ENSG00000134461.15	0.203553	0.679706		ENSG00000134461.15	0.203553	0.261191		ENSG00000213762.11	0.148881	1.79297		ENSG00000213762.11	0.148881	0.236825
ENSG00000231672.6	0.50481	0.127065		ENSG00000231672.6	0.50481	0.496253		ENSG00000101236.16	0.166506	0.31842		ENSG00000101236.16	0.166506	0.238661
ENSG00000179094.14	0.16299	1.54735		ENSG00000179094.14	0.16299	0.216717		ENSG00000065357.19	0.116007	0.701655		ENSG00000065357.19	0.116007	0.186897
ENSG00000132182.11	0.235218	0.261717		ENSG00000132182.11	0.235218	0.252296		ENSG00000083097.14	0.145449	0.0940166		ENSG00000083097.14	0.145449	0.158991
ENSG00000173320.10	0.251765	0.0490185		ENSG00000173320.10	0.251765	0.313057		ENSG00000139679.15	0.0596359	0.102959		ENSG00000139679.15	0.0596359	0.145117
ENSG00000143674.10	0.660298	0.524009		ENSG00000143674.10	0.660298	0.734578		ENSG00000103066.12	0.147864	2.21373		ENSG00000103066.12	0.147864	0.15274
ENSG00000100036.12	0.0972259	0.676943		ENSG00000100036.12	0.0972259	0.258422		ENSG00000152217.16	0.202242	0.0545179		ENSG00000152217.16	0.202242	0.183353
ENSG00000205978.5	0.283029	4.48878		ENSG00000205978.5	0.283029	0.255573		ENSG00000108306.11	0.191197	0.0727268		ENSG00000108306.11	0.191197	0.243527
ENSG00000116711.9	0.186886	0.379531		ENSG00000116711.9	0.186886	0.253065		ENSG00000183891.5	0.123942	1.12876		ENSG00000183891.5	0.123942	0.184473
ENSG00000166823.5	0.732895	14.8616		ENSG00000166823.5	0.732895	0.449633		ENSG00000104936.17	0.0877208	0.250629		ENSG00000104936.17	0.0877208	0.125531
ENSG00000186205.12	0.562364	0.675772		ENSG00000186205.12	0.562364	0.386963		ENSG00000137821.11	0.103475	0.200712		ENSG00000137821.11	0.103475	0.139304
ENSG00000171357.5	0.224455	1.42044		ENSG00000171357.5	0.224455	0.256659		ENSG00000129353.14	0.139863	0.449421		ENSG00000129353.14	0.139863	0.184196
ENSG00000185483.11	0.154937	0.0237437		ENSG00000185483.11	0.154937	0.153065		ENSG00000132749.10	0.191213	0.517569		ENSG00000132749.10	0.191213	0.278256
ENSG00000267795.5	0.317666	2.16226		ENSG00000267795.5	0.317666	0.325644		ENSG00000197948.10	0.241481	2.06391		ENSG00000197948.10	0.241481	0.279727
ENSG00000169604.19	0.126127	0.102391		ENSG00000169604.19	0.126127	0.12981		ENSG00000131759.17	0.12838	0.839166		ENSG00000131759.17	0.12838	0.176683
ENSG00000169418.9	0.317884	1.18158		ENSG00000169418.9	0.317884	0.246701		ENSG00000229852.2	0.0699672	0.0761244		ENSG00000229852.2	0.0699672	0.140984
ENSG00000171680.20	0.583848	0.692623		ENSG00000171680.20	0.583848	0.524041		ENSG00000233822.4	0.0818231	0.15714		ENSG00000233822.4	0.0818231	0.209277
ENSG00000185499.16	0.209829	0.934371		ENSG00000185499.16	0.209829	0.308803		ENSG00000198915.11	0.276132	4.43098		ENSG00000198915.11	0.276132	0.268163
ENSG00000088836.12	0.246215	4.8533		ENSG00000088836.12	0.246215	0.26972		ENSG00000108773.10	0.164361	2.96716		ENSG00000108773.10	0.164361	0.174822
ENSG00000166352.15	0.319482	2.25597		ENSG00000166352.15	0.319482	0.292736		ENSG00000189007.15	0.156506	0.295352		ENSG00000189007.15	0.156506	0.164152
ENSG00000133321.10	2.57952	34.0066		ENSG00000133321.10	2.57952	0.447505		ENSG00000258441.1	0.146503	2.34439		ENSG00000258441.1	0.146503	0.22489
ENSG00000143333.6	0.720093	9.33314		ENSG00000143333.6	0.720093	0.249254		ENSG00000131067.16	0.134668	0.125346		ENSG00000131067.16	0.134668	0.120115
ENSG00000256802.2	0.189199	1.48331		ENSG00000256802.2	0.189199	0.217694		ENSG00000111911.6	0.184681	1.46769		ENSG00000111911.6	0.184681	0.203755
ENSG00000006047.12	0.105693	0.446396		ENSG00000006047.12	0.105693	0.214991		ENSG00000007866.18	0.165003	0.370696		ENSG00000007866.18	0.165003	0.179956
ENSG00000161642.17	0.35574	4.1293		ENSG00000161642.17	0.35574	0.254309		ENSG00000205208.4	0.305665	4.0465		ENSG00000205208.4	0.305665	0.238335
ENSG00000247317.3	0.147234	0.541971		ENSG00000247317.3	0.147234	0.194861		ENSG00000048471.13	0.17184	0.0571191		ENSG00000048471.13	0.17184	0.13138
ENSG00000177570.13	0.766845	0.0979493		ENSG00000177570.13	0.766845	0.583069		ENSG00000138439.11	0.383859	0.207339		ENSG00000138439.11	0.383859	0.337269
ENSG00000074181.8	0.204969	1.02459		ENSG00000074181.8	0.204969	0.219888		ENSG00000185306.12	0.140744	0.510384		ENSG00000185306.12	0.140744	0.139986
ENSG00000165959.11	0.17362	0.414619		ENSG00000165959.11	0.17362	0.258492		ENSG00000156858.11	0.146791	2.92463		ENSG00000156858.11	0.146791	0.148966
ENSG00000186185.13	0.399232	0.420554		ENSG00000186185.13	0.399232	0.326249		ENSG00000116514.16	0.216423	0.860213		ENSG00000116514.16	0.216423	0.236098
ENSG00000197822.10	0.0835963	0.277597		ENSG00000197822.10	0.0835963	0.281424		ENSG00000160785.13	0.353471	1.18186		ENSG00000160785.13	0.353471	0.375467
ENSG00000025039.14	0.307107	1.53601		ENSG00000025039.14	0.307107	0.253335		ENSG00000166394.14	0.315809	6.96615		ENSG00000166394.14	0.315809	0.306679
ENSG00000204482.10	1.06869	2.6571		ENSG00000204482.10	1.06869	0.646754		ENSG00000076513.16	0.297562	1.38269		ENSG00000076513.16	0.297562	0.322037
ENSG00000240065.7	1.1659	12.4533		ENSG00000240065.7	1.1659	0.350894		ENSG00000116604.17	0.124049	0.260535		ENSG00000116604.17	0.124049	0.152507
ENSG00000178662.15	0.736119	0.188574		ENSG00000178662.15	0.736119	0.504179		ENSG00000105325.13	0.203088	1.50977		ENSG00000105325.13	0.203088	0.186315
ENSG00000147642.16	0.234629	0.216764		ENSG00000147642.16	0.234629	0.292381		ENSG00000068323.16	0.125873	0.930929		ENSG00000068323.16	0.125873	0.12238
ENSG00000185565.11	0.90651	0.0277138		ENSG00000185565.11	0.90651	0.336981		ENSG00000169740.13	0.197207	2.90117		ENSG00000169740.13	0.197207	0.198229
ENSG00000184160.7	0.272244	3.36548		ENSG00000184160.7	0.272244	0.231265		ENSG00000165804.15	0.142563	0.632473		ENSG00000165804.15	0.142563	0.164651
ENSG00000119630.13	0.865598	12.9771		ENSG00000119630.13	0.865598	0.532504		ENSG00000167384.10	0.303304	0.481772		ENSG00000167384.10	0.303304	0.304487
ENSG00000100242.15	0.333886	0.932101		ENSG00000100242.15	0.333886	0.242873		ENSG00000164654.15	0.397446	0.608704		ENSG00000164654.15	0.397446	0.411649
ENSG00000111252.10	0.182717	0.240838		ENSG00000111252.10	0.182717	0.191241		ENSG00000178078.11	0.249629	0.971232		ENSG00000178078.11	0.249629	0.233275
ENSG00000137266.14	0.186471	0.0426092		ENSG00000137266.14	0.186471	0.138812		ENSG00000130956.13	0.185192	0.680271		ENSG00000130956.13	0.185192	0.189589
ENSG00000069020.18	0.198144	0.0576266		ENSG00000069020.18	0.198144	0.220991		ENSG00000104679.10	0.195762	1.55306		ENSG00000104679.10	0.195762	0.174119
ENSG00000121310.16	0.148998	0.254171		ENSG00000121310.16	0.148998	0.236883		ENSG00000103249.17	0.173141	0.897809		ENSG00000103249.17	0.173141	0.180957
ENSG00000116016.13	0.232354	0.642867		ENSG00000116016.13	0.232354	0.280619		ENSG00000107815.7	0.227614	0.535578		ENSG00000107815.7	0.227614	0.23286
ENSG00000160712.12	0.244513	0.751043		ENSG00000160712.12	0.244513	0.29886		ENSG00000169981.10	0.138429	0.486723		ENSG00000169981.10	0.138429	0.139155
ENSG00000156298.12	0.22203	0.708333		ENSG00000156298.12	0.22203	0.216567		ENSG00000160695.14	0.131494	1.15124		ENSG00000160695.14	0.131494	0.160102
ENSG00000186594.13	0.0884932	0.368425		ENSG00000186594.13	0.0884932	0.24115		ENSG00000151689.12	0.204196	0.811017		ENSG00000151689.12	0.204196	0.215737
ENSG00000146576.12	0.436786	4.42823		ENSG00000146576.12	0.436786	0.5171		ENSG00000100744.14	0.155238	0.835886		ENSG00000100744.14	0.155238	0.171764
ENSG00000215475.4	1.72617	0.783439		ENSG00000215475.4	1.72617	0.79398		ENSG00000127311.9	0.142118	0.250032		ENSG00000127311.9	0.142118	0.148239
ENSG00000143367.15	0.26547	1.46403		ENSG00000143367.15	0.26547	0.249087		ENSG00000156853.12	0.162533	2.93187		ENSG00000156853.12	0.162533	0.153704
ENSG00000204882.3	0.327963	1.09824		ENSG00000204882.3	0.327963	0.317734		ENSG00000125827.8	0.162072	1.2092		ENSG00000125827.8	0.162072	0.154153
ENSG00000128652.11	0.0937656	0.0215227		ENSG00000128652.11	0.0937656	0.276258		ENSG00000158480.10	0.3264	2.6115		ENSG00000158480.10	0.3264	0.241346
ENSG00000114739.13	0.206202	2.36339		ENSG00000114739.13	0.206202	0.22252		ENSG00000172661.17	0.151021	0.616068		ENSG00000172661.17	0.151021	0.15661
ENSG00000165424.6	0.179822	0.689973		ENSG00000165424.6	0.179822	0.17649		ENSG00000141994.15	0.11192	0.561496		ENSG00000141994.15	0.11192	0.178227
ENSG00000205403.12	0.662594	1.39751		ENSG00000205403.12	0.662594	0.652717		ENSG00000090674.15	0.0310972	0.215657		ENSG00000090674.15	0.0310972	0.133814
ENSG00000153814.11	0.201251	0.0444857		ENSG00000153814.11	0.201251	0.1387		ENSG00000231721.6	0.0885142	0.00721786		ENSG00000231721.6	0.0885142	0.123123
ENSG00000179409.10	0.396459	3.8964		ENSG00000179409.10	0.396459	0.260006		ENSG00000006282.20	0.226852	3.17898		ENSG00000006282.20	0.226852	0.202062
ENSG00000165023.6	0.327813	0.467231		ENSG00000165023.6	0.327813	0.360129		ENSG00000100949.14	0.266152	2.21236		ENSG00000100949.14	0.266152	0.249728
ENSG00000106789.12	0.14236	0.392989		ENSG00000106789.12	0.14236	0.25656		ENSG00000087152.15	0.219983	3.1137		ENSG00000087152.15	0.219983	0.182422
ENSG00000185305.10	0.361367	0.0290767		ENSG00000185305.10	0.361367	0.359274		ENSG00000221909.2	0.0875248	0.161233		ENSG00000221909.2	0.0875248	0.137163
ENSG00000105472.12	0.316116	4.89172		ENSG00000105472.12	0.316116	0.302312		ENSG00000139977.13	0.274885	0.985864		ENSG00000139977.13	0.274885	0.218364
ENSG00000224167.1	0.190912	0.527681		ENSG00000224167.1	0.190912	0.268008		ENSG00000183718.5	0.148149	1.72939		ENSG00000183718.5	0.148149	0.21272
ENSG00000113739.10	1.47911	3.61288		ENSG00000113739.10	1.47911	0.420242		ENSG00000156239.11	0.120667	0.433036		ENSG00000156239.11	0.120667	0.222562
ENSG00000128656.13	0.223592	0.0790343		ENSG00000128656.13	0.223592	0.198272		ENSG00000130479.10	0.17622	1.50337		ENSG00000130479.10	0.17622	0.168701
ENSG00000171723.15	0.208439	0.0354273		ENSG00000171723.15	0.208439	0.225273		ENSG00000174365.19	0.0396121	0.0809331		ENSG00000174365.19	0.0396121	0.125017
ENSG00000102384.13	0.266934	0.244287		ENSG00000102384.13	0.266934	0.255461		ENSG00000196652.11	0.367351	1.05679		ENSG00000196652.11	0.367351	0.300322
ENSG00000160094.14	0.323276	0.388845		ENSG00000160094.14	0.323276	0.326703		ENSG00000083807.9	0.110556	0.112042		ENSG00000083807.9	0.110556	0.17454
ENSG00000107614.21	0.662916	0.949471		ENSG00000107614.21	0.662916	0.62117		ENSG00000198746.12	0.326172	1.15932		ENSG00000198746.12	0.326172	0.27422
ENSG00000162073.13	1.38142	28.2458		ENSG00000162073.13	1.38142	0.557462		ENSG00000082458.11	0.276992	0.746851		ENSG00000082458.11	0.276992	0.188617
ENSG00000167600.13	1.19787	1.98443		ENSG00000167600.13	1.19787	0.548811		ENSG00000162775.14	0.240783	0.543998		ENSG00000162775.14	0.240783	0.167919
ENSG00000181381.13	0.150192	0.213488		ENSG00000181381.13	0.150192	0.190609		ENSG00000112511.17	0.175264	1.85023		ENSG00000112511.17	0.175264	0.126201
ENSG00000070759.16	0.331467	0.142048		ENSG00000070759.16	0.331467	0.231747		ENSG00000124641.15	0.303023	1.83659		ENSG00000124641.15	0.303023	0.165133
ENSG00000148926.9	5.76095	25.9938		ENSG00000148926.9	5.76095	1.35005		ENSG00000160877.5	0.351527	0.891868		ENSG00000160877.5	0.351527	0.296275
ENSG00000221866.9	1.87989	0.205118		ENSG00000221866.9	1.87989	0.50809		ENSG00000156374.14	0.425701	0.599156		ENSG00000156374.14	0.425701	0.306809
ENSG00000132535.18	0.146675	0.48358		ENSG00000132535.18	0.146675	0.20642		ENSG00000118496.4	0.251846	0.739466		ENSG00000118496.4	0.251846	0.164107
ENSG00000112893.9	0.235312	0.145805		ENSG00000112893.9	0.235312	0.206175		ENSG00000237978.5	0.227022	0.0356144		ENSG00000237978.5	0.227022	0.247158
ENSG00000144036.15	0.163608	0.033519		ENSG00000144036.15	0.163608	0.112949		ENSG00000151348.13	0.397379	0.424633		ENSG00000151348.13	0.397379	0.262373
ENSG00000119922.9	2.48464	10.6478		ENSG00000119922.9	2.48464	0.333254		ENSG00000177542.10	0.388742	7.73414		ENSG00000177542.10	0.388742	0.185089
ENSG00000186532.11	0.386424	0.681347		ENSG00000186532.11	0.386424	0.578766		ENSG00000165915.13	0.169569	0.246259		ENSG00000165915.13	0.169569	0.21823
ENSG00000154920.14	0.0967445	0.467272		ENSG00000154920.14	0.0967445	0.174638		ENSG00000169018.5	0.243355	1.43574		ENSG00000169018.5	0.243355	0.131297
ENSG00000168389.17	0.269424	2.43813		ENSG00000168389.17	0.269424	0.198215		ENSG00000105732.12	0.20645	1.17687		ENSG00000105732.12	0.20645	0.117176
ENSG00000235387.2	0.0685837	0.0994223		ENSG00000235387.2	0.0685837	0.231842		ENSG00000169220.17	0.547134	10.803		ENSG00000169220.17	0.547134	0.249759
ENSG00000143515.16	0.631901	1.21122		ENSG00000143515.16	0.631901	0.567599		ENSG00000081019.13	0.290415	0.556086		ENSG00000081019.13	0.290415	0.171679
ENSG00000120675.5	1.21034	0.397704		ENSG00000120675.5	1.21034	0.597363		ENSG00000139546.10	0.252667	3.8489		ENSG00000139546.10	0.252667	0.142665
ENSG00000082512.14	0.268722	0.797138		ENSG00000082512.14	0.268722	0.273609		ENSG00000156860.15	0.564798	4.05196		ENSG00000156860.15	0.564798	0.270689
ENSG00000081320.10	0.536237	1.07522		ENSG00000081320.10	0.536237	0.396087		ENSG00000104047.14	0.274486	0.496818		ENSG00000104047.14	0.274486	0.21145
ENSG00000133519.12	0.310486	1.66108		ENSG00000133519.12	0.310486	0.379466		ENSG00000164631.18	0.318451	0.753018		ENSG00000164631.18	0.318451	0.163016
ENSG00000129682.14	0.196439	0.0423019		ENSG00000129682.14	0.196439	0.238006		ENSG00000115317.11	0.537952	9.05256		ENSG00000115317.11	0.537952	0.224039
ENSG00000100784.10	0.355496	0.300474		ENSG00000100784.10	0.355496	0.366754		ENSG00000163516.13	0.436678	2.54092		ENSG00000163516.13	0.436678	0.285613
ENSG00000118946.11	1.04468	0.838293		ENSG00000118946.11	1.04468	0.446841		ENSG00000119523.9	0.424327	4.17239		ENSG00000119523.9	0.424327	0.222006
ENSG00000109089.7	0.193078	0.580186		ENSG00000109089.7	0.193078	0.200613		ENSG00000041988.15	0.0755581	0.760327		ENSG00000041988.15	0.0755581	0.158966
ENSG00000170037.13	0.131124	0.323641		ENSG00000170037.13	0.131124	0.251703		ENSG00000133313.14	0.271333	1.40339		ENSG00000133313.14	0.271333	0.220923
ENSG00000011422.11	0.376081	0.714963		ENSG00000011422.11	0.376081	0.590997
ENSG00000100292.16	2.62737	7.80675		ENSG00000100292.16	2.62737	0.398418
ENSG00000198846.5	1.35215	0.0776632		ENSG00000198846.5	1.35215	0.489312
ENSG00000243742.5	0.14903	0.769572		ENSG00000243742.5	0.14903	0.252179
ENSG00000076770.14	1.29728	1.20798		ENSG00000076770.14	1.29728	0.261886
ENSG00000197165.10	0.186946	1.58742		ENSG00000197165.10	0.186946	0.235781
ENSG00000257354.2	0.218328	0.228556		ENSG00000257354.2	0.218328	0.178932
ENSG00000120149.8	1.27274	6.35728		ENSG00000120149.8	1.27274	0.329346
ENSG00000147883.10	0.519007	0.877892		ENSG00000147883.10	0.519007	0.340624
ENSG00000213889.10	0.298417	2.03294		ENSG00000213889.10	0.298417	0.278139
ENSG00000101849.15	0.157232	0.0874777		ENSG00000101849.15	0.157232	0.116531
ENSG00000256234.1	0.513398	0.186223		ENSG00000256234.1	0.513398	0.267241
ENSG00000136155.16	2.01958	1.66501		ENSG00000136155.16	2.01958	0.818187
ENSG00000185885.15	0.338858	3.23674		ENSG00000185885.15	0.338858	0.28682
ENSG00000185507.19	0.479107	6.26908		ENSG00000185507.19	0.479107	0.386497
ENSG00000162631.18	2.16429	0.166427		ENSG00000162631.18	2.16429	0.728862
ENSG00000160216.18	0.310033	0.576812		ENSG00000160216.18	0.310033	0.239366
ENSG00000167767.13	0.291395	1.42158		ENSG00000167767.13	0.291395	0.323764
ENSG00000177380.13	0.373538	1.35372		ENSG00000177380.13	0.373538	0.402774
ENSG00000172927.7	0.639311	2.22995		ENSG00000172927.7	0.639311	0.553003
ENSG00000115525.16	0.223859	0.608858		ENSG00000115525.16	0.223859	0.273884
ENSG00000139112.10	0.213912	1.17244		ENSG00000139112.10	0.213912	0.28314
ENSG00000095739.10	0.394978	1.90733		ENSG00000095739.10	0.394978	0.250779
ENSG00000170684.8	1.17796	6.77209		ENSG00000170684.8	1.17796	0.19433
ENSG00000139926.15	0.279709	0.332872		ENSG00000139926.15	0.279709	0.267572
ENSG00000021645.18	0.272952	0.0206947		ENSG00000021645.18	0.272952	0.282311
ENSG00000104689.9	0.216865	0.821677		ENSG00000104689.9	0.216865	0.316123
ENSG00000171522.5	0.497417	2.92724		ENSG00000171522.5	0.497417	0.308878
ENSG00000171004.17	0.194065	0.076062		ENSG00000171004.17	0.194065	0.22079
ENSG00000166033.11	0.495169	4.55228		ENSG00000166033.11	0.495169	0.353427
ENSG00000167912.5	1.93609	37.6914		ENSG00000167912.5	1.93609	0.623009
ENSG00000049323.15	0.950779	0.230068		ENSG00000049323.15	0.950779	0.39541
ENSG00000158258.16	1.03139	0.129081		ENSG00000158258.16	1.03139	0.472098
ENSG00000146072.6	0.580944	0.406514		ENSG00000146072.6	0.580944	0.461068
ENSG00000167637.16	0.108363	0.220464		ENSG00000167637.16	0.108363	0.131009
ENSG00000166946.13	0.228807	4.62601		ENSG00000166946.13	0.228807	0.206211
ENSG00000161682.14	0.344577	4.41388		ENSG00000161682.14	0.344577	0.2913
ENSG00000248008.2	0.248425	3.94117		ENSG00000248008.2	0.248425	0.20966
ENSG00000069399.13	0.236901	1.57874		ENSG00000069399.13	0.236901	0.205741
ENSG00000152778.8	0.256398	4.88032		ENSG00000152778.8	0.256398	0.241374
ENSG00000133131.14	0.138572	0.804578		ENSG00000133131.14	0.138572	0.226738
ENSG00000163702.18	0.299343	2.6312		ENSG00000163702.18	0.299343	0.281533
ENSG00000069869.15	0.190351	0.220611		ENSG00000069869.15	0.190351	0.183711
ENSG00000099250.17	0.63497	0.336607		ENSG00000099250.17	0.63497	0.522429
ENSG00000182195.7	0.491111	10.9551		ENSG00000182195.7	0.491111	0.381435
ENSG00000140600.16	0.293742	0.257001		ENSG00000140600.16	0.293742	0.268558
ENSG00000149294.16	0.352197	0.146889		ENSG00000149294.16	0.352197	0.252627
ENSG00000175592.8	0.889807	0.605974		ENSG00000175592.8	0.889807	0.245108
ENSG00000070190.12	1.58838	4.59306		ENSG00000070190.12	1.58838	0.576019
ENSG00000139410.14	0.217673	2.64352		ENSG00000139410.14	0.217673	0.192348
ENSG00000115318.11	0.321144	0.621774		ENSG00000115318.11	0.321144	0.344711
ENSG00000177054.13	0.152621	0.239158		ENSG00000177054.13	0.152621	0.18191
ENSG00000180448.10	0.371244	4.52991		ENSG00000180448.10	0.371244	0.271904
ENSG00000176485.10	0.339663	4.0913		ENSG00000176485.10	0.339663	0.25119
ENSG00000112294.12	0.171819	0.830497		ENSG00000112294.12	0.171819	0.193048
ENSG00000223786.1	0.721143	0.0269665		ENSG00000223786.1	0.721143	0.536769
ENSG00000175471.19	0.172546	0.0672449		ENSG00000175471.19	0.172546	0.242701
ENSG00000088387.18	0.168246	0.052415		ENSG00000088387.18	0.168246	0.135205
ENSG00000147257.13	4.92252	1.21834		ENSG00000147257.13	4.92252	0.882678
ENSG00000042062.11	0.502299	0.113065		ENSG00000042062.11	0.502299	0.376459
ENSG00000182010.10	0.276868	0.54952		ENSG00000182010.10	0.276868	0.331963
ENSG00000159259.7	0.881725	1.7814		ENSG00000159259.7	0.881725	0.545427
ENSG00000120860.10	0.304531	3.21872		ENSG00000120860.10	0.304531	0.277109
ENSG00000154760.13	0.318369	1.14107		ENSG00000154760.13	0.318369	0.373306
ENSG00000141524.15	0.161782	0.816644		ENSG00000141524.15	0.161782	0.225463
ENSG00000144642.21	0.233404	0.120325		ENSG00000144642.21	0.233404	0.245551
ENSG00000162738.5	0.208591	1.76578		ENSG00000162738.5	0.208591	0.199987
ENSG00000173334.3	0.295114	2.31498		ENSG00000173334.3	0.295114	0.198972
ENSG00000068079.7	0.320705	4.0294		ENSG00000068079.7	0.320705	0.248462
ENSG00000134330.18	0.555599	0.837729		ENSG00000134330.18	0.555599	0.38259
ENSG00000172031.6	1.26425	4.53694		ENSG00000172031.6	1.26425	0.736089
ENSG00000183963.18	0.337573	4.73706		ENSG00000183963.18	0.337573	0.262498
ENSG00000111913.16	0.0651125	0.203122		ENSG00000111913.16	0.0651125	0.22722
ENSG00000133134.11	1.34712	6.35483		ENSG00000133134.11	1.34712	0.43089
ENSG00000225828.1	0.146412	2.67654		ENSG00000225828.1	0.146412	0.149172
ENSG00000071967.11	0.843338	0.990508		ENSG00000071967.11	0.843338	0.563954
ENSG00000154309.8	0.204416	1.02446		ENSG00000154309.8	0.204416	0.303329
ENSG00000120256.9	0.130534	0.266237		ENSG00000120256.9	0.130534	0.236777
ENSG00000204839.8	0.248536	1.64743		ENSG00000204839.8	0.248536	0.237195
ENSG00000100479.12	0.425087	0.391188		ENSG00000100479.12	0.425087	0.296909
ENSG00000163624.5	0.247299	0.489695		ENSG00000163624.5	0.247299	0.263652
ENSG00000177302.14	0.254724	0.2857		ENSG00000177302.14	0.254724	0.451103
ENSG00000180801.13	0.291944	0.118153		ENSG00000180801.13	0.291944	0.240633
ENSG00000196730.12	0.168767	0.065127		ENSG00000196730.12	0.168767	0.121746
ENSG00000129757.12	1.02987	10.6316		ENSG00000129757.12	1.02987	0.284725
ENSG00000171867.16	0.384025	3.84608		ENSG00000171867.16	0.384025	0.316679
ENSG00000248092.7	0.0716454	0.341408		ENSG00000248092.7	0.0716454	0.253439
ENSG00000040531.14	0.157271	0.536794		ENSG00000040531.14	0.157271	0.19548
ENSG00000115841.19	0.155748	0.110501		ENSG00000115841.19	0.155748	0.182963
ENSG00000181790.10	0.217318	1.69589		ENSG00000181790.10	0.217318	0.233961
ENSG00000114790.12	0.59399	0.576161		ENSG00000114790.12	0.59399	0.635617
ENSG00000163331.10	2.25	1.89739		ENSG00000163331.10	2.25	0.765258
ENSG00000075426.11	0.242653	1.58831		ENSG00000075426.11	0.242653	0.19922
ENSG00000139132.14	0.209331	0.051954		ENSG00000139132.14	0.209331	0.170422
ENSG00000099812.8	0.62608	6.23981		ENSG00000099812.8	0.62608	0.378294
ENSG00000258998.1	3.42309	2.18805		ENSG00000258998.1	3.42309	1.06239
ENSG00000151883.17	0.236737	0.0663608		ENSG00000151883.17	0.236737	0.172567
ENSG00000070444.14	0.170969	1.55823		ENSG00000070444.14	0.170969	0.203432
ENSG00000031691.6	0.205218	0.584961		ENSG00000031691.6	0.205218	0.178182
ENSG00000151702.16	0.746616	0.211518		ENSG00000151702.16	0.746616	0.577958
ENSG00000173218.14	0.297446	1.36605		ENSG00000173218.14	0.297446	0.242904
ENSG00000096433.10	0.246467	0.456096		ENSG00000096433.10	0.246467	0.244196
ENSG00000101134.11	0.237475	0.249446		ENSG00000101134.11	0.237475	0.259562
ENSG00000134548.9	0.144597	0.782916		ENSG00000134548.9	0.144597	0.307201
ENSG00000138658.15	0.280202	0.324748		ENSG00000138658.15	0.280202	0.209138
ENSG00000123892.11	0.721909	1.82195		ENSG00000123892.11	0.721909	0.697117
ENSG00000107317.11	9.95726	59.1218		ENSG00000107317.11	9.95726	1.04645
ENSG00000140511.11	0.345532	2.42355		ENSG00000140511.11	0.345532	0.290432
ENSG00000157514.16	0.622223	10.1086		ENSG00000157514.16	0.622223	0.319102
ENSG00000188352.12	0.163306	0.0429348		ENSG00000188352.12	0.163306	0.174919
ENSG00000198729.4	1.7718	1.69824		ENSG00000198729.4	1.7718	0.796038
ENSG00000147650.11	0.246116	0.229702		ENSG00000147650.11	0.246116	0.179843
ENSG00000257093.6	0.28364	0.37661		ENSG00000257093.6	0.28364	0.175733
ENSG00000123146.19	0.226437	1.29239		ENSG00000123146.19	0.226437	0.22654
ENSG00000145685.13	0.185731	0.0751307		ENSG00000145685.13	0.185731	0.196333
ENSG00000178996.13	0.175839	1.22903		ENSG00000178996.13	0.175839	0.184149
ENSG00000240024.5	0.198504	1.52207		ENSG00000240024.5	0.198504	0.211695
ENSG00000162929.13	0.242914	0.406308		ENSG00000162929.13	0.242914	0.279333
ENSG00000141542.10	0.23676	1.40633		ENSG00000141542.10	0.23676	0.221316
ENSG00000159267.14	0.219203	0.0712854		ENSG00000159267.14	0.219203	0.14862
ENSG00000149256.15	0.386707	0.0230843		ENSG00000149256.15	0.386707	0.20052
ENSG00000104267.9	0.629499	3.32911		ENSG00000104267.9	0.629499	0.281468
ENSG00000116017.10	0.291272	1.77707		ENSG00000116017.10	0.291272	0.244128
ENSG00000120875.8	3.03291	22.224		ENSG00000120875.8	3.03291	1.15955
ENSG00000165996.13	0.150669	0.47053		ENSG00000165996.13	0.150669	0.23201
ENSG00000125848.9	0.295199	1.19998		ENSG00000125848.9	0.295199	0.225486
ENSG00000168874.12	0.930593	2.64394		ENSG00000168874.12	0.930593	0.504442
ENSG00000142731.10	0.211366	0.539882		ENSG00000142731.10	0.211366	0.239408
ENSG00000115325.13	0.41881	1.06842		ENSG00000115325.13	0.41881	0.290776
ENSG00000175662.17	0.278396	0.0818665		ENSG00000175662.17	0.278396	0.195104
ENSG00000197077.13	0.18388	0.0774696		ENSG00000197077.13	0.18388	0.140538
ENSG00000088367.21	0.20427	0.678522		ENSG00000088367.21	0.20427	0.215622
ENSG00000066468.21	0.604062	0.18426		ENSG00000066468.21	0.604062	0.412666
ENSG00000115271.10	0.0914207	0.386305		ENSG00000115271.10	0.0914207	0.292314
ENSG00000186472.19	0.904263	0.519993		ENSG00000186472.19	0.904263	0.646436
ENSG00000085999.11	0.559257	0.37726		ENSG00000085999.11	0.559257	0.34873
ENSG00000156453.13	0.0707042	0.388313		ENSG00000156453.13	0.0707042	0.300345
ENSG00000138639.17	0.46903	0.102151		ENSG00000138639.17	0.46903	0.209792
ENSG00000143797.11	0.3694	0.443085		ENSG00000143797.11	0.3694	0.335678
ENSG00000171861.10	0.473633	0.89573		ENSG00000171861.10	0.473633	0.19807
ENSG00000061337.15	0.909082	0.934502		ENSG00000061337.15	0.909082	0.61682
ENSG00000058056.8	0.447923	0.398324		ENSG00000058056.8	0.447923	0.317852
ENSG00000169410.9	0.25492	0.574491		ENSG00000169410.9	0.25492	0.307286
ENSG00000104611.11	0.114359	0.656826		ENSG00000104611.11	0.114359	0.188074
ENSG00000158467.16	0.355388	0.0635009		ENSG00000158467.16	0.355388	0.241766
ENSG00000152465.17	0.214527	0.315317		ENSG00000152465.17	0.214527	0.206297
ENSG00000099958.14	0.130581	1.23603		ENSG00000099958.14	0.130581	0.198198
ENSG00000234444.9	0.200912	0.225548		ENSG00000234444.9	0.200912	0.208958
ENSG00000152527.13	0.271384	0.20726		ENSG00000152527.13	0.271384	0.257052
ENSG00000187634.11	2.95496	4.67574		ENSG00000187634.11	2.95496	0.611558
ENSG00000046653.14	0.055345	0.0712445		ENSG00000046653.14	0.055345	0.249687
ENSG00000234665.8	0.17036	1.00402		ENSG00000234665.8	0.17036	0.196023
ENSG00000163697.16	0.393438	0.0574497		ENSG00000163697.16	0.393438	0.302379
ENSG00000125740.13	0.445449	3.42203		ENSG00000125740.13	0.445449	0.257735
ENSG00000142621.19	0.460729	0.132878		ENSG00000142621.19	0.460729	0.377078
ENSG00000131187.9	0.870322	14.5056		ENSG00000131187.9	0.870322	0.297066
ENSG00000148835.10	0.512404	2.80736		ENSG00000148835.10	0.512404	0.426301
ENSG00000099785.10	0.198096	1.3819		ENSG00000099785.10	0.198096	0.187161
ENSG00000141448.8	0.293802	0.579555		ENSG00000141448.8	0.293802	0.351021
ENSG00000167799.9	0.748271	9.78066		ENSG00000167799.9	0.748271	0.386411
ENSG00000137868.18	0.354213	0.861088		ENSG00000137868.18	0.354213	0.221115
ENSG00000163874.9	0.431442	6.57817		ENSG00000163874.9	0.431442	0.263152
ENSG00000136492.8	0.435935	0.159567		ENSG00000136492.8	0.435935	0.292138
ENSG00000139219.17	1.57436	7.00906		ENSG00000139219.17	1.57436	0.500252
ENSG00000065882.15	0.124629	0.164776		ENSG00000065882.15	0.124629	0.216428
ENSG00000158186.12	0.218386	0.989983		ENSG00000158186.12	0.218386	0.205881
ENSG00000052795.12	0.365347	0.424532		ENSG00000052795.12	0.365347	0.285259
ENSG00000128510.10	2.19663	1.8051		ENSG00000128510.10	2.19663	0.394052
ENSG00000205268.10	0.199587	0.0680706		ENSG00000205268.10	0.199587	0.189217
ENSG00000158373.8	0.545412	0.668273		ENSG00000158373.8	0.545412	0.196075
ENSG00000221829.9	0.569239	3.61877		ENSG00000221829.9	0.569239	0.425522
ENSG00000188549.12	0.171764	2.41303		ENSG00000188549.12	0.171764	0.27779
ENSG00000235609.7	0.0940525	0.0924048		ENSG00000235609.7	0.0940525	0.163321
ENSG00000107738.19	0.293967	2.5149		ENSG00000107738.19	0.293967	0.215635
ENSG00000163710.7	0.0971212	0.312338		ENSG00000163710.7	0.0971212	0.256454
ENSG00000105464.3	0.465422	0.322226		ENSG00000105464.3	0.465422	0.409598
ENSG00000138092.10	0.416441	0.493164		ENSG00000138092.10	0.416441	0.365665
ENSG00000155254.12	0.588415	10.5605		ENSG00000155254.12	0.588415	0.380922
ENSG00000022267.16	0.153266	1.51429		ENSG00000022267.16	0.153266	0.133424
ENSG00000107968.9	0.185874	0.138713		ENSG00000107968.9	0.185874	0.18479
ENSG00000070540.12	0.107367	0.20133		ENSG00000070540.12	0.107367	0.208919
ENSG00000163449.10	0.226816	0.258442		ENSG00000163449.10	0.226816	0.164021
ENSG00000110318.13	0.325467	0.353149		ENSG00000110318.13	0.325467	0.275451
ENSG00000255248.7	0.0485097	0.00627537		ENSG00000255248.7	0.0485097	0.205199
ENSG00000256232.1	0.125191	2.51192		ENSG00000256232.1	0.125191	0.267661
ENSG00000145780.7	0.18599	0.562229		ENSG00000145780.7	0.18599	0.137888
ENSG00000139354.10	0.992262	0.531038		ENSG00000139354.10	0.992262	0.277344
ENSG00000197256.10	0.212021	1.37535		ENSG00000197256.10	0.212021	0.231213
ENSG00000124920.13	0.405596	1.98384		ENSG00000124920.13	0.405596	0.28563
ENSG00000140564.10	0.220159	3.67214		ENSG00000140564.10	0.220159	0.17048
ENSG00000146700.8	0.493255	0.454996		ENSG00000146700.8	0.493255	0.454797
ENSG00000185917.13	0.159118	0.35909		ENSG00000185917.13	0.159118	0.231503
ENSG00000154839.9	0.46106	2.45969		ENSG00000154839.9	0.46106	0.310477
ENSG00000168685.14	2.517	6.89015		ENSG00000168685.14	2.517	0.70816
ENSG00000108846.15	0.267046	0.149241		ENSG00000108846.15	0.267046	0.216202
ENSG00000075303.12	0.500074	0.310998		ENSG00000075303.12	0.500074	0.391346
ENSG00000198964.13	0.196001	0.118564		ENSG00000198964.13	0.196001	0.195202
ENSG00000169131.10	0.194179	0.567673		ENSG00000169131.10	0.194179	0.184003
ENSG00000164430.15	1.73866	1.18803		ENSG00000164430.15	1.73866	0.844684
ENSG00000204516.9	1.03071	6.84347		ENSG00000204516.9	1.03071	0.62814
ENSG00000101210.10	0.378066	4.82066		ENSG00000101210.10	0.378066	0.323952
ENSG00000107796.13	7.19923	16.7809		ENSG00000107796.13	7.19923	0.305289
ENSG00000170382.11	0.4353	0.209645		ENSG00000170382.11	0.4353	0.19362
ENSG00000121210.15	0.193656	0.0815165		ENSG00000121210.15	0.193656	0.156781
ENSG00000152270.8	0.228773	0.0746717		ENSG00000152270.8	0.228773	0.125017
ENSG00000118922.17	0.204381	0.0386554		ENSG00000118922.17	0.204381	0.161544
ENSG00000128833.12	0.338189	0.380614		ENSG00000128833.12	0.338189	0.311784
ENSG00000136111.12	1.9162	0.525985		ENSG00000136111.12	1.9162	0.597146
ENSG00000132718.8	0.311617	2.90482		ENSG00000132718.8	0.311617	0.197878
ENSG00000186480.12	0.293071	1.27851		ENSG00000186480.12	0.293071	0.25727
ENSG00000146833.15	0.111436	0.372662		ENSG00000146833.15	0.111436	0.190368
ENSG00000135547.8	0.154241	0.726275		ENSG00000135547.8	0.154241	0.209874
ENSG00000084112.14	0.224381	0.131175		ENSG00000084112.14	0.224381	0.162861
ENSG00000132361.16	0.529993	2.8845		ENSG00000132361.16	0.529993	0.278924
ENSG00000136014.11	1.00046	2.49896		ENSG00000136014.11	1.00046	0.469592
ENSG00000137460.8	0.623549	0.794346		ENSG00000137460.8	0.623549	0.40482
ENSG00000106780.8	0.348763	0.171896		ENSG00000106780.8	0.348763	0.209488
ENSG00000164647.8	0.693328	3.47006		ENSG00000164647.8	0.693328	0.384133
ENSG00000176697.18	1.98717	1.43295		ENSG00000176697.18	1.98717	0.663791
ENSG00000124126.13	0.767588	0.54999		ENSG00000124126.13	0.767588	0.406636
ENSG00000148481.13	0.298448	0.329032		ENSG00000148481.13	0.298448	0.21891
ENSG00000107537.13	0.27776	2.83639		ENSG00000107537.13	0.27776	0.196952
ENSG00000058085.14	0.833789	0.812177		ENSG00000058085.14	0.833789	0.529479
ENSG00000217930.7	0.0928196	0.185838		ENSG00000217930.7	0.0928196	0.206912
ENSG00000173276.13	0.0978953	0.450487		ENSG00000173276.13	0.0978953	0.188872
ENSG00000134198.9	1.72446	2.97526		ENSG00000134198.9	1.72446	0.58699
ENSG00000115884.10	0.760023	9.13719		ENSG00000115884.10	0.760023	0.35096
ENSG00000139880.19	0.311146	1.1121		ENSG00000139880.19	0.311146	0.211878
ENSG00000153214.9	0.254603	0.292395		ENSG00000153214.9	0.254603	0.231122
ENSG00000197943.9	0.418388	0.276605		ENSG00000197943.9	0.418388	0.348061
ENSG00000107742.12	0.287251	3.13332		ENSG00000107742.12	0.287251	0.191525
ENSG00000122966.14	0.394163	0.209765		ENSG00000122966.14	0.394163	0.26703
ENSG00000149177.12	0.538694	0.077968		ENSG00000149177.12	0.538694	0.352392
ENSG00000160741.16	0.170648	2.02576		ENSG00000160741.16	0.170648	0.132041
ENSG00000069702.10	0.40773	0.191151		ENSG00000069702.10	0.40773	0.262071
ENSG00000149260.15	0.641397	1.601		ENSG00000149260.15	0.641397	0.468655
ENSG00000113657.12	2.67339	2.49321		ENSG00000113657.12	2.67339	0.628453
ENSG00000128849.10	0.718982	0.544414		ENSG00000128849.10	0.718982	0.423416
ENSG00000071575.11	0.664592	3.00706		ENSG00000071575.11	0.664592	0.452342
ENSG00000148426.12	0.269631	0.693476		ENSG00000148426.12	0.269631	0.234713
ENSG00000101460.12	0.0698472	0.104976		ENSG00000101460.12	0.0698472	0.173752
ENSG00000132357.13	0.181562	1.45032		ENSG00000132357.13	0.181562	0.183928
ENSG00000125821.11	0.830609	1.98672		ENSG00000125821.11	0.830609	0.43402
ENSG00000181588.16	0.524641	4.3331		ENSG00000181588.16	0.524641	0.27789
ENSG00000114251.13	0.274576	0.662391		ENSG00000114251.13	0.274576	0.270861
ENSG00000120896.13	0.448085	2.31344		ENSG00000120896.13	0.448085	0.343388
ENSG00000166347.18	0.634023	6.84568		ENSG00000166347.18	0.634023	0.374802
ENSG00000166965.12	0.315598	1.15608		ENSG00000166965.12	0.315598	0.323654
ENSG00000076662.9	0.419678	3.39884		ENSG00000076662.9	0.419678	0.318432
ENSG00000132781.17	0.210861	0.409146		ENSG00000132781.17	0.210861	0.179059
ENSG00000066583.11	0.323259	2.47124		ENSG00000066583.11	0.323259	0.230542
ENSG00000148204.11	0.528152	1.29384		ENSG00000148204.11	0.528152	0.338208
ENSG00000154764.5	5.08825	3.65153		ENSG00000154764.5	5.08825	1.02236
ENSG00000184368.15	0.583121	1.5046		ENSG00000184368.15	0.583121	0.291973
ENSG00000130768.14	0.43664	0.606637		ENSG00000130768.14	0.43664	0.266173
ENSG00000138795.9	0.932608	0.431772		ENSG00000138795.9	0.932608	0.569082
ENSG00000027075.13	0.0476509	0.011345		ENSG00000027075.13	0.0476509	0.156679
ENSG00000101194.17	0.897672	8.65091		ENSG00000101194.17	0.897672	0.387825
ENSG00000124762.13	1.93035	12.9124		ENSG00000124762.13	1.93035	0.391265
ENSG00000187951.10	0.40739	0.0697399		ENSG00000187951.10	0.40739	0.394955
ENSG00000231107.1	0.265624	0.0843124		ENSG00000231107.1	0.265624	0.106952
ENSG00000130224.14	1.20823	0.86417		ENSG00000130224.14	1.20823	0.496687
ENSG00000184205.14	0.166807	0.478062		ENSG00000184205.14	0.166807	0.253189
ENSG00000140263.13	0.220334	0.663954		ENSG00000140263.13	0.220334	0.206194
ENSG00000158270.11	1.73369	0.818016		ENSG00000158270.11	1.73369	0.72669
ENSG00000135362.13	0.264867	0.158554		ENSG00000135362.13	0.264867	0.213769
ENSG00000102977.13	0.139353	0.607719		ENSG00000102977.13	0.139353	0.228117
ENSG00000205476.8	0.196024	0.301409		ENSG00000205476.8	0.196024	0.135948
ENSG00000121653.11	0.323131	5.69455		ENSG00000121653.11	0.323131	0.243991
ENSG00000145687.16	0.37823	0.0813216		ENSG00000145687.16	0.37823	0.247823
ENSG00000162645.12	1.31095	3.06489		ENSG00000162645.12	1.31095	0.60806
ENSG00000151474.20	0.665403	0.23082		ENSG00000151474.20	0.665403	0.503173
ENSG00000154645.13	0.825786	0.0330599		ENSG00000154645.13	0.825786	0.399373
ENSG00000056972.18	0.258427	0.336899		ENSG00000056972.18	0.258427	0.178951
ENSG00000278259.4	0.0954601	0.0705038		ENSG00000278259.4	0.0954601	0.149407
ENSG00000071073.12	0.852462	0.963837		ENSG00000071073.12	0.852462	0.559265
ENSG00000180083.10	5.36721	8.7299		ENSG00000180083.10	5.36721	0.888443
ENSG00000119862.12	0.332254	6.20221		ENSG00000119862.12	0.332254	0.214621
ENSG00000078687.17	0.245281	0.231291		ENSG00000078687.17	0.245281	0.194759
ENSG00000135318.11	0.732955	0.502844		ENSG00000135318.11	0.732955	0.317544
ENSG00000173442.12	0.952357	6.05003		ENSG00000173442.12	0.952357	0.591217
ENSG00000113369.8	0.334456	0.916542		ENSG00000113369.8	0.334456	0.21155
ENSG00000174371.16	1.24505	0.743615		ENSG00000174371.16	1.24505	0.812296
ENSG00000005102.12	1.23841	1.11323		ENSG00000005102.12	1.23841	0.545672
ENSG00000105255.10	0.494193	1.60116		ENSG00000105255.10	0.494193	0.509178
ENSG00000116667.12	1.03317	0.778733		ENSG00000116667.12	1.03317	0.606404
ENSG00000070669.16	2.06799	6.91781		ENSG00000070669.16	2.06799	0.493624
ENSG00000241058.3	0.0817542	0.0593664		ENSG00000241058.3	0.0817542	0.190853
ENSG00000169255.13	0.215456	0.801295		ENSG00000169255.13	0.215456	0.210695
ENSG00000196636.7	0.290522	1.3365		ENSG00000196636.7	0.290522	0.216574
ENSG00000183856.10	0.451571	0.31283		ENSG00000183856.10	0.451571	0.335517
ENSG00000047648.21	0.515852	0.0470276		ENSG00000047648.21	0.515852	0.268621
ENSG00000253716.5	0.182211	0.335806		ENSG00000253716.5	0.182211	0.137138
ENSG00000137393.9	1.20723	0.315003		ENSG00000137393.9	1.20723	0.471589
ENSG00000013364.18	0.360986	2.20202		ENSG00000013364.18	0.360986	0.229473
ENSG00000144749.13	0.284149	0.0827007		ENSG00000144749.13	0.284149	0.13718
ENSG00000107960.10	0.540346	1.82761		ENSG00000107960.10	0.540346	0.35002
ENSG00000069966.18	0.56269	1.23674		ENSG00000069966.18	0.56269	0.484854
ENSG00000197461.13	0.619035	5.36143		ENSG00000197461.13	0.619035	0.331644
ENSG00000163818.16	0.367735	2.61921		ENSG00000163818.16	0.367735	0.255922
ENSG00000087301.8	0.223578	0.253522		ENSG00000087301.8	0.223578	0.156311
ENSG00000162878.12	1.26979	4.61209		ENSG00000162878.12	1.26979	0.443079
ENSG00000023171.15	0.566988	0.114283		ENSG00000023171.15	0.566988	0.50563
ENSG00000108591.9	1.05042	5.34771		ENSG00000108591.9	1.05042	0.620936
ENSG00000135048.13	0.273326	0.154226		ENSG00000135048.13	0.273326	0.179311
ENSG00000148200.16	0.224963	0.0230422		ENSG00000148200.16	0.224963	0.13779
ENSG00000132470.13	0.196784	0.170107		ENSG00000132470.13	0.196784	0.262753
ENSG00000131037.14	0.925518	4.2714		ENSG00000131037.14	0.925518	0.417421
ENSG00000171729.13	0.991752	1.1196		ENSG00000171729.13	0.991752	0.711701
ENSG00000135678.11	0.142254	0.114561		ENSG00000135678.11	0.142254	0.279464
ENSG00000198682.12	1.46005	1.06997		ENSG00000198682.12	1.46005	0.633571
ENSG00000115129.13	0.453536	2.71433		ENSG00000115129.13	0.453536	0.315668
ENSG00000182504.10	0.255075	0.814956		ENSG00000182504.10	0.255075	0.219512
ENSG00000081026.18	0.193524	0.0891952		ENSG00000081026.18	0.193524	0.12902
ENSG00000166450.12	0.992409	0.200476		ENSG00000166450.12	0.992409	0.381965
ENSG00000135924.15	0.225072	3.23957		ENSG00000135924.15	0.225072	0.180285
ENSG00000166963.12	1.35668	22.5268		ENSG00000166963.12	1.35668	0.393716
ENSG00000099330.8	0.0851833	0.318075		ENSG00000099330.8	0.0851833	0.172357
ENSG00000072786.12	0.483421	0.33522		ENSG00000072786.12	0.483421	0.373207
ENSG00000137075.17	0.407716	0.0874902		ENSG00000137075.17	0.407716	0.208894
ENSG00000136122.15	0.97369	0.669448		ENSG00000136122.15	0.97369	0.340759
ENSG00000118503.14	0.650265	1.86439		ENSG00000118503.14	0.650265	0.252003
ENSG00000171234.13	0.99839	0.336464		ENSG00000171234.13	0.99839	0.557772
ENSG00000128016.5	1.51613	16.3178		ENSG00000128016.5	1.51613	0.275512
ENSG00000107201.9	0.570239	0.3178		ENSG00000107201.9	0.570239	0.179083
ENSG00000150630.3	0.435214	0.14697		ENSG00000150630.3	0.435214	0.208495
ENSG00000198691.11	0.429878	0.0690622		ENSG00000198691.11	0.429878	0.156673
ENSG00000184613.10	0.411117	0.177198		ENSG00000184613.10	0.411117	0.236802
ENSG00000137310.11	0.132164	0.511816		ENSG00000137310.11	0.132164	0.342903
ENSG00000169242.11	0.621675	5.04491		ENSG00000169242.11	0.621675	0.327325
ENSG00000164764.10	1.55819	1.8222		ENSG00000164764.10	1.55819	0.447894
ENSG00000070526.14	0.257237	0.950062		ENSG00000070526.14	0.257237	0.255967
ENSG00000012822.15	0.253898	0.910819		ENSG00000012822.15	0.253898	0.193667
ENSG00000184602.5	0.474777	14.1681		ENSG00000184602.5	0.474777	0.261267
ENSG00000159263.15	0.323573	0.388199		ENSG00000159263.15	0.323573	0.349194
ENSG00000095637.21	0.475237	0.116032		ENSG00000095637.21	0.475237	0.249855
ENSG00000162062.14	1.10075	10.1842		ENSG00000162062.14	1.10075	0.531207
ENSG00000157557.11	0.410968	1.47323		ENSG00000157557.11	0.410968	0.210367
ENSG00000168077.13	0.147078	0.31285		ENSG00000168077.13	0.147078	0.275541
ENSG00000137563.11	0.450836	2.24721		ENSG00000137563.11	0.450836	0.255876
ENSG00000198910.12	0.728717	1.97725		ENSG00000198910.12	0.728717	0.33549
ENSG00000097046.12	0.677441	0.656338		ENSG00000097046.12	0.677441	0.454733
ENSG00000106366.8	1.09412	1.39845		ENSG00000106366.8	1.09412	0.278865
ENSG00000177000.10	0.211486	0.495425		ENSG00000177000.10	0.211486	0.164448
ENSG00000154734.14	0.775821	5.32065		ENSG00000154734.14	0.775821	0.301526
ENSG00000054967.12	0.222703	1.14517		ENSG00000054967.12	0.222703	0.223073
ENSG00000147394.18	0.749804	1.82038		ENSG00000147394.18	0.749804	0.413505
ENSG00000163069.12	0.403878	6.76154		ENSG00000163069.12	0.403878	0.21128
ENSG00000118194.18	1.45036	13.4081		ENSG00000118194.18	1.45036	0.453883
ENSG00000106524.8	0.313495	0.555544		ENSG00000106524.8	0.313495	0.21174
ENSG00000103404.14	0.252579	0.0763828		ENSG00000103404.14	0.252579	0.136994
ENSG00000113356.11	0.278211	0.497983		ENSG00000113356.11	0.278211	0.223262
ENSG00000281162.2	1.3719	2.96015		ENSG00000281162.2	1.3719	0.604595
ENSG00000167604.13	0.165298	0.274388		ENSG00000167604.13	0.165298	0.188604
ENSG00000140367.11	0.336601	0.624762		ENSG00000140367.11	0.336601	0.244819
ENSG00000153822.13	0.256461	0.138085		ENSG00000153822.13	0.256461	0.22672
ENSG00000145545.11	0.37265	0.282356		ENSG00000145545.11	0.37265	0.267972
ENSG00000101911.12	0.547776	1.21068		ENSG00000101911.12	0.547776	0.346032
ENSG00000175745.11	1.08749	10.0038		ENSG00000175745.11	1.08749	0.384298
ENSG00000136237.18	0.308309	0.0802446		ENSG00000136237.18	0.308309	0.172185
ENSG00000151876.12	0.41346	0.595372		ENSG00000151876.12	0.41346	0.274111
ENSG00000091656.15	1.30247	0.837831		ENSG00000091656.15	1.30247	0.63467
ENSG00000240225.10	0.178009	1.68529		ENSG00000240225.10	0.178009	0.156684
ENSG00000149131.15	0.370036	2.90695		ENSG00000149131.15	0.370036	0.228468
ENSG00000100625.8	0.431635	1.36471		ENSG00000100625.8	0.431635	0.300518
ENSG00000158458.19	0.403477	0.115794		ENSG00000158458.19	0.403477	0.299821
ENSG00000172183.14	1.18883	4.12597		ENSG00000172183.14	1.18883	0.46838
ENSG00000186350.9	0.258331	2.27832		ENSG00000186350.9	0.258331	0.192016
ENSG00000143147.14	0.638628	1.26855		ENSG00000143147.14	0.638628	0.3547
ENSG00000142733.14	0.217308	0.395305		ENSG00000142733.14	0.217308	0.351617
ENSG00000012963.14	0.266231	1.8197		ENSG00000012963.14	0.266231	0.217455
ENSG00000020577.13	0.549709	0.0664894		ENSG00000020577.13	0.549709	0.309591
ENSG00000103351.12	0.315495	2.0228		ENSG00000103351.12	0.315495	0.259757
ENSG00000198168.8	0.200713	2.81333		ENSG00000198168.8	0.200713	0.285194
ENSG00000154127.9	1.44667	0.412723		ENSG00000154127.9	1.44667	0.560286
ENSG00000122870.11	0.418192	0.130203		ENSG00000122870.11	0.418192	0.197377
ENSG00000172456.17	0.283226	0.100996		ENSG00000172456.17	0.283226	0.256491
ENSG00000177822.7	0.313125	0.0652439		ENSG00000177822.7	0.313125	0.336942
ENSG00000154736.5	1.4863	1.37528		ENSG00000154736.5	1.4863	0.582851
ENSG00000204131.8	0.116585	0.0385873		ENSG00000204131.8	0.116585	0.192958
ENSG00000171161.12	0.936542	6.00476		ENSG00000171161.12	0.936542	0.483179
ENSG00000013588.6	1.19016	3.01798		ENSG00000013588.6	1.19016	0.514009
ENSG00000006695.10	0.275618	0.175887		ENSG00000006695.10	0.275618	0.237727
ENSG00000186153.16	0.258949	0.0177261		ENSG00000186153.16	0.258949	0.153845
ENSG00000182173.12	0.234151	0.350819		ENSG00000182173.12	0.234151	0.158835
ENSG00000182963.9	0.171071	0.29858		ENSG00000182963.9	0.171071	0.150443
ENSG00000090097.20	0.4641	9.29004		ENSG00000090097.20	0.4641	0.307094
ENSG00000170085.17	0.128376	0.0681046		ENSG00000170085.17	0.128376	0.120913
ENSG00000003096.13	0.509931	0.306033		ENSG00000003096.13	0.509931	0.296386
ENSG00000128191.14	0.267232	0.59469		ENSG00000128191.14	0.267232	0.184396
ENSG00000156804.7	0.608807	0.993525		ENSG00000156804.7	0.608807	0.26811
ENSG00000251003.7	0.255629	0.0228377		ENSG00000251003.7	0.255629	0.266848
ENSG00000131873.5	0.378607	0.313321		ENSG00000131873.5	0.378607	0.263837
ENSG00000164045.11	0.643743	2.10629		ENSG00000164045.11	0.643743	0.343922
ENSG00000105327.16	0.441232	6.22224		ENSG00000105327.16	0.441232	0.239092
ENSG00000090020.10	0.0887517	0.0787939		ENSG00000090020.10	0.0887517	0.153686
ENSG00000157212.18	0.447829	0.31066		ENSG00000157212.18	0.447829	0.332518
ENSG00000249669.8	0.513311	1.81953		ENSG00000249669.8	0.513311	0.525425
ENSG00000261801.5	0.146291	0.432348		ENSG00000261801.5	0.146291	0.133837
ENSG00000083857.13	0.36793	0.496688		ENSG00000083857.13	0.36793	0.208051
ENSG00000180596.7	0.418473	1.3341		ENSG00000180596.7	0.418473	0.134324
ENSG00000166900.15	0.129442	0.353928		ENSG00000166900.15	0.129442	0.276701
ENSG00000236618.2	0.970497	14.328		ENSG00000236618.2	0.970497	0.260914
ENSG00000170873.18	1.1653	0.448564		ENSG00000170873.18	1.1653	0.527375
ENSG00000104450.12	0.38679	0.310751		ENSG00000104450.12	0.38679	0.394705
ENSG00000164465.18	0.258187	0.208091		ENSG00000164465.18	0.258187	0.243903
ENSG00000197555.9	0.234703	0.0524339		ENSG00000197555.9	0.234703	0.133413
ENSG00000129911.8	0.109176	0.210963		ENSG00000129911.8	0.109176	0.170593
ENSG00000161267.11	0.208832	0.271203		ENSG00000161267.11	0.208832	0.167992
ENSG00000120868.13	0.997874	1.67894		ENSG00000120868.13	0.997874	0.596125
ENSG00000213965.3	0.259003	0.82313		ENSG00000213965.3	0.259003	0.173464
ENSG00000071205.11	0.33495	0.123821		ENSG00000071205.11	0.33495	0.182627
ENSG00000146648.16	0.403947	0.141473		ENSG00000146648.16	0.403947	0.183918
ENSG00000070366.13	0.497706	0.120712		ENSG00000070366.13	0.497706	0.181267
ENSG00000150995.18	0.291285	0.0524981		ENSG00000150995.18	0.291285	0.128757
ENSG00000008441.16	0.203432	0.278947		ENSG00000008441.16	0.203432	0.278764
ENSG00000196562.14	0.263479	0.340034		ENSG00000196562.14	0.263479	0.246032
ENSG00000168785.7	1.06568	0.642196		ENSG00000168785.7	1.06568	0.573599
ENSG00000101574.14	0.197794	0.367465		ENSG00000101574.14	0.197794	0.154582
ENSG00000138696.10	0.589625	0.037874		ENSG00000138696.10	0.589625	0.243741
ENSG00000070610.14	0.691315	1.13664		ENSG00000070610.14	0.691315	0.53993
ENSG00000149639.14	0.79317	0.387864		ENSG00000149639.14	0.79317	0.514863
ENSG00000172830.12	0.117725	0.114582		ENSG00000172830.12	0.117725	0.12576
ENSG00000154229.11	0.144279	0.0239493		ENSG00000154229.11	0.144279	0.131785
ENSG00000184500.14	0.33199	0.293452		ENSG00000184500.14	0.33199	0.175169
ENSG00000122591.11	0.291791	0.213012		ENSG00000122591.11	0.291791	0.237825
ENSG00000105875.13	0.471152	0.64594		ENSG00000105875.13	0.471152	0.266121
ENSG00000137198.9	0.458092	1.08607		ENSG00000137198.9	0.458092	0.252023
ENSG00000249115.8	0.233992	0.21607		ENSG00000249115.8	0.233992	0.11947
ENSG00000134369.15	0.663207	0.5676		ENSG00000134369.15	0.663207	0.407329
ENSG00000173846.12	0.225376	2.64093		ENSG00000173846.12	0.225376	0.168541
ENSG00000163879.10	0.502025	5.5525		ENSG00000163879.10	0.502025	0.329037
ENSG00000185697.16	0.578292	0.502509		ENSG00000185697.16	0.578292	0.313176
ENSG00000178573.6	0.379821	6.78693		ENSG00000178573.6	0.379821	0.344937
ENSG00000175538.10	0.363297	1.53202		ENSG00000175538.10	0.363297	0.127627
ENSG00000181444.12	0.689666	3.69136		ENSG00000181444.12	0.689666	0.363797
ENSG00000171517.5	1.20164	0.456947		ENSG00000171517.5	1.20164	0.646924
ENSG00000187741.14	0.0992364	0.0596403		ENSG00000187741.14	0.0992364	0.172068
ENSG00000163251.3	0.872429	23.0615		ENSG00000163251.3	0.872429	0.318026
ENSG00000079482.12	0.399	0.0681185		ENSG00000079482.12	0.399	0.234716
ENSG00000110987.8	1.32283	3.74492		ENSG00000110987.8	1.32283	0.616903
ENSG00000182253.14	0.174551	1.38657		ENSG00000182253.14	0.174551	0.289951
ENSG00000049759.17	0.209627	0.0788946		ENSG00000049759.17	0.209627	0.12281
ENSG00000160963.13	0.608782	0.170835		ENSG00000160963.13	0.608782	0.232386
ENSG00000160183.13	0.125953	0.0927515		ENSG00000160183.13	0.125953	0.146042
ENSG00000180667.10	0.280605	2.34895		ENSG00000180667.10	0.280605	0.18042
ENSG00000155846.16	0.270183	0.139363		ENSG00000155846.16	0.270183	0.191541
ENSG00000112992.16	0.250196	0.240726		ENSG00000112992.16	0.250196	0.163152
ENSG00000106689.10	1.26624	3.45464		ENSG00000106689.10	1.26624	0.543357
ENSG00000112782.15	0.721905	0.453469		ENSG00000112782.15	0.721905	0.570927
ENSG00000122694.15	0.264321	0.974025		ENSG00000122694.15	0.264321	0.184756
ENSG00000121900.18	0.575026	7.67132		ENSG00000121900.18	0.575026	0.343859
ENSG00000146232.15	0.537635	5.24757		ENSG00000146232.15	0.537635	0.291492
ENSG00000153395.9	0.187463	0.407046		ENSG00000153395.9	0.187463	0.200297
ENSG00000144355.14	0.518702	11.966		ENSG00000144355.14	0.518702	0.273304
ENSG00000132481.6	1.15053	9.15675		ENSG00000132481.6	1.15053	0.43009
ENSG00000147027.3	0.340086	1.85598		ENSG00000147027.3	0.340086	0.211361
ENSG00000103381.11	0.641217	0.779536		ENSG00000103381.11	0.641217	0.526778
ENSG00000118898.15	0.356154	0.407973		ENSG00000118898.15	0.356154	0.181708
ENSG00000128645.13	6.16763	42.0513		ENSG00000128645.13	6.16763	1.26402
ENSG00000130751.9	0.542427	0.865377		ENSG00000130751.9	0.542427	0.198081
ENSG00000179241.12	0.56721	0.0750894		ENSG00000179241.12	0.56721	0.276269
ENSG00000110811.19	0.575907	3.41036		ENSG00000110811.19	0.575907	0.340011
ENSG00000165271.16	0.215103	0.771533		ENSG00000165271.16	0.215103	0.199361
ENSG00000114796.15	0.467243	0.348917		ENSG00000114796.15	0.467243	0.224531
ENSG00000197070.13	0.0714048	0.372552		ENSG00000197070.13	0.0714048	0.21834
ENSG00000085978.21	0.518521	0.762948		ENSG00000085978.21	0.518521	0.442152
ENSG00000130475.14	0.888328	10.9042		ENSG00000130475.14	0.888328	0.532271
ENSG00000097096.8	0.390399	0.446926		ENSG00000097096.8	0.390399	0.202966
ENSG00000153094.21	0.311878	0.366882		ENSG00000153094.21	0.311878	0.213798
ENSG00000146373.16	0.364221	0.140121		ENSG00000146373.16	0.364221	0.212734
ENSG00000224189.6	1.86573	6.34764		ENSG00000224189.6	1.86573	0.846838
ENSG00000167552.13	1.67411	12.6191		ENSG00000167552.13	1.67411	0.352351
ENSG00000138166.5	0.581918	2.56196		ENSG00000138166.5	0.581918	0.262972
ENSG00000085511.19	0.198444	0.189343		ENSG00000085511.19	0.198444	0.218292
ENSG00000178966.16	1.02658	1.94471		ENSG00000178966.16	1.02658	0.399813
ENSG00000100629.16	0.285457	0.0695168		ENSG00000100629.16	0.285457	0.160664
ENSG00000137834.14	0.611772	0.215992		ENSG00000137834.14	0.611772	0.318332
ENSG00000198929.12	0.216228	0.0496017		ENSG00000198929.12	0.216228	0.145938
ENSG00000000460.16	0.454663	0.259867		ENSG00000000460.16	0.454663	0.359199
ENSG00000104946.11	0.151026	1.45965		ENSG00000104946.11	0.151026	0.141187
ENSG00000183779.6	0.509339	10.0256		ENSG00000183779.6	0.509339	0.177288
ENSG00000164118.12	0.264723	0.684604		ENSG00000164118.12	0.264723	0.229404
ENSG00000148429.14	0.315499	0.114331		ENSG00000148429.14	0.315499	0.178513
ENSG00000067606.16	0.501496	0.846717		ENSG00000067606.16	0.501496	0.328586
ENSG00000083799.17	0.154084	0.603529		ENSG00000083799.17	0.154084	0.183607
ENSG00000119866.20	0.757814	0.199548		ENSG00000119866.20	0.757814	0.609787
ENSG00000130821.15	0.529398	10.1715		ENSG00000130821.15	0.529398	0.261679
ENSG00000070882.12	0.257948	0.056594		ENSG00000070882.12	0.257948	0.104662
ENSG00000137135.17	0.623131	3.012		ENSG00000137135.17	0.623131	0.409787
ENSG00000140332.15	0.847973	2.65509		ENSG00000140332.15	0.847973	0.417463
ENSG00000106333.12	0.557988	2.2055		ENSG00000106333.12	0.557988	0.311057
ENSG00000196405.12	0.184051	0.113325		ENSG00000196405.12	0.184051	0.173595
ENSG00000123609.10	0.945828	6.63093		ENSG00000123609.10	0.945828	0.377817
ENSG00000140873.15	0.297916	0.0564463		ENSG00000140873.15	0.297916	0.372342
ENSG00000152556.15	0.606491	2.3629		ENSG00000152556.15	0.606491	0.312718
ENSG00000165806.19	0.694205	1.60005		ENSG00000165806.19	0.694205	0.522922
ENSG00000135045.6	0.483981	3.11047		ENSG00000135045.6	0.483981	0.265743
ENSG00000141127.14	1.00179	1.13226		ENSG00000141127.14	1.00179	0.369001
ENSG00000162551.13	1.53959	2.1461		ENSG00000162551.13	1.53959	0.559937
ENSG00000117226.11	1.46482	5.33619		ENSG00000117226.11	1.46482	0.600297
ENSG00000109911.17	0.442936	0.167154		ENSG00000109911.17	0.442936	0.222274
ENSG00000164197.11	1.33975	0.321944		ENSG00000164197.11	1.33975	0.525078
ENSG00000165983.14	0.726824	0.499054		ENSG00000165983.14	0.726824	0.512312
ENSG00000130589.16	0.200124	1.54203		ENSG00000130589.16	0.200124	0.209291
ENSG00000115468.11	0.354092	1.33534		ENSG00000115468.11	0.354092	0.207123
ENSG00000232442.1	0.466032	4.78171		ENSG00000232442.1	0.466032	0.284271
ENSG00000162772.16	2.58402	0.503207		ENSG00000162772.16	2.58402	0.523688
ENSG00000118307.18	0.301611	0.098894		ENSG00000118307.18	0.301611	0.157503
ENSG00000112320.11	1.50361	0.20778		ENSG00000112320.11	1.50361	0.518853
ENSG00000138231.12	0.327217	2.53732		ENSG00000138231.12	0.327217	0.177236
ENSG00000124635.8	0.404814	1.18671		ENSG00000124635.8	0.404814	0.189958
ENSG00000069011.15	1.34444	6.90275		ENSG00000069011.15	1.34444	0.470907
ENSG00000198648.10	0.727134	0.247689		ENSG00000198648.10	0.727134	0.340671
ENSG00000146674.14	8.79002	28.9942		ENSG00000146674.14	8.79002	1.29743
ENSG00000120693.13	1.89797	1.29831		ENSG00000120693.13	1.89797	0.65962
ENSG00000164761.8	0.712701	2.86913		ENSG00000164761.8	0.712701	0.323019
ENSG00000101928.12	0.256693	0.820729		ENSG00000101928.12	0.256693	0.17703
ENSG00000137691.12	0.275417	0.628035		ENSG00000137691.12	0.275417	0.197484
ENSG00000181544.13	0.374628	0.407437		ENSG00000181544.13	0.374628	0.197594
ENSG00000126803.9	0.366986	4.87408		ENSG00000126803.9	0.366986	0.21301
ENSG00000221968.8	0.383569	2.08057		ENSG00000221968.8	0.383569	0.198366
ENSG00000204348.9	0.177855	1.01		ENSG00000204348.9	0.177855	0.122799
ENSG00000125733.17	0.64448	4.37462		ENSG00000125733.17	0.64448	0.379133
ENSG00000104490.17	0.463299	0.0415193		ENSG00000104490.17	0.463299	0.173431
ENSG00000153487.12	0.197598	0.949704		ENSG00000153487.12	0.197598	0.0965028
ENSG00000072135.12	0.0833151	0.228441		ENSG00000072135.12	0.0833151	0.195092
ENSG00000143842.14	0.428453	0.241857		ENSG00000143842.14	0.428453	0.298631
ENSG00000183722.7	2.91096	0.370545		ENSG00000183722.7	2.91096	0.580649
ENSG00000214944.9	0.425313	0.181456		ENSG00000214944.9	0.425313	0.289481
ENSG00000108960.7	0.532282	1.7074		ENSG00000108960.7	0.532282	0.247521
ENSG00000204764.12	0.284797	0.0364419		ENSG00000204764.12	0.284797	0.304294
ENSG00000140451.12	1.28713	1.10928		ENSG00000140451.12	1.28713	0.84753
ENSG00000165997.4	0.410276	1.98054		ENSG00000165997.4	0.410276	0.248428
ENSG00000187231.13	1.03931	0.51293		ENSG00000187231.13	1.03931	0.566882
ENSG00000005059.15	0.516409	1.17684		ENSG00000005059.15	0.516409	0.266145
ENSG00000177084.16	0.364128	0.403786		ENSG00000177084.16	0.364128	0.256592
ENSG00000145022.4	0.257647	4.51361		ENSG00000145022.4	0.257647	0.228729
ENSG00000106133.17	0.310561	0.788901		ENSG00000106133.17	0.310561	0.232131
ENSG00000158406.4	0.493535	0.759356		ENSG00000158406.4	0.493535	0.135414
ENSG00000166949.15	0.159963	0.0395434		ENSG00000166949.15	0.159963	0.116058
ENSG00000170293.8	0.554822	0.46059		ENSG00000170293.8	0.554822	0.313767
ENSG00000263528.7	0.232505	0.278582		ENSG00000263528.7	0.232505	0.179478
ENSG00000118855.18	0.240352	1.23513		ENSG00000118855.18	0.240352	0.153347
ENSG00000233593.8	0.26836	0.325054		ENSG00000233593.8	0.26836	0.1998
ENSG00000132510.10	0.420461	2.67293		ENSG00000132510.10	0.420461	0.20799
ENSG00000129173.12	2.64292	4.73788		ENSG00000129173.12	2.64292	0.60621
ENSG00000105427.9	0.762137	8.18645		ENSG00000105427.9	0.762137	0.319331
ENSG00000112715.20	0.60568	7.82539		ENSG00000112715.20	0.60568	0.351689
ENSG00000251493.4	0.217699	3.42929		ENSG00000251493.4	0.217699	0.312685
ENSG00000133121.20	0.258695	0.0179696		ENSG00000133121.20	0.258695	0.134945
ENSG00000198056.13	1.63109	4.69078		ENSG00000198056.13	1.63109	0.471099
ENSG00000008256.15	0.402829	0.101344		ENSG00000008256.15	0.402829	0.135616
ENSG00000179604.9	0.422256	1.82448		ENSG00000179604.9	0.422256	0.26914
ENSG00000135083.14	0.518083	0.250491		ENSG00000135083.14	0.518083	0.293424
ENSG00000196935.8	0.333408	0.148957		ENSG00000196935.8	0.333408	0.193787
ENSG00000156675.15	0.308484	1.47397		ENSG00000156675.15	0.308484	0.277177
ENSG00000133401.15	0.229907	0.0347389		ENSG00000133401.15	0.229907	0.115796
ENSG00000122863.5	1.02443	0.958492		ENSG00000122863.5	1.02443	0.612126
ENSG00000121691.4	0.286197	0.898566		ENSG00000121691.4	0.286197	0.184172
ENSG00000074410.13	2.47952	1.53716		ENSG00000074410.13	2.47952	0.721757
ENSG00000157657.14	0.456655	0.21206		ENSG00000157657.14	0.456655	0.243886
ENSG00000237441.9	0.38929	5.16182		ENSG00000237441.9	0.38929	0.20849
ENSG00000170345.9	1.5467	5.10193		ENSG00000170345.9	1.5467	0.425016
ENSG00000170439.6	0.356647	1.76625		ENSG00000170439.6	0.356647	0.189997
ENSG00000175893.11	0.57448	0.428837		ENSG00000175893.11	0.57448	0.269504
ENSG00000171206.13	0.306368	3.52029		ENSG00000171206.13	0.306368	0.209935
ENSG00000256940.1	0.297696	1.83969		ENSG00000256940.1	0.297696	0.165699
ENSG00000157538.13	0.364371	0.48322		ENSG00000157538.13	0.364371	0.415691
ENSG00000092421.16	1.12236	0.40331		ENSG00000092421.16	1.12236	0.560691
ENSG00000121486.11	0.221492	0.632061		ENSG00000121486.11	0.221492	0.155944
ENSG00000104870.12	0.367672	4.53706		ENSG00000104870.12	0.367672	0.225184
ENSG00000051341.13	0.750454	0.280105		ENSG00000051341.13	0.750454	0.356902
ENSG00000132436.11	0.821821	3.80198		ENSG00000132436.11	0.821821	0.370605
ENSG00000183696.13	1.56274	4.43638		ENSG00000183696.13	1.56274	0.340606
ENSG00000180385.8	0.102054	0.11353		ENSG00000180385.8	0.102054	0.158562
ENSG00000177106.14	0.817488	2.3161		ENSG00000177106.14	0.817488	0.45229
ENSG00000049246.14	0.533368	0.458882		ENSG00000049246.14	0.533368	0.281121
ENSG00000102882.11	0.446109	6.03084		ENSG00000102882.11	0.446109	0.245026
ENSG00000170734.11	0.244223	0.141139		ENSG00000170734.11	0.244223	0.154564
ENSG00000137404.14	0.913601	14.7951		ENSG00000137404.14	0.913601	0.323789
ENSG00000145335.15	1.06005	1.07602		ENSG00000145335.15	1.06005	0.49635
ENSG00000102901.12	0.230432	0.517134		ENSG00000102901.12	0.230432	0.21119
ENSG00000177888.7	0.842956	2.9055		ENSG00000177888.7	0.842956	0.426849
ENSG00000183765.20	0.270706	0.292122		ENSG00000183765.20	0.270706	0.161714
ENSG00000139116.18	0.381364	0.494181		ENSG00000139116.18	0.381364	0.217436
ENSG00000163577.7	0.22892	0.745249		ENSG00000163577.7	0.22892	0.153848
ENSG00000135363.11	4.21743	15.1911		ENSG00000135363.11	4.21743	0.92609
ENSG00000093009.9	0.847339	0.730762		ENSG00000093009.9	0.847339	0.256125
ENSG00000133216.16	0.38222	0.118648		ENSG00000133216.16	0.38222	0.156723
ENSG00000129595.12	0.211586	0.0598647		ENSG00000129595.12	0.211586	0.156592
ENSG00000138074.14	0.321475	0.576749		ENSG00000138074.14	0.321475	0.304383
ENSG00000161513.11	1.73394	18.1237		ENSG00000161513.11	1.73394	0.656703
ENSG00000156136.9	1.46576	13.1411		ENSG00000156136.9	1.46576	0.639463
ENSG00000153071.14	2.77006	18.1818		ENSG00000153071.14	2.77006	0.656464
ENSG00000169684.13	0.907346	1.15807		ENSG00000169684.13	0.907346	0.587657
ENSG00000146143.17	0.451695	0.0994854		ENSG00000146143.17	0.451695	0.260117
ENSG00000186866.16	0.299242	1.00227		ENSG00000186866.16	0.299242	0.230147
ENSG00000074416.13	1.98043	3.56807		ENSG00000074416.13	1.98043	0.629329
ENSG00000103257.8	1.52698	1.43337		ENSG00000103257.8	1.52698	0.567441
ENSG00000135315.11	0.37219	0.281207		ENSG00000135315.11	0.37219	0.180513
ENSG00000132640.14	1.32956	0.689911		ENSG00000132640.14	1.32956	0.561806
ENSG00000133067.17	2.01907	0.51221		ENSG00000133067.17	2.01907	0.563261
ENSG00000138764.13	0.732249	1.20845		ENSG00000138764.13	0.732249	0.462734
ENSG00000035862.12	0.291402	1.97347		ENSG00000035862.12	0.291402	0.157063
ENSG00000101003.9	0.612867	0.529898		ENSG00000101003.9	0.612867	0.375171
ENSG00000154727.10	0.791144	1.71589		ENSG00000154727.10	0.791144	0.472986
ENSG00000130024.14	0.258946	1.09299		ENSG00000130024.14	0.258946	0.17052
ENSG00000100139.13	0.890478	1.1552		ENSG00000100139.13	0.890478	0.541296
ENSG00000139505.11	0.331545	1.22037		ENSG00000139505.11	0.331545	0.221347
ENSG00000165630.13	0.191426	0.841971		ENSG00000165630.13	0.191426	0.170629
ENSG00000186470.13	0.139517	0.604413		ENSG00000186470.13	0.139517	0.217216
ENSG00000085840.12	1.00703	1.19367		ENSG00000085840.12	1.00703	0.358557
ENSG00000254560.5	0.149924	0.0297957		ENSG00000254560.5	0.149924	0.223126
ENSG00000198858.9	0.304078	3.68244		ENSG00000198858.9	0.304078	0.177442
ENSG00000186174.12	0.363415	2.11099		ENSG00000186174.12	0.363415	0.224911
ENSG00000123243.14	4.95465	2.97243		ENSG00000123243.14	4.95465	0.735647
ENSG00000090432.6	0.418746	1.89278		ENSG00000090432.6	0.418746	0.238274
ENSG00000163683.11	0.341907	0.622848		ENSG00000163683.11	0.341907	0.196503
ENSG00000118096.7	0.337161	1.44946		ENSG00000118096.7	0.337161	0.208124
ENSG00000087448.9	0.704521	0.768428		ENSG00000087448.9	0.704521	0.328678
ENSG00000137656.11	0.26733	0.776727		ENSG00000137656.11	0.26733	0.199683
ENSG00000127995.16	0.530979	0.306122		ENSG00000127995.16	0.530979	0.308446
ENSG00000197959.13	0.75487	0.052611		ENSG00000197959.13	0.75487	0.370959
ENSG00000137166.14	0.319048	0.913246		ENSG00000137166.14	0.319048	0.185846
ENSG00000087253.12	0.536039	0.915649		ENSG00000087253.12	0.536039	0.232719
ENSG00000139910.19	0.779614	0.583501		ENSG00000139910.19	0.779614	0.29904
ENSG00000132429.9	0.479448	3.01757		ENSG00000132429.9	0.479448	0.256778
ENSG00000096872.15	0.345254	0.362773		ENSG00000096872.15	0.345254	0.200327
ENSG00000182132.13	0.592866	0.0775509		ENSG00000182132.13	0.592866	0.317477
ENSG00000051180.16	1.26553	1.75445		ENSG00000051180.16	1.26553	0.363225
ENSG00000157168.18	0.272898	0.0301808		ENSG00000157168.18	0.272898	0.143086
ENSG00000109674.3	0.917521	0.645758		ENSG00000109674.3	0.917521	0.412398
ENSG00000119139.17	0.299591	0.319939		ENSG00000119139.17	0.299591	0.153729
ENSG00000275835.4	0.302642	0.731225		ENSG00000275835.4	0.302642	0.189556
ENSG00000026103.20	1.25147	2.83028		ENSG00000026103.20	1.25147	0.551711
ENSG00000176476.8	0.262738	0.416179		ENSG00000176476.8	0.262738	0.193135
ENSG00000159217.9	1.91094	2.75011		ENSG00000159217.9	1.91094	0.512948
ENSG00000152931.7	0.461446	1.75987		ENSG00000152931.7	0.461446	0.503246
ENSG00000133065.10	0.326517	0.98198		ENSG00000133065.10	0.326517	0.15483
ENSG00000158623.14	0.391245	0.297294		ENSG00000158623.14	0.391245	0.260102
ENSG00000130299.16	0.236963	1.45169		ENSG00000130299.16	0.236963	0.158961
ENSG00000049089.13	0.446425	1.4128		ENSG00000049089.13	0.446425	0.239881
ENSG00000138496.16	1.19905	1.95926		ENSG00000138496.16	1.19905	0.615256
ENSG00000180628.14	0.396164	0.410297		ENSG00000180628.14	0.396164	0.320139
ENSG00000166166.12	0.389881	12.5434		ENSG00000166166.12	0.389881	0.159275
ENSG00000254087.7	0.956129	0.699537		ENSG00000254087.7	0.956129	0.50756
ENSG00000184445.11	0.450249	0.25497		ENSG00000184445.11	0.450249	0.23446
ENSG00000276043.4	0.678308	0.77052		ENSG00000276043.4	0.678308	0.313744
ENSG00000158828.6	0.29252	1.04944		ENSG00000158828.6	0.29252	0.151641
ENSG00000043355.11	0.2346	1.10001		ENSG00000043355.11	0.2346	0.180743
ENSG00000247828.7	0.188648	0.100356		ENSG00000247828.7	0.188648	0.217802
ENSG00000123374.10	0.358143	1.16716		ENSG00000123374.10	0.358143	0.192
ENSG00000165322.17	0.552824	0.266905		ENSG00000165322.17	0.552824	0.280198
ENSG00000126216.13	0.457156	0.329505		ENSG00000126216.13	0.457156	0.267166
ENSG00000092969.11	0.712405	0.188031		ENSG00000092969.11	0.712405	0.255708
ENSG00000145365.10	0.502725	6.01046		ENSG00000145365.10	0.502725	0.238567
ENSG00000064199.6	0.346134	1.0286		ENSG00000064199.6	0.346134	0.336118
ENSG00000131351.14	0.455622	0.80983		ENSG00000131351.14	0.455622	0.219146
ENSG00000169855.19	1.18635	0.0749443		ENSG00000169855.19	1.18635	0.420769
ENSG00000146411.5	0.615633	0.40837		ENSG00000146411.5	0.615633	0.154261
ENSG00000188191.14	0.516624	0.480274		ENSG00000188191.14	0.516624	0.347289
ENSG00000152804.10	7.07209	34.1962		ENSG00000152804.10	7.07209	1.22833
ENSG00000186577.12	0.652112	13.1852		ENSG00000186577.12	0.652112	0.310401
ENSG00000026559.13	0.781867	2.00874		ENSG00000026559.13	0.781867	0.298398
ENSG00000182118.6	0.62271	3.97235		ENSG00000182118.6	0.62271	0.274656
ENSG00000166582.9	7.69821	15.3084		ENSG00000166582.9	7.69821	0.979897
ENSG00000213930.11	0.32671	3.09319		ENSG00000213930.11	0.32671	0.27375
ENSG00000170264.12	0.408309	0.859813		ENSG00000170264.12	0.408309	0.173786
ENSG00000229989.3	0.0461088	0.00492709		ENSG00000229989.3	0.0461088	0.107578
ENSG00000182362.13	0.8686	1.48534		ENSG00000182362.13	0.8686	0.313363
ENSG00000163346.16	0.506736	2.23776		ENSG00000163346.16	0.506736	0.22698
ENSG00000166788.9	0.244374	0.426751		ENSG00000166788.9	0.244374	0.209415
ENSG00000215386.11	0.556047	0.0454804		ENSG00000215386.11	0.556047	0.359516
ENSG00000086289.11	0.58116	1.18381		ENSG00000086289.11	0.58116	0.355079
ENSG00000090776.5	0.823627	16.0008		ENSG00000090776.5	0.823627	0.346752
ENSG00000111412.5	0.334181	2.29794		ENSG00000111412.5	0.334181	0.157525
ENSG00000178381.11	0.352256	0.132913		ENSG00000178381.11	0.352256	0.393032
ENSG00000160191.17	0.379389	0.147951		ENSG00000160191.17	0.379389	0.195944
ENSG00000160767.20	0.287471	1.94634		ENSG00000160767.20	0.287471	0.188473
ENSG00000159110.19	0.147998	0.0886249		ENSG00000159110.19	0.147998	0.11762
ENSG00000159147.17	0.183976	0.285209		ENSG00000159147.17	0.183976	0.301778
ENSG00000176974.18	0.533722	0.866083		ENSG00000176974.18	0.533722	0.219914
ENSG00000181751.9	0.807095	2.412		ENSG00000181751.9	0.807095	0.414433
ENSG00000054277.13	0.0806137	0.148393		ENSG00000054277.13	0.0806137	0.166807
ENSG00000140022.9	0.627083	0.183366		ENSG00000140022.9	0.627083	0.250134
ENSG00000090530.9	2.22768	0.234236		ENSG00000090530.9	2.22768	0.567913
ENSG00000010818.8	0.385784	0.0390679		ENSG00000010818.8	0.385784	0.105905
ENSG00000138190.16	0.805987	0.314555		ENSG00000138190.16	0.805987	0.480387
ENSG00000133030.19	0.280244	0.207242		ENSG00000133030.19	0.280244	0.234431
ENSG00000125633.10	0.504263	0.489079		ENSG00000125633.10	0.504263	0.276179
ENSG00000161714.11	0.467579	2.15247		ENSG00000161714.11	0.467579	0.25387
ENSG00000160957.12	1.60555	14.6321		ENSG00000160957.12	1.60555	0.557001
ENSG00000090006.17	0.34469	0.563997		ENSG00000090006.17	0.34469	0.239978
ENSG00000105894.11	1.04336	4.70194		ENSG00000105894.11	1.04336	0.313805
ENSG00000138794.9	0.910509	3.0012		ENSG00000138794.9	0.910509	0.489458
ENSG00000116191.17	1.51747	0.878184		ENSG00000116191.17	1.51747	0.63528
ENSG00000188488.13	0.069778	0.812197		ENSG00000188488.13	0.069778	0.28178
ENSG00000122644.12	2.05691	40.5513		ENSG00000122644.12	2.05691	0.703694
ENSG00000167508.11	0.331153	1.06028		ENSG00000167508.11	0.331153	0.191798
ENSG00000244300.2	0.386062	0.381622		ENSG00000244300.2	0.386062	0.229757
ENSG00000125454.11	0.36565	0.740824		ENSG00000125454.11	0.36565	0.234992
ENSG00000147872.9	0.426956	3.94422		ENSG00000147872.9	0.426956	0.231316
ENSG00000114423.18	0.227105	0.0259648		ENSG00000114423.18	0.227105	0.121385
ENSG00000137801.10	1.25316	5.69558		ENSG00000137801.10	1.25316	0.416475
ENSG00000153404.14	0.515415	0.224975		ENSG00000153404.14	0.515415	0.283585
ENSG00000168528.11	0.933128	7.45806		ENSG00000168528.11	0.933128	0.356566
ENSG00000095587.8	0.478276	0.123542		ENSG00000095587.8	0.478276	0.234289
ENSG00000164330.16	0.442329	0.0231532		ENSG00000164330.16	0.442329	0.132386
ENSG00000150556.16	2.64403	0.528655		ENSG00000150556.16	2.64403	0.687093
ENSG00000101347.8	0.406325	1.09672		ENSG00000101347.8	0.406325	0.218272
ENSG00000025708.13	0.519563	4.60129		ENSG00000025708.13	0.519563	0.262578
ENSG00000109472.13	1.62204	3.31336		ENSG00000109472.13	1.62204	0.441885
ENSG00000166833.19	0.463411	0.0599688		ENSG00000166833.19	0.463411	0.140565
ENSG00000146592.16	0.420252	0.0719268		ENSG00000146592.16	0.420252	0.141313
ENSG00000107186.16	0.565584	0.263162		ENSG00000107186.16	0.565584	0.277726
ENSG00000068903.19	0.485541	0.629391		ENSG00000068903.19	0.485541	0.246624
ENSG00000133816.13	0.597618	0.37511		ENSG00000133816.13	0.597618	0.380397
ENSG00000103995.13	0.700795	0.647034		ENSG00000103995.13	0.700795	0.47996
ENSG00000172005.10	4.52923	9.44208		ENSG00000172005.10	4.52923	0.752802
ENSG00000122691.12	0.738996	3.13015		ENSG00000122691.12	0.738996	0.418678
ENSG00000171444.17	0.431137	0.0970222		ENSG00000171444.17	0.431137	0.14391
ENSG00000106070.17	0.787532	0.109831		ENSG00000106070.17	0.787532	0.271493
ENSG00000182168.14	1.46467	0.0371276		ENSG00000182168.14	1.46467	0.518693
ENSG00000101871.14	0.745195	0.0497325		ENSG00000101871.14	0.745195	0.28983
ENSG00000044459.14	0.572774	0.220219		ENSG00000044459.14	0.572774	0.325559
ENSG00000160305.17	1.04475	0.537745		ENSG00000160305.17	1.04475	0.49571
ENSG00000124508.16	0.126653	0.532346		ENSG00000124508.16	0.126653	0.16884
ENSG00000178202.12	0.522313	2.82667		ENSG00000178202.12	0.522313	0.2969
ENSG00000033170.16	0.225064	0.0746138		ENSG00000033170.16	0.225064	0.11283
ENSG00000198876.12	0.451715	1.42172		ENSG00000198876.12	0.451715	0.227809
ENSG00000086570.12	1.80364	0.547378		ENSG00000086570.12	1.80364	0.646667
ENSG00000116273.5	0.590992	3.76998		ENSG00000116273.5	0.590992	0.287045
ENSG00000092330.15	0.228948	0.668432		ENSG00000092330.15	0.228948	0.183617
ENSG00000176871.8	0.433005	1.30534		ENSG00000176871.8	0.433005	0.264105
ENSG00000076382.16	0.228288	0.956141		ENSG00000076382.16	0.228288	0.222421
ENSG00000165526.8	0.347151	0.697949		ENSG00000165526.8	0.347151	0.233536
ENSG00000025770.18	0.323943	0.796385		ENSG00000025770.18	0.323943	0.163303
ENSG00000146083.11	0.523195	9.12981		ENSG00000146083.11	0.523195	0.222738
ENSG00000168564.5	0.223203	1.29276		ENSG00000168564.5	0.223203	0.168022
ENSG00000101868.10	0.555254	0.118851		ENSG00000101868.10	0.555254	0.219629
ENSG00000198554.11	1.57406	0.948301		ENSG00000198554.11	1.57406	0.583486
ENSG00000065809.13	0.611412	0.901835		ENSG00000065809.13	0.611412	0.268099
ENSG00000026508.16	3.39076	1.32208		ENSG00000026508.16	3.39076	0.831062
ENSG00000198920.9	0.425899	0.306311		ENSG00000198920.9	0.425899	0.266446
ENSG00000179163.11	0.395024	3.48136		ENSG00000179163.11	0.395024	0.201677
ENSG00000143376.12	0.499859	0.616716		ENSG00000143376.12	0.499859	0.307073
ENSG00000181192.11	0.579671	0.877396		ENSG00000181192.11	0.579671	0.288849
ENSG00000149115.13	0.477302	0.827426		ENSG00000149115.13	0.477302	0.257253
ENSG00000153443.12	0.0969973	0.137151		ENSG00000153443.12	0.0969973	0.175917
ENSG00000110315.6	0.249591	4.14423		ENSG00000110315.6	0.249591	0.199153
ENSG00000070495.14	0.121836	0.350549		ENSG00000070495.14	0.121836	0.15662
ENSG00000125450.10	0.451764	0.434652		ENSG00000125450.10	0.451764	0.331593
ENSG00000081760.16	0.732344	1.77257		ENSG00000081760.16	0.732344	0.408465
ENSG00000078967.12	0.297509	0.658177		ENSG00000078967.12	0.297509	0.209787
ENSG00000170365.9	0.617432	0.612978		ENSG00000170365.9	0.617432	0.360901
ENSG00000042286.14	0.142796	0.13219		ENSG00000042286.14	0.142796	0.145604
ENSG00000197457.9	1.37839	6.27894		ENSG00000197457.9	1.37839	0.397089
ENSG00000076716.8	0.62128	0.28625		ENSG00000076716.8	0.62128	0.25391
ENSG00000197614.10	1.77012	0.552629		ENSG00000197614.10	1.77012	0.807156
ENSG00000145349.16	0.420019	0.0960322		ENSG00000145349.16	0.420019	0.15758
ENSG00000157540.19	0.430761	0.0666127		ENSG00000157540.19	0.430761	0.163793
ENSG00000197008.9	0.476146	0.312026		ENSG00000197008.9	0.476146	0.287074
ENSG00000143862.7	0.401196	2.73779		ENSG00000143862.7	0.401196	0.193513
ENSG00000035499.12	0.865621	0.571913		ENSG00000035499.12	0.865621	0.205813
ENSG00000156299.13	0.39292	0.0547619		ENSG00000156299.13	0.39292	0.27981
ENSG00000107951.13	0.423653	0.740297		ENSG00000107951.13	0.423653	0.236619
ENSG00000176845.12	1.40752	9.24687		ENSG00000176845.12	1.40752	0.5299
ENSG00000171992.12	0.316868	0.805409		ENSG00000171992.12	0.316868	0.213394
ENSG00000145721.11	1.04883	2.25943		ENSG00000145721.11	1.04883	0.309258
ENSG00000128335.13	0.470149	1.77683		ENSG00000128335.13	0.470149	0.212648
ENSG00000144730.16	0.627795	0.508037		ENSG00000144730.16	0.627795	0.239452
ENSG00000106624.9	1.1757	18.9592		ENSG00000106624.9	1.1757	0.287913
ENSG00000152240.12	0.719666	3.52832		ENSG00000152240.12	0.719666	0.429445
ENSG00000103855.17	0.619349	0.959268		ENSG00000103855.17	0.619349	0.375435
ENSG00000136848.16	0.518863	0.360536		ENSG00000136848.16	0.518863	0.285013
ENSG00000135913.10	0.861047	0.380725		ENSG00000135913.10	0.861047	0.343664
ENSG00000147324.10	0.916713	0.496344		ENSG00000147324.10	0.916713	0.430421
ENSG00000165782.10	0.25386	3.77323		ENSG00000165782.10	0.25386	0.171026
ENSG00000196083.9	0.208423	0.0570902		ENSG00000196083.9	0.208423	0.216749
ENSG00000147526.19	0.71579	0.996595		ENSG00000147526.19	0.71579	0.295667
ENSG00000164309.14	1.03544	0.880842		ENSG00000164309.14	1.03544	0.271759
ENSG00000086300.15	2.23773	3.13834		ENSG00000086300.15	2.23773	0.776566
ENSG00000078403.16	0.613449	0.11352		ENSG00000078403.16	0.613449	0.387921
ENSG00000133302.12	0.427194	0.292712		ENSG00000133302.12	0.427194	0.250955
ENSG00000116117.17	0.564804	0.0137452		ENSG00000116117.17	0.564804	0.236725
ENSG00000124102.4	3.48955	37.4103		ENSG00000124102.4	3.48955	0.498445
ENSG00000163389.10	0.662733	1.71099		ENSG00000163389.10	0.662733	0.340922
ENSG00000014138.8	0.153966	0.12719		ENSG00000014138.8	0.153966	0.220814
ENSG00000129636.12	0.318766	0.0997792		ENSG00000129636.12	0.318766	0.147152
ENSG00000105011.8	1.83438	2.30955		ENSG00000105011.8	1.83438	0.524028
ENSG00000083223.17	0.4895	0.280628		ENSG00000083223.17	0.4895	0.223673
ENSG00000163513.17	1.35985	0.510835		ENSG00000163513.17	1.35985	0.582167
ENSG00000103540.16	0.328094	1.55566		ENSG00000103540.16	0.328094	0.241499
ENSG00000175899.14	2.601	3.26256		ENSG00000175899.14	2.601	0.592516
ENSG00000172164.13	0.98283	0.0654618		ENSG00000172164.13	0.98283	0.318347
ENSG00000092470.11	2.59751	1.98187		ENSG00000092470.11	2.59751	0.677252
ENSG00000078177.13	0.507684	0.748279		ENSG00000078177.13	0.507684	0.239898
ENSG00000153363.12	0.455663	1.66088		ENSG00000153363.12	0.455663	0.248095
ENSG00000149798.4	0.573241	8.40543		ENSG00000149798.4	0.573241	0.230785
ENSG00000136490.8	1.00764	17.8329		ENSG00000136490.8	1.00764	0.337228
ENSG00000111799.20	0.278819	0.262482		ENSG00000111799.20	0.278819	0.148823
ENSG00000067141.16	0.581991	0.217263		ENSG00000067141.16	0.581991	0.246677
ENSG00000154146.12	0.805983	8.73024		ENSG00000154146.12	0.805983	0.266338
ENSG00000148840.10	0.39309	0.773817		ENSG00000148840.10	0.39309	0.225814
ENSG00000165072.9	1.12695	0.137205		ENSG00000165072.9	1.12695	0.373345
ENSG00000138346.14	1.34395	0.615498		ENSG00000138346.14	1.34395	0.431474
ENSG00000125378.15	2.92687	23.7099		ENSG00000125378.15	2.92687	0.671535
ENSG00000144815.15	0.344915	0.382131		ENSG00000144815.15	0.344915	0.150286
ENSG00000139668.8	0.245007	0.0782945		ENSG00000139668.8	0.245007	0.129909
ENSG00000143622.10	0.399018	2.47457		ENSG00000143622.10	0.399018	0.183851
ENSG00000234327.7	0.35859	3.8206		ENSG00000234327.7	0.35859	0.23529

## Sheet: Figure 1g
KEGG pathway	Odds Ratio	minus log10 P value	Highlight
Inositol phosphate metabolism	4.9881	4.28067	TRUE
Phosphatidylinositol signaling system	3.68051	3.17349	TRUE
Lysosome	2.61969	1.56332	TRUE
Herpes simplex virus 1 infection	1.69693	1.47395	TRUE
Ubiquitin mediated proteolysis	2.21808	0.891296	FALSE
Autophagy	2.13526	0.709908	FALSE
Fatty acid biosynthesis	5.40693	0.685983	FALSE
Basal transcription factors	2.59007	0.0806504	FALSE
Taurine and hypotaurine metabolism	5.26524	0.0806504	FALSE
Ubiquinone and other terpenoid-quinone biosynthesis	5.26524	0.0806504	FALSE
Glycosaminoglycan degradation	3.74558	0.0806504	FALSE
Adipocytokine signaling pathway	2.10975	0.0603134	FALSE
Vitamin B6 metabolism	7.01654	1.75688e-06	FALSE
Mannose type O-glycan biosynthesis	2.9564	1.75688e-06	FALSE
SNARE interactions in vesicular transport	2.50834	1.75688e-06	FALSE
Hedgehog signaling pathway	2.00744	1.75688e-06	FALSE
Nucleotide excision repair	2.05573	1.75688e-06	FALSE
Glycosylphosphatidylinositol (GPI)-anchor biosynthesis	2.55285	1.75688e-06	FALSE
Sulfur relay system	4.67719	1.75688e-06	FALSE
Salmonella infection	1.3643	1.75688e-06	FALSE
Glycerolipid metabolism	1.82108	1.75688e-06	FALSE
Glycerophospholipid metabolism	1.5971	1.75688e-06	FALSE
Lysine degradation	1.75585	1.75688e-06	FALSE
Yersinia infection	1.47394	1.75688e-06	FALSE
Chronic myeloid leukemia	1.65275	1.75688e-06	FALSE
Aminoacyl-tRNA biosynthesis	1.6663	1.75688e-06	FALSE
Neurotrophin signaling pathway	1.43101	1.75688e-06	FALSE
Base excision repair	1.93592	1.75688e-06	FALSE
RIG-I-like receptor signaling pathway	1.56017	1.75688e-06	FALSE
Endometrial cancer	1.61991	1.75688e-06	FALSE
Nicotinate and nicotinamide metabolism	1.81082	1.75688e-06	FALSE
p53 signaling pathway	1.48901	1.75688e-06	FALSE
Non-homologous end-joining	2.55051	1.75688e-06	FALSE
Amino sugar and nucleotide sugar metabolism	1.63203	1.75688e-06	FALSE
Valine, leucine and isoleucine degradation	1.63203	1.75688e-06	FALSE
Sphingolipid metabolism	1.59485	1.75688e-06	FALSE
N-Glycan biosynthesis	1.55932	1.75688e-06	FALSE
Chagas disease	1.35872	1.75688e-06	FALSE
Pancreatic cancer	1.42404	1.75688e-06	FALSE
Spinocerebellar ataxia	1.2864	1.75688e-06	FALSE
Various types of N-glycan biosynthesis	1.60353	1.75688e-06	FALSE
Small cell lung cancer	1.33679	1.75688e-06	FALSE
Glycosaminoglycan biosynthesis	1.46163	1.75688e-06	FALSE
Shigellosis	1.17557	1.75688e-06	FALSE
Acute myeloid leukemia	1.38024	1.75688e-06	FALSE
Fanconi anemia pathway	1.43172	1.75688e-06	FALSE
Insulin resistance	1.27596	1.75688e-06	FALSE
Mitophagy	1.3579	1.75688e-06	FALSE
Pathogenic Escherichia coli infection	1.15685	1.75688e-06	FALSE
Phosphonate and phosphinate metabolism	2.80436	1.75688e-06	FALSE
Human immunodeficiency virus 1 infection	1.14583	1.75688e-06	FALSE
Other glycan degradation	1.75301	1.75688e-06	FALSE
Type II diabetes mellitus	1.33577	1.75688e-06	FALSE
FoxO signaling pathway	1.15946	1.75688e-06	FALSE
Fructose and mannose metabolism	1.40241	1.75688e-06	FALSE
PD-L1 expression and PD-1 checkpoint pathway in cancer	1.19744	1.75688e-06	FALSE
Other types of O-glycan biosynthesis	1.30464	1.75688e-06	FALSE
One carbon pool by folate	1.55806	1.75688e-06	FALSE
NF-kappa B signaling pathway	1.16893	1.75688e-06	FALSE
Hepatitis B	1.1223	1.75688e-06	FALSE
Propanoate metabolism	1.3571	1.75688e-06	FALSE
MAPK signaling pathway	1.07933	1.75688e-06	FALSE
Parathyroid hormone synthesis, secretion and action	1.14495	1.75688e-06	FALSE
Endocytosis	1.07915	1.75688e-06	FALSE
Thyroid hormone signaling pathway	1.12707	1.75688e-06	FALSE
Insulin signaling pathway	1.10433	1.75688e-06	FALSE
Starch and sucrose metabolism	1.27471	1.75688e-06	FALSE
Measles	1.08709	1.75688e-06	FALSE
mTOR signaling pathway	1.07873	1.75688e-06	FALSE
Thyroid cancer	1.23715	1.75688e-06	FALSE
Mismatch repair	1.33527	1.75688e-06	FALSE
Peroxisome	1.10693	1.75688e-06	FALSE
Toxoplasmosis	1.07855	1.75688e-06	FALSE
Vitamin digestion and absorption	1.2745	1.75688e-06	FALSE
Epithelial cell signaling in Helicobacter pylori infection	1.07837	1.75688e-06	FALSE
Colorectal cancer	1.05136	1.75688e-06	FALSE
Ferroptosis	1.10669	1.75688e-06	FALSE
Sphingolipid signaling pathway	1.01015	1.75688e-06	FALSE
C-type lectin receptor signaling pathway	1.01145	1.75688e-06	FALSE
Toll-like receptor signaling pathway	1.01145	1.75688e-06	FALSE
Porphyrin and chlorophyll metabolism	1.05124	1.75688e-06	FALSE
Notch signaling pathway	1.01933	1.75688e-06	FALSE
VEGF signaling pathway	1.01933	1.75688e-06	FALSE
Long-term depression	1.00108	1.75688e-06	FALSE
Th17 cell differentiation	0.980951	1.75688e-06	FALSE
Th1 and Th2 cell differentiation	0.977691	1.75688e-06	FALSE
Glycosphingolipid biosynthesis	1.00107	1.75688e-06	FALSE
GnRH signaling pathway	0.966401	1.75688e-06	FALSE
IL-17 signaling pathway	0.955368	1.75688e-06	FALSE
Pentose phosphate pathway	1.00107	1.75688e-06	FALSE
beta-Alanine metabolism	1.00107	1.75688e-06	FALSE
Circadian rhythm	0.966502	1.75688e-06	FALSE
Fc gamma R-mediated phagocytosis	0.923723	1.75688e-06	FALSE
Prostate cancer	0.923723	1.75688e-06	FALSE
Cortisol synthesis and secretion	0.918773	1.75688e-06	FALSE
Choline metabolism in cancer	0.913634	1.75688e-06	FALSE
Human cytomegalovirus infection	0.929162	1.75688e-06	FALSE
Thiamine metabolism	1.00107	1.75688e-06	FALSE
Tuberculosis	0.911489	1.75688e-06	FALSE
Vascular smooth muscle contraction	0.896338	1.75688e-06	FALSE
Wnt signaling pathway	0.89763	1.75688e-06	FALSE
ErbB signaling pathway	0.875471	1.75688e-06	FALSE
Longevity regulating pathway	0.875377	1.75688e-06	FALSE
Renal cell carcinoma	0.862048	1.75688e-06	FALSE
Primary bile acid biosynthesis	0.875845	1.75688e-06	FALSE
AMPK signaling pathway	0.86749	1.75688e-06	FALSE
Tight junction	0.880551	1.75688e-06	FALSE
Apelin signaling pathway	0.868358	1.75688e-06	FALSE
Protein processing in endoplasmic reticulum	0.869518	1.75688e-06	FALSE
Cushing syndrome	0.863014	1.75688e-06	FALSE
Non-small cell lung cancer	0.823884	1.75688e-06	FALSE
African trypanosomiasis	0.800559	1.75688e-06	FALSE
Glucagon signaling pathway	0.831818	1.75688e-06	FALSE
Primary immunodeficiency	0.778279	1.75688e-06	FALSE
PPAR signaling pathway	0.800258	1.75688e-06	FALSE
Apoptosis	0.835731	1.75688e-06	FALSE
Steroid biosynthesis	0.737435	1.75688e-06	FALSE
Pertussis	0.777945	1.75688e-06	FALSE
TGF-beta signaling pathway	0.786559	1.75688e-06	FALSE
Leishmaniasis	0.767247	1.75688e-06	FALSE
TNF signaling pathway	0.792367	1.75688e-06	FALSE
Pantothenate and CoA biosynthesis	0.700526	1.75688e-06	FALSE
NOD-like receptor signaling pathway	0.818227	1.75688e-06	FALSE
Lipid and atherosclerosis	0.826914	1.75688e-06	FALSE
Phospholipase D signaling pathway	0.799655	1.75688e-06	FALSE
Histidine metabolism	0.667132	1.75688e-06	FALSE
Terpenoid backbone biosynthesis	0.667132	1.75688e-06	FALSE
Steroid hormone biosynthesis	0.724294	1.75688e-06	FALSE
Aldosterone synthesis and secretion	0.752567	1.75688e-06	FALSE
mRNA surveillance pathway	0.752567	1.75688e-06	FALSE
Regulation of actin cytoskeleton	0.81474	1.75688e-06	FALSE
B cell receptor signaling pathway	0.727234	1.75688e-06	FALSE
Human T-cell leukemia virus 1 infection	0.81076	1.75688e-06	FALSE
Basal cell carcinoma	0.700075	1.75688e-06	FALSE
Cytosolic DNA-sensing pathway	0.700075	1.75688e-06	FALSE
Viral carcinogenesis	0.801303	1.75688e-06	FALSE
AGE-RAGE signaling pathway in diabetic complications	0.736644	1.75688e-06	FALSE
ABC transporters	0.651338	1.75688e-06	FALSE
Proteasome	0.6365	1.75688e-06	FALSE
Fluid shear stress and atherosclerosis	0.741864	1.75688e-06	FALSE
Pyruvate metabolism	0.622322	1.75688e-06	FALSE
Transcriptional misregulation in cancer	0.768316	1.75688e-06	FALSE
T cell receptor signaling pathway	0.706728	1.75688e-06	FALSE
Kaposi sarcoma-associated herpesvirus infection	0.764077	1.75688e-06	FALSE
Cell cycle	0.711328	1.75688e-06	FALSE
Collecting duct acid secretion	0.538693	1.75688e-06	FALSE
Fatty acid elongation	0.538693	1.75688e-06	FALSE
Cholesterol metabolism	0.583333	1.75688e-06	FALSE
Hippo signaling pathway	0.721684	1.75688e-06	FALSE
Purine metabolism	0.682228	1.75688e-06	FALSE
Epstein-Barr virus infection	0.727906	1.75688e-06	FALSE
Citrate cycle (TCA cycle)	0.482888	1.75688e-06	FALSE
Glyoxylate and dicarboxylate metabolism	0.482888	1.75688e-06	FALSE
Galactose metabolism	0.466767	1.75688e-06	FALSE
Influenza A	0.681748	1.75688e-06	FALSE
Bacterial invasion of epithelial cells	0.567202	1.75688e-06	FALSE
Pyrimidine metabolism	0.518351	1.75688e-06	FALSE
Inflammatory mediator regulation of TRP channels	0.595168	1.75688e-06	FALSE
Legionellosis	0.5089	1.75688e-06	FALSE
Hepatitis C	0.652206	1.75688e-06	FALSE
Progesterone-mediated oocyte maturation	0.582706	1.75688e-06	FALSE
Necroptosis	0.643555	1.75688e-06	FALSE
Mineral absorption	0.482499	1.75688e-06	FALSE
Viral myocarditis	0.482499	1.75688e-06	FALSE
DNA replication	0.399979	1.75688e-06	FALSE
Mucin type O-glycan biosynthesis	0.399979	1.75688e-06	FALSE
Tyrosine metabolism	0.399979	1.75688e-06	FALSE
Signaling pathways regulating pluripotency of stem cells	0.612049	1.75688e-06	FALSE
Alanine, aspartate and glutamate metabolism	0.388847	1.75688e-06	FALSE
Osteoclast differentiation	0.572782	1.75688e-06	FALSE
GnRH secretion	0.451273	1.75688e-06	FALSE
Human papillomavirus infection	0.708371	1.75688e-06	FALSE
cGMP-PKG signaling pathway	0.611113	1.75688e-06	FALSE
Bladder cancer	0.349887	1.75688e-06	FALSE
Homologous recombination	0.349887	1.75688e-06	FALSE
Long-term potentiation	0.430376	1.75688e-06	FALSE
Chemokine signaling pathway	0.606988	1.75688e-06	FALSE
Fat digestion and absorption	0.33319	1.75688e-06	FALSE
Fatty acid degradation	0.33319	1.75688e-06	FALSE
Vasopressin-regulated water reabsorption	0.325424	1.75688e-06	FALSE
Prolactin signaling pathway	0.411322	1.75688e-06	FALSE
Cellular senescence	0.558612	1.75688e-06	FALSE
Adherens junction	0.405339	1.75688e-06	FALSE
Melanoma	0.399527	1.75688e-06	FALSE
Growth hormone synthesis, secretion and action	0.485935	1.75688e-06	FALSE
Carbohydrate digestion and absorption	0.304152	1.75688e-06	FALSE
Focal adhesion	0.578401	1.75688e-06	FALSE
Glioma	0.383047	1.75688e-06	FALSE
Ether lipid metabolism	0.291448	1.75688e-06	FALSE
Arginine and proline metabolism	0.285484	1.75688e-06	FALSE
Cysteine and methionine metabolism	0.285484	1.75688e-06	FALSE
Malaria	0.285484	1.75688e-06	FALSE
Amoebiasis	0.423399	1.75688e-06	FALSE
Antigen processing and presentation	0.367867	1.75688e-06	FALSE
Synaptic vesicle cycle	0.367867	1.75688e-06	FALSE
Breast cancer	0.491578	1.75688e-06	FALSE
Hepatocellular carcinoma	0.516898	1.75688e-06	FALSE
RNA degradation	0.36307	1.75688e-06	FALSE
Huntington disease	0.618099	1.75688e-06	FALSE
Gastric cancer	0.484698	1.75688e-06	FALSE
Amyotrophic lateral sclerosis	0.640045	1.75688e-06	FALSE
Endocrine and other factor-regulated calcium reabsorption	0.268971	1.75688e-06	FALSE
Ras signaling pathway	0.562673	1.75688e-06	FALSE
Oxytocin signaling pathway	0.468307	1.75688e-06	FALSE
Glutathione metabolism	0.249705	1.75688e-06	FALSE
Insulin secretion	0.332689	1.75688e-06	FALSE
Taste transduction	0.332689	1.75688e-06	FALSE
Gap junction	0.324917	1.75688e-06	FALSE
Estrogen signaling pathway	0.419762	1.75688e-06	FALSE
Diabetic cardiomyopathy	0.497898	1.75688e-06	FALSE
Axon guidance	0.475422	1.75688e-06	FALSE
Pathways in cancer	0.657257	1.75688e-06	FALSE
Morphine addiction	0.313914	1.75688e-06	FALSE
RNA transport	0.464756	1.75688e-06	FALSE
Alzheimer disease	0.589231	1.75688e-06	FALSE
Glycolysis / Gluconeogenesis	0.211757	1.75688e-06	FALSE
Fc epsilon RI signaling pathway	0.208585	1.75688e-06	FALSE
Amphetamine addiction	0.205507	1.75688e-06	FALSE
Renin secretion	0.205507	1.75688e-06	FALSE
Central carbon metabolism in cancer	0.202517	1.75688e-06	FALSE
Melanogenesis	0.282054	1.75688e-06	FALSE
Relaxin signaling pathway	0.332187	1.75688e-06	FALSE
Protein digestion and absorption	0.276439	1.75688e-06	FALSE
Non-alcoholic fatty liver disease	0.369365	1.75688e-06	FALSE
Dopaminergic synapse	0.324409	1.75688e-06	FALSE
Thyroid hormone synthesis	0.188783	1.75688e-06	FALSE
Gastric acid secretion	0.186256	1.75688e-06	FALSE
Ribosome biogenesis in eukaryotes	0.263328	1.75688e-06	FALSE
Arrhythmogenic right ventricular cardiomyopathy	0.183795	1.75688e-06	FALSE
JAK-STAT signaling pathway	0.352867	1.75688e-06	FALSE
Alcoholism	0.384846	1.75688e-06	FALSE
Pathways of neurodegeneration	0.577939	1.75688e-06	FALSE
Coronavirus disease	0.433043	1.75688e-06	FALSE
Neutrophil extracellular trap formation	0.37851	1.75688e-06	FALSE
Cholinergic synapse	0.251399	1.75688e-06	FALSE
Serotonergic synapse	0.251399	1.75688e-06	FALSE
Glutamatergic synapse	0.249141	1.75688e-06	FALSE
Leukocyte transendothelial migration	0.249141	1.75688e-06	FALSE
Cardiac muscle contraction	0.162336	1.75688e-06	FALSE
ECM-receptor interaction	0.160462	1.75688e-06	FALSE
GABAergic synapse	0.15863	1.75688e-06	FALSE
Bile secretion	0.156839	1.75688e-06	FALSE
Hypertrophic cardiomyopathy	0.156839	1.75688e-06	FALSE
Platelet activation	0.228596	1.75688e-06	FALSE
Proteoglycans in cancer	0.347928	1.75688e-06	FALSE
Salivary secretion	0.1517	1.75688e-06	FALSE
Thermogenesis	0.369239	1.75688e-06	FALSE
Oocyte meiosis	0.219537	1.75688e-06	FALSE
Rap1 signaling pathway	0.33935	1.75688e-06	FALSE
Circadian entrainment	0.145348	1.75688e-06	FALSE
Natural killer cell mediated cytotoxicity	0.21611	1.75688e-06	FALSE
Pancreatic secretion	0.138115	1.75688e-06	FALSE
Parkinson disease	0.343091	1.75688e-06	FALSE
Drug metabolism	0.130329	1.75688e-06	FALSE
HIF-1 signaling pathway	0.129115	1.75688e-06	FALSE
Retrograde endocannabinoid signaling	0.190771	1.75688e-06	FALSE
Spliceosome	0.188173	1.75688e-06	FALSE
Phagosome	0.185644	1.75688e-06	FALSE
Prion disease	0.311844	1.75688e-06	FALSE
PI3K-Akt signaling pathway	0.361294	1.75688e-06	FALSE
MicroRNAs in cancer	0.320207	1.75688e-06	FALSE
Oxidative phosphorylation	0.105503	1.75688e-06	FALSE
Calcium signaling pathway	0.235246	1.75688e-06	FALSE
Adrenergic signaling in cardiomyocytes	0.0933799	1.75688e-06	FALSE
Chemical carcinogenesis	0.116944	1.75688e-06	FALSE
Olfactory transduction	0.0311975	1.75688e-06	FALSE
Neuroactive ligand-receptor interaction	0.122417	1.75688e-06	FALSE
Cytokine-cytokine receptor interaction	0.0943057	1.75688e-06	FALSE
cAMP signaling pathway	0.0644838	1.75688e-06	FALSE

## Sheet: Fugure 2c
pre-sensitive				pre-resistant				post-treatment
treatment	subclone	proportion		treatment	subclone	proportion		treatment	subclone	proportion
Carboplatin	A	0.586085		Carboplatin	A	0.742857		Carboplatin	A	0.782383
Olaparib	A	0.589282		Olaparib	A	0.795354		Olaparib	A	0.839684
NK	A	0.604009		NK	A	0.674556		NK	A	0.662862
Control	A	0.558205		Control	A	0.574434		Control	A	0.523299
Carboplatin	B	0.206897		Carboplatin	B	0.145578		Carboplatin	B	0.125648
Olaparib	B	0.203887		Olaparib	B	0.117257		Olaparib	B	0.104089
NK	B	0.191528		NK	B	0.16213		NK	B	0.172442
Control	B	0.214025		Control	B	0.2589		Control	B	0.280825
Carboplatin	C	0.0974778		Carboplatin	C	0.0761905		Carboplatin	C	0.0531088
Olaparib	C	0.0929329		Olaparib	C	0.0442478		Olaparib	C	0.0283457
NK	C	0.0980815		NK	C	0.106509		NK	C	0.120669
Control	C	0.0906031		Control	C	0.101942		Control	C	0.146392
Carboplatin	D	0.0704277		Carboplatin	D	0.0190476		Carboplatin	D	0.0142487
Olaparib	D	0.073616		Olaparib	D	0.0298673		Olaparib	D	0.019052
NK	D	0.0689804		NK	D	0.0307692		NK	D	0.0232369
Control	D	0.0973352		Control	D	0.0485437		Control	D	0.0354639
Carboplatin	E	0.039113		Carboplatin	E	0.0163265		Carboplatin	E	0.0246114
Olaparib	E	0.0402827		Olaparib	E	0.0132743		Olaparib	E	0.008829
NK	E	0.0374003		NK	E	0.0260355		NK	E	0.0207909
Control	E	0.0398317		Control	E	0.0161812		Control	E	0.0140206

## Sheet: Figure 2d
treatment	subclone	connectivity score	p_value	sig
NK	A	0.0874454	0.001998	**
NK	B	0.0553515	0.001998	**
NK	C	-0.093285	0.001998	**
NK	D	-0.1518	0.001998	**
NK	E	-0.0910851	0.001998	**
Carboplatin	A	0.247099	0.001998	**
Carboplatin	B	-0.00421455	0.382
Carboplatin	C	-0.262833	0.001998	**
Carboplatin	D	-0.227571	0.001998	**
Carboplatin	E	-0.118605	0.001998	**
Olaparib	A	0.414243	0.001998	**
Olaparib	B	-0.097709	0.001998	**
Olaparib	C	-0.389354	0.001998	**
Olaparib	D	-0.262671	0.001998	**
Olaparib	E	-0.191074	0.001998	**
Control	A	-0.15403	0.001998	**
Control	B	0.387024	0.001998	**
Control	C	-0.0408331	0.001998	**
Control	D	-0.0849456	0.001998	**
Control	E	-0.311038	0.001998	**

## Sheet: Figure 3c
	sample	replicates	image	number of nuclei	number of cyclin +	number of RAD51+	% of RAD51+	total number of cyclin+ nuclei analysed	MEAN (% of RAD51+)
	COV362	#1	r02c04f02	41	30	11	36.6667	144	28.904
			r02c04f13	47	40	12	30
			r02c04f30	45	22	5	22.7273
			r02c04f43	53	35	9	25.7143
			r02c04f38	37	17	5	29.4118
		#2	r03c04f06	57	23	8	34.7826	129	36.1463
			r03c04f17	38	22	9	40.9091
			r03c04f26	49	33	14	42.4242
			r03c04f34	45	25	7	28
			r03c04f45	41	26	9	34.6154
		#3	r04c04f02	58	33	10	30.303	124	27.4838
			r04c04f10	48	31	8	25.8065
			r04c04f21	38	15	3	20
			r04c04f24	52	24	9	37.5
			r04c04f36	63	21	5	23.8095
	COV362 + ctrl vector	#1	r02c05f04	69	34	9	26.4706	133	34.1197
			r02c05f03	68	29	6	20.6897
			r02c05f15	68	41	14	34.1463
			r02c05f31	45	29	16	55.1724
		#2	r03c05f04	63	33	14	42.4242	124	32.2884
			r03c05f15	78	58	14	24.1379
			r03c05f27	51	33	10	30.303
		#3	r04c05f08	80	48	17	35.4167	171	24.7835
			r04c05f06	75	48	7	14.5833
			r04c05f19	72	42	13	30.9524
			r04c05f17	66	33	6	18.1818
	COV362 + BRCA1	#1	r02c06f03	35	24	9	37.5	155	39.0402
			r02c06f01	44	28	8	28.5714
			r02c06f06	58	45	17	37.7778
			r02c06f18	32	20	10	50
			r02c06f32	41	21	7	33.3333
			r02c06f45	30	17	8	47.0588
		#2	r03c06f07	37	25	13	52	150	44.1073
			r03c06f03	43	20	7	35
			r03c06f08	53	31	14	45.1613
			r03c06f12	47	25	7	28
			r03c06f26	40	20	14	70
			r03c06f33	40	29	10	34.4828
		#3	r04c06f05	49	30	15	50	122	51.3546
			r04c06f13	51	25	17	68
			r04c06f30	41	21	10	47.619
			r04c06f31	37	26	12	46.1538
			r04c06f40	29	20	9	45

## Sheet: Figure 3d
		Olaparib (uM)	0	2	4	8
	Cell viability (%)	COV362	0.904474	0.594144	0.378038	0.358377
			1.11183	0.676522	0.415708	0.348013
			0.956228	0.582875	0.421242	0.330191
			1.02747	0.591102	0.441346	0.36205
		COV362 + ctrl vector	1.02399	0.58398	0.434486	0.413355
			1.0033	0.589162	0.477912	0.407643
			0.989296	0.588165	0.422294	0.416561
			0.983422	0.590598	0.426061	0.416362
		COV362 + BRCA1	1.00608	0.885898	0.753881	0.561866
			0.98796	0.852248	0.76206	0.571911
			0.993764	0.873784	0.74714	0.57287
			1.0122	0.879163	0.705984	0.537396

## Sheet: Figure 3e
HRD signature P value threshold	Number of genes after filtering	Treatment	Connectivity score
5e-16	211	Olaparib	-0.600991
2.7278e-15	224	Olaparib	-0.598927
1.48818e-14	239	Olaparib	-0.598177
8.11888e-14	254	Olaparib	-0.604929
4.42933e-13	275	Olaparib	-0.597213
2.41647e-12	291	Olaparib	-0.592931
1.31833e-11	303	Olaparib	-0.592839
7.19225e-11	326	Olaparib	-0.578334
3.9238e-10	341	Olaparib	-0.575192
2.14067e-09	367	Olaparib	-0.574206
1.16786e-08	393	Olaparib	-0.563043
6.37137e-08	428	Olaparib	-0.558281
3.47596e-07	467	Olaparib	-0.548297
1.89635e-06	507	Olaparib	-0.534585
1.03457e-05	552	Olaparib	-0.531747
5.64419e-05	584	Olaparib	-0.527199
0.000307924	649	Olaparib	-0.523882
0.00167991	731	Olaparib	-0.52162
0.0091649	828	Olaparib	-0.513744
0.05	946	Olaparib	-0.508549
5e-16	211	Carboplatin	-0.544867
2.7278e-15	224	Carboplatin	-0.543626
1.48818e-14	239	Carboplatin	-0.548065
8.11888e-14	254	Carboplatin	-0.555484
4.42933e-13	275	Carboplatin	-0.540332
2.41647e-12	291	Carboplatin	-0.533885
1.31833e-11	303	Carboplatin	-0.531256
7.19225e-11	326	Carboplatin	-0.526856
3.9238e-10	341	Carboplatin	-0.524386
2.14067e-09	367	Carboplatin	-0.524462
1.16786e-08	393	Carboplatin	-0.504502
6.37137e-08	428	Carboplatin	-0.496737
3.47596e-07	467	Carboplatin	-0.493679
1.89635e-06	507	Carboplatin	-0.4809
1.03457e-05	552	Carboplatin	-0.47494
5.64419e-05	584	Carboplatin	-0.465197
0.000307924	649	Carboplatin	-0.463789
0.00167991	731	Carboplatin	-0.463618
0.0091649	828	Carboplatin	-0.456169
0.05	946	Carboplatin	-0.447511
5e-16	211	NK	-0.672523
2.7278e-15	224	NK	-0.660564
1.48818e-14	239	NK	-0.661693
8.11888e-14	254	NK	-0.665806
4.42933e-13	275	NK	-0.658795
2.41647e-12	291	NK	-0.654471
1.31833e-11	303	NK	-0.649181
7.19225e-11	326	NK	-0.625591
3.9238e-10	341	NK	-0.615716
2.14067e-09	367	NK	-0.608521
1.16786e-08	393	NK	-0.582596
6.37137e-08	428	NK	-0.582689
3.47596e-07	467	NK	-0.578889
1.89635e-06	507	NK	-0.563366
1.03457e-05	552	NK	-0.562378
5.64419e-05	584	NK	-0.548357
0.000307924	649	NK	-0.550972
0.00167991	731	NK	-0.552945
0.0091649	828	NK	-0.54707
0.05	946	NK	-0.548034
5e-16	211	Control	-0.483038
2.7278e-15	224	Control	-0.472916
1.48818e-14	239	Control	-0.475822
8.11888e-14	254	Control	-0.483189
4.42933e-13	275	Control	-0.44693
2.41647e-12	291	Control	-0.445112
1.31833e-11	303	Control	-0.44802
7.19225e-11	326	Control	-0.445498
3.9238e-10	341	Control	-0.443068
2.14067e-09	367	Control	-0.444218
1.16786e-08	393	Control	-0.442958
6.37137e-08	428	Control	-0.435822
3.47596e-07	467	Control	-0.429758
1.89635e-06	507	Control	-0.409612
1.03457e-05	552	Control	-0.3967
5.64419e-05	584	Control	-0.390183
0.000307924	649	Control	-0.388446
0.00167991	731	Control	-0.391589
0.0091649	828	Control	-0.390304
0.05	946	Control	-0.382405

## Sheet: Figure 3f
		Cell viability (%)
NK Donor 1	NK: target cell	Kuramochi + ctrl vector			Kuramochi + BRCA2			P value
	0	1.00808	0.994447	0.997476	0.996893	1.00048	1.00263	1
	0.5	0.655555	0.655932	0.631015	0.745939	0.727297	0.728731	0.00156
	1	0.434673	0.385982	0.368828	0.51297	0.49779	0.439721	0.044
	2	0.147249	0.130538	0.176242	0.139164	0.171224	0.187239	0.496
	3	0.100122	0.137923	0.111979	0.118444	0.109517	0.117237	0.9
		Cell viability (%)
NK Donor 2	NK: target cell	Kuramochi + ctrl vector			Kuramochi + BRCA2			P value
	0	1.04097	0.966372	0.992654	1.02817	0.977087	0.994746	1
	0.5	0.953536	0.89215	0.822993	0.983717	0.954651	0.959657	0.174
	1	0.798966	0.776996	0.698493	0.918492	0.888351	0.880368	0.033
	2	0.617337	0.537092	0.513863	0.838191	0.821247	0.809855	0.00971
	3	0.475675	0.443846	0.335727	0.726151	0.683137	0.682143	0.0146
		Cell viability (%)
NK Donor 3	NK: target cell	Kuramochi + ctrl vector						Kuramochi + BRCA2						P value
	0	1.01882	1.00435	0.994184	0.999273	0.96836	1.01502	0.985983	0.983334	0.989906	1.0093	1.01138	1.0201	1
	0.5	0.916688	0.876603	0.886299	0.865796	0.876575	0.889957	0.945363	0.932478	0.930611	0.952123	0.912523	0.928879	0.000416
	1	0.783313	0.706702	0.761011	0.771665	0.768745	0.735661	0.838625	0.818196	0.837096	0.857271	0.810539	0.799969	0.00066
	2	0.606567	0.560974	0.556182	0.591573	0.554794	0.599413	0.694685	0.719869	0.708616	0.708139	0.722927	0.696173	4.08e-06
	4	0.365786	0.315535	0.305885	0.329849	0.327778	0.372857	0.459045	0.505296	0.486686	0.444519	0.456949	0.463756	4.07e-06
		Cell viability (%)
NK Donor 4	NK: target cell	Kuramochi + ctrl vector						Kuramochi + BRCA2						P value
	0	1.02807	1.01609	1.00795	0.990137	0.970694	0.987066	0.998671	1.0111	1.01237	1.00503	0.986649	0.986172	1
	0.5	0.857016	0.855859	0.83387	0.850946	0.858889	0.852866	0.90484	0.907945	0.944924	0.866695	0.908932	0.86745	0.00859
	1	0.693261	0.687495	0.676954	0.70001	0.705236	0.665184	0.725799	0.764402	0.776581	0.813122	0.799499	0.80251	0.000365
	2	0.479491	0.456407	0.485888	0.502308	0.487067	0.473059	0.609098	0.579269	0.555907	0.628051	0.623166	0.563344	7.63e-05
	4	0.225536	0.249647	0.230159	0.287042	0.302196	0.257609	0.347731	0.359359	0.337437	0.369329	0.312873	0.356117	0.000266

## Sheet: Figure 4b
Carboplatin					Olaparib					NK
Drug	Connectivity score	P value	Drug name		Drug	Connectivity score	P value	Drug name		Drug	Connectivity score	P value	Drug name
BRD-K28392481	-0.41642	0.000255434	AZD4547		BRD-K28392481	-0.27717	0.18357	AZD4547		BRD-K28392481	0.21223	0.72113	AZD4547
BRD-K56851771	0.250355	0.552012	enzalutamide		BRD-K56851771	0.3112	0.0599017	enzalutamide		BRD-K56851771	0	1	enzalutamide
BRD-K87158025	-0.315055	0.134153	benzamil		BRD-K87158025	0	1	benzamil		BRD-K87158025	-0.247285	0.459843	benzamil
BRD-K03601870	0	1	ixabepilone		BRD-K03601870	0	1	ixabepilone		BRD-K03601870	0	1	ixabepilone
BRD-K82941592	-0.249895	0.496101	rosuvastatin		BRD-K82941592	-0.207045	0.931936	rosuvastatin		BRD-K82941592	0.21506	0.688443	rosuvastatin
BRD-K84163249	-0.468805	0.000189018	ercalcitriol		BRD-K84163249	-0.365715	0.0256344	ercalcitriol		BRD-K84163249	-0.2749	0.470063	ercalcitriol
BRD-K43966364	-0.341645	0.0229574	penicillin-v-potassium		BRD-K43966364	-0.23933	0.616115	penicillin-v-potassium		BRD-K43966364	0	1	penicillin-v-potassium
BRD-K36198571	-0.56357	4.55727e-05	WAY-170523		BRD-K36198571	-0.414085	0.000504244	WAY-170523		BRD-K64881305	-0.444955	5.91783e-05	ispinesib
BRD-K59273480	-0.33471	0.027282	propentofylline		BRD-K59273480	0.24937	0.52496	propentofylline		BRD-K59273480	0	1	propentofylline
BRD-K65716359	0.28659	0.171143	exifone		BRD-K65716359	0.30871	0.0459804	exifone		BRD-K65716359	0.2364	0.513779	exifone
BRD-K33459542	-0.32946	0.0396102	ditolylguanidine		BRD-K33459542	0	1	ditolylguanidine		BRD-K33459542	-0.202875	0.924017	ditolylguanidine
BRD-A08187463	-0.26045	0.51648	racecadotril		BRD-A08187463	-0.239025	0.61306	racecadotril		BRD-A08187463	0	1	racecadotril
BRD-K30550578	0.278685	0.337212	PF-04620110		BRD-K30550578	0.2761	0.22227	PF-04620110		BRD-K30550578	0.241865	0.46254	PF-04620110
BRD-K11267252	-0.322335	0.0834754	alectinib		BRD-K11267252	0	1	alectinib		BRD-K11267252	-0.257825	0.308671	alectinib
BRD-K21884483	-0.35885	0.016293	mizolastine		BRD-K21884483	-0.25419	0.572396	mizolastine		BRD-K21884483	0	1	mizolastine
BRD-A60294240	-0.277805	0.206267	tribenoside		BRD-A60294240	-0.295565	0.15364	tribenoside		BRD-A60294240	-0.22698	0.71605	tribenoside
BRD-A65145453	0	1	ATPA		BRD-A65145453	0	1	ATPA		BRD-A65145453	-0.21056	0.891535	ATPA
BRD-K76205745	0.31462	0.0588014	losartan		BRD-K76205745	0.352265	0.00314447	losartan		BRD-K76205745	0.25757	0.201457	losartan
BRD-K15601958	-0.307005	0.146942	SEW-2871		BRD-K15601958	-0.24731	0.361289	SEW-2871		BRD-K15601958	-0.257905	0.122654	SEW-2871
BRD-K54665485	0	1	R-59022		BRD-K54665485	-0.297235	0.139808	R-59022		BRD-K54665485	-0.246595	0.251307	R-59022
BRD-A22844106	0	1	tenoxicam		BRD-A22844106	0	1	tenoxicam		BRD-A22844106	0	1	tenoxicam
BRD-A14574269	0.226515	0.731569	UB-165		BRD-A14574269	-0.29558	0.189562	UB-165		BRD-A14574269	-0.221315	0.659894	UB-165
BRD-K85606544	-0.49015	6.5128e-05	neratinib		BRD-K85606544	-0.384585	0.000627441	neratinib		BRD-K85606544	-0.28513	0.0709341	neratinib
BRD-K16195444	-0.236175	0.579361	oxymetazoline		BRD-K16195444	0.21883	0.804247	oxymetazoline		BRD-K16195444	-0.2087	0.437102	oxymetazoline
BRD-K96471533	-0.48054	8.99917e-05	nitazoxanide		BRD-K96471533	-0.51986	5.20771e-05	nitazoxanide		BRD-K96471533	-0.354525	0.0111339	nitazoxanide
BRD-K77925998	0	1	quipazine		BRD-K77925998	0.233415	0.582616	quipazine		BRD-K77925998	0	1	quipazine
BRD-K48578705	0.286895	0.276345	methyldopa		BRD-K48578705	0.282405	0.32063	methyldopa		BRD-K48578705	0.317405	0.0257643	methyldopa
BRD-K47598052	-0.31101	0.31248	PP-1		BRD-K47598052	0	1	PP-1		BRD-K47598052	0.32034	0.0338588	PP-1
BRD-K57169635	-0.49161	8.83058e-05	dacomitinib		BRD-K57169635	-0.391395	0.00154783	dacomitinib		BRD-K34022604	-0.43611	0.000160289	clofarabine
BRD-K28360340	-0.414515	0.00369499	TW-37		BRD-K28360340	-0.413845	0.00108923	TW-37		BRD-K28360340	-0.35069	0.0112398	TW-37
BRD-K50000283	0.30903	0.152517	PHA-767491		BRD-K50000283	0.30273	0.0898594	PHA-767491		BRD-K50000283	0.261975	0.199423	PHA-767491
BRD-K06750613	-0.55912	5.79982e-05	GSK1059615		BRD-K06750613	-0.36844	0.00235018	GSK1059615		BRD-K06750613	-0.27204	0.132262	GSK1059615
BRD-K12885236	-0.37605	0.00457117	dapivirine		BRD-K12885236	-0.28825	0.201521	dapivirine		BRD-K12885236	0	1	dapivirine
BRD-K82967685	0.210625	0.872812	mirodenafil		BRD-K82967685	0	1	mirodenafil		BRD-K82967685	0	1	mirodenafil
BRD-K14329163	0.22618	0.72174	BAY-K-8644-(s)-(-)		BRD-K14329163	0	1	BAY-K-8644-(s)-(-)		BRD-K14329163	-0.222245	0.568378	BAY-K-8644-(s)-(-)
BRD-K80725821	-0.237365	0.559264	NA		BRD-K80725821	0	1	NA		BRD-K80725821	-0.231025	0.48444	NA
BRD-K07612980	0	1	sparfloxacin		BRD-K07612980	-0.215	0.703086	sparfloxacin		BRD-K07612980	-0.204415	0.880878	sparfloxacin
BRD-K07220430	-0.3463	0.0315329	cinnarazine		BRD-K07220430	-0.223735	0.882437	cinnarazine		BRD-K07220430	0	1	cinnarazine
BRD-K18910433	0	1	estradiol		BRD-K18910433	-0.22327	0.663184	estradiol		BRD-K18910433	-0.227075	0.450501	estradiol
BRD-K57291914	-0.354445	0.0462134	NA		BRD-K57291914	-0.360675	0.0108886	NA		BRD-K57291914	0.225745	0.829155	NA
BRD-A59303141	-0.375525	0.00631027	quinethazone		BRD-A59303141	-0.28404	0.119066	quinethazone		BRD-A59303141	-0.249745	0.446678	quinethazone
BRD-K08525451	-0.278575	0.387114	sarafloxacin		BRD-K08525451	0	1	sarafloxacin		BRD-K08525451	0	1	sarafloxacin
BRD-K54330070	-0.26263	0.549497	SB-202190		BRD-K54330070	-0.285575	0.184862	SB-202190		BRD-K54330070	0	1	SB-202190
BRD-K78567475	0	1	dolastatin-10		BRD-K78567475	-0.325495	0.0967036	dolastatin-10		BRD-K78567475	-0.254285	0.467973	dolastatin-10
BRD-A89672324	0.257135	0.49889	NA		BRD-A89672324	0.312065	0.0358725	NA		BRD-A89672324	0	1	NA
BRD-K35629949	-0.214745	0.89098	SR-27897		BRD-K35629949	0	1	SR-27897		BRD-K35629949	-0.23434	0.692395	SR-27897
BRD-K21547160	0	1	NA		BRD-K21547160	0	1	NA		BRD-K21547160	0	1	NA
BRD-K12079898	-0.357865	0.0187851	PD-160170		BRD-K12079898	-0.38444	0.00187669	PD-160170		BRD-K12079898	0	1	PD-160170
BRD-A45153512	0.256245	0.739259	NA		BRD-A45153512	0	1	NA		BRD-A45153512	0.269045	0.397127	NA
BRD-K60762818	-0.38438	0.00732503	desipramine		BRD-K60762818	-0.288595	0.231157	desipramine		BRD-K60762818	-0.27709	0.14595	desipramine
BRD-K21733600	-0.249465	0.499614	rofecoxib		BRD-K21733600	0.23882	0.480244	rofecoxib		BRD-K21733600	-0.193215	0.881225	rofecoxib
BRD-K74190368	-0.24326	0.678279	resorcinol		BRD-K74190368	0	1	resorcinol		BRD-K74190368	-0.22115	0.755455	resorcinol
BRD-K27182532	0	1	metatinib		BRD-K27182532	-0.241075	0.477388	metatinib		BRD-K27182532	0.20768	0.788361	metatinib
BRD-K02965346	0	1	SU11274		BRD-K02965346	0	1	SU11274		BRD-K02965346	-0.209465	0.819345	SU11274
BRD-K68402494	-0.35937	0.00468225	ML9		BRD-K68402494	-0.202695	0.895039	ML9		BRD-K68402494	-0.220115	0.685541	ML9
BRD-K28912512	0.28058	0.386722	nicotinamide		BRD-K28912512	0.24947	0.508537	nicotinamide		BRD-K28912512	0.27653	0.157645	nicotinamide
BRD-A31800922	0	1	NA		BRD-A31800922	0.25114	0.457183	NA		BRD-A31800922	0.226165	0.546425	NA
BRD-A92800748	0	1	tie2-kinase-inhibitor		BRD-A92800748	-0.213455	0.338696	tie2-kinase-inhibitor		BRD-A92800748	-0.23513	0.22461	tie2-kinase-inhibitor
BRD-K47936004	-0.27188	0.532119	piribedil		BRD-K47936004	-0.261445	0.633912	piribedil		BRD-K47936004	0.33849	0.0231786	piribedil
BRD-A84174873	0	1	NA		BRD-A84174873	-0.26	0.480158	NA		BRD-A84174873	-0.20771	0.72907	NA
BRD-K88429204	-0.358845	0.0605423	pyrimethamine		BRD-K88429204	-0.28785	0.335372	pyrimethamine		BRD-K88429204	-0.20584	0.957635	pyrimethamine
BRD-K26011976	0.217605	0.890886	NA		BRD-K26011976	0	1	NA		BRD-K26011976	0	1	NA
BRD-K45479396	0	1	BP-554		BRD-K45479396	0	1	BP-554		BRD-K45479396	0	1	BP-554
BRD-A67709388	-0.4901	0.000112064	NA		BRD-A67709388	-0.39324	0.00358134	NA		BRD-A67709388	-0.29709	0.129945	NA
BRD-K85015012	-0.49278	6.13434e-05	NNC-05-2090		BRD-K85015012	-0.351985	0.0119848	NNC-05-2090		BRD-K85015012	-0.267515	0.324682	NNC-05-2090
BRD-K19456237	0	1	piracetam		BRD-K19456237	0.26108	0.354668	piracetam		BRD-K19456237	0.280955	0.0748399	piracetam
BRD-K57754230	-0.290695	0.204476	EPZ005687		BRD-K57754230	-0.234615	0.404435	EPZ005687		BRD-K57754230	-0.28069	0.148492	EPZ005687
BRD-A67862938	-0.283635	0.232282	naftidrofuryl		BRD-A67862938	-0.307005	0.0721644	naftidrofuryl		BRD-A67862938	0	1	naftidrofuryl
BRD-K41445866	-0.265165	0.492226	NA		BRD-K41445866	-0.1977	0.970303	NA		BRD-K41445866	0	1	NA
BRD-K23204545	-0.316865	0.0937636	busulfan		BRD-K23204545	-0.227765	0.715665	busulfan		BRD-K23204545	0	1	busulfan
BRD-K19061412	-0.463675	0.000118111	mubritinib		BRD-K19061412	-0.37097	0.00200282	mubritinib		BRD-K19061412	-0.268365	0.1374	mubritinib
BRD-K81528515	-0.24951	0.547352	nilotinib		BRD-K81528515	-0.264615	0.319547	nilotinib		BRD-K81528515	-0.248365	0.227045	nilotinib
BRD-K97530723	-0.26913	0.422118	melatonin		BRD-K97530723	0.27396	0.296151	melatonin		BRD-K97530723	0	1	melatonin
BRD-K89375097	-0.357575	0.105057	pirenzepine		BRD-K89375097	0.239965	0.840038	pirenzepine		BRD-K89375097	-0.21602	0.977477	pirenzepine
BRD-K02079473	-0.3589	0.00762989	NA		BRD-K02079473	-0.225965	0.703664	NA		BRD-K02079473	0	1	NA
BRD-K37720887	0.23507	0.431949	SB-525334		BRD-K37720887	0.2209	0.43222	SB-525334		BRD-K37720887	-0.20034	0.730923	SB-525334
BRD-A99633051	0	1	ethosuximide		BRD-A99633051	0	1	ethosuximide		BRD-A99633051	0.21052	0.727975	ethosuximide
BRD-A24543851	0	1	NA		BRD-A24543851	0	1	NA		BRD-A24543851	0	1	NA
BRD-K79254416	-0.405735	0.000507943	decitabine		BRD-K79254416	-0.25936	0.387948	decitabine		BRD-K79254416	-0.184745	0.780289	decitabine
BRD-A26334849	-0.285045	0.338751	NA		BRD-A26334849	0	1	NA		BRD-A26334849	-0.24916	0.284529	NA
BRD-A98378129	-0.283525	0.290529	talniflumate		BRD-A98378129	-0.231925	0.456582	talniflumate		BRD-A98378129	-0.293275	0.0719287	talniflumate
BRD-K09397065	0.20683	0.957646	SR-57227A		BRD-K09397065	0.24989	0.643029	SR-57227A		BRD-K09397065	0	1	SR-57227A
BRD-K75478907	0	1	GS-39783		BRD-K75478907	0.24622	0.583773	GS-39783		BRD-K75478907	0	1	GS-39783
BRD-A55272860	-0.348105	0.00842198	sulpiride		BRD-A55272860	0	1	sulpiride		BRD-A55272860	-0.224065	0.536095	sulpiride
BRD-K71266197	-0.267095	0.23662	PSB-06126		BRD-K71266197	-0.284415	0.0564685	PSB-06126		BRD-K71266197	0.174765	0.829471	PSB-06126
BRD-K88025533	-0.27922	0.326266	fingolimod		BRD-K88025533	-0.236505	0.671533	fingolimod		BRD-K88025533	0	1	fingolimod
BRD-K91699951	-0.420965	0.000358293	benzonatate		BRD-K91699951	-0.298575	0.152359	benzonatate		BRD-K91699951	0	1	benzonatate
BRD-A18605525	-0.314415	0.213182	hexetidine		BRD-A18605525	0.318325	0.220642	hexetidine		BRD-A18605525	-0.30976	0.0358109	hexetidine
BRD-K21361524	-0.55463	5.35605e-05	selinexor		BRD-K21361524	-0.431675	9.25724e-05	selinexor		BRD-K08807999	-0.44654	5.44917e-05	NO-ASA
BRD-K29458283	-0.43006	0.000425739	chlorambucil		BRD-K29458283	-0.25525	0.349134	chlorambucil		BRD-K29458283	0	1	chlorambucil
BRD-K24968862	0	1	SB-683698		BRD-K24968862	0	1	SB-683698		BRD-K24968862	-0.20454	0.844786	SB-683698
BRD-K21718444	-0.355115	0.0116939	KW-2449		BRD-K21718444	-0.25498	0.430324	KW-2449		BRD-K21718444	-0.25033	0.329345	KW-2449
BRD-K22193694	0	1	dioxybenzone		BRD-K22193694	0	1	dioxybenzone		BRD-K22193694	0	1	dioxybenzone
BRD-K88172511	-0.29549	0.204741	naltrexone		BRD-K88172511	0	1	naltrexone		BRD-K88172511	0.203625	0.81955	naltrexone
BRD-K81376179	0.325125	0.0987077	TCS-359		BRD-K81376179	0.23805	0.597812	TCS-359		BRD-K81376179	-0.252925	0.539599	TCS-359
BRD-K21548250	-0.40304	0.00345724	moracizine		BRD-K21548250	0	1	moracizine		BRD-K21548250	0	1	moracizine
BRD-A51714012	0.24414	0.767141	NA		BRD-A51714012	0.266245	0.478556	NA		BRD-A51714012	0.294275	0.0976722	NA
BRD-K42417338	0	1	NA		BRD-K42417338	0	1	NA		BRD-K42417338	0.246005	0.483807	NA
BRD-K33240821	-0.232635	0.79403	plerixafor		BRD-K33240821	0.23735	0.560348	plerixafor		BRD-K33240821	0.2846	0.0970616	plerixafor
BRD-A49160188	0.22838	0.750393	donepezil		BRD-A49160188	0.27982	0.261354	donepezil		BRD-A49160188	0.280525	0.114687	donepezil
BRD-K34313798	-0.299435	0.0842381	LY215490		BRD-K34313798	-0.213855	0.646722	LY215490		BRD-K34313798	-0.191415	0.882646	LY215490
BRD-K68558722	-0.27926	0.389691	deracoxib		BRD-K68558722	-0.237215	0.706557	deracoxib		BRD-K68558722	-0.200805	0.737409	deracoxib
BRD-K23922020	0.287615	0.244199	arecaidine-propargyl-ester		BRD-K23922020	0.244455	0.547463	arecaidine-propargyl-ester		BRD-K23922020	0.229815	0.640156	arecaidine-propargyl-ester
BRD-K99300445	0	1	antazoline		BRD-K99300445	0.35256	0.106245	antazoline		BRD-K99300445	0	1	antazoline
BRD-A79803969	0	1	NA		BRD-A79803969	0	1	NA		BRD-A79803969	-0.21669	0.673712	NA
BRD-K64800655	-0.27471	0.395963	PHA-793887		BRD-K64800655	0	1	PHA-793887		BRD-K64800655	0	1	PHA-793887
BRD-K43806473	0	1	camostat-mesilate		BRD-K43806473	0.28631	0.137951	camostat-mesilate		BRD-K43806473	0.262235	0.155846	camostat-mesilate
BRD-K52080565	-0.259175	0.433812	NA		BRD-K52080565	0	1	NA		BRD-K52080565	0	1	NA
BRD-K76840893	-0.499655	5.97716e-05	RS-17053		BRD-K76840893	-0.342185	0.00430954	RS-17053		BRD-K76840893	-0.26743	0.115277	RS-17053
BRD-K63516691	0	1	T-0156		BRD-K63516691	-0.25357	0.331645	T-0156		BRD-K63516691	-0.24829	0.278108	T-0156
BRD-K12867552	-0.42166	0.000565144	PCI-24781		BRD-K12867552	-0.3629	0.00488183	PCI-24781		BRD-K12867552	-0.28721	0.0543377	PCI-24781
BRD-K49668410	-0.344375	0.0229106	clarithromycin		BRD-K49668410	-0.31705	0.074106	clarithromycin		BRD-K49668410	0	1	clarithromycin
BRD-A17846016	0	1	trolox		BRD-A17846016	0	1	trolox		BRD-A17846016	0.25178	0.198697	trolox
BRD-K81916719	0	1	triclabendazole		BRD-K81916719	0	1	triclabendazole		BRD-K81916719	0.208635	0.739319	triclabendazole
BRD-M10279501	-0.29209	0.178893	NA		BRD-M10279501	0	1	NA		BRD-M10279501	0.274945	0.123378	NA
BRD-A75850590	0.22264	0.573424	NA		BRD-A75850590	-0.21414	0.750708	NA		BRD-A75850590	0	1	NA
BRD-K02389548	-0.5326	5.83628e-05	RG2833		BRD-K02389548	-0.3406	0.0233522	RG2833		BRD-K02389548	-0.24681	0.374504	RG2833
BRD-A72075775	0	1	iopromide		BRD-A72075775	0.271855	0.559054	iopromide		BRD-A72075775	0	1	iopromide
BRD-K56940463	-0.2919	0.0392367	oxethazaine		BRD-K56940463	-0.26323	0.439734	oxethazaine		BRD-K56940463	-0.31967	0.0191734	oxethazaine
BRD-K07954936	-0.2404	0.707886	2-iminobiotin		BRD-K07954936	-0.204655	0.915958	2-iminobiotin		BRD-K07954936	0	1	2-iminobiotin
BRD-K63712959	-0.270485	0.566246	temoporfin		BRD-K63712959	0.23181	0.708324	temoporfin		BRD-K63712959	0	1	temoporfin
BRD-K14618467	-0.532635	6.91574e-05	IKK-16		BRD-K14618467	-0.441495	5.73301e-05	IKK-16		BRD-A50737080	-0.401925	0.000638301	CGK-733
BRD-K90733503	-0.341475	0.0447047	cephalexin		BRD-K90733503	-0.355185	0.00562109	cephalexin		BRD-K90733503	0.248035	0.270616	cephalexin
BRD-K97884852	-0.37709	0.0100796	malotilate		BRD-K97884852	-0.22874	0.886739	malotilate		BRD-K97884852	0	1	malotilate
BRD-K04701033	0.283005	0.373545	VE-822		BRD-K04701033	0	1	VE-822		BRD-K04701033	-0.27542	0.26324	VE-822
BRD-K87737963	0	1	cyt387		BRD-K87737963	0	1	cyt387		BRD-K87737963	0.266665	0.230655	cyt387
BRD-K41160163	0.26223	0.443227	fenobam		BRD-K41160163	0.269525	0.338406	fenobam		BRD-K41160163	0.26279	0.23573	fenobam
BRD-K15868788	0	1	SDZ-205-557		BRD-K15868788	0	1	SDZ-205-557		BRD-K15868788	0.243025	0.509669	SDZ-205-557
BRD-K28029915	0	1	dolasetron		BRD-K28029915	0	1	dolasetron		BRD-K28029915	0	1	dolasetron
BRD-K77947974	-0.422325	0.00165337	fluspirilene		BRD-K77947974	-0.26783	0.464447	fluspirilene		BRD-K77947974	-0.23955	0.624196	fluspirilene
BRD-K87909389	0.338615	0.027964	alvocidib		BRD-K87909389	0.385545	0.00070685	alvocidib		BRD-K87909389	0.292895	0.0279478	alvocidib
BRD-A81177136	-0.363335	0.0060569	KN-62		BRD-A81177136	-0.24261	0.541221	KN-62		BRD-A81177136	0	1	KN-62
BRD-K69122748	0.24103	0.589271	diacerein		BRD-K69122748	0.259425	0.536831	diacerein		BRD-K69122748	0	1	diacerein
BRD-A16694057	-0.282845	0.303946	BADGE		BRD-A16694057	-0.251845	0.558199	BADGE		BRD-A16694057	0	1	BADGE
BRD-K64990520	-0.35668	0.00769912	apocynin		BRD-K64990520	-0.232235	0.498589	apocynin		BRD-K64990520	0.220565	0.606059	apocynin
BRD-K90027355	-0.47283	0.000117358	spironolactone		BRD-K90027355	-0.352375	0.00630051	spironolactone		BRD-K90027355	-0.236305	0.5854	spironolactone
BRD-K22024824	-0.269545	0.509908	RG4733		BRD-K22024824	-0.23743	0.60101	RG4733		BRD-K22024824	0	1	RG4733
BRD-K52959329	0.284155	0.31805	mitiglinide		BRD-K52959329	0	1	mitiglinide		BRD-K52959329	0.30884	0.0601799	mitiglinide
BRD-K29673530	0.22071	0.572161	hypericin		BRD-K29673530	0.22325	0.698121	hypericin		BRD-K29673530	-0.254375	0.2988	hypericin
BRD-K47095176	-0.25778	0.378772	talnetant		BRD-K47095176	0	1	talnetant		BRD-K47095176	0	1	talnetant
BRD-A18795974	0.328315	0.0778377	NA		BRD-A18795974	0.38204	0.000818535	NA		BRD-A18795974	0.267425	0.362925	NA
BRD-K99504665	-0.228125	0.898852	goserelin-acetate		BRD-K99504665	0.30394	0.199667	goserelin-acetate		BRD-K99504665	0	1	goserelin-acetate
BRD-K14920963	-0.396545	0.0125949	NA		BRD-K14920963	0	1	NA		BRD-K14920963	-0.25227	0.472593	NA
BRD-K73109821	0	1	diazoxide		BRD-K73109821	0	1	diazoxide		BRD-K73109821	0	1	diazoxide
BRD-A17428743	-0.23508	0.751947	NA		BRD-A17428743	0.28972	0.205402	NA		BRD-A17428743	0.25882	0.311984	NA
BRD-K64755930	-0.22443	0.192324	etazolate		BRD-K64755930	0.23105	0.726185	etazolate		BRD-K64755930	0.319455	0.0161566	etazolate
BRD-K73323637	-0.314145	0.111226	levobunolol-(+)		BRD-K73323637	0.318865	0.123846	levobunolol-(+)		BRD-K73323637	0	1	levobunolol-(+)
BRD-K61951118	0	1	FG-7142		BRD-K61951118	0	1	FG-7142		BRD-K61951118	0.306725	0.0154783	FG-7142
BRD-K68552125	-0.560885	5.57891e-05	12-O-tetradecanoylphorbol-13-acetate		BRD-K68552125	-0.41137	0.00073881	12-O-tetradecanoylphorbol-13-acetate		BRD-A34205397	-0.441415	5.93052e-05	NA
BRD-K74763371	-0.322115	0.0196463	bosentan		BRD-K74763371	0	1	bosentan		BRD-K74763371	0	1	bosentan
BRD-K36970462	0.264775	0.398938	tonabersat		BRD-K36970462	0.26887	0.426161	tonabersat		BRD-K36970462	0.28088	0.190418	tonabersat
BRD-K38473998	-0.270405	0.580938	NA		BRD-K38473998	0	1	NA		BRD-K38473998	0	1	NA
BRD-A23712469	-0.341365	0.115986	NA		BRD-A23712469	-0.218965	0.926144	NA		BRD-A23712469	-0.28626	0.290498	NA
BRD-A69636825	-0.2067	0.865981	NA		BRD-A69636825	0.236105	0.596177	NA		BRD-A69636825	-0.213425	0.745932	NA
BRD-K04548931	0.28634	0.148995	epirubicin		BRD-K04548931	0.37324	0.00151433	epirubicin		BRD-K04548931	0.31375	0.00626931	epirubicin
BRD-K97399794	0	1	quercetin		BRD-K97399794	0	1	quercetin		BRD-K97399794	0	1	quercetin
BRD-K99984802	-0.34977	0.0311303	flunixin-meglumin		BRD-K99984802	0	1	flunixin-meglumin		BRD-K99984802	0.20851	0.582107	flunixin-meglumin
BRD-K79116891	-0.234835	0.690582	proxymetacaine		BRD-K79116891	-0.24387	0.593531	proxymetacaine		BRD-K79116891	0	1	proxymetacaine
BRD-K47192521	-0.38844	0.0031715	icosapent		BRD-K47192521	0	1	icosapent		BRD-K47192521	0.212835	0.388392	icosapent
BRD-K14681867	-0.280895	0.305726	somatostatin		BRD-K14681867	0	1	somatostatin		BRD-K14681867	0.22469	0.75674	somatostatin
BRD-K54142781	-0.286975	0.205302	cirazoline		BRD-K54142781	0	1	cirazoline		BRD-K54142781	0.28096	0.0675797	cirazoline
BRD-K31339321	-0.378535	0.0126261	lirimilast		BRD-K31339321	0.26227	0.693213	lirimilast		BRD-K31339321	0	1	lirimilast
BRD-K59037100	-0.316795	0.120637	oxybenzone		BRD-K59037100	-0.251715	0.62702	oxybenzone		BRD-K59037100	0	1	oxybenzone
BRD-A50675702	-0.362485	0.0124397	fipronil		BRD-A50675702	-0.264025	0.455925	fipronil		BRD-A50675702	0.221265	0.79614	fipronil
BRD-A73556557	-0.305445	0.110552	NA		BRD-A73556557	-0.27785	0.202912	NA		BRD-A73556557	0.247235	0.393268	NA
BRD-K23541596	0.27422	0.382868	dimaprit		BRD-K23541596	0	1	dimaprit		BRD-K23541596	-0.251655	0.539127	dimaprit
BRD-K06712146	-0.40311	0.000230291	YM-90709		BRD-K06712146	-0.29363	0.0658305	YM-90709		BRD-K06712146	-0.223175	0.309716	YM-90709
BRD-K60866521	0	1	idelalisib		BRD-K60866521	-0.217105	0.827853	idelalisib		BRD-K60866521	-0.20305	0.823691	idelalisib
BRD-K91301684	0.272145	0.42877	NA		BRD-K91301684	0.2551	0.634769	NA		BRD-K91301684	0.26697	0.291093	NA
BRD-A98845662	-0.36349	0.0124798	NA		BRD-A98845662	0.24199	0.71619	NA		BRD-A98845662	-0.20554	0.930148	NA
BRD-A23067620	-0.30228	0.140735	NA		BRD-A23067620	0	1	NA		BRD-A23067620	0	1	NA
BRD-K11905747	0.260865	0.340164	spectinomycin		BRD-K11905747	0.31838	0.0290943	spectinomycin		BRD-K11905747	0.296985	0.018903	spectinomycin
BRD-K58435339	-0.2895	0.280807	AT13387		BRD-K58435339	0	1	AT13387		BRD-K58435339	0.32317	0.0307392	AT13387
BRD-A86871940	-0.24461	0.843159	nicaraven		BRD-A86871940	0	1	nicaraven		BRD-A86871940	0.295095	0.114061	nicaraven
BRD-K91111634	-0.39394	0.00199538	rotigotine		BRD-K91111634	0	1	rotigotine		BRD-K91111634	-0.20234	0.956929	rotigotine
BRD-K82928847	-0.330285	0.108479	ACY-1215		BRD-K82928847	-0.21768	0.707115	ACY-1215		BRD-K82928847	0.2339	0.629783	ACY-1215
BRD-K35458079	0	1	edaravone		BRD-K35458079	0.2188	0.83438	edaravone		BRD-K35458079	-0.242965	0.541151	edaravone
BRD-A66435872	-0.35153	0.00356685	NA		BRD-A66435872	-0.27038	0.127299	NA		BRD-A66435872	-0.22552	0.526144	NA
BRD-A29844814	0.329035	0.0251896	ABT-202		BRD-A29844814	0.31021	0.050718	ABT-202		BRD-A29844814	0.293985	0.0863266	ABT-202
BRD-K31731454	0.198415	0.874069	pemirolast		BRD-K31731454	0.29826	0.0437156	pemirolast		BRD-K31731454	0.24319	0.337424	pemirolast
BRD-A01787639	-0.33851	0.0624892	NA		BRD-A01787639	0	1	NA		BRD-A01787639	0	1	NA
BRD-K29530284	0.259495	0.590272	amlexanox		BRD-K29530284	0	1	amlexanox		BRD-K29530284	0.324845	0.0569085	amlexanox
BRD-K51333959	0	1	siramesine		BRD-K51333959	0.301605	0.0519428	siramesine		BRD-K51333959	0	1	siramesine
BRD-A30590053	-0.328095	0.0404343	MR-16728		BRD-A30590053	0	1	MR-16728		BRD-A30590053	-0.23667	0.559586	MR-16728
BRD-A88138582	-0.39641	0.00150962	NA		BRD-A88138582	-0.29109	0.140662	NA		BRD-A88138582	-0.27758	0.273944	NA
BRD-K10845183	0.20916	0.950324	tiludronate		BRD-K10845183	0	1	tiludronate		BRD-K10845183	-0.23929	0.472376	tiludronate
BRD-K52075715	0	1	oxibendazole		BRD-K52075715	-0.29835	0.128889	oxibendazole		BRD-K52075715	-0.338645	0.0156735	oxibendazole
BRD-K07691486	0.261875	0.403963	roscovitine		BRD-K07691486	0	1	roscovitine		BRD-K07691486	-0.20073	0.847484	roscovitine
BRD-K79239947	-0.362955	0.011328	PF-573228		BRD-K79239947	0	1	PF-573228		BRD-K79239947	0.247735	0.208513	PF-573228
BRD-K95901403	-0.555475	5.72509e-05	XL147		BRD-K95901403	-0.339265	0.0250345	XL147		BRD-K95901403	-0.31072	0.032579	XL147
BRD-K91263825	-0.492795	5.22978e-05	nortriptyline		BRD-K91263825	-0.315015	0.164156	nortriptyline		BRD-K91263825	-0.27062	0.498891	nortriptyline
BRD-K20141153	-0.21356	0.832681	atomoxetine		BRD-K20141153	0.20172	0.781171	atomoxetine		BRD-K20141153	-0.19828	0.912981	atomoxetine
BRD-K67537649	-0.442155	0.000109447	PQ-401		BRD-K67537649	-0.349295	0.0106838	PQ-401		BRD-K67537649	-0.268195	0.0237361	PQ-401
BRD-K23163214	-0.31111	0.0696225	dizocilpine-(-)		BRD-K23163214	-0.240175	0.39457	dizocilpine-(-)		BRD-K23163214	-0.22355	0.529563	dizocilpine-(-)
BRD-K19796430	0	1	sonidegib		BRD-K19796430	0	1	sonidegib		BRD-K19796430	0	1	sonidegib
BRD-A54635441	0	1	levopropoxyphene		BRD-A54635441	0.255305	0.594244	levopropoxyphene		BRD-A54635441	-0.24814	0.545626	levopropoxyphene
BRD-K43330982	-0.367065	0.0150245	JTE-013		BRD-K43330982	0	1	JTE-013		BRD-K43330982	0.217985	0.445784	JTE-013
BRD-K07762753	-0.297825	0.186769	aminopurvalanol-a		BRD-K07762753	-0.27426	0.289781	aminopurvalanol-a		BRD-K07762753	0	1	aminopurvalanol-a
BRD-K71289571	-0.26096	0.299042	zafirlukast		BRD-K71289571	0	1	zafirlukast		BRD-K71289571	0	1	zafirlukast
BRD-K22749967	-0.276305	0.427253	ABT-239		BRD-K22749967	0	1	ABT-239		BRD-K22749967	-0.239315	0.522123	ABT-239
BRD-A09062839	0	1	amyleine		BRD-A09062839	-0.3068	0.164786	amyleine		BRD-A09062839	-0.30858	0.0604379	amyleine
BRD-K52512893	0	1	SC-19220		BRD-K52512893	0	1	SC-19220		BRD-K52512893	-0.246545	0.408934	SC-19220
BRD-K13800121	-0.42069	0.000700093	parecoxib		BRD-K13800121	-0.257105	0.451487	parecoxib		BRD-K13800121	0	1	parecoxib
BRD-K99615199	-0.31054	0.197506	medroxyprogesterone		BRD-K99615199	0	1	medroxyprogesterone		BRD-K99615199	-0.226055	0.693999	medroxyprogesterone
BRD-K43389675	0	1	daunorubicin		BRD-K43389675	0.31743	0.00814878	daunorubicin		BRD-K43389675	0.309495	0.0100761	daunorubicin
BRD-K56558538	-0.35026	0.023145	ambroxol		BRD-K56558538	-0.30795	0.100976	ambroxol		BRD-K56558538	0	1	ambroxol
BRD-K47278471	-0.39936	0.00366921	diphenhydramine		BRD-K47278471	-0.26102	0.35754	diphenhydramine		BRD-K47278471	-0.27676	0.133647	diphenhydramine
BRD-K06388322	-0.27079	0.54769	pramipexole		BRD-K06388322	0.28518	0.279444	pramipexole		BRD-K06388322	0.302015	0.108758	pramipexole
BRD-K20484910	0.280475	0.181934	ampyrone		BRD-K20484910	0.2178	0.673587	ampyrone		BRD-K20484910	0	1	ampyrone
BRD-K41783120	-0.46037	0.000680607	STA-5326		BRD-K41783120	-0.328705	0.135212	STA-5326		BRD-K41783120	-0.308155	0.180518	STA-5326
BRD-K91740057	-0.324045	0.117266	felbinac		BRD-K91740057	0	1	felbinac		BRD-K91740057	0.21482	0.908417	felbinac
BRD-K54208592	0.25025	0.375091	carbaril		BRD-K54208592	0.32132	0.00663045	carbaril		BRD-K54208592	0.223725	0.343669	carbaril
BRD-K16406336	-0.55707	6.38597e-05	NA		BRD-K16406336	-0.4492	5.79069e-05	NA		BRD-K66175015	-0.412985	0.000191778	afatinib
BRD-A62428732	0	1	NA		BRD-A62428732	0.26711	0.470728	NA		BRD-A62428732	-0.311205	0.103485	NA
BRD-A06916187	0	1	CPI-613		BRD-A06916187	0	1	CPI-613		BRD-A06916187	0.252295	0.464846	CPI-613
BRD-K71059170	-0.261605	0.199562	cefixime		BRD-K71059170	-0.25814	0.178564	cefixime		BRD-K71059170	0	1	cefixime
BRD-K38003476	0.26514	0.571777	clocortolone-pivalate		BRD-K38003476	0.197745	0.882272	clocortolone-pivalate		BRD-K38003476	0.20659	0.830572	clocortolone-pivalate
BRD-K24219278	-0.289665	0.173837	amineptine		BRD-K24219278	-0.23724	0.52993	amineptine		BRD-K24219278	0	1	amineptine
BRD-K08859203	0	1	DU-728		BRD-K08859203	0.25611	0.565708	DU-728		BRD-K08859203	0	1	DU-728
BRD-K66353228	-0.406065	0.00061439	zoxazolamine		BRD-K66353228	-0.26715	0.159043	zoxazolamine		BRD-K66353228	0.201515	0.694789	zoxazolamine
BRD-K74514084	-0.339715	0.0327344	pazopanib		BRD-K74514084	0.197695	0.94521	pazopanib		BRD-K74514084	0.209795	0.873572	pazopanib
BRD-K84266862	0.248285	0.408252	BRL-50481		BRD-K84266862	0.214785	0.704351	BRL-50481		BRD-K84266862	0	1	BRL-50481
BRD-K13533483	-0.46855	4.88976e-05	cyclosporin-A		BRD-K13533483	-0.295545	0.231804	cyclosporin-A		BRD-K13533483	-0.27209	0.246271	cyclosporin-A
BRD-K86873305	-0.27293	0.266716	piperacillin		BRD-K86873305	-0.29495	0.102559	piperacillin		BRD-K86873305	0.203175	0.87353	piperacillin
BRD-K69608737	-0.47867	5.97433e-05	tacrolimus		BRD-K69608737	-0.29869	0.100488	tacrolimus		BRD-K69608737	-0.275465	0.152421	tacrolimus
BRD-A24191444	-0.36739	0.00605596	NA		BRD-A24191444	-0.24845	0.581887	NA		BRD-A24191444	-0.23114	0.624444	NA
BRD-K41170226	0	1	deoxycholic-acid		BRD-K41170226	-0.26055	0.284843	deoxycholic-acid		BRD-K41170226	0	1	deoxycholic-acid
BRD-K82357231	-0.353845	0.0148057	desloratadine		BRD-K82357231	-0.337035	0.0106721	desloratadine		BRD-K82357231	-0.212515	0.725712	desloratadine
BRD-K56291712	-0.417995	0.000430017	voxtalisib		BRD-K56291712	-0.2808	0.261063	voxtalisib		BRD-K56291712	0.23827	0.350461	voxtalisib
BRD-K37865504	-0.43657	0.000236336	LY2183240		BRD-K37865504	-0.390185	0.000598898	LY2183240		BRD-K37865504	-0.38834	0.000523301	LY2183240
BRD-K19227686	-0.34333	0.0234005	phenolphthalein		BRD-K19227686	-0.29907	0.107499	phenolphthalein		BRD-K19227686	-0.24509	0.329309	phenolphthalein
BRD-K81128206	-0.229425	0.599724	edrophonium		BRD-K81128206	0.22926	0.529142	edrophonium		BRD-K81128206	0.19138	0.899009	edrophonium
BRD-A78723049	0.275325	0.392654	cefotetan		BRD-A78723049	0.32284	0.0409409	cefotetan		BRD-A78723049	0.388285	5.55901e-05	cefotetan
BRD-K14993104	0	1	bemegride		BRD-K14993104	0	1	bemegride		BRD-K14993104	0.26625	0.271553	bemegride
BRD-K36756879	-0.371965	0.0227164	ethaverine		BRD-K36756879	0	1	ethaverine		BRD-K36756879	-0.214245	0.889423	ethaverine
BRD-A31811760	-0.19923	0.948262	NA		BRD-A31811760	0.28742	0.157985	NA		BRD-A31811760	0.217635	0.769069	NA
BRD-K99545815	0	1	PF-562271		BRD-K99545815	0.30688	0.0342781	PF-562271		BRD-K99545815	0.24275	0.342588	PF-562271
BRD-K53417444	0	1	OTS167		BRD-K53417444	0.230355	0.251412	OTS167		BRD-K53417444	0.21907	0.277957	OTS167
BRD-K34469523	-0.218775	0.843127	levalbuterol		BRD-K34469523	0	1	levalbuterol		BRD-K34469523	-0.21769	0.878174	levalbuterol
BRD-A07815743	-0.316865	0.225579	kakonein		BRD-A07815743	-0.226075	0.753469	kakonein		BRD-A07815743	0	1	kakonein
BRD-K88568253	-0.270795	0.267847	iproniazid		BRD-K88568253	0	1	iproniazid		BRD-K88568253	0.221425	0.615376	iproniazid
BRD-A41250306	0	1	cyclopenthiazide		BRD-A41250306	-0.205305	0.94195	cyclopenthiazide		BRD-A41250306	0.2198	0.780355	cyclopenthiazide
BRD-K92758126	-0.35894	0.00465135	MD-920		BRD-K92758126	0	1	MD-920		BRD-K92758126	-0.21504	0.772754	MD-920
BRD-K25630527	-0.264055	0.295441	LY2784544		BRD-K25630527	-0.231675	0.559142	LY2784544		BRD-K25630527	-0.20662	0.719752	LY2784544
BRD-K17705806	-0.519595	7.89102e-05	JTC-801		BRD-K17705806	-0.39429	0.000315563	JTC-801		BRD-K13238168	-0.397375	0.000336299	haloprogin
BRD-K50422030	-0.333505	0.0649888	clomethiazole		BRD-K50422030	-0.38657	0.000874595	clomethiazole		BRD-K50422030	0	1	clomethiazole
BRD-K44442813	-0.2243	0.833198	pidotimod		BRD-K44442813	0.256475	0.481137	pidotimod		BRD-K44442813	0.295705	0.0821577	pidotimod
BRD-A72703248	0	1	NA		BRD-A72703248	0	1	NA		BRD-A72703248	0	1	NA
BRD-A07765530	-0.328105	0.0377346	NA		BRD-A07765530	-0.30638	0.097907	NA		BRD-A07765530	-0.24513	0.383207	NA
BRD-K87226815	-0.33481	0.0665136	cycloserine-(D)		BRD-K87226815	0	1	cycloserine-(D)		BRD-K87226815	0.24079	0.342319	cycloserine-(D)
BRD-K57764956	0	1	cariprazine		BRD-K57764956	0.29842	0.10606	cariprazine		BRD-K57764956	0	1	cariprazine
BRD-K51143828	-0.377105	0.000641229	lurasidone		BRD-K51143828	-0.265265	0.25452	lurasidone		BRD-K51143828	-0.2345	0.47661	lurasidone
BRD-A22256192	0	1	NA		BRD-A22256192	0	1	NA		BRD-A22256192	0	1	NA
BRD-K12343256	-0.40529	0.00145092	trametinib		BRD-K12343256	-0.258155	0.569367	trametinib		BRD-K12343256	0.259235	0.288007	trametinib
BRD-K29113274	-0.25539	0.4656	ketoconazole		BRD-K29113274	0.26549	0.36702	ketoconazole		BRD-K29113274	-0.28284	0.179734	ketoconazole
BRD-K16542329	0.2576	0.399771	zaprinast		BRD-K16542329	0.24406	0.505027	zaprinast		BRD-K16542329	0	1	zaprinast
BRD-K21908111	-0.31547	0.0575749	AZD1208		BRD-K21908111	0	1	AZD1208		BRD-K21908111	0	1	AZD1208
BRD-A91008255	-0.417245	0.000970964	bepridil		BRD-A91008255	-0.32221	0.0532839	bepridil		BRD-A91008255	-0.25321	0.375291	bepridil
BRD-K77634909	-0.414685	0.00298756	AEG3482		BRD-K77634909	-0.497915	5.08174e-05	AEG3482		BRD-K77634909	-0.48244	5.50003e-05	AEG3482
BRD-K69236721	0	1	lumacaftor		BRD-K69236721	0	1	lumacaftor		BRD-K69236721	0	1	lumacaftor
BRD-K78637815	0.200845	0.843436	LY320135		BRD-K78637815	0.22954	0.648897	LY320135		BRD-K78637815	0.214215	0.756953	LY320135
BRD-K85333151	-0.316875	0.0408075	ramifenazone		BRD-K85333151	-0.29122	0.0928844	ramifenazone		BRD-K85333151	-0.23427	0.41445	ramifenazone
BRD-K46384212	-0.27241	0.439453	o-3M3FBS		BRD-K46384212	-0.234695	0.783415	o-3M3FBS		BRD-K46384212	-0.227035	0.658147	o-3M3FBS
BRD-K78485176	0	1	olmesartan-medoxomil		BRD-K78485176	0	1	olmesartan-medoxomil		BRD-K78485176	0	1	olmesartan-medoxomil
BRD-A75726477	-0.293645	0.281346	NA		BRD-A75726477	0	1	NA		BRD-A75726477	0.216435	0.849727	NA
BRD-K68747584	-0.41038	0.000656561	PF-03814735		BRD-K68747584	-0.33537	0.0327435	PF-03814735		BRD-K68747584	0	1	PF-03814735
BRD-K79145749	0	1	dibenzepine		BRD-K79145749	0.235385	0.420262	dibenzepine		BRD-K79145749	0.24816	0.176736	dibenzepine
BRD-A35588707	-0.46455	0.000123026	NA		BRD-A35588707	-0.34964	0.0136451	NA		BRD-A35588707	-0.286655	0.154324	NA
BRD-K36965586	-0.283795	0.191605	m-chlorophenylbiguanide		BRD-K36965586	-0.241495	0.363211	m-chlorophenylbiguanide		BRD-K36965586	-0.22832	0.580182	m-chlorophenylbiguanide
BRD-K02764365	0	1	methiazole		BRD-K02764365	-0.337135	0.043957	methiazole		BRD-K02764365	-0.278015	0.232685	methiazole
BRD-K22482860	0.214515	0.784579	dalfampridine		BRD-K22482860	0.32274	0.0318616	dalfampridine		BRD-K22482860	0.264025	0.20855	dalfampridine
BRD-K71055333	-0.290625	0.268581	etamsylate		BRD-K71055333	0.27617	0.558794	etamsylate		BRD-K71055333	0.310675	0.0329881	etamsylate
BRD-A87606379	0	1	nadolol		BRD-A87606379	0	1	nadolol		BRD-A87606379	0.23419	0.443435	nadolol
BRD-K96671969	-0.43559	0.000309217	pretomanid		BRD-K96671969	0.23847	0.809674	pretomanid		BRD-K96671969	-0.2425	0.663541	pretomanid
BRD-A01320529	-0.41356	0.00142877	NA		BRD-A01320529	-0.35964	0.00472534	NA		BRD-A01320529	-0.233245	0.531171	NA
BRD-K05395900	0	1	nicotine		BRD-K05395900	0.20677	0.949127	nicotine		BRD-K05395900	-0.21	0.897292	nicotine
BRD-K49468759	-0.319955	0.0645499	cot-inhibitor-2		BRD-K49468759	0	1	cot-inhibitor-2		BRD-K49468759	-0.290035	0.127825	cot-inhibitor-2
BRD-K74057757	0	1	indibulin		BRD-K74057757	0	1	indibulin		BRD-K74057757	0	1	indibulin
BRD-K50133271	0.2368	0.604724	tolfenamic-acid		BRD-K50133271	0.288525	0.248833	tolfenamic-acid		BRD-K50133271	0.277905	0.114706	tolfenamic-acid
BRD-K36864847	0	1	BD-1047		BRD-K36864847	0.20891	0.934491	BD-1047		BRD-K36864847	0	1	BD-1047
BRD-K35941380	-0.3191	0.0884586	methysergide		BRD-K35941380	-0.262435	0.431931	methysergide		BRD-K35941380	-0.265085	0.376623	methysergide
BRD-K04210847	-0.455635	0.000198882	afimoxifene		BRD-K04210847	-0.305005	0.167415	afimoxifene		BRD-K04210847	-0.270585	0.310359	afimoxifene
BRD-A80908310	-0.326495	0.0846754	cloperastine		BRD-A80908310	0	1	cloperastine		BRD-A80908310	-0.27964	0.192921	cloperastine
BRD-K98157055	-0.32089	0.0590042	SIB-1757		BRD-K98157055	0	1	SIB-1757		BRD-K98157055	0	1	SIB-1757
BRD-K39670393	0.20968	0.871728	amthamine		BRD-K39670393	0.24758	0.467753	amthamine		BRD-K39670393	0.24256	0.447158	amthamine
BRD-K16664969	-0.32425	0.152109	GTP-14564		BRD-K16664969	-0.34274	0.0376013	GTP-14564		BRD-K16664969	0	1	GTP-14564
BRD-K66206289	0	1	lobeline		BRD-K66206289	0.314915	0.111277	lobeline		BRD-K66206289	0	1	lobeline
BRD-A13133631	-0.334835	0.10181	NA		BRD-A13133631	0	1	NA		BRD-A13133631	-0.25738	0.313507	NA
BRD-K10995081	-0.54797	5.15168e-05	perphenazine		BRD-K10995081	-0.30296	0.132062	perphenazine		BRD-K10995081	-0.32407	0.0307735	perphenazine
BRD-K18816859	0	1	L-694247		BRD-K18816859	0.228365	0.690416	L-694247		BRD-K18816859	-0.18796	0.89784	L-694247
BRD-K17498618	-0.329375	0.0884689	cisatracurium		BRD-K17498618	0	1	cisatracurium		BRD-K17498618	-0.21929	0.882001	cisatracurium
BRD-K02637541	0	1	celecoxib		BRD-K02637541	0.246535	0.571522	celecoxib		BRD-K02637541	0	1	celecoxib
BRD-K68633617	0	1	ACDPP		BRD-K68633617	-0.296675	0.174084	ACDPP		BRD-K68633617	-0.25825	0.219396	ACDPP
BRD-K16551401	0.236095	0.65552	PNU-22394		BRD-K16551401	0.23717	0.47235	PNU-22394		BRD-K16551401	-0.263845	0.158362	PNU-22394
BRD-K23383398	-0.37305	0.00702584	T-0901317		BRD-K23383398	-0.320395	0.0629572	T-0901317		BRD-K23383398	-0.22607	0.522182	T-0901317
BRD-M89827113	-0.3208	0.071869	cromakalim		BRD-M89827113	0.30272	0.207082	cromakalim		BRD-M89827113	-0.226215	0.881121	cromakalim
BRD-K41599323	-0.33007	0.0129276	lonafarnib		BRD-K41599323	-0.21283	0.681054	lonafarnib		BRD-K41599323	-0.2034	0.520964	lonafarnib
BRD-K12120659	0.213595	0.888041	GR-144053		BRD-K12120659	0.271185	0.294821	GR-144053		BRD-K12120659	0	1	GR-144053
BRD-K50891186	-0.25222	0.443958	GR-103691		BRD-K50891186	0	1	GR-103691		BRD-K50891186	-0.31589	0.0440449	GR-103691
BRD-K66093087	0	1	FGIN-1-43		BRD-K66093087	0.237975	0.408318	FGIN-1-43		BRD-K66093087	-0.19554	0.911816	FGIN-1-43
BRD-A43930669	0.22591	0.73003	NA		BRD-A43930669	0.270055	0.23174	NA		BRD-A43930669	0	1	NA
BRD-K20152659	0	1	dihomo-gamma-linolenic-acid		BRD-K20152659	0	1	dihomo-gamma-linolenic-acid		BRD-K20152659	0	1	dihomo-gamma-linolenic-acid
BRD-K40621224	0.22901	0.749483	pentetic-acid		BRD-K40621224	-0.28402	0.20615	pentetic-acid		BRD-K40621224	-0.24267	0.550532	pentetic-acid
BRD-A16997652	0	1	NA		BRD-A16997652	0.29505	0.136753	NA		BRD-A16997652	-0.264735	0.252477	NA
BRD-A27143604	0.25947	0.30571	diarylpropionitrile		BRD-A27143604	0	1	diarylpropionitrile		BRD-A27143604	0.2371	0.470478	diarylpropionitrile
BRD-A54927599	-0.32719	0.0407082	KF-38789		BRD-A54927599	-0.36111	0.0101508	KF-38789		BRD-A54927599	-0.346265	0.00410324	KF-38789
BRD-K61691541	-0.34743	0.00812921	PF-03084014		BRD-K61691541	-0.232115	0.331124	PF-03084014		BRD-K61691541	0	1	PF-03084014
BRD-K09638361	0	1	IC261		BRD-K09638361	-0.26575	0.318905	IC261		BRD-K09638361	0	1	IC261
BRD-K48188942	0.277735	0.21178	ML281		BRD-K48188942	0.25774	0.264505	ML281		BRD-K48188942	0	1	ML281
BRD-K25224017	-0.423335	0.000768773	pirenperone		BRD-K25224017	-0.276955	0.311203	pirenperone		BRD-K25224017	-0.256845	0.411392	pirenperone
BRD-K28822270	-0.46424	0.000193003	resminostat		BRD-K28822270	-0.325015	0.012112	resminostat		BRD-K28822270	0	1	resminostat
BRD-K85307935	-0.23505	0.671028	novobiocin		BRD-K85307935	0	1	novobiocin		BRD-K85307935	-0.197755	0.682599	novobiocin
BRD-K45924332	0.279285	0.217081	amrinone		BRD-K45924332	0.26204	0.224332	amrinone		BRD-K45924332	0.29075	0.0504489	amrinone
BRD-K93880783	-0.385515	0.0218034	stavudine		BRD-K93880783	0.28845	0.514078	stavudine		BRD-K93880783	0	1	stavudine
BRD-A93964801	-0.33265	0.224298	NA		BRD-A93964801	0.262435	0.682473	NA		BRD-A93964801	0	1	NA
BRD-K19352500	-0.30236	0.0515111	prochlorperazine		BRD-K19352500	0	1	prochlorperazine		BRD-K19352500	0.19184	0.918321	prochlorperazine
BRD-K92778217	0	1	mefenamic-acid		BRD-K92778217	0.252425	0.442894	mefenamic-acid		BRD-K92778217	0.24409	0.527493	mefenamic-acid
BRD-K10706131	0	1	rivastigmine		BRD-K10706131	-0.272645	0.291003	rivastigmine		BRD-K10706131	0	1	rivastigmine
BRD-A11132253	-0.324905	0.176492	NA		BRD-A11132253	-0.340855	0.0492733	NA		BRD-A11132253	-0.27574	0.264971	NA
BRD-K32101625	-0.264445	0.492072	LX1031		BRD-K32101625	-0.217855	0.886445	LX1031		BRD-K32101625	0	1	LX1031
BRD-K15933101	0	1	ropinirole		BRD-K15933101	0	1	ropinirole		BRD-K15933101	0.19041	0.924197	ropinirole
BRD-K57631554	0	1	5-aminolevulinic-acid		BRD-K57631554	-0.22267	0.775824	5-aminolevulinic-acid		BRD-K57631554	0	1	5-aminolevulinic-acid
BRD-A17655518	-0.20728	0.843797	ibuprofen		BRD-A17655518	0	1	ibuprofen		BRD-A17655518	0.21349	0.831828	ibuprofen
BRD-K48168960	0.275985	0.367845	propylthiouracil		BRD-K48168960	0.288055	0.286263	propylthiouracil		BRD-K48168960	0.253335	0.406889	propylthiouracil
BRD-K63533170	-0.233695	0.463744	AM-630		BRD-K63533170	-0.255985	0.226735	AM-630		BRD-K63533170	-0.229195	0.539686	AM-630
BRD-K41524689	-0.250275	0.598279	paracetamol		BRD-K41524689	-0.249965	0.522307	paracetamol		BRD-K41524689	0	1	paracetamol
BRD-K75844781	0.2121	0.864803	mCPP		BRD-K75844781	-0.20069	0.943401	mCPP		BRD-K75844781	0	1	mCPP
BRD-K01507359	-0.25489	0.452247	rifampin		BRD-K01507359	-0.27367	0.200677	rifampin		BRD-K01507359	0	1	rifampin
BRD-K82036761	-0.45464	0.000213602	sertraline		BRD-K82036761	-0.335265	0.0283961	sertraline		BRD-K82036761	-0.27717	0.278117	sertraline
BRD-K54520417	0.254835	0.469176	LXR-623		BRD-K54520417	0.26862	0.345882	LXR-623		BRD-K54520417	0.280835	0.129905	LXR-623
BRD-A43671941	-0.290925	0.302829	oxprenolol		BRD-A43671941	0	1	oxprenolol		BRD-A43671941	0	1	oxprenolol
BRD-A17883755	0	1	lenalidomide		BRD-A17883755	0	1	lenalidomide		BRD-A17883755	0.252295	0.360845	lenalidomide
BRD-K56483981	0	1	chicago-sky-blue-6b		BRD-K56483981	0	1	chicago-sky-blue-6b		BRD-K56483981	0	1	chicago-sky-blue-6b
BRD-K86301799	-0.43779	0.000559465	dipyridamole		BRD-K86301799	-0.26461	0.26001	dipyridamole		BRD-K86301799	-0.22453	0.778053	dipyridamole
BRD-A10903566	-0.20293	0.951044	imiloxan		BRD-A10903566	0.23583	0.59913	imiloxan		BRD-A10903566	0	1	imiloxan
BRD-K37991163	-0.494595	5.71564e-05	paroxetine		BRD-K37991163	-0.387735	0.00036005	paroxetine		BRD-K37991163	-0.21416	0.724162	paroxetine
BRD-K22685337	-0.323885	0.0907299	roxarsone		BRD-K22685337	0.250595	0.626531	roxarsone		BRD-K22685337	0	1	roxarsone
BRD-K62562723	-0.33214	0.0162624	SR-2640		BRD-K62562723	-0.24247	0.536592	SR-2640		BRD-K62562723	0	1	SR-2640
BRD-K51671335	0	1	levosulpiride		BRD-K51671335	-0.22792	0.745972	levosulpiride		BRD-K51671335	0.2612	0.204817	levosulpiride
BRD-K39252998	-0.2877	0.154108	atipamezole		BRD-K39252998	-0.25289	0.181622	atipamezole		BRD-K39252998	-0.223335	0.415382	atipamezole
BRD-K39746403	0.184815	0.889361	erythromycin-estolate		BRD-K39746403	0.220305	0.701506	erythromycin-estolate		BRD-K39746403	-0.19964	0.799819	erythromycin-estolate
BRD-K76534306	-0.28548	0.113099	enrofloxacin		BRD-K76534306	0	1	enrofloxacin		BRD-K76534306	0	1	enrofloxacin
BRD-K61195623	0	1	combretastatin-A-4		BRD-K61195623	-0.32995	0.0868542	combretastatin-A-4		BRD-K61195623	-0.275735	0.212759	combretastatin-A-4
BRD-K39965020	-0.258555	0.367182	doconexent		BRD-K39965020	-0.252205	0.373172	doconexent		BRD-K39965020	-0.24859	0.255476	doconexent
BRD-A88254928	-0.303935	0.119546	NA		BRD-A88254928	-0.328545	0.0463763	NA		BRD-A88254928	-0.21212	0.841917	NA
BRD-K01039503	0	1	sofalcone		BRD-K01039503	0	1	sofalcone		BRD-K01039503	0.24544	0.469761	sofalcone
BRD-K63550407	0	1	erythromycin		BRD-K63550407	0	1	erythromycin		BRD-K63550407	0	1	erythromycin
BRD-K21283037	-0.28716	0.169825	riluzole		BRD-K21283037	-0.24547	0.524023	riluzole		BRD-K21283037	0	1	riluzole
BRD-K17026858	-0.27477	0.33976	pibenzimol		BRD-K17026858	0	1	pibenzimol		BRD-K17026858	-0.24157	0.61603	pibenzimol
BRD-K60997853	-0.43371	0.00274408	PHA-848125		BRD-K60997853	-0.40258	0.00340267	PHA-848125		BRD-K60997853	0	1	PHA-848125
BRD-K93461745	-0.42194	0.00542964	buspirone		BRD-K93461745	0.226925	0.948539	buspirone		BRD-K93461745	0	1	buspirone
BRD-K68867920	-0.268765	0.262924	quetiapine		BRD-K68867920	-0.228845	0.562517	quetiapine		BRD-K68867920	-0.238935	0.370406	quetiapine
BRD-K88701661	0	1	dimercaptosuccinic-acid		BRD-K88701661	-0.259485	0.417583	dimercaptosuccinic-acid		BRD-K88701661	-0.26626	0.252847	dimercaptosuccinic-acid
BRD-K29133151	-0.3853	0.00457566	ICI-185,282		BRD-K29133151	-0.26112	0.22997	ICI-185,282		BRD-K29133151	0	1	ICI-185,282
BRD-A05186015	-0.27992	0.266721	NA		BRD-A05186015	0.20258	0.86352	NA		BRD-A05186015	0.22561	0.598729	NA
BRD-K13387373	-0.53531	4.80329e-05	thonzonium		BRD-K13387373	-0.3801	0.000923596	thonzonium		BRD-K13387373	-0.395555	0.000106042	thonzonium
BRD-K04430056	0	1	7-nitroindazole		BRD-K04430056	0	1	7-nitroindazole		BRD-K04430056	0.203905	0.614814	7-nitroindazole
BRD-K15834839	-0.34668	0.0104138	lobendazole		BRD-K15834839	-0.25455	0.502876	lobendazole		BRD-K15834839	-0.23595	0.505777	lobendazole
BRD-A50737080	-0.58154	4.92758e-05	CGK-733		BRD-A50737080	-0.545235	5.21043e-05	CGK-733		BRD-K40255344	-0.387395	0.00042811	tyrphostin-A9
BRD-K45033733	0	1	famciclovir		BRD-K45033733	-0.25115	0.566946	famciclovir		BRD-K45033733	0.22764	0.649222	famciclovir
BRD-K80396088	0	1	gliquidone		BRD-K80396088	0.246865	0.483735	gliquidone		BRD-K80396088	0.23954	0.27016	gliquidone
BRD-K27710560	0	1	splitomycin		BRD-K27710560	0.32169	0.0188429	splitomycin		BRD-K27710560	0.24265	0.340103	splitomycin
BRD-K54095730	-0.399805	0.00635743	CMPD-1		BRD-K54095730	-0.36852	0.0119334	CMPD-1		BRD-K54095730	-0.340525	0.0129926	CMPD-1
BRD-K92015269	-0.293325	0.196262	GBR-12783		BRD-K92015269	-0.26747	0.224368	GBR-12783		BRD-K92015269	-0.20885	0.671506	GBR-12783
BRD-K70792160	-0.350155	0.0145154	10-DEBC		BRD-K70792160	0.224235	0.830555	10-DEBC		BRD-K70792160	-0.25377	0.412681	10-DEBC
BRD-A55469827	0.34187	0.0643293	mephenesin		BRD-A55469827	0.26837	0.434223	mephenesin		BRD-A55469827	-0.25475	0.516317	mephenesin
BRD-K08998509	-0.345305	0.0661189	fananserin		BRD-K08998509	0	1	fananserin		BRD-K08998509	0	1	fananserin
BRD-K83699324	0	1	NMS-1286937		BRD-K83699324	0	1	NMS-1286937		BRD-K83699324	0.27331	0.401003	NMS-1286937
BRD-K84683831	-0.275235	0.226542	radezolid		BRD-K84683831	-0.20981	0.709476	radezolid		BRD-K84683831	-0.22387	0.582542	radezolid
BRD-K22385716	-0.34609	0.0222693	LY303511		BRD-K22385716	-0.305655	0.102684	LY303511		BRD-K22385716	0	1	LY303511
BRD-A36217750	-0.292545	0.105197	NA		BRD-A36217750	0	1	NA		BRD-A36217750	0.206095	0.777853	NA
BRD-K10859802	0	1	APD668		BRD-K10859802	0	1	APD668		BRD-K10859802	0	1	APD668
BRD-K13211965	-0.27479	0.355333	L-741742		BRD-K13211965	-0.31352	0.0591169	L-741742		BRD-K13211965	-0.256435	0.130842	L-741742
BRD-K70490179	-0.274845	0.144135	rimcazole		BRD-K70490179	-0.240115	0.394448	rimcazole		BRD-K70490179	-0.232355	0.361825	rimcazole
BRD-K68553471	-0.283445	0.461407	todralazine		BRD-K68553471	0	1	todralazine		BRD-K68553471	-0.24509	0.580127	todralazine
BRD-K62374253	-0.37646	0.0111437	rufloxacin		BRD-K62374253	0	1	rufloxacin		BRD-K62374253	0	1	rufloxacin
BRD-K28667793	0.23428	0.61053	pyrazinamide		BRD-K28667793	0.23474	0.674209	pyrazinamide		BRD-K28667793	0.210935	0.78146	pyrazinamide
BRD-K54472332	-0.236195	0.814758	elvitegravir		BRD-K54472332	0	1	elvitegravir		BRD-K54472332	0	1	elvitegravir
BRD-K65639003	0	1	icariin		BRD-K65639003	0.248125	0.360712	icariin		BRD-K65639003	0	1	icariin
BRD-K91509126	-0.53229	4.96679e-05	piceatannol		BRD-K91509126	-0.402535	0.00277896	piceatannol		BRD-K44432556	-0.46722	5.65494e-05	ML228
BRD-K52618540	0	1	inositol		BRD-K52618540	0	1	inositol		BRD-K52618540	0	1	inositol
BRD-K96862998	-0.278975	0.492397	pirfenidone		BRD-K96862998	0.271385	0.540986	pirfenidone		BRD-K96862998	0	1	pirfenidone
BRD-K75037734	0	1	carbachol		BRD-K75037734	0.252965	0.674844	carbachol		BRD-K75037734	0.19875	0.961445	carbachol
BRD-K55930204	-0.428675	0.000175999	phenytoin		BRD-K55930204	-0.270895	0.223853	phenytoin		BRD-K55930204	0.210845	0.681025	phenytoin
BRD-K51677086	-0.267195	0.251313	erythromycin-ethylsuccinate		BRD-K51677086	0	1	erythromycin-ethylsuccinate		BRD-K51677086	0.216395	0.715185	erythromycin-ethylsuccinate
BRD-K67261995	0.26775	0.484079	iodipamide		BRD-K67261995	0.307845	0.12762	iodipamide		BRD-K67261995	0.22083	0.777096	iodipamide
BRD-K87048468	0.282935	0.220153	RS-102221		BRD-K87048468	0	1	RS-102221		BRD-K87048468	0	1	RS-102221
BRD-K01674964	0	1	histamine		BRD-K01674964	0.2586	0.378226	histamine		BRD-K01674964	0.23465	0.576669	histamine
BRD-A93353767	-0.34367	0.0110486	NA		BRD-A93353767	0	1	NA		BRD-A93353767	-0.25948	0.221797	NA
BRD-K72462751	0	1	C-1		BRD-K72462751	0	1	C-1		BRD-K72462751	0.243005	0.321729	C-1
BRD-A70998768	-0.324735	0.0378184	NA		BRD-A70998768	-0.300065	0.0854443	NA		BRD-A70998768	-0.24017	0.367306	NA
BRD-K93645900	-0.39155	0.017569	tadalafil		BRD-K93645900	0.269105	0.725662	tadalafil		BRD-K93645900	0	1	tadalafil
BRD-K59369769	-0.459575	0.000371995	tozasertib		BRD-K59369769	0	1	tozasertib		BRD-K59369769	0	1	tozasertib
BRD-K28971625	-0.29964	0.108209	ZD-7114		BRD-K28971625	0	1	ZD-7114		BRD-K28971625	0.19095	0.975414	ZD-7114
BRD-K41415459	-0.31887	0.24577	RN-1		BRD-K41415459	-0.25732	0.565844	RN-1		BRD-K41415459	-0.25512	0.298477	RN-1
BRD-K86882815	0	1	cabergoline		BRD-K86882815	-0.24171	0.506069	cabergoline		BRD-K86882815	0	1	cabergoline
BRD-K53061490	-0.362225	0.00362807	ozagrel		BRD-K53061490	0	1	ozagrel		BRD-K53061490	-0.203315	0.931319	ozagrel
BRD-K27853494	-0.368375	0.00764832	1S,2R-phenylpropanolamine		BRD-K27853494	-0.342805	0.0470855	1S,2R-phenylpropanolamine		BRD-K27853494	-0.22313	0.542372	1S,2R-phenylpropanolamine
BRD-A37347161	-0.30607	0.139313	BRL-52537		BRD-A37347161	0.23692	0.831866	BRL-52537		BRD-A37347161	0.266415	0.371449	BRL-52537
BRD-K45437867	0.255355	0.427944	5-methylfurmethiodide		BRD-K45437867	0	1	5-methylfurmethiodide		BRD-K45437867	-0.19413	0.864443	5-methylfurmethiodide
BRD-K56699285	-0.300185	0.131456	metergoline		BRD-K56699285	0	1	metergoline		BRD-K56699285	0	1	metergoline
BRD-K04956647	0	1	NA		BRD-K04956647	0	1	NA		BRD-K04956647	0	1	NA
BRD-A70649075	-0.542945	5.49794e-05	sulconazole		BRD-A70649075	-0.37474	0.00128609	sulconazole		BRD-A70649075	-0.253055	0.199787	sulconazole
BRD-K43106192	-0.371055	0.00790965	gallamine-triethiodide		BRD-K43106192	0	1	gallamine-triethiodide		BRD-K43106192	-0.263385	0.321224	gallamine-triethiodide
BRD-K68232650	0	1	NA		BRD-K68232650	-0.182065	0.837076	NA		BRD-K68232650	-0.202165	0.752233	NA
BRD-K24201553	-0.249275	0.472367	SB-269970		BRD-K24201553	0	1	SB-269970		BRD-K24201553	0	1	SB-269970
BRD-A04553218	-0.34985	0.0157494	NA		BRD-A04553218	-0.27199	0.409402	NA		BRD-A04553218	0	1	NA
BRD-K49456274	-0.292155	0.209253	pilaralisib		BRD-K49456274	0.176795	0.96386	pilaralisib		BRD-K49456274	0.26687	0.231106	pilaralisib
BRD-K70327167	0	1	suramin		BRD-K70327167	0	1	suramin		BRD-K70327167	0.25949	0.243917	suramin
BRD-A68942014	0.239285	0.598669	amitifadine		BRD-A68942014	0.269475	0.315224	amitifadine		BRD-A68942014	0.208635	0.865404	amitifadine
BRD-K92492521	-0.306105	0.178141	LY255283		BRD-K92492521	-0.25563	0.473014	LY255283		BRD-K92492521	0.207995	0.784335	LY255283
BRD-K47983010	-0.38767	0.00382208	BX-795		BRD-K47983010	-0.29018	0.241122	BX-795		BRD-K47983010	-0.23212	0.659561	BX-795
BRD-K50388907	0	1	fenofibrate		BRD-K50388907	0	1	fenofibrate		BRD-K50388907	0	1	fenofibrate
BRD-K16444452	0	1	ibudilast		BRD-K16444452	0	1	ibudilast		BRD-K16444452	0	1	ibudilast
BRD-K17068645	0	1	bendamustine		BRD-K17068645	0	1	bendamustine		BRD-K17068645	0	1	bendamustine
BRD-K04111260	0	1	raclopride		BRD-K04111260	0.22192	0.810951	raclopride		BRD-K04111260	0.26013	0.5449	raclopride
BRD-K18194590	0	1	mephentermine		BRD-K18194590	0	1	mephentermine		BRD-K18194590	0.21305	0.644463	mephentermine
BRD-A13188892	0.22126	0.779514	NA		BRD-A13188892	0.23975	0.620781	NA		BRD-A13188892	0	1	NA
BRD-K31519811	-0.34288	0.061092	PF-02545920		BRD-K31519811	-0.235205	0.601346	PF-02545920		BRD-K31519811	0	1	PF-02545920
BRD-K45086103	0	1	sulfaguanidine		BRD-K45086103	0	1	sulfaguanidine		BRD-K45086103	0.24833	0.340556	sulfaguanidine
BRD-K15014948	-0.29773	0.167116	tranexamic-acid		BRD-K15014948	0	1	tranexamic-acid		BRD-K15014948	0	1	tranexamic-acid
BRD-K94436377	-0.320965	0.197121	diosmin		BRD-K94436377	0	1	diosmin		BRD-K94436377	0	1	diosmin
BRD-K29359156	-0.33585	0.0503069	ebselen		BRD-K29359156	-0.256135	0.514233	ebselen		BRD-K29359156	-0.227225	0.720456	ebselen
BRD-K67298865	0	1	SB-431542		BRD-K67298865	-0.328115	0.0452822	SB-431542		BRD-K67298865	-0.262735	0.217508	SB-431542
BRD-K83354763	0.305065	0.150503	NFKB-activation-inhibitor-II		BRD-K83354763	0.2177	0.830171	NFKB-activation-inhibitor-II		BRD-K83354763	-0.202995	0.939123	NFKB-activation-inhibitor-II
BRD-K26325692	0	1	API-001		BRD-K26325692	0	1	API-001		BRD-K26325692	0.306685	0.0622179	API-001
BRD-K19507340	-0.37245	0.00690809	megestrol-acetate		BRD-K19507340	-0.367945	0.000647397	megestrol-acetate		BRD-K19507340	-0.26327	0.247992	megestrol-acetate
BRD-K79404599	0.235405	0.522654	enzastaurin		BRD-K79404599	0.24784	0.436448	enzastaurin		BRD-K79404599	0.19923	0.482287	enzastaurin
BRD-K84658672	-0.303135	0.219975	NA		BRD-K84658672	0	1	NA		BRD-K84658672	0	1	NA
BRD-K01029106	-0.24369	0.788308	chromium-picolinate		BRD-K01029106	0	1	chromium-picolinate		BRD-K01029106	0	1	chromium-picolinate
BRD-K13756951	-0.237875	0.676757	bitopertin		BRD-K13756951	0	1	bitopertin		BRD-K13756951	0	1	bitopertin
BRD-K66956375	-0.290525	0.220364	oleoylethanolamide		BRD-K66956375	0	1	oleoylethanolamide		BRD-K66956375	0	1	oleoylethanolamide
BRD-K62289640	-0.51789	5.4504e-05	lylamine		BRD-K62289640	-0.457845	5.17653e-05	lylamine		BRD-A06352418	-0.389665	0.000271105	terfenadine
BRD-A71157293	0	1	fursultiamine		BRD-A71157293	0	1	fursultiamine		BRD-A71157293	-0.2225	0.863587	fursultiamine
BRD-K68336408	-0.47365	9.30687e-05	tyrphostin-AG-1478		BRD-K68336408	-0.3952	0.000723866	tyrphostin-AG-1478		BRD-K73610817	-0.409765	0.000290793	UC-112
BRD-K30240666	-0.38793	0.00130666	clemastine		BRD-K30240666	0	1	clemastine		BRD-K30240666	-0.255145	0.260692	clemastine
BRD-K60237333	-0.287045	0.185175	niacin		BRD-K60237333	-0.28897	0.224348	niacin		BRD-K60237333	0.2842	0.0401223	niacin
BRD-K45275534	-0.319505	0.0380269	betrixaban		BRD-K45275534	0	1	betrixaban		BRD-K45275534	-0.230795	0.525241	betrixaban
BRD-K28456624	-0.57515	7.18545e-05	seocalcitol		BRD-K28456624	-0.362	0.0919281	seocalcitol		BRD-K28456624	0	1	seocalcitol
BRD-K78815826	-0.363485	0.0809203	suxibuzone		BRD-K78815826	-0.27284	0.716294	suxibuzone		BRD-K78815826	-0.2838	0.4298	suxibuzone
BRD-K56047318	0	1	RHC-80267		BRD-K56047318	0	1	RHC-80267		BRD-K56047318	0.18618	0.803059	RHC-80267
BRD-A16332958	-0.2955	0.100607	NA		BRD-A16332958	0	1	NA		BRD-A16332958	-0.21059	0.708613	NA
BRD-K47642186	-0.219175	0.891482	piclamilast		BRD-K47642186	0.19546	0.913943	piclamilast		BRD-K47642186	0	1	piclamilast
BRD-K40227168	0.19884	0.898175	vinburnine		BRD-K40227168	0	1	vinburnine		BRD-K40227168	0.26161	0.26067	vinburnine
BRD-K06854232	-0.29425	0.119772	AM-580		BRD-K06854232	0.249555	0.397202	AM-580		BRD-K06854232	0.233175	0.644817	AM-580
BRD-K12184916	-0.48283	0.000124791	NVP-BEZ235		BRD-K12184916	-0.32059	0.0498692	NVP-BEZ235		BRD-K12184916	0.23491	0.519264	NVP-BEZ235
BRD-K15196155	-0.27514	0.352476	IBC-293		BRD-K15196155	0	1	IBC-293		BRD-K15196155	0	1	IBC-293
BRD-K14175878	0	1	MK-0812		BRD-K14175878	0.228775	0.755087	MK-0812		BRD-K14175878	0	1	MK-0812
BRD-A70268693	-0.22474	0.737631	NA		BRD-A70268693	0	1	NA		BRD-A70268693	0	1	NA
BRD-A33692381	-0.299815	0.0772973	NA		BRD-A33692381	-0.25701	0.345953	NA		BRD-A33692381	0	1	NA
BRD-A49622760	0	1	faropenem		BRD-A49622760	0	1	faropenem		BRD-A49622760	0.29954	0.138776	faropenem
BRD-K96786677	0.205065	0.696764	oxacillin		BRD-K96786677	0	1	oxacillin		BRD-K96786677	0	1	oxacillin
BRD-K57080016	-0.412155	0.000817675	selumetinib		BRD-K57080016	-0.28774	0.232362	selumetinib		BRD-K57080016	0.23642	0.719021	selumetinib
BRD-K31385749	-0.25806	0.507282	NA		BRD-K31385749	0	1	NA		BRD-K31385749	0	1	NA
BRD-K88186167	0.22904	0.664482	GW-4064		BRD-K88186167	0.24232	0.516763	GW-4064		BRD-K88186167	0.28884	0.0770742	GW-4064
BRD-A70514680	0	1	articaine		BRD-A70514680	0	1	articaine		BRD-A70514680	0.243165	0.486387	articaine
BRD-A62890442	0	1	NA		BRD-A62890442	-0.256675	0.301421	NA		BRD-A62890442	-0.212985	0.354592	NA
BRD-K31476763	0.26069	0.582955	AZD9668		BRD-K31476763	0	1	AZD9668		BRD-K31476763	0.304565	0.168671	AZD9668
BRD-K95142244	-0.455605	0.000324645	talazoparib		BRD-K95142244	0	1	talazoparib		BRD-K95142244	0	1	talazoparib
BRD-K07106112	-0.288105	0.349757	BMS-599626		BRD-K07106112	-0.22967	0.417433	BMS-599626		BRD-K07106112	0	1	BMS-599626
BRD-A40787240	-0.257785	0.588518	gemifloxacin		BRD-A40787240	0	1	gemifloxacin		BRD-A40787240	0	1	gemifloxacin
BRD-K82225283	-0.2472	0.544607	isosorbide-mononitrate		BRD-K82225283	0.257635	0.374689	isosorbide-mononitrate		BRD-K82225283	0	1	isosorbide-mononitrate
BRD-K39339537	-0.386645	0.002941	epirizole		BRD-K39339537	-0.25434	0.625871	epirizole		BRD-K39339537	-0.23089	0.479899	epirizole
BRD-A53576514	-0.24823	0.633587	orphenadrine		BRD-A53576514	-0.21668	0.694866	orphenadrine		BRD-A53576514	0	1	orphenadrine
BRD-K70912147	-0.21853	0.789216	CO-102862		BRD-K70912147	0	1	CO-102862		BRD-K70912147	0	1	CO-102862
BRD-A31159102	-0.39153	0.00331577	fluoxetine		BRD-A31159102	-0.27316	0.122504	fluoxetine		BRD-A31159102	-0.215045	0.768289	fluoxetine
BRD-A79981887	0	1	midodrine		BRD-A79981887	0.279905	0.301224	midodrine		BRD-A79981887	0.32448	0.0119626	midodrine
BRD-A35989968	-0.341115	0.0264776	NA		BRD-A35989968	-0.379415	0.00236849	NA		BRD-A35989968	0	1	NA
BRD-K45044657	-0.363705	0.0145424	TC-H-106		BRD-K45044657	-0.198925	0.522467	TC-H-106		BRD-K45044657	-0.256715	0.325971	TC-H-106
BRD-K84466663	-0.20603	0.776756	nelarabine		BRD-K84466663	0	1	nelarabine		BRD-K84466663	0	1	nelarabine
BRD-A55962179	-0.279705	0.325992	omeprazole		BRD-A55962179	0	1	omeprazole		BRD-A55962179	0	1	omeprazole
BRD-A55962179	-0.279705	0.325992	esomeprazole		BRD-A55962179	0	1	esomeprazole		BRD-A55962179	0	1	esomeprazole
BRD-K86118762	-0.39393	0.00129762	linsitinib		BRD-K86118762	-0.28467	0.244472	linsitinib		BRD-K86118762	0.212405	0.787747	linsitinib
BRD-K10961822	-0.17447	0.984964	latanoprost		BRD-K10961822	0	1	latanoprost		BRD-K10961822	-0.22593	0.574775	latanoprost
BRD-K47539947	0	1	tetradecylthioacetic-acid		BRD-K47539947	0.315455	0.0570418	tetradecylthioacetic-acid		BRD-K47539947	0.263345	0.233326	tetradecylthioacetic-acid
BRD-K89329876	0.31586	0.106409	BRD9876		BRD-K89329876	0.237765	0.612017	BRD9876		BRD-K89329876	0	1	BRD9876
BRD-K44974079	-0.301145	0.216975	NA		BRD-K44974079	-0.256805	0.424619	NA		BRD-K44974079	0.189775	0.81175	NA
BRD-K22031190	-0.308575	0.135196	diflunisal		BRD-K22031190	-0.228105	0.810792	diflunisal		BRD-K22031190	-0.2522	0.57582	diflunisal
BRD-K73589401	-0.243325	0.746143	corticosterone		BRD-K73589401	-0.26068	0.43992	corticosterone		BRD-K73589401	-0.260545	0.3295	corticosterone
BRD-K42221274	0	1	NNC-711		BRD-K42221274	0	1	NNC-711		BRD-K42221274	0.225505	0.371336	NNC-711
BRD-K21672174	-0.57389	5.25111e-05	Ro-28-1675		BRD-K21672174	-0.426785	0.000185433	Ro-28-1675		BRD-K21672174	-0.32386	0.0152846	Ro-28-1675
BRD-K15426076	-0.25887	0.356335	iguratimod		BRD-K15426076	-0.226305	0.681238	iguratimod		BRD-K15426076	-0.23977	0.400143	iguratimod
BRD-K68488863	-0.48596	0.000112046	ENMD-2076		BRD-K68488863	-0.347925	0.0154649	ENMD-2076		BRD-K68488863	0	1	ENMD-2076
BRD-K95309561	0.238585	0.652285	dienestrol		BRD-K95309561	0	1	dienestrol		BRD-K95309561	0	1	dienestrol
BRD-K94293891	0	1	NA		BRD-K94293891	0.27597	0.388555	NA		BRD-K94293891	0	1	NA
BRD-K62965247	-0.33886	0.05344	tipifarnib		BRD-K62965247	0	1	tipifarnib		BRD-K62965247	0	1	tipifarnib
BRD-K57011718	-0.245425	0.587249	UK-356618		BRD-K57011718	-0.321065	0.0321631	UK-356618		BRD-K57011718	-0.204255	0.917021	UK-356618
BRD-K47761761	-0.21792	0.832161	PD-168077		BRD-K47761761	0	1	PD-168077		BRD-K47761761	0	1	PD-168077
BRD-A57133233	-0.28628	0.418166	chlorcyclizine		BRD-A57133233	0	1	chlorcyclizine		BRD-A57133233	0	1	chlorcyclizine
BRD-K77286328	-0.304335	0.110747	reversine		BRD-K77286328	0	1	reversine		BRD-K77286328	0.266835	0.0626102	reversine
BRD-K03384561	-0.29493	0.0880056	roquinimex		BRD-K03384561	-0.223675	0.736738	roquinimex		BRD-K03384561	0	1	roquinimex
BRD-K37618799	-0.36419	0.00763323	MRS-1220		BRD-K37618799	-0.33683	0.0173458	MRS-1220		BRD-K37618799	-0.310625	0.0340639	MRS-1220
BRD-K55430733	0	1	WAY-629		BRD-K55430733	0	1	WAY-629		BRD-K55430733	0	1	WAY-629
BRD-K93176058	0.2705	0.329741	AC-55649		BRD-K93176058	0.24291	0.652607	AC-55649		BRD-K93176058	0	1	AC-55649
BRD-K08287586	-0.379435	0.00376741	butyl-paraben		BRD-K08287586	0	1	butyl-paraben		BRD-K08287586	0	1	butyl-paraben
BRD-A66284731	-0.333755	0.0733704	fenipentol		BRD-A66284731	-0.225355	0.660472	fenipentol		BRD-A66284731	-0.300975	0.115968	fenipentol
BRD-K73391359	0	1	dimethisoquin		BRD-K73391359	0.273645	0.191332	dimethisoquin		BRD-K73391359	0.260735	0.311424	dimethisoquin
BRD-K90868879	-0.3369	0.301165	canagliflozin		BRD-K90868879	0.287375	0.534756	canagliflozin		BRD-K90868879	0.23981	0.895952	canagliflozin
BRD-K67525671	-0.232705	0.776228	ZK-200775		BRD-K67525671	-0.217485	0.845132	ZK-200775		BRD-K67525671	0.24345	0.443484	ZK-200775
BRD-K50168500	-0.44307	0.00015045	canertinib		BRD-K50168500	-0.31817	0.0500322	canertinib		BRD-K50168500	-0.23084	0.394825	canertinib
BRD-K28935038	0	1	loracarbef		BRD-K28935038	0.28138	0.418008	loracarbef		BRD-K28935038	0	1	loracarbef
BRD-A97104540	-0.42189	0.00100112	NA		BRD-A97104540	0.261605	0.669986	NA		BRD-A97104540	0.27706	0.560723	NA
BRD-K90333595	0.28978	0.194245	phentolamine		BRD-K90333595	0.299225	0.147658	phentolamine		BRD-K90333595	0.19757	0.911714	phentolamine
BRD-K65417056	-0.30266	0.110376	meprylcaine		BRD-K65417056	0	1	meprylcaine		BRD-K65417056	-0.239155	0.583936	meprylcaine
BRD-K39621635	-0.4427	0.000634877	artemether		BRD-K39621635	-0.30582	0.12743	artemether		BRD-K39621635	-0.257245	0.473674	artemether
BRD-K34888156	-0.28729	0.22172	theobromine		BRD-K34888156	-0.24591	0.341678	theobromine		BRD-K34888156	-0.19037	0.896307	theobromine
BRD-K29582677	-0.245685	0.397336	flunarizine		BRD-K29582677	-0.201365	0.853889	flunarizine		BRD-K29582677	-0.22261	0.574743	flunarizine
BRD-K17874705	0	1	2-pyridylethylamine		BRD-K17874705	0.24049	0.41666	2-pyridylethylamine		BRD-K17874705	0	1	2-pyridylethylamine
BRD-K42452249	-0.381245	0.00125583	EO-1428		BRD-K42452249	-0.339585	0.0161827	EO-1428		BRD-K42452249	0	1	EO-1428
BRD-K78431006	-0.42243	0.000109168	crizotinib		BRD-K78431006	-0.289515	0.16947	crizotinib		BRD-K78431006	-0.21748	0.46936	crizotinib
BRD-A23072235	0	1	pheniramine		BRD-A23072235	-0.35075	0.00953555	pheniramine		BRD-A23072235	-0.279195	0.112051	pheniramine
BRD-K36467523	0	1	bindarit		BRD-K36467523	0	1	bindarit		BRD-K36467523	0	1	bindarit
BRD-A62071884	-0.28161	0.115036	siguazodan		BRD-A62071884	0	1	siguazodan		BRD-A62071884	0.22321	0.535717	siguazodan
BRD-K38852836	-0.28129	0.344879	ganetespib		BRD-K38852836	-0.277415	0.390414	ganetespib		BRD-K38852836	0.330155	0.0201055	ganetespib
BRD-K63504947	-0.260425	0.798517	semaxanib		BRD-K63504947	0	1	semaxanib		BRD-K63504947	0.359115	0.00841118	semaxanib
BRD-K44408410	0.18447	0.972019	2-methoxyestradiol		BRD-K44408410	0	1	2-methoxyestradiol		BRD-K44408410	0.288855	0.0545147	2-methoxyestradiol
BRD-K92213669	-0.49147	6.18326e-05	lomitapide		BRD-K92213669	-0.421235	0.000140449	lomitapide		BRD-K92213669	-0.301215	0.0328408	lomitapide
BRD-K67013324	0	1	luzindole		BRD-K67013324	0	1	luzindole		BRD-K67013324	-0.223135	0.759815	luzindole
BRD-K88052444	0	1	urea		BRD-K88052444	0	1	urea		BRD-K88052444	0.30615	0.105299	urea
BRD-K82818427	0	1	batimastat		BRD-K82818427	-0.2129	0.858341	batimastat		BRD-K82818427	0.23167	0.560623	batimastat
BRD-A56359832	-0.231305	0.700173	zileuton		BRD-A56359832	0	1	zileuton		BRD-A56359832	0.272785	0.42206	zileuton
BRD-K90789829	-0.348825	0.00524118	nefazodone		BRD-K90789829	-0.272675	0.240284	nefazodone		BRD-K90789829	-0.20666	0.799766	nefazodone
BRD-A21858158	-0.30097	0.100973	praziquantel		BRD-A21858158	0	1	praziquantel		BRD-A21858158	-0.215765	0.767151	praziquantel
BRD-A61392169	-0.355	0.00932271	eliprodil		BRD-A61392169	0	1	eliprodil		BRD-A61392169	0.287465	0.0441403	eliprodil
BRD-K94353609	0	1	fluocinolone-acetonide		BRD-K94353609	0.208455	0.889799	fluocinolone-acetonide		BRD-K94353609	-0.228355	0.270088	fluocinolone-acetonide
BRD-K82603084	-0.26841	0.312332	ethylenediaminetetraacetic-acid		BRD-K82603084	0.25909	0.430479	ethylenediaminetetraacetic-acid		BRD-K82603084	0.284335	0.0784136	ethylenediaminetetraacetic-acid
BRD-K71731651	0.198805	0.827833	PNU-120596		BRD-K71731651	0.27451	0.109562	PNU-120596		BRD-K71731651	0.21234	0.695291	PNU-120596
BRD-A29520968	-0.294325	0.329223	acifran		BRD-A29520968	0	1	acifran		BRD-A29520968	0	1	acifran
BRD-K75649340	-0.55904	5.15578e-05	tioguanine		BRD-K75649340	-0.492655	5.28943e-05	tioguanine		BRD-K68552125	-0.37574	0.000678704	12-O-tetradecanoylphorbol-13-acetate
BRD-K02900412	0	1	clofoctol		BRD-K02900412	0	1	clofoctol		BRD-K02900412	0	1	clofoctol
BRD-K50406511	-0.381145	0.00818312	hycanthone		BRD-K50406511	-0.36071	0.00318694	hycanthone		BRD-K50406511	0	1	hycanthone
BRD-K51033547	-0.24871	0.388256	NA		BRD-K51033547	0	1	NA		BRD-K51033547	-0.207715	0.76484	NA
BRD-K69726595	0.232835	0.771818	mericitabine		BRD-K69726595	0.245675	0.496955	mericitabine		BRD-K69726595	0.209255	0.889246	mericitabine
BRD-K93767137	-0.39102	0.00250594	oseltamivir-carboxylate		BRD-K93767137	0	1	oseltamivir-carboxylate		BRD-K93767137	-0.24141	0.681417	oseltamivir-carboxylate
BRD-K36740062	-0.498245	0.000102534	GSK1070916		BRD-K36740062	-0.349415	0.00841676	GSK1070916		BRD-K36740062	-0.22639	0.320777	GSK1070916
BRD-K51087630	-0.27212	0.315542	tirasemtiv		BRD-K51087630	0	1	tirasemtiv		BRD-K51087630	0.295145	0.107995	tirasemtiv
BRD-K21936341	-0.296885	0.335689	oxotremorine-sesquifumarate		BRD-K21936341	0	1	oxotremorine-sesquifumarate		BRD-K21936341	-0.25674	0.406554	oxotremorine-sesquifumarate
BRD-K85406984	0	1	sobetirome		BRD-K85406984	0.24322	0.745899	sobetirome		BRD-K85406984	0.2622	0.280245	sobetirome
BRD-K67789209	0.20789	0.698281	adatanserin		BRD-K67789209	0	1	adatanserin		BRD-K67789209	0.219335	0.627917	adatanserin
BRD-K02404261	0	1	caffeine		BRD-K02404261	0	1	caffeine		BRD-K02404261	0.282405	0.157622	caffeine
BRD-K61397605	-0.41905	0.00046933	romidepsin		BRD-K61397605	-0.307075	0.0748727	romidepsin		BRD-K61397605	0	1	romidepsin
BRD-A35623999	0	1	CGP-37157		BRD-A35623999	0	1	CGP-37157		BRD-A35623999	0.212035	0.465559	CGP-37157
BRD-K67578145	-0.255805	0.281289	GDC-0879		BRD-K67578145	-0.197725	0.842762	GDC-0879		BRD-K67578145	-0.229085	0.499309	GDC-0879
BRD-A42628519	0	1	iopanic-acid		BRD-A42628519	0	1	iopanic-acid		BRD-A42628519	0	1	iopanic-acid
BRD-A72988804	-0.30178	0.152475	tiaprofenic-acid		BRD-A72988804	0	1	tiaprofenic-acid		BRD-A72988804	0	1	tiaprofenic-acid
BRD-K12609457	0	1	exalamide		BRD-K12609457	0.265555	0.354189	exalamide		BRD-K12609457	0.26805	0.169509	exalamide
BRD-K67102207	-0.26654	0.244583	phenylbutyrate		BRD-K67102207	-0.242895	0.396528	phenylbutyrate		BRD-K67102207	0.22359	0.590946	phenylbutyrate
BRD-K45245728	-0.22791	0.600404	ursodeoxycholyltaurine		BRD-K45245728	0	1	ursodeoxycholyltaurine		BRD-K45245728	0.24085	0.39234	ursodeoxycholyltaurine
BRD-K92093830	-0.307975	0.123732	doxorubicin		BRD-K92093830	0	1	doxorubicin		BRD-K92093830	0	1	doxorubicin
BRD-K24526313	0	1	levcromakalim		BRD-K24526313	0	1	levcromakalim		BRD-K24526313	0.2267	0.606897	levcromakalim
BRD-K67017579	0	1	cilostazol		BRD-K67017579	0	1	cilostazol		BRD-K67017579	0	1	cilostazol
BRD-K46435977	-0.289725	0.153324	valaciclovir		BRD-K46435977	-0.22011	0.823512	valaciclovir		BRD-K46435977	0.19755	0.904085	valaciclovir
BRD-K00234327	0	1	RU-24969		BRD-K00234327	0.26447	0.310536	RU-24969		BRD-K00234327	0.2673	0.158499	RU-24969
BRD-K21670884	-0.220055	0.845978	cariporide		BRD-K21670884	0.260025	0.347355	cariporide		BRD-K21670884	0	1	cariporide
BRD-K69837166	-0.34252	0.0161959	trap-101		BRD-K69837166	-0.287225	0.147072	trap-101		BRD-K69837166	0	1	trap-101
BRD-K82467063	0.212155	0.795222	SB-271046		BRD-K82467063	0	1	SB-271046		BRD-K82467063	-0.21037	0.619776	SB-271046
BRD-K80700417	-0.368605	0.00103925	SGI-1776		BRD-K80700417	-0.2762	0.101422	SGI-1776		BRD-K80700417	-0.25496	0.194822	SGI-1776
BRD-K37270826	-0.486385	5.37246e-05	mifepristone		BRD-K37270826	-0.333675	0.0347986	mifepristone		BRD-K37270826	-0.26393	0.285536	mifepristone
BRD-K40853697	-0.18822	0.971912	STAT3-inhibitor-VI		BRD-K40853697	0.241655	0.476362	STAT3-inhibitor-VI		BRD-K40853697	0	1	STAT3-inhibitor-VI
BRD-A64610707	-0.25261	0.681517	pranoprofen		BRD-A64610707	0	1	pranoprofen		BRD-A64610707	0	1	pranoprofen
BRD-K12539416	-0.27361	0.260435	sulbutiamine		BRD-K12539416	0	1	sulbutiamine		BRD-K12539416	0	1	sulbutiamine
BRD-K06240250	-0.44567	0.000526717	rilpivirine		BRD-K06240250	-0.375505	0.00412875	rilpivirine		BRD-K06240250	-0.276475	0.426193	rilpivirine
BRD-K46766488	0.23415	0.802605	S-14506		BRD-K46766488	0.21712	0.879233	S-14506		BRD-K46766488	-0.21505	0.813849	S-14506
BRD-K53328210	0.20727	0.816033	JW-55		BRD-K53328210	0.31313	0.0617221	JW-55		BRD-K53328210	0.238395	0.539315	JW-55
BRD-K92467929	-0.404025	0.000525268	NA		BRD-K92467929	0	1	NA		BRD-K92467929	-0.22579	0.872811	NA
BRD-K47886988	0.256845	0.583449	nalidixic-acid		BRD-K47886988	0	1	nalidixic-acid		BRD-K47886988	0	1	nalidixic-acid
BRD-A70083328	-0.197715	0.841975	secnidazole		BRD-A70083328	0	1	secnidazole		BRD-A70083328	-0.202085	0.83998	secnidazole
BRD-K63675182	-0.519435	7.04856e-05	triflupromazine		BRD-K63675182	-0.331335	0.0379954	triflupromazine		BRD-K63675182	-0.298	0.0792438	triflupromazine
BRD-A86248581	0	1	tetrahydrouridine		BRD-A86248581	0	1	tetrahydrouridine		BRD-A86248581	0	1	tetrahydrouridine
BRD-K68507560	-0.25462	0.484748	dicycloverine		BRD-K68507560	-0.2245	0.551112	dicycloverine		BRD-K68507560	-0.229045	0.44913	dicycloverine
BRD-K60038276	-0.32421	0.108131	irbesartan		BRD-K60038276	0	1	irbesartan		BRD-K60038276	0	1	irbesartan
BRD-K69650333	0.26976	0.275173	idarubicin		BRD-K69650333	0.33294	0.0312196	idarubicin		BRD-K69650333	0.31667	0.0430256	idarubicin
BRD-K51313569	0	1	palbociclib		BRD-K51313569	0	1	palbociclib		BRD-K51313569	0.357875	0.013179	palbociclib
BRD-K17500877	-0.27084	0.306475	bropirimine		BRD-K17500877	0.253385	0.433841	bropirimine		BRD-K17500877	-0.244765	0.434405	bropirimine
BRD-K04704168	0	1	clemizole		BRD-K04704168	0	1	clemizole		BRD-K04704168	0.25309	0.499998	clemizole
BRD-K21450440	0.215135	0.736986	benzthiazide		BRD-K21450440	0.315605	0.0260014	benzthiazide		BRD-K21450440	0	1	benzthiazide
BRD-K08681769	0	1	ibandronate		BRD-K08681769	-0.279645	0.590981	ibandronate		BRD-K08681769	-0.295145	0.386351	ibandronate
BRD-A17462676	0.217285	0.837385	bambuterol		BRD-A17462676	0.260125	0.431353	bambuterol		BRD-A17462676	-0.23326	0.480753	bambuterol
BRD-K37355418	-0.35443	0.0149176	efaproxiral		BRD-K37355418	-0.255495	0.545511	efaproxiral		BRD-K37355418	0	1	efaproxiral
BRD-K82983861	0	1	GW-0742		BRD-K82983861	0.285655	0.147707	GW-0742		BRD-K82983861	0.24437	0.329554	GW-0742
BRD-K31841515	-0.257145	0.265051	oxypurinol		BRD-K31841515	0.280945	0.147967	oxypurinol		BRD-K31841515	0	1	oxypurinol
BRD-K53318339	0.205795	0.916717	vinpocetine		BRD-K53318339	0.264565	0.517737	vinpocetine		BRD-K53318339	0.209915	0.831536	vinpocetine
BRD-K36927236	0.227905	0.766048	glyburide		BRD-K36927236	0.293645	0.0627005	glyburide		BRD-K36927236	0.27238	0.167437	glyburide
BRD-K54094468	0	1	remoxipride		BRD-K54094468	0	1	remoxipride		BRD-K54094468	0	1	remoxipride
BRD-K39733634	0	1	L-161982		BRD-K39733634	0	1	L-161982		BRD-K39733634	-0.254145	0.512659	L-161982
BRD-A00520476	-0.317135	0.0891285	otenzepad		BRD-A00520476	-0.24138	0.481145	otenzepad		BRD-A00520476	-0.181315	0.96125	otenzepad
BRD-A94543220	-0.49428	6.18323e-05	bifonazole		BRD-A94543220	-0.21589	0.86792	bifonazole		BRD-A94543220	-0.2287	0.665227	bifonazole
BRD-K35719256	0	1	rotundine		BRD-K35719256	0.208155	0.836032	rotundine		BRD-K35719256	0	1	rotundine
BRD-K35586044	-0.2303	0.751455	yohimbine		BRD-K35586044	0.231155	0.706666	yohimbine		BRD-K35586044	0.186395	0.871757	yohimbine
BRD-K91900765	0	1	VX-745		BRD-K91900765	0	1	VX-745		BRD-K91900765	0.26561	0.119287	VX-745
BRD-K95237249	-0.241665	0.572135	probenecid		BRD-K95237249	0	1	probenecid		BRD-K95237249	0	1	probenecid
BRD-K47554101	0.308575	0.275035	eperezolid		BRD-K47554101	0.29145	0.380476	eperezolid		BRD-K47554101	0.346955	0.0132526	eperezolid
BRD-K47679368	0	1	bromfenac		BRD-K47679368	0.255075	0.696689	bromfenac		BRD-K47679368	0.211745	0.869645	bromfenac
BRD-K11630072	-0.397155	0.00584269	carmofur		BRD-K11630072	0	1	carmofur		BRD-K11630072	0	1	carmofur
BRD-K02292852	-0.368025	0.0179974	cefoperazone		BRD-K02292852	-0.236185	0.609098	cefoperazone		BRD-K02292852	0	1	cefoperazone
BRD-K45152786	0.257425	0.539327	merbarone		BRD-K45152786	0.35312	0.0145298	merbarone		BRD-K45152786	0.26233	0.221717	merbarone
BRD-A18579359	-0.46086	0.000173342	wiskostatin		BRD-A18579359	-0.267705	0.476258	wiskostatin		BRD-A18579359	-0.303325	0.0409131	wiskostatin
BRD-A05457250	-0.241675	0.818328	BAY-K-8644-(+/-)		BRD-A05457250	0.24766	0.762947	BAY-K-8644-(+/-)		BRD-A05457250	0	1	BAY-K-8644-(+/-)
BRD-K84937637	-0.363875	0.0199274	sirolimus		BRD-K84937637	0	1	sirolimus		BRD-K84937637	0.232875	0.619058	sirolimus
BRD-K50836978	-0.382795	0.00550621	purvalanol-A		BRD-K50836978	-0.360175	0.0186164	purvalanol-A		BRD-K50836978	0	1	purvalanol-A
BRD-K00627859	-0.434715	0.000380011	tubastatin-A		BRD-K00627859	-0.35297	0.0113011	tubastatin-A		BRD-K00627859	0	1	tubastatin-A
BRD-K37289225	-0.33057	0.0305558	clozapine		BRD-K37289225	-0.263735	0.228677	clozapine		BRD-K37289225	0	1	clozapine
BRD-K41731458	-0.515885	5.27977e-05	triclosan		BRD-K41731458	-0.4318	0.000260193	triclosan		BRD-K62289640	-0.35273	0.00169528	lylamine
BRD-K75308783	0	1	SAR-245409		BRD-K75308783	0.27188	0.321709	SAR-245409		BRD-K75308783	0	1	SAR-245409
BRD-K33127281	-0.43002	0.000489999	adapalene		BRD-K33127281	-0.32531	0.0440664	adapalene		BRD-K33127281	0	1	adapalene
BRD-K56277358	-0.40114	0.00288927	MGCD-265		BRD-K56277358	-0.29914	0.0853903	MGCD-265		BRD-K56277358	-0.27867	0.0553614	MGCD-265
BRD-K79930101	0	1	GW-583340		BRD-K79930101	0.25049	0.430284	GW-583340		BRD-K79930101	0.217865	0.667987	GW-583340
BRD-A92826379	-0.36028	0.00271792	NA		BRD-A92826379	0	1	NA		BRD-A92826379	-0.210505	0.823942	NA
BRD-K25204779	-0.250295	0.488312	pritelivir		BRD-K25204779	-0.246125	0.399068	pritelivir		BRD-K25204779	0	1	pritelivir
BRD-K13994703	-0.25913	0.597769	propranolol-(S)		BRD-K13994703	-0.251005	0.586347	propranolol-(S)		BRD-K13994703	-0.2261	0.695878	propranolol-(S)
BRD-K03449891	-0.441085	0.000365793	foretinib		BRD-K03449891	0	1	foretinib		BRD-K03449891	0	1	foretinib
BRD-K59524082	0	1	maribavir		BRD-K59524082	0.268125	0.394333	maribavir		BRD-K59524082	0	1	maribavir
BRD-K92991072	-0.365785	0.0362025	PAC-1		BRD-K92991072	-0.370325	0.00493223	PAC-1		BRD-K92991072	-0.37431	0.00215897	PAC-1
BRD-K01174345	-0.41118	0.00125272	anamorelin		BRD-K01174345	-0.266275	0.269675	anamorelin		BRD-K01174345	-0.26292	0.557525	anamorelin
BRD-K54997624	-0.37702	0.004563	alpelisib		BRD-K54997624	0	1	alpelisib		BRD-K54997624	0.303225	0.0364877	alpelisib
BRD-K71221037	-0.219985	0.841179	birinapant		BRD-K71221037	0	1	birinapant		BRD-K71221037	-0.234555	0.515647	birinapant
BRD-K00610438	-0.323775	0.0418896	altanserin		BRD-K00610438	0	1	altanserin		BRD-K00610438	0	1	altanserin
BRD-K42352790	0.244815	0.534737	anandamide		BRD-K42352790	0	1	anandamide		BRD-K42352790	0.31723	0.0164447	anandamide
BRD-K61688984	-0.41407	0.00135538	RGFP966		BRD-K61688984	0	1	RGFP966		BRD-K61688984	0	1	RGFP966
BRD-K42095107	-0.29175	0.271167	daidzein		BRD-K42095107	-0.21689	0.797016	daidzein		BRD-K42095107	0	1	daidzein
BRD-K60298136	-0.388605	0.00233011	ITE		BRD-K60298136	-0.34824	0.01685	ITE		BRD-K60298136	0	1	ITE
BRD-A66419424	-0.434155	0.000451089	ixazomib-citrate		BRD-K67844266	-0.492195	5.81377e-05	pevonedistat		BRD-A66419424	-0.311135	0.0611954	ixazomib-citrate
BRD-K35169477	-0.369735	0.00241745	taranabant		BRD-K35169477	-0.330195	0.0178905	taranabant		BRD-K35169477	-0.24844	0.247337	taranabant
BRD-K08109215	0	1	I-BET-762		BRD-K08109215	-0.303705	0.126809	I-BET-762		BRD-K08109215	0.22092	0.750997	I-BET-762
BRD-K14965640	0	1	ibuprofen-(S)		BRD-K14965640	0.243345	0.54542	ibuprofen-(S)		BRD-K14965640	0.241315	0.460711	ibuprofen-(S)
BRD-K13662825	0	1	dinaciclib		BRD-K13662825	0.304815	0.0378173	dinaciclib		BRD-K13662825	0.250845	0.135531	dinaciclib
BRD-K15010214	0.37525	0.0198205	emedastine		BRD-K15010214	0	1	emedastine		BRD-K15010214	0	1	emedastine
BRD-K15318909	0.246815	0.606798	PRIMA1		BRD-K15318909	0.288815	0.119692	PRIMA1		BRD-K15318909	0.18905	0.958593	PRIMA1
BRD-K83597974	0.298965	0.201037	pargyline		BRD-K83597974	0.250495	0.607688	pargyline		BRD-K83597974	0.24385	0.243038	pargyline
BRD-K28307902	-0.288705	0.429571	flutamide		BRD-K28307902	0	1	flutamide		BRD-K28307902	0.25733	0.482009	flutamide
BRD-K86930074	-0.436605	8.93602e-05	cediranib		BRD-K86930074	-0.313	0.0953757	cediranib		BRD-K86930074	-0.264895	0.298634	cediranib
BRD-K15519488	-0.275845	0.251107	CS-110266		BRD-K15519488	-0.27685	0.123748	CS-110266		BRD-K15519488	0	1	CS-110266
BRD-K44133266	-0.3736	0.00947701	sulbactam		BRD-K44133266	-0.338295	0.0342339	sulbactam		BRD-K44133266	-0.227345	0.685353	sulbactam
BRD-K31495718	0.2667	0.320873	AZD7687		BRD-K31495718	0	1	AZD7687		BRD-K31495718	0.270705	0.16173	AZD7687
BRD-K13810148	-0.38277	0.00408755	givinostat		BRD-K13810148	-0.27517	0.130123	givinostat		BRD-K13810148	-0.24388	0.630162	givinostat
BRD-K73293050	-0.442325	0.000156679	WZ-3146		BRD-K73293050	0	1	WZ-3146		BRD-K73293050	0.26855	0.360903	WZ-3146
BRD-A84575140	0	1	NA		BRD-A84575140	0.25539	0.570817	NA		BRD-A84575140	0.29739	0.15467	NA
BRD-K55187425	-0.34771	0.0747404	rigosertib		BRD-K55187425	-0.324345	0.0593371	rigosertib		BRD-K55187425	-0.28795	0.14543	rigosertib
BRD-K83064458	0	1	etofylline		BRD-K83064458	0	1	etofylline		BRD-K83064458	0.288175	0.10595	etofylline
BRD-K59317601	-0.42288	0.00122901	MLN0128		BRD-K59317601	-0.330405	0.0586682	MLN0128		BRD-K59317601	0.276755	0.202955	MLN0128
BRD-K25412176	-0.420125	0.000240792	GSK2110183		BRD-K25412176	-0.290585	0.168627	GSK2110183		BRD-K25412176	-0.20395	0.830948	GSK2110183
BRD-K33396764	0.297135	0.277902	alpha-linolenic-acid		BRD-K33396764	-0.21596	0.879276	alpha-linolenic-acid		BRD-K33396764	0.24522	0.546402	alpha-linolenic-acid
BRD-K77554836	0	1	triamcinolone		BRD-K77554836	0	1	triamcinolone		BRD-K77554836	0.26282	0.502332	triamcinolone
BRD-A92630576	0	1	NA		BRD-A92630576	0	1	NA		BRD-A92630576	0.20727	0.889515	NA
BRD-K71125014	0	1	sulphadimethoxine		BRD-K71125014	-0.321285	0.0270131	sulphadimethoxine		BRD-K71125014	0	1	sulphadimethoxine
BRD-K54606188	-0.285205	0.207164	JQ1-(+)		BRD-K54606188	-0.303175	0.113976	JQ1-(+)		BRD-K54606188	0	1	JQ1-(+)
BRD-K45995181	-0.430805	0.000206962	auranofin		BRD-K45995181	0	1	auranofin		BRD-K45995181	-0.19788	0.908775	auranofin
BRD-K55468218	-0.448485	0.000134781	spiperone		BRD-K55468218	-0.41742	0.000952309	spiperone		BRD-A48237631	-0.40573	0.000188789	NA
BRD-A37492983	0	1	iocetamic-acid		BRD-A37492983	0	1	iocetamic-acid		BRD-A37492983	0.24094	0.458354	iocetamic-acid
BRD-K36529613	-0.29551	0.318824	PU-H71		BRD-K36529613	-0.30914	0.213582	PU-H71		BRD-K36529613	0.22083	0.878745	PU-H71
BRD-K86204871	0	1	terconazole		BRD-K86204871	-0.24667	0.567026	terconazole		BRD-K86204871	-0.26322	0.194533	terconazole
BRD-K63784565	0.201795	0.902914	10-hydroxycamptothecin		BRD-K63784565	0.21674	0.668039	10-hydroxycamptothecin		BRD-K63784565	-0.22789	0.586621	10-hydroxycamptothecin
BRD-K81473089	0	1	tacrine		BRD-K81473089	-0.28066	0.309723	tacrine		BRD-K81473089	0	1	tacrine
BRD-K60369935	-0.19409	0.941806	ribavirin		BRD-K60369935	-0.277105	0.348794	ribavirin		BRD-K60369935	0.231985	0.713876	ribavirin
BRD-K75089421	-0.20417	0.933752	procainamide		BRD-K75089421	-0.206825	0.860399	procainamide		BRD-K75089421	-0.20272	0.834239	procainamide
BRD-A19232309	0.357905	0.0403733	propylene-glycol		BRD-A19232309	0.25567	0.658624	propylene-glycol		BRD-A19232309	0	1	propylene-glycol
BRD-K86727142	-0.383085	0.00322496	embelin		BRD-K86727142	-0.332355	0.010764	embelin		BRD-K86727142	-0.280715	0.0753947	embelin
BRD-K49371609	0.297715	0.0873038	PIK-75		BRD-K49371609	0.35748	0.00180283	PIK-75		BRD-K49371609	0.29629	0.0193378	PIK-75
BRD-A34751532	0	1	homosalate		BRD-A34751532	0.25145	0.405414	homosalate		BRD-A34751532	0.22414	0.661729	homosalate
BRD-A01636364	-0.263585	0.342129	NA		BRD-A01636364	0	1	NA		BRD-A01636364	0.22234	0.629595	NA
BRD-K44004064	-0.22039	0.918951	acefylline		BRD-K44004064	0	1	acefylline		BRD-K44004064	-0.23099	0.823637	acefylline
BRD-K00337317	-0.33467	0.0383878	NU-7441		BRD-K00337317	-0.23625	0.730886	NU-7441		BRD-K00337317	0.23103	0.68973	NU-7441
BRD-K28115081	-0.2794	0.277845	apafant		BRD-K28115081	0	1	apafant		BRD-K28115081	0	1	apafant
BRD-K00521308	-0.39085	0.00290507	ATN-161		BRD-K00521308	-0.25629	0.532642	ATN-161		BRD-K00521308	0	1	ATN-161
BRD-A21607826	0	1	NA		BRD-A21607826	0	1	NA		BRD-A21607826	0	1	NA
BRD-K51918615	-0.42096	0.000267383	iodophenpropit		BRD-K51918615	-0.23067	0.557982	iodophenpropit		BRD-K51918615	-0.26743	0.17322	iodophenpropit
BRD-K11973162	-0.35005	0.00131698	tipiracil		BRD-K11973162	-0.21396	0.707904	tipiracil		BRD-K11973162	-0.20953	0.762248	tipiracil
BRD-K94420399	-0.28136	0.365055	PF-04136309		BRD-K94420399	0.22776	0.754259	PF-04136309		BRD-K94420399	0	1	PF-04136309
BRD-K45330754	0.23592	0.831019	diethylstilbestrol		BRD-K45330754	0.29979	0.174999	diethylstilbestrol		BRD-K45330754	0	1	diethylstilbestrol
BRD-K45252063	0.30904	0.184301	clofibrate		BRD-K45252063	0.298165	0.232594	clofibrate		BRD-K45252063	0	1	clofibrate
BRD-K13078532	0	1	hydrochlorothiazide		BRD-K13078532	0	1	hydrochlorothiazide		BRD-K13078532	0	1	hydrochlorothiazide
BRD-K36680103	-0.27556	0.332939	omecamtiv-mecarbil		BRD-K36680103	-0.19717	0.973953	omecamtiv-mecarbil		BRD-K36680103	0.21961	0.758927	omecamtiv-mecarbil
BRD-A55393291	0.23858	0.589263	NA		BRD-A55393291	0.223855	0.511357	NA		BRD-A55393291	-0.183305	0.848027	NA
BRD-K70976396	0	1	cefoxitin		BRD-K70976396	0.2427	0.589606	cefoxitin		BRD-K70976396	-0.233995	0.566792	cefoxitin
BRD-A46186775	0.237705	0.37781	NA		BRD-A46186775	-0.25596	0.579266	NA		BRD-A46186775	-0.28732	0.101298	NA
BRD-K36627727	-0.341875	0.0197353	tamibarotene		BRD-K36627727	0	1	tamibarotene		BRD-K36627727	0.246675	0.516584	tamibarotene
BRD-K17743125	-0.29727	0.174789	belinostat		BRD-K17743125	-0.2509	0.388609	belinostat		BRD-K17743125	0.203785	0.769839	belinostat
BRD-K17555800	-0.24965	0.609004	talmapimod		BRD-K17555800	0.2571	0.454005	talmapimod		BRD-K17555800	-0.208965	0.865491	talmapimod
BRD-A29731977	-0.33974	0.0207412	NA		BRD-A29731977	-0.275455	0.173192	NA		BRD-A29731977	-0.27671	0.0795115	NA
BRD-K81672972	-0.283865	0.223128	dinoprost		BRD-K81672972	-0.24789	0.508928	dinoprost		BRD-K81672972	0.23889	0.557978	dinoprost
BRD-K62996583	-0.437205	0.000127074	lidoflazine		BRD-K62996583	-0.332235	0.0342516	lidoflazine		BRD-K62996583	-0.248225	0.41968	lidoflazine
BRD-K28965160	-0.407295	0.00156847	BVD-523		BRD-K28965160	-0.312195	0.0980629	BVD-523		BRD-K28965160	0.24749	0.616761	BVD-523
BRD-K95739795	-0.24541	0.571007	tetrabenazine		BRD-K95739795	0.245005	0.558336	tetrabenazine		BRD-K95739795	0	1	tetrabenazine
BRD-K48894757	0	1	laropiprant		BRD-K48894757	0.26036	0.703423	laropiprant		BRD-K48894757	0	1	laropiprant
BRD-K26674531	-0.316415	0.275296	NA		BRD-K26674531	-0.269775	0.456399	NA		BRD-K26674531	-0.296345	0.0965864	NA
BRD-K53903639	-0.341415	0.0602719	ISX-9		BRD-K53903639	0	1	ISX-9		BRD-K53903639	0	1	ISX-9
BRD-K03095347	0	1	levosimendan		BRD-K03095347	0	1	levosimendan		BRD-K03095347	0	1	levosimendan
BRD-K68693535	0.223575	0.697244	lidamidine		BRD-K68693535	0.26677	0.234656	lidamidine		BRD-K68693535	-0.191305	0.90671	lidamidine
BRD-K19605405	-0.29175	0.31357	ZM-241385		BRD-K19605405	0	1	ZM-241385		BRD-K19605405	0.22508	0.735934	ZM-241385
BRD-K46970505	0.252885	0.706995	cefozopran		BRD-K46970505	0	1	cefozopran		BRD-K46970505	0.29735	0.116541	cefozopran
BRD-A85548292	0.269485	0.292054	piketoprofen		BRD-A85548292	0.23416	0.715114	piketoprofen		BRD-A85548292	0.32492	0.00575847	piketoprofen
BRD-K89162000	-0.410875	0.0004255	tandutinib		BRD-K89162000	0	1	tandutinib		BRD-K89162000	-0.204005	0.936134	tandutinib
BRD-K83963101	-0.384885	0.00075202	MLN8054		BRD-K83963101	-0.280595	0.267043	MLN8054		BRD-K83963101	-0.26948	0.124513	MLN8054
BRD-K97440753	-0.43764	0.000419669	dihydroergocristine		BRD-K97440753	0.269925	0.607177	dihydroergocristine		BRD-K97440753	-0.252635	0.80518	dihydroergocristine
BRD-K08586861	0.23058	0.755641	ramatroban		BRD-K08586861	0	1	ramatroban		BRD-K08586861	0.22503	0.567013	ramatroban
BRD-A68723818	-0.408175	0.000540789	NA		BRD-A68723818	-0.27389	0.303864	NA		BRD-A68723818	-0.23431	0.594992	NA
BRD-K79905821	0.29782	0.160399	gabazine		BRD-K79905821	0.20822	0.934998	gabazine		BRD-K79905821	0.211575	0.871623	gabazine
BRD-A16296925	0	1	indobufen		BRD-A16296925	0.205785	0.817888	indobufen		BRD-A16296925	0.231165	0.540226	indobufen
BRD-K54316499	-0.27927	0.307111	tolterodine		BRD-K54316499	0.243695	0.739705	tolterodine		BRD-K54316499	-0.204205	0.856407	tolterodine
BRD-K41298358	0	1	tetraethylenepentamine		BRD-K41298358	0	1	tetraethylenepentamine		BRD-K41298358	-0.295	0.086091	tetraethylenepentamine
BRD-K42629487	-0.267525	0.332548	SF-11		BRD-K42629487	-0.237335	0.319259	SF-11		BRD-K42629487	-0.27939	0.0237308	SF-11
BRD-K69247067	0	1	afloqualone		BRD-K69247067	0.21777	0.885909	afloqualone		BRD-K69247067	0	1	afloqualone
BRD-K88677950	-0.53478	5.07423e-05	PD-198306		BRD-K88677950	-0.45537	0.000189461	PD-198306		BRD-K88677950	-0.341455	0.0275587	PD-198306
BRD-K05361803	0	1	SC-10		BRD-K05361803	0.30751	0.0757447	SC-10		BRD-K05361803	0.22642	0.610333	SC-10
BRD-K13261168	-0.27288	0.166696	quinelorane		BRD-K13261168	0	1	quinelorane		BRD-K13261168	0.192125	0.685338	quinelorane
BRD-A09533288	0	1	verapamil		BRD-A09533288	0.32342	0.0370782	verapamil		BRD-A09533288	0.253525	0.312983	verapamil
BRD-K75527158	0	1	alendronate		BRD-K75527158	0.237375	0.801261	alendronate		BRD-K75527158	0	1	alendronate
BRD-K47976015	0.284885	0.241778	balapiravir		BRD-K47976015	0.27926	0.297724	balapiravir		BRD-K47976015	0.282765	0.102567	balapiravir
BRD-K93568044	0.25899	0.258162	hydrocortisone		BRD-K93568044	0	1	hydrocortisone		BRD-K93568044	-0.245705	0.240055	hydrocortisone
BRD-K33453211	-0.35127	0.00530908	levocabastine		BRD-K33453211	0	1	levocabastine		BRD-K33453211	0	1	levocabastine
BRD-K31928526	-0.32272	0.100287	barasertib		BRD-K31928526	0	1	barasertib		BRD-K31928526	0.28823	0.195364	barasertib
BRD-K14765469	-0.2924	0.142322	vesamicol		BRD-K14765469	0	1	vesamicol		BRD-K14765469	0	1	vesamicol
BRD-K40831222	-0.27229	0.255814	NA		BRD-K40831222	0.24589	0.690216	NA		BRD-K40831222	-0.273485	0.197813	NA
BRD-K49055432	-0.289745	0.135069	A66		BRD-K49055432	0	1	A66		BRD-K49055432	0	1	A66
BRD-A75769826	-0.409955	0.000536724	NA		BRD-A75769826	-0.286905	0.166995	NA		BRD-A75769826	-0.2111	0.805904	NA
BRD-K82823076	-0.20574	0.91147	Ro-15-4513		BRD-K82823076	0.248525	0.598429	Ro-15-4513		BRD-K82823076	0	1	Ro-15-4513
BRD-K41260949	0.272355	0.224627	valproic-acid		BRD-K41260949	0.35929	0.00225556	valproic-acid		BRD-K41260949	0.226945	0.587951	valproic-acid
BRD-K65678996	0.281385	0.382118	nefiracetam		BRD-K65678996	0.3143	0.108137	nefiracetam		BRD-K65678996	0.270655	0.281115	nefiracetam
BRD-A22707317	0	1	SB-205384		BRD-A22707317	0.305535	0.169063	SB-205384		BRD-A22707317	0.233755	0.572036	SB-205384
BRD-K32247306	0	1	primidone		BRD-K32247306	0	1	primidone		BRD-K32247306	0	1	primidone
BRD-K68132782	0	1	terbinafine		BRD-K68132782	0.248795	0.653085	terbinafine		BRD-K68132782	0	1	terbinafine
BRD-K48112880	-0.259935	0.332398	FH-535		BRD-K48112880	0	1	FH-535		BRD-K48112880	-0.25339	0.189146	FH-535
BRD-K12787259	-0.30199	0.13588	CX-5461		BRD-K12787259	-0.211095	0.638157	CX-5461		BRD-K12787259	0	1	CX-5461
BRD-K71103788	-0.259855	0.38055	duloxetine		BRD-K71103788	0	1	duloxetine		BRD-K71103788	0.21057	0.642037	duloxetine
BRD-K51471001	-0.275285	0.504469	demecarium		BRD-K51471001	-0.277435	0.505545	demecarium		BRD-K51471001	0	1	demecarium
BRD-K23248433	-0.358735	0.0101663	camicinal		BRD-K23248433	0	1	camicinal		BRD-K23248433	0.21803	0.764509	camicinal
BRD-A67799922	-0.39234	0.00221633	phenoxybenzamine		BRD-A67799922	-0.32682	0.0280053	phenoxybenzamine		BRD-A67799922	-0.30436	0.0335421	phenoxybenzamine
BRD-K56700933	-0.4292	0.000298124	phenethyl-isothiocyanate		BRD-K56700933	-0.29944	0.267664	phenethyl-isothiocyanate		BRD-K56700933	-0.31852	0.0350007	phenethyl-isothiocyanate
BRD-K92073408	-0.408885	0.000624352	norethindrone		BRD-K92073408	-0.418705	0.000145583	norethindrone		BRD-K92073408	-0.297245	0.0567705	norethindrone
BRD-K76841105	0.237365	0.676631	tazarotene		BRD-K76841105	0	1	tazarotene		BRD-K76841105	0.225595	0.733399	tazarotene
BRD-K63861289	0	1	molsidomine		BRD-K63861289	-0.26912	0.438833	molsidomine		BRD-K63861289	0	1	molsidomine
BRD-K94832621	-0.439905	0.000179466	Y-134		BRD-K94832621	-0.354145	0.021293	Y-134		BRD-K54262262	-0.344905	0.00394673	monobenzone
BRD-K89014967	-0.4356	0.000376203	AS-703026		BRD-K89014967	-0.347345	0.0118091	AS-703026		BRD-K89014967	0	1	AS-703026
BRD-K06593056	-0.644375	6.46745e-05	LE-135		BRD-K06593056	-0.461165	6.02246e-05	LE-135		BRD-K15108141	-0.389695	0.000284951	gemcitabine
BRD-K26997899	-0.317775	0.126023	D-64131		BRD-K26997899	-0.369285	0.00272716	D-64131		BRD-K26997899	-0.36943	0.00301484	D-64131
BRD-K60770992	0	1	pergolide		BRD-K60770992	0.252025	0.390775	pergolide		BRD-K60770992	0.228125	0.47595	pergolide
BRD-K36116267	-0.3006	0.189382	pyrithyldione		BRD-K36116267	0	1	pyrithyldione		BRD-K36116267	0	1	pyrithyldione
BRD-K97752965	-0.32542	0.0281631	nicorandil		BRD-K97752965	0	1	nicorandil		BRD-K97752965	0.227365	0.603865	nicorandil
BRD-K40175214	-0.46833	0.000113158	torin-1		BRD-K40175214	-0.316745	0.0785502	torin-1		BRD-K40175214	0.24683	0.297722	torin-1
BRD-K28936863	-0.269695	0.366942	ketotifen		BRD-K28936863	0	1	ketotifen		BRD-K28936863	0.28733	0.217673	ketotifen
BRD-A31521121	-0.285405	0.134684	methocarbamol		BRD-A31521121	0	1	methocarbamol		BRD-A31521121	0	1	methocarbamol
BRD-K20742498	-0.41654	0.000999775	RS-39604		BRD-K20742498	-0.256275	0.383621	RS-39604		BRD-K20742498	-0.242675	0.435197	RS-39604
BRD-K22822991	-0.334535	0.0429061	odanacatib		BRD-K22822991	-0.22547	0.746544	odanacatib		BRD-K22822991	-0.25607	0.320924	odanacatib
BRD-K59325863	-0.454695	5.96356e-05	delanzomib		BRD-K80970344	-0.42965	0.000601543	pyrrolidine-dithiocarbamate		BRD-K59325863	-0.316235	0.0492643	delanzomib
BRD-K43389698	0.33062	0.0396565	BMS-387032		BRD-K43389698	0.38435	0.000746431	BMS-387032		BRD-K43389698	0.30598	0.01326	BMS-387032
BRD-K89274813	-0.379375	0.0219277	DMP-543		BRD-K89274813	0.27337	0.489334	DMP-543		BRD-K89274813	-0.241335	0.831629	DMP-543
BRD-K05104363	-0.40789	0.00142032	PD-184352		BRD-K05104363	-0.299365	0.211876	PD-184352		BRD-K05104363	0.257135	0.402089	PD-184352
BRD-K36055864	-0.47646	5.27728e-05	cycloheximide		BRD-K36055864	-0.338145	0.0465608	cycloheximide		BRD-K36055864	0	1	cycloheximide
BRD-K00317371	-0.226895	0.621325	RITA		BRD-K00317371	0	1	RITA		BRD-K00317371	-0.314865	0.0122621	RITA
BRD-K68174511	-0.48655	0.000126289	torin-2		BRD-K68174511	-0.371555	0.00174677	torin-2		BRD-K68174511	0	1	torin-2
BRD-A42759514	-0.35931	0.00784123	ornidazole		BRD-A42759514	-0.24337	0.428406	ornidazole		BRD-A42759514	0	1	ornidazole
BRD-A68493689	-0.47906	0.000113972	NA		BRD-A68493689	-0.39257	0.000533046	NA		BRD-A68493689	-0.265355	0.151956	NA
BRD-A24514565	-0.26351	0.401765	NA		BRD-A24514565	0	1	NA		BRD-A24514565	0	1	NA
BRD-K04623885	-0.32797	0.128995	BIBR-1532		BRD-K04623885	-0.257645	0.360825	BIBR-1532		BRD-K04623885	-0.26558	0.178178	BIBR-1532
BRD-K15891719	0	1	tenofovir		BRD-K15891719	0	1	tenofovir		BRD-K15891719	0	1	tenofovir
BRD-K65503129	0	1	CCT018159		BRD-K65503129	-0.259355	0.353993	CCT018159		BRD-K65503129	0.24954	0.459566	CCT018159
BRD-K74501079	-0.349745	0.0118547	azithromycin		BRD-K74501079	-0.306435	0.0559287	azithromycin		BRD-K74501079	0	1	azithromycin
BRD-K09090949	0	1	CP-945,598		BRD-K09090949	0	1	CP-945,598		BRD-K09090949	0.201375	0.910514	CP-945,598
BRD-K22134346	-0.37063	0.00572171	simvastatin		BRD-K22134346	-0.24205	0.665135	simvastatin		BRD-K22134346	0	1	simvastatin
BRD-A45664787	-0.40814	0.000212783	iloprost		BRD-A45664787	-0.252025	0.344135	iloprost		BRD-A45664787	-0.25073	0.250862	iloprost
BRD-K13049116	-0.545495	7.28202e-05	BMS-754807		BRD-K13049116	-0.333835	0.0678032	BMS-754807		BRD-K13049116	0	1	BMS-754807
BRD-K94830329	-0.3857	0.000611175	ataluren		BRD-K94830329	0	1	ataluren		BRD-K94830329	0	1	ataluren
BRD-K42624714	-0.41804	0.000426622	BML-284		BRD-K42624714	-0.441365	0.000100097	BML-284		BRD-K42624714	-0.425675	5.17786e-05	BML-284
BRD-K00662280	-0.258425	0.531203	CL-218872		BRD-K00662280	0	1	CL-218872		BRD-K00662280	0.249105	0.456604	CL-218872
BRD-K09372874	-0.41493	0.00197399	merimepodib		BRD-K09372874	-0.33992	0.0474628	merimepodib		BRD-K09372874	-0.34904	0.00998195	merimepodib
BRD-K41337261	-0.344255	0.0270007	ZM-306416		BRD-K41337261	0	1	ZM-306416		BRD-K41337261	0	1	ZM-306416
BRD-K54770957	-0.34729	0.00647673	etoricoxib		BRD-K54770957	-0.237745	0.625458	etoricoxib		BRD-K54770957	0	1	etoricoxib
BRD-K90382497	-0.27086	0.467519	GW-843682X		BRD-K90382497	-0.267395	0.304739	GW-843682X		BRD-K90382497	-0.3327	0.00209603	GW-843682X
BRD-K63750851	-0.50435	6.25919e-05	mycophenolic-acid		BRD-K63750851	-0.383455	0.00644514	mycophenolic-acid		BRD-K63750851	-0.342975	0.00387679	mycophenolic-acid
BRD-K52219182	0.219435	0.776339	ICI-63197		BRD-K52219182	0	1	ICI-63197		BRD-K52219182	0.215735	0.456066	ICI-63197
BRD-K15976406	-0.32517	0.0623181	telbivudine		BRD-K15976406	0	1	telbivudine		BRD-K15976406	-0.196785	0.880923	telbivudine
BRD-K99063460	0	1	didanosine		BRD-K99063460	0	1	didanosine		BRD-K99063460	0.23167	0.472379	didanosine
BRD-K06674495	-0.22469	0.688221	nafamostat		BRD-K06674495	0.256555	0.438166	nafamostat		BRD-K06674495	0.271665	0.175605	nafamostat
BRD-K76210423	-0.239975	0.573053	resiquimod		BRD-K76210423	0.23166	0.628611	resiquimod		BRD-K76210423	0.221675	0.758768	resiquimod
BRD-K61693562	-0.24696	0.578521	pyrazinoylguanidine		BRD-K61693562	0	1	pyrazinoylguanidine		BRD-K61693562	-0.224325	0.594777	pyrazinoylguanidine
BRD-A12077521	-0.267635	0.339408	cefepime		BRD-A12077521	0	1	cefepime		BRD-A12077521	0	1	cefepime
BRD-K05434375	0	1	HA-1004		BRD-K05434375	0	1	HA-1004		BRD-K05434375	0	1	HA-1004
BRD-K44432556	-0.630795	5.00415e-05	ML228		BRD-K44432556	-0.50839	5.31662e-05	ML228		BRD-K47150025	-0.391745	0.000155035	KI-8751
BRD-A65051990	-0.413035	0.00186274	acenocoumarol		BRD-A65051990	-0.24442	0.798238	acenocoumarol		BRD-A65051990	-0.23278	0.79917	acenocoumarol
BRD-K20285085	0	1	R406		BRD-K20285085	0.267675	0.390854	R406		BRD-K20285085	0.249405	0.357594	R406
BRD-A65013509	-0.31001	0.104088	NA		BRD-A65013509	-0.24981	0.664164	NA		BRD-A65013509	-0.217415	0.621155	NA
BRD-K67783091	-0.307335	0.196254	haloperidol		BRD-K67783091	0	1	haloperidol		BRD-K67783091	0.25496	0.225867	haloperidol
BRD-K34022604	-0.54732	5.46384e-05	clofarabine		BRD-K34022604	-0.438935	0.000239012	clofarabine		BRD-K18157228	-0.333015	0.00447095	fdcyd
BRD-K54262262	-0.458165	0.000248992	monobenzone		BRD-K54262262	-0.30293	0.0664179	monobenzone		BRD-K93034159	-0.340935	0.0111165	cladribine
BRD-K53814070	-0.34381	0.00616499	ripasudil		BRD-K53814070	0	1	ripasudil		BRD-K53814070	0.21804	0.853473	ripasudil
BRD-K53597484	-0.367715	0.0120372	TNP-470		BRD-K53597484	-0.38939	0.000287904	TNP-470		BRD-K85140930	-0.350835	0.00167126	aphidicolin
BRD-K69932463	-0.440985	0.000108386	AZD8055		BRD-K69932463	0	1	AZD8055		BRD-K69932463	0.218735	0.624666	AZD8055
BRD-K47780086	0.228025	0.860422	penciclovir		BRD-K47780086	0.26071	0.487287	penciclovir		BRD-K47780086	0.25313	0.377605	penciclovir
BRD-K49840922	0	1	etofylline-clofibrate		BRD-K49840922	0.29786	0.290845	etofylline-clofibrate		BRD-K49840922	0.35635	0.0202807	etofylline-clofibrate
BRD-A74391928	0.21317	0.827504	ibutilide		BRD-A74391928	0.239185	0.701197	ibutilide		BRD-A74391928	0	1	ibutilide
BRD-A62057054	0	1	MDL-11939		BRD-A62057054	0	1	MDL-11939		BRD-A62057054	-0.23885	0.619916	MDL-11939
BRD-K68620903	0	1	dydrogesterone		BRD-K68620903	0	1	dydrogesterone		BRD-K68620903	0	1	dydrogesterone
BRD-K92041145	-0.24186	0.647766	O6-benzylguanine		BRD-K92041145	0	1	O6-benzylguanine		BRD-K92041145	0	1	O6-benzylguanine
BRD-A34255068	-0.21873	0.847474	rolipram		BRD-A34255068	0.237775	0.684889	rolipram		BRD-A34255068	0.291325	0.0278363	rolipram
BRD-K69470111	-0.247815	0.553474	montelukast		BRD-K69470111	0	1	montelukast		BRD-K69470111	0.209575	0.743997	montelukast
BRD-K32292990	-0.50057	5.35213e-05	CGP-53353		BRD-K32292990	-0.40101	0.000398402	CGP-53353		BRD-K36198571	-0.377415	0.00270522	WAY-170523
BRD-K83452553	0.22852	0.533235	daminozide		BRD-K83452553	0	1	daminozide		BRD-K83452553	-0.212615	0.458051	daminozide
BRD-A25143711	0	1	NA		BRD-A25143711	-0.228695	0.825442	NA		BRD-A25143711	0.243385	0.706524	NA
BRD-K85518562	0	1	cilastatin		BRD-K85518562	0	1	cilastatin		BRD-K85518562	0.223685	0.551693	cilastatin
BRD-K85140930	-0.458425	9.66208e-05	aphidicolin		BRD-K85140930	-0.38503	0.000390839	aphidicolin		BRD-K35960502	-0.41461	0.000184423	niclosamide
BRD-K12040459	-0.39158	0.000957497	AT7867		BRD-K12040459	-0.364715	0.00125977	AT7867		BRD-K12040459	-0.26538	0.195249	AT7867
BRD-K71822263	0.221485	0.739183	D-serine		BRD-K71822263	0	1	D-serine		BRD-K71822263	0.24432	0.530575	D-serine
BRD-K03981224	0	1	ethisterone		BRD-K03981224	-0.273185	0.143153	ethisterone		BRD-K03981224	-0.26492	0.202248	ethisterone
BRD-K43786866	0	1	opipramol		BRD-K43786866	-0.250765	0.569661	opipramol		BRD-K43786866	-0.220055	0.786955	opipramol
BRD-K81647657	0	1	3-methyladenine		BRD-K81647657	0	1	3-methyladenine		BRD-K81647657	-0.225635	0.63656	3-methyladenine
BRD-K54708045	0	1	nTZDpa		BRD-K54708045	-0.216915	0.792679	nTZDpa		BRD-K54708045	0	1	nTZDpa
BRD-K85751432	-0.43001	0.000217737	refametinib		BRD-K85751432	-0.28129	0.335997	refametinib		BRD-K85751432	0.219705	0.815307	refametinib
BRD-K73397362	-0.29433	0.242892	purmorphamine		BRD-K73397362	-0.287095	0.315202	purmorphamine		BRD-K73397362	0.261535	0.356604	purmorphamine
BRD-A27924917	0.279275	0.218388	2-hydroxysaclofen		BRD-A27924917	0.433045	9.99554e-05	2-hydroxysaclofen		BRD-A27924917	0.241385	0.559435	2-hydroxysaclofen
BRD-K84892605	0.263925	0.373272	IOWH032		BRD-K84892605	0.30425	0.117712	IOWH032		BRD-K84892605	0.281955	0.0913671	IOWH032
BRD-K70592963	0.32831	0.173173	phenindione		BRD-K70592963	0	1	phenindione		BRD-K70592963	0	1	phenindione
BRD-K96720755	-0.40462	0.000649287	relcovaptan		BRD-K96720755	-0.234135	0.651967	relcovaptan		BRD-K96720755	-0.22379	0.739239	relcovaptan
BRD-K49372556	-0.23857	0.353528	mofezolac		BRD-K49372556	0	1	mofezolac		BRD-K49372556	0	1	mofezolac
BRD-K60341624	-0.34859	0.0212635	GSK1292263		BRD-K60341624	-0.256505	0.43745	GSK1292263		BRD-K60341624	-0.23612	0.51119	GSK1292263
BRD-K04833372	-0.385465	0.00176122	GSK1904529A		BRD-K04833372	0.23777	0.716982	GSK1904529A		BRD-K04833372	0	1	GSK1904529A
BRD-A01643550	-0.375085	0.000682256	prednisolone-acetate		BRD-A01643550	-0.267705	0.309488	prednisolone-acetate		BRD-A01643550	-0.239415	0.401336	prednisolone-acetate
BRD-K37846922	-0.20749	0.859894	3,3'-diindolylmethane		BRD-K37846922	0	1	3,3'-diindolylmethane		BRD-K37846922	0	1	3,3'-diindolylmethane
BRD-K62398570	0	1	lerisetron		BRD-K62398570	0.281485	0.378369	lerisetron		BRD-K62398570	0.25871	0.464584	lerisetron
BRD-K44067360	0	1	flufenamic-acid		BRD-K44067360	0	1	flufenamic-acid		BRD-K44067360	0	1	flufenamic-acid
BRD-K53220666	-0.26518	0.347741	trimetozine		BRD-K53220666	0	1	trimetozine		BRD-K53220666	0	1	trimetozine
BRD-A31204924	-0.403825	0.00023379	mitotane		BRD-A31204924	-0.297385	0.0544717	mitotane		BRD-A31204924	-0.25681	0.239066	mitotane
BRD-K51662849	-0.297455	0.0983639	ilomastat		BRD-K51662849	-0.25515	0.222579	ilomastat		BRD-K51662849	0	1	ilomastat
BRD-K37688416	0.33589	0.0835436	fipexide		BRD-K37688416	0.303505	0.0844869	fipexide		BRD-K37688416	-0.294985	0.15015	fipexide
BRD-A15297126	-0.299235	0.0495653	NA		BRD-A15297126	-0.22561	0.683644	NA		BRD-A15297126	-0.28211	0.0603034	NA
BRD-K81332461	-0.436465	0.000101277	NA		BRD-K81332461	-0.35392	0.0102387	NA		BRD-K81332461	-0.31317	0.0694647	NA
BRD-K11129031	0	1	gemfibrozil		BRD-K11129031	0	1	gemfibrozil		BRD-K11129031	0	1	gemfibrozil
BRD-K95921201	-0.477975	9.68106e-05	reserpine		BRD-K95921201	-0.281825	0.202084	reserpine		BRD-K95921201	-0.23561	0.493621	reserpine
BRD-A65440446	0.24596	0.636808	cimaterol		BRD-A65440446	-0.301585	0.0670133	cimaterol		BRD-A65440446	0.193955	0.800182	cimaterol
BRD-A35912562	-0.301365	0.0978791	pregnenolone-succinate		BRD-A35912562	-0.289055	0.109293	pregnenolone-succinate		BRD-A35912562	0	1	pregnenolone-succinate
BRD-K45168550	-0.282695	0.103168	SB-756050		BRD-K45168550	-0.23249	0.650935	SB-756050		BRD-K45168550	0	1	SB-756050
BRD-K26573499	0	1	DMAB-anabaseine		BRD-K26573499	0	1	DMAB-anabaseine		BRD-K26573499	0.22003	0.530268	DMAB-anabaseine
BRD-K08478539	0.28324	0.344318	SMER-28		BRD-K08478539	0.3262	0.0608235	SMER-28		BRD-K08478539	0.34919	0.00704791	SMER-28
BRD-K94848716	0	1	carbarsone		BRD-K94848716	-0.21052	0.792175	carbarsone		BRD-K94848716	-0.197365	0.849965	carbarsone
BRD-K12102668	0	1	nialamide		BRD-K12102668	0	1	nialamide		BRD-K12102668	0	1	nialamide
BRD-K88809146	0.27321	0.317827	NA		BRD-K88809146	0.216675	0.438376	NA		BRD-K88809146	0	1	NA
BRD-K68095457	0.252525	0.596046	palmitoylethanolamide		BRD-K68095457	0.284355	0.31253	palmitoylethanolamide		BRD-K68095457	0.26121	0.193561	palmitoylethanolamide
BRD-A94276798	-0.380555	0.0148253	talinolol		BRD-A94276798	0.25681	0.773665	talinolol		BRD-A94276798	0	1	talinolol
BRD-K73368362	-0.22897	0.653452	BIX-02189		BRD-K73368362	-0.18885	0.882726	BIX-02189		BRD-K73368362	-0.207325	0.857962	BIX-02189
BRD-A00758722	-0.30914	0.0321349	noretynodrel		BRD-A00758722	-0.320165	0.0121039	noretynodrel		BRD-A00758722	0	1	noretynodrel
BRD-A75817871	0.250655	0.432294	blebbistatin-(+/-)		BRD-A75817871	0.224345	0.670962	blebbistatin-(+/-)		BRD-A75817871	0.26071	0.252488	blebbistatin-(+/-)
BRD-A94756469	-0.49257	5.03528e-05	NA		BRD-A94756469	-0.388105	0.00251133	NA		BRD-A94756469	-0.38411	0.000838444	NA
BRD-K73541271	-0.320845	0.0713389	etofenamate		BRD-K73541271	-0.227815	0.757876	etofenamate		BRD-K73541271	0.30374	0.0333228	etofenamate
BRD-K38903228	0.199475	0.961875	hesperidin		BRD-K38903228	0	1	hesperidin		BRD-K38903228	0.23135	0.448407	hesperidin
BRD-A93093700	-0.414115	0.0234046	NA		BRD-A93093700	0	1	NA		BRD-A93093700	0	1	NA
BRD-K30480208	-0.33451	0.0412086	torasemide		BRD-K30480208	0	1	torasemide		BRD-K30480208	0	1	torasemide
BRD-K14821965	0	1	propidium-iodide		BRD-K14821965	0	1	propidium-iodide		BRD-K14821965	0.25091	0.450918	propidium-iodide
BRD-K58550667	0.30185	0.137958	FK-866		BRD-K58550667	0.2526	0.424496	FK-866		BRD-K58550667	0.22488	0.773936	FK-866
BRD-A61676498	-0.267265	0.316824	climbazole		BRD-A61676498	-0.214095	0.765779	climbazole		BRD-A61676498	-0.218695	0.673703	climbazole
BRD-K47150025	-0.524035	6.11027e-05	KI-8751		BRD-K47150025	-0.450535	5.31958e-05	KI-8751		BRD-K10705233	-0.356765	0.000835628	GW-405833
BRD-K16732600	-0.288745	0.262537	MK-0893		BRD-K16732600	0	1	MK-0893		BRD-K16732600	0	1	MK-0893
BRD-A01078468	0.23229	0.803222	NA		BRD-A01078468	-0.27512	0.315588	NA		BRD-A01078468	0	1	NA
BRD-K35573744	-0.30666	0.212531	erbstatin-analog		BRD-K35573744	-0.284295	0.245083	erbstatin-analog		BRD-K35573744	-0.22245	0.691686	erbstatin-analog
BRD-A13964793	-0.257805	0.534748	NA		BRD-A13964793	-0.283645	0.138898	NA		BRD-A13964793	-0.18901	0.924267	NA
BRD-K41213548	-0.26582	0.570459	KW-2478		BRD-K41213548	-0.21747	0.932738	KW-2478		BRD-K41213548	0.33139	0.0113267	KW-2478
BRD-K87782578	-0.46309	8.82456e-05	AVL-292		BRD-K87782578	-0.33736	0.0194686	AVL-292		BRD-K87782578	0	1	AVL-292
BRD-K54233340	-0.31714	0.0932116	dorsomorphin		BRD-K54233340	-0.253895	0.227261	dorsomorphin		BRD-K54233340	0	1	dorsomorphin
BRD-K14529030	0	1	meisoindigo		BRD-K14529030	0.298495	0.0611097	meisoindigo		BRD-K14529030	0.204785	0.471814	meisoindigo
BRD-K66788707	0	1	fludarabine		BRD-K66788707	0	1	fludarabine		BRD-K66788707	-0.236885	0.459829	fludarabine
BRD-K13571841	0	1	pepstatin		BRD-K13571841	-0.274845	0.272218	pepstatin		BRD-K13571841	-0.274605	0.138194	pepstatin
BRD-K01638814	0	1	rilmenidine		BRD-K01638814	0.20879	0.930011	rilmenidine		BRD-K01638814	0	1	rilmenidine
BRD-K87465484	0.353535	0.0165805	UNC0646		BRD-K87465484	0.273865	0.285217	UNC0646		BRD-K87465484	-0.24678	0.472357	UNC0646
BRD-K59433843	-0.35768	0.026357	ICI-192605		BRD-K59433843	-0.28325	0.3448	ICI-192605		BRD-K59433843	0.208215	0.891845	ICI-192605
BRD-A26503646	-0.25049	0.685362	formestane		BRD-A26503646	0.23583	0.739904	formestane		BRD-A26503646	0.19621	0.972797	formestane
BRD-K04196797	0	1	oxcarbazepine		BRD-K04196797	-0.250945	0.449681	oxcarbazepine		BRD-K04196797	0	1	oxcarbazepine
BRD-A72390365	-0.188915	0.877756	NA		BRD-A72390365	0.239275	0.436478	NA		BRD-A72390365	0	1	NA
BRD-K81418486	-0.434075	0.000179179	vorinostat		BRD-K81418486	-0.32829	0.016998	vorinostat		BRD-K81418486	-0.25235	0.291047	vorinostat
BRD-K53963539	-0.251495	0.584936	vortioxetine		BRD-K53963539	0	1	vortioxetine		BRD-K53963539	0	1	vortioxetine
BRD-K98530306	0	1	clonidine		BRD-K98530306	-0.245	0.604936	clonidine		BRD-K98530306	0	1	clonidine
BRD-K47869605	-0.31807	0.332286	podophyllotoxin		BRD-K47869605	-0.32342	0.0577424	podophyllotoxin		BRD-K47869605	-0.2785	0.192345	podophyllotoxin
BRD-A75919782	0	1	NA		BRD-A75919782	-0.26152	0.269571	NA		BRD-A75919782	0	1	NA
BRD-A10039652	-0.280305	0.203142	tipranavir		BRD-A10039652	0	1	tipranavir		BRD-A10039652	0	1	tipranavir
BRD-K09778810	0	1	FGIN-1-27		BRD-K09778810	0.25177	0.520202	FGIN-1-27		BRD-K09778810	-0.21238	0.851546	FGIN-1-27
BRD-K14653796	0	1	tasquinimod		BRD-K14653796	0	1	tasquinimod		BRD-K14653796	0.287225	0.1145	tasquinimod
BRD-A96456596	-0.29616	0.245788	FPL-55712		BRD-A96456596	0	1	FPL-55712		BRD-A96456596	0.232895	0.669164	FPL-55712
BRD-K59436580	-0.39947	0.000487245	tedizolid		BRD-K59436580	-0.314235	0.0878852	tedizolid		BRD-K59436580	0.23411	0.544049	tedizolid
BRD-K49657628	0	1	tyrphostin-AG-18		BRD-K49657628	-0.24836	0.404106	tyrphostin-AG-18		BRD-K49657628	-0.27355	0.0870284	tyrphostin-AG-18
BRD-K42748308	-0.286225	0.335043	XE-991		BRD-K42748308	0	1	XE-991		BRD-K42748308	0.22562	0.777947	XE-991
BRD-K38868394	0	1	MK-0773		BRD-K38868394	0	1	MK-0773		BRD-K38868394	0	1	MK-0773
BRD-K80267133	-0.28459	0.360678	aminosalicylate		BRD-K80267133	0	1	aminosalicylate		BRD-K80267133	0.28197	0.129516	aminosalicylate
BRD-K37590257	-0.39294	0.000685437	GSK256066		BRD-K37590257	-0.25263	0.352495	GSK256066		BRD-K37590257	0	1	GSK256066
BRD-K78055238	0	1	LY2090314		BRD-K78055238	-0.287425	0.320306	LY2090314		BRD-K78055238	0.299625	0.0432012	LY2090314
BRD-K63430059	0	1	methoxsalen		BRD-K63430059	0.289715	0.10065	methoxsalen		BRD-K63430059	0.26225	0.415714	methoxsalen
BRD-K79684402	0	1	Ro-10-5824		BRD-K79684402	0.27001	0.23734	Ro-10-5824		BRD-K79684402	0.21086	0.700445	Ro-10-5824
BRD-A10420615	-0.590125	5.29987e-05	cyclopiazonic-acid		BRD-A10420615	-0.31568	0.0913375	cyclopiazonic-acid		BRD-A10420615	-0.3322	0.0381311	cyclopiazonic-acid
BRD-K32164935	-0.334395	0.0803552	tolazamide		BRD-K32164935	0	1	tolazamide		BRD-K32164935	0	1	tolazamide
BRD-K72259270	-0.28562	0.422096	dyclonine		BRD-K72259270	-0.31799	0.0757146	dyclonine		BRD-K72259270	-0.286915	0.112919	dyclonine
BRD-K06221026	-0.310165	0.085079	DUP-697		BRD-K06221026	0	1	DUP-697		BRD-K06221026	0	1	DUP-697
BRD-A22152765	-0.32252	0.0825737	tridihexethyl		BRD-A22152765	-0.291495	0.0593719	tridihexethyl		BRD-A22152765	-0.305775	0.0686488	tridihexethyl
BRD-K44942188	-0.278835	0.322	fomocaine		BRD-K44942188	0.22259	0.830669	fomocaine		BRD-K44942188	0.307965	0.0506651	fomocaine
BRD-A19795905	0	1	atovaquone		BRD-A19795905	0	1	atovaquone		BRD-A19795905	0	1	atovaquone
BRD-K16478699	-0.25476	0.446601	PLX4720		BRD-K16478699	0	1	PLX4720		BRD-K16478699	0.205535	0.872596	PLX4720
BRD-K31553034	0.29283	0.187487	zibotentan		BRD-K31553034	0.30164	0.0944235	zibotentan		BRD-K31553034	0	1	zibotentan
BRD-K27737647	-0.297825	0.328488	H-89		BRD-K27737647	0	1	H-89		BRD-K27737647	-0.269755	0.329899	H-89
BRD-K68143200	-0.47471	4.93319e-05	NSC-95397		BRD-K68143200	-0.50535	5.19959e-05	NSC-95397		BRD-K03109492	-0.3466	0.00562013	NSC-663284
BRD-K49807096	0.26992	0.472632	benazepril		BRD-K49807096	0.27402	0.366596	benazepril		BRD-K49807096	0.28856	0.164233	benazepril
BRD-K92049597	-0.34055	0.0747944	triamterene		BRD-K92049597	-0.23039	0.807016	triamterene		BRD-K92049597	0	1	triamterene
BRD-A44863528	-0.315885	0.0601537	NA		BRD-A44863528	-0.24528	0.445219	NA		BRD-A44863528	0.257815	0.282335	NA
BRD-K93944989	-0.419785	0.000310857	safingol		BRD-K93944989	0.24725	0.732272	safingol		BRD-K93944989	0	1	safingol
BRD-K53913732	-0.28866	0.325726	SB-408124		BRD-K53913732	-0.261645	0.561952	SB-408124		BRD-K53913732	-0.242045	0.609742	SB-408124
BRD-K28143534	-0.336195	0.00518014	cyproheptadine		BRD-K28143534	-0.26235	0.108496	cyproheptadine		BRD-K28143534	-0.294045	0.0172708	cyproheptadine
BRD-K18779551	-0.289025	0.154414	bifemelane		BRD-K18779551	-0.270275	0.256091	bifemelane		BRD-K18779551	0	1	bifemelane
BRD-K41918892	0	1	A-769662		BRD-K41918892	0.279765	0.243087	A-769662		BRD-K41918892	-0.208495	0.894294	A-769662
BRD-A81541225	-0.255915	0.61461	NA		BRD-A81541225	0.2226	0.756541	NA		BRD-A81541225	0	1	NA
BRD-K55034111	0	1	pefloxacin		BRD-K55034111	0	1	pefloxacin		BRD-K55034111	0.196675	0.929963	pefloxacin
BRD-K65146499	0	1	nabumetone		BRD-K65146499	-0.200125	0.852288	nabumetone		BRD-K65146499	0	1	nabumetone
BRD-A64228451	-0.463185	5.04057e-05	NA		BRD-A64228451	-0.387175	0.00210449	NA		BRD-A64228451	-0.439875	5.2572e-05	NA
BRD-K11640013	-0.40081	0.0201255	sulfamethazine		BRD-K11640013	-0.266965	0.697252	sulfamethazine		BRD-K11640013	-0.229205	0.944778	sulfamethazine
BRD-K45117373	0.2584	0.505058	Y-26763		BRD-K45117373	0	1	Y-26763		BRD-K45117373	0.250495	0.521481	Y-26763
BRD-K33864865	-0.29743	0.100224	LY225910		BRD-K33864865	-0.23769	0.553379	LY225910		BRD-K33864865	-0.23351	0.379575	LY225910
BRD-K47832606	-0.381135	0.00130389	floxuridine		BRD-K47832606	-0.37922	0.00194519	floxuridine		BRD-K06593056	-0.41934	0.000235395	LE-135
BRD-A53077924	-0.38182	0.000627961	NA		BRD-A53077924	0	1	NA		BRD-A53077924	0.21387	0.628796	NA
BRD-K59419204	-0.41232	0.000220137	AM-281		BRD-K59419204	-0.33635	0.0416893	AM-281		BRD-K59419204	-0.2981	0.034615	AM-281
BRD-K79501723	-0.282445	0.342824	cyclizine		BRD-K79501723	-0.266625	0.34658	cyclizine		BRD-K79501723	0.185585	0.982243	cyclizine
BRD-K27955832	0.23582	0.442216	lomeguatrib		BRD-K27955832	0	1	lomeguatrib		BRD-K27955832	0.205325	0.829964	lomeguatrib
BRD-A69917777	-0.27069	0.327546	aminopentamide		BRD-A69917777	0	1	aminopentamide		BRD-A69917777	0	1	aminopentamide
BRD-K16037980	-0.232025	0.750219	Z160		BRD-K16037980	-0.219125	0.829327	Z160		BRD-K16037980	0	1	Z160
BRD-K58736316	0.32703	0.019609	cianidanol		BRD-K58736316	0.268635	0.32549	cianidanol		BRD-K58736316	0.20784	0.713179	cianidanol
BRD-K36660044	-0.261335	0.750911	bufexamac		BRD-K36660044	-0.28866	0.25775	bufexamac		BRD-K36660044	0.22304	0.895106	bufexamac
BRD-K30649484	-0.305055	0.0464494	mafenide		BRD-K30649484	0	1	mafenide		BRD-K30649484	0.197845	0.860212	mafenide
BRD-K83023055	-0.381875	0.00844772	GR-135531		BRD-K83023055	0.20127	0.915566	GR-135531		BRD-K83023055	-0.263375	0.358143	GR-135531
BRD-K04414442	-0.267315	0.469664	SB-222200		BRD-K04414442	-0.323535	0.0875971	SB-222200		BRD-K04414442	-0.280925	0.306851	SB-222200
BRD-A54236247	0	1	ephedrine-(racemic)		BRD-A54236247	0	1	ephedrine-(racemic)		BRD-A54236247	0.25078	0.424204	ephedrine-(racemic)
BRD-K31682896	-0.26361	0.390184	sulfamethizole		BRD-K31682896	-0.21958	0.814069	sulfamethizole		BRD-K31682896	0	1	sulfamethizole
BRD-K02953697	0	1	naringin		BRD-K02953697	0.276035	0.458381	naringin		BRD-K02953697	-0.225805	0.634418	naringin
BRD-K14704277	0	1	cinoxacin		BRD-K14704277	0	1	cinoxacin		BRD-K14704277	0.24724	0.459167	cinoxacin
BRD-K06426971	-0.39167	0.000275767	ryuvidine		BRD-K06426971	-0.409	0.000233979	ryuvidine		BRD-K60476892	-0.352775	0.0037836	YC-1
BRD-A63546914	-0.281415	0.154269	Ro-04-5595		BRD-A63546914	0	1	Ro-04-5595		BRD-A63546914	0.222295	0.501289	Ro-04-5595
BRD-K95851186	-0.363085	0.0252046	CGP-13501		BRD-K95851186	-0.253485	0.673792	CGP-13501		BRD-K95851186	-0.211645	0.910376	CGP-13501
BRD-A58564983	-0.59533	5.13659e-05	NA		BRD-A58564983	-0.43451	5.40579e-05	NA		BRD-K53597484	-0.34272	0.0025288	TNP-470
BRD-K58930050	-0.28434	0.142539	dizocilpine-(+)		BRD-K58930050	-0.24585	0.533439	dizocilpine-(+)		BRD-K58930050	0.20683	0.754826	dizocilpine-(+)
BRD-K19136521	-0.426655	0.00051904	indirubin-3-monoxime		BRD-K19136521	-0.39224	0.000863074	indirubin-3-monoxime		BRD-K19136521	-0.268995	0.133443	indirubin-3-monoxime
BRD-K06147391	-0.32744	0.0623413	telenzepine		BRD-K06147391	-0.26929	0.347126	telenzepine		BRD-K06147391	0	1	telenzepine
BRD-K72951360	-0.43242	0.000555524	valrubicin		BRD-K72951360	-0.355165	0.0145336	valrubicin		BRD-K72951360	-0.262495	0.482888	valrubicin
BRD-K53737926	-0.460425	6.09339e-05	amitriptyline		BRD-K53737926	-0.35003	0.00478674	amitriptyline		BRD-K75649340	-0.38988	0.00028308	tioguanine
BRD-K13032584	-0.24424	0.709341	procarbazine		BRD-K13032584	0	1	procarbazine		BRD-K13032584	0.216765	0.676186	procarbazine
BRD-K69726342	-0.479165	0.000138575	atorvastatin		BRD-K69726342	-0.37664	0.0041457	atorvastatin		BRD-K69726342	-0.27563	0.226072	atorvastatin
BRD-A42423104	-0.26665	0.580355	NA		BRD-A42423104	-0.310785	0.0930792	NA		BRD-A42423104	-0.224395	0.629963	NA
BRD-K26373640	0.285945	0.135273	IKK-2-inhibitor		BRD-K26373640	0.298865	0.0447029	IKK-2-inhibitor		BRD-K26373640	0.204865	0.850039	IKK-2-inhibitor
BRD-K36258877	-0.31331	0.0876179	AZ-10417808		BRD-K36258877	0	1	AZ-10417808		BRD-K36258877	0	1	AZ-10417808
BRD-K24723746	-0.22323	0.812013	NA		BRD-K24723746	0.21347	0.866384	NA		BRD-K24723746	0.231275	0.669308	NA
BRD-K89055274	0.251765	0.613175	alverine		BRD-K89055274	0.26722	0.323404	alverine		BRD-K89055274	-0.244405	0.548314	alverine
BRD-K62737565	0	1	gabapentin		BRD-K62737565	0	1	gabapentin		BRD-K62737565	0.28924	0.143702	gabapentin
BRD-K89997465	-0.426195	0.000666001	chlorpromazine		BRD-K89997465	-0.252925	0.356543	chlorpromazine		BRD-K89997465	-0.22749	0.662623	chlorpromazine
BRD-K51324732	-0.442055	0.000599298	meglitinide		BRD-K51324732	-0.275405	0.238391	meglitinide		BRD-K51324732	-0.204485	0.917896	meglitinide
BRD-K15409150	-0.447695	8.90643e-05	penfluridol		BRD-K15409150	-0.380715	0.000290861	penfluridol		BRD-K13169950	-0.414755	5.12782e-05	NSC-3852
BRD-K45528773	-0.260105	0.645353	M-344		BRD-K45528773	0	1	M-344		BRD-K45528773	-0.30027	0.0991631	M-344
BRD-K78844995	0	1	N-[2-(piperidinylamino)ethyl]-4-iodobenzamide		BRD-K78844995	0	1	N-[2-(piperidinylamino)ethyl]-4-iodobenzamide		BRD-K78844995	0.211245	0.801286	N-[2-(piperidinylamino)ethyl]-4-iodobenzamide
BRD-K28120222	-0.39552	0.000425237	parthenolide-(alternate-stereo)		BRD-K28120222	-0.46017	0.000115049	parthenolide-(alternate-stereo)		BRD-K28120222	-0.37512	0.000417997	parthenolide-(alternate-stereo)
BRD-A68304895	0	1	BTS-54505		BRD-A68304895	0.25409	0.638649	BTS-54505		BRD-A68304895	0.266515	0.349218	BTS-54505
BRD-K90630139	0	1	butenafine		BRD-K90630139	-0.231445	0.454589	butenafine		BRD-K90630139	0	1	butenafine
BRD-K44366189	0	1	NA		BRD-K44366189	0.24866	0.372344	NA		BRD-K44366189	0.266145	0.0819247	NA
BRD-K76022557	0	1	(R)-(-)-apomorphine		BRD-K76022557	-0.26912	0.404992	(R)-(-)-apomorphine		BRD-K76022557	0.228215	0.725467	(R)-(-)-apomorphine
BRD-K70301876	-0.26724	0.268302	escitalopram		BRD-K70301876	0.241325	0.539631	escitalopram		BRD-K70301876	0.19107	0.926249	escitalopram
BRD-K97045029	-0.295235	0.438096	pranlukast		BRD-K97045029	0.29234	0.339523	pranlukast		BRD-K97045029	0	1	pranlukast
BRD-K77396579	0.28534	0.326807	NVP-DPP728		BRD-K77396579	0	1	NVP-DPP728		BRD-K77396579	0.24079	0.588169	NVP-DPP728
BRD-K88506063	-0.36743	0.0483757	KD025		BRD-K88506063	0	1	KD025		BRD-K88506063	-0.26871	0.569971	KD025
BRD-K12539581	-0.320695	0.149173	nocodazole		BRD-K12539581	-0.410615	0.000884518	nocodazole		BRD-K12539581	-0.381355	0.000539313	nocodazole
BRD-A56675431	0	1	althiazide		BRD-A56675431	0.23461	0.613782	althiazide		BRD-A56675431	0	1	althiazide
BRD-K41438959	-0.38488	0.00471197	NA		BRD-K41438959	-0.44658	0.000281777	NA		BRD-K41438959	-0.33936	0.010501	NA
BRD-A86216746	0.261145	0.600616	NA		BRD-A86216746	0	1	NA		BRD-A86216746	0.31125	0.028918	NA
BRD-K40870905	-0.259575	0.545561	CT-7758		BRD-K40870905	-0.24274	0.584303	CT-7758		BRD-K40870905	-0.193795	0.904236	CT-7758
BRD-K40758068	-0.416225	0.000103447	efavirenz		BRD-K40758068	-0.31471	0.035876	efavirenz		BRD-K40758068	-0.26401	0.187091	efavirenz
BRD-K56614220	-0.52087	5.58391e-05	clofazimine		BRD-K56614220	-0.427535	0.000106815	clofazimine		BRD-K08547377	-0.377475	0.000909809	irinotecan
BRD-K62858456	-0.291175	0.348143	lomerizine		BRD-K62858456	-0.2051	0.903823	lomerizine		BRD-K62858456	0.215235	0.733969	lomerizine
BRD-K18157228	-0.38899	0.00473423	fdcyd		BRD-K18157228	-0.357435	0.00855759	fdcyd		BRD-K15179879	-0.349045	0.00148596	carfilzomib
BRD-K39974922	-0.318405	0.0474675	lenvatinib		BRD-K39974922	0	1	lenvatinib		BRD-K39974922	0	1	lenvatinib
BRD-K23984367	-0.371985	0.00364119	sorafenib		BRD-K23984367	-0.37484	0.000720678	sorafenib		BRD-K23984367	-0.32637	0.00541003	sorafenib
BRD-K06014311	-0.32046	0.129759	DH-97		BRD-K06014311	0.20672	0.768728	DH-97		BRD-K06014311	0	1	DH-97
BRD-K84810405	0.2585	0.41894	almorexant		BRD-K84810405	0.249975	0.430443	almorexant		BRD-K84810405	0.189595	0.897389	almorexant
BRD-K32107296	0	1	temozolomide		BRD-K32107296	0.246555	0.642743	temozolomide		BRD-K32107296	0.276925	0.194338	temozolomide
BRD-K34870043	-0.23127	0.774746	adoprazine		BRD-K34870043	0.279895	0.227735	adoprazine		BRD-K34870043	0	1	adoprazine
BRD-A09472452	-0.222025	0.684185	flecainide		BRD-A09472452	-0.192225	0.882996	flecainide		BRD-A09472452	-0.201775	0.738354	flecainide
BRD-K67901620	-0.346035	0.0220332	avasimibe		BRD-K67901620	-0.29064	0.277954	avasimibe		BRD-K67901620	-0.21487	0.823057	avasimibe
BRD-K28428262	-0.42118	6.31767e-05	brivanib		BRD-K28428262	-0.30586	0.0449849	brivanib		BRD-K28428262	-0.29213	0.0190002	brivanib
BRD-K33732501	-0.27535	0.424712	NA		BRD-K33732501	0	1	NA		BRD-K33732501	-0.221525	0.773512	NA
BRD-A36267905	-0.30064	0.0843428	buphenine		BRD-A36267905	-0.31073	0.0961927	buphenine		BRD-A36267905	-0.216425	0.730733	buphenine
BRD-A28970875	-0.49214	5.4505e-05	NA		BRD-A28970875	-0.404595	0.000178854	NA		BRD-A28970875	-0.38401	0.000147688	NA
BRD-K84895041	-0.50822	5.61887e-05	BMY-45778		BRD-K84895041	-0.433105	0.00102843	BMY-45778		BRD-K74305673	-0.392665	0.000367481	IKK-2-inhibitor-V
BRD-K15563106	-0.28935	0.0698234	phloretin		BRD-K15563106	0	1	phloretin		BRD-K15563106	0	1	phloretin
BRD-K53397409	0.248585	0.328858	benzoic-acid		BRD-K53397409	0.258515	0.243745	benzoic-acid		BRD-K53397409	0.2277	0.323545	benzoic-acid
BRD-K98763141	0.25875	0.352987	niflumic-acid		BRD-K98763141	0	1	niflumic-acid		BRD-K98763141	0.2182	0.639494	niflumic-acid
BRD-A41304429	-0.284625	0.285491	practolol		BRD-A41304429	0.24916	0.678886	practolol		BRD-A41304429	0.205845	0.898059	practolol
BRD-K59058747	-0.32423	0.120112	acetylcysteine		BRD-K59058747	0.230325	0.828317	acetylcysteine		BRD-K59058747	0	1	acetylcysteine
BRD-K26619122	-0.272585	0.371561	thiocolchicoside		BRD-K26619122	0.220075	0.893107	thiocolchicoside		BRD-K26619122	-0.29297	0.088414	thiocolchicoside
BRD-K89839824	-0.30683	0.0811181	NA		BRD-K89839824	0	1	NA		BRD-K89839824	-0.294945	0.0350016	BRD-K89839824
BRD-K04804440	0	1	ciprofloxacin		BRD-K04804440	0	1	ciprofloxacin		BRD-K04804440	0	1	ciprofloxacin
BRD-K02123250	-0.244565	0.55912	JNJ-38877605		BRD-K02123250	0	1	JNJ-38877605		BRD-K02123250	0.266805	0.119238	JNJ-38877605
BRD-A25004090	-0.320975	0.130402	erastin		BRD-A25004090	0	1	erastin		BRD-A25004090	0	1	erastin
BRD-K96936751	-0.27272	0.646259	bretazenil		BRD-K96936751	0.27526	0.59178	bretazenil		BRD-K96936751	0	1	bretazenil
BRD-A45499626	0	1	UBP-296		BRD-A45499626	0	1	UBP-296		BRD-A45499626	0	1	UBP-296
BRD-K96615647	-0.34131	0.110219	AV-608		BRD-K96615647	0.2424	0.89381	AV-608		BRD-K96615647	0	1	AV-608
BRD-A49358627	-0.26511	0.538869	ciprofibrate		BRD-A49358627	0.22869	0.875274	ciprofibrate		BRD-A49358627	0	1	ciprofibrate
BRD-A70182876	0	1	azapropazone		BRD-A70182876	0	1	azapropazone		BRD-A70182876	0.21614	0.693797	azapropazone
BRD-K25186396	0	1	tangeritin		BRD-K25186396	0	1	tangeritin		BRD-K25186396	0	1	tangeritin
BRD-A20239487	-0.256645	0.491182	atenolol-(+/-)		BRD-A20239487	0.244785	0.771843	atenolol-(+/-)		BRD-A20239487	0.297365	0.0607466	atenolol-(+/-)
BRD-K18619710	-0.47289	6.03392e-05	digoxigenin		BRD-K18619710	-0.322555	0.0397066	digoxigenin		BRD-K18619710	-0.29913	0.0342803	digoxigenin
BRD-K09635314	0	1	m-3M3FBS		BRD-K09635314	0	1	m-3M3FBS		BRD-K09635314	0	1	m-3M3FBS
BRD-K88544581	-0.28896	0.0661023	CI-976		BRD-K88544581	-0.25968	0.373776	CI-976		BRD-K88544581	-0.20241	0.868842	CI-976
BRD-K45746021	-0.292265	0.203624	NA		BRD-K45746021	0	1	NA		BRD-K45746021	-0.2209	0.670815	NA
BRD-K84698278	-0.25368	0.384054	agomelatine		BRD-K84698278	-0.205725	0.903521	agomelatine		BRD-K84698278	-0.26492	0.208326	agomelatine
BRD-A00993607	0	1	NA		BRD-A00993607	0	1	NA		BRD-A00993607	0.23077	0.679392	NA
BRD-K23228615	-0.37791	0.0093899	GDC-0980		BRD-K23228615	0	1	GDC-0980		BRD-K23228615	0	1	GDC-0980
BRD-K32744045	-0.40772	0.000438582	disulfiram		BRD-K32744045	-0.2837	0.120012	disulfiram		BRD-K89561498	-0.35626	0.00155967	SN-38
BRD-K06762493	-0.311255	0.206607	isbufylline		BRD-K06762493	-0.27333	0.218453	isbufylline		BRD-K06762493	0	1	isbufylline
BRD-K71799949	0	1	carbamazepine		BRD-K71799949	0	1	carbamazepine		BRD-K71799949	0	1	carbamazepine
BRD-A22081593	0	1	NA		BRD-A22081593	0	1	NA		BRD-A22081593	0	1	NA
BRD-K54790157	0	1	trioxsalen		BRD-K54790157	0.314625	0.035441	trioxsalen		BRD-K54790157	0.19015	0.865334	trioxsalen
BRD-A05729358	0	1	NA		BRD-A05729358	0.26231	0.364823	NA		BRD-A05729358	0.29495	0.113246	NA
BRD-K25837718	0.203275	0.942021	NA		BRD-K25837718	0.25056	0.630798	NA		BRD-K25837718	0.265085	0.250921	NA
BRD-K44353683	-0.321695	0.0358268	nateglinide		BRD-K44353683	-0.29141	0.108869	nateglinide		BRD-K44353683	0.198505	0.8228	nateglinide
BRD-K76634210	-0.392975	0.00513207	idoxuridine		BRD-K76634210	-0.313575	0.0858351	idoxuridine		BRD-K76634210	-0.25696	0.369483	idoxuridine
BRD-K06543683	0.328165	0.0439453	bisindolylmaleimide-IX		BRD-K06543683	0.36413	0.00088967	bisindolylmaleimide-IX		BRD-K06543683	0.266815	0.13869	bisindolylmaleimide-IX
BRD-A31095847	0	1	mozavaptan		BRD-A31095847	-0.26433	0.317276	mozavaptan		BRD-A31095847	0.19838	0.891031	mozavaptan
BRD-A26711594	0	1	nicardipine		BRD-A26711594	-0.27254	0.431765	nicardipine		BRD-A26711594	0	1	nicardipine
BRD-A22642447	-0.390615	0.00196899	licarbazepine		BRD-A22642447	-0.284625	0.270501	licarbazepine		BRD-A22642447	0	1	licarbazepine
BRD-K05658747	-0.292265	0.114192	raltegravir		BRD-K05658747	0.198815	0.923479	raltegravir		BRD-K05658747	-0.243965	0.37533	raltegravir
BRD-K02113016	-0.332185	0.0140667	olaparib		BRD-K02113016	0	1	olaparib		BRD-K02113016	-0.26331	0.100044	olaparib
BRD-K98004573	-0.238935	0.69451	rupatadine		BRD-K98004573	-0.23885	0.681019	rupatadine		BRD-K98004573	-0.239115	0.528449	rupatadine
BRD-K71350836	0.2723	0.53951	butalbital		BRD-K71350836	0	1	butalbital		BRD-K71350836	0.264825	0.430491	butalbital
BRD-K88560311	0	1	rucaparib		BRD-K88560311	0	1	rucaparib		BRD-K88560311	0.301195	0.0105494	rucaparib
BRD-K12502280	-0.389015	0.00267789	fedratinib		BRD-K12502280	-0.316835	0.047971	fedratinib		BRD-K12502280	0.197225	0.826323	fedratinib
BRD-A08545410	0	1	NA		BRD-A08545410	0.237175	0.62415	NA		BRD-A08545410	0	1	NA
BRD-A12237696	-0.326755	0.0403365	L-citrulline		BRD-A12237696	0	1	L-citrulline		BRD-A12237696	0	1	L-citrulline
BRD-K33141550	-0.285985	0.284497	L-NAME		BRD-K33141550	0	1	L-NAME		BRD-K33141550	0.235315	0.653141	L-NAME
BRD-K17415526	-0.513835	4.78405e-05	tyrphostin-AG-835		BRD-K17415526	-0.40705	0.000576563	tyrphostin-AG-835		BRD-K17415526	-0.35525	0.00528092	tyrphostin-AG-835
BRD-A22740840	0	1	NA		BRD-A22740840	0	1	NA		BRD-A22740840	-0.23093	0.576009	NA
BRD-K05674516	-0.417305	0.00109954	PSI-7976		BRD-A66419424	-0.447475	0.000196768	ixazomib-citrate		BRD-K05674516	-0.275555	0.297815	PSI-7976
BRD-K05674516	-0.417305	0.00109954	sofosbuvir		BRD-K19416115	-0.393845	0.000599965	sitagliptin		BRD-K05674516	-0.275555	0.297815	sofosbuvir
BRD-K48812570	0	1	macitentan		BRD-K48812570	0	1	macitentan		BRD-K48812570	0	1	macitentan
BRD-K81795818	0	1	exherin		BRD-K81795818	0	1	exherin		BRD-K81795818	0	1	exherin
BRD-K84925803	0	1	T-5224		BRD-K84925803	0.252405	0.679943	T-5224		BRD-K84925803	0.273675	0.317161	T-5224
BRD-K05673000	-0.35773	0.00583819	dicloxacillin		BRD-K05673000	-0.24075	0.599367	dicloxacillin		BRD-K05673000	0	1	dicloxacillin
BRD-A00827783	-0.321755	0.0540242	dyphylline		BRD-A00827783	-0.237865	0.600345	dyphylline		BRD-A00827783	-0.24341	0.429585	dyphylline
BRD-K18573821	0	1	PAOPA		BRD-K18573821	0.36261	0.00448595	PAOPA		BRD-K18573821	0.300245	0.140541	PAOPA
BRD-K80315159	0	1	DPPE		BRD-K80315159	0	1	DPPE		BRD-K80315159	-0.23642	0.620892	DPPE
BRD-K28849549	-0.423645	0.000137797	mesalazine		BRD-K28849549	-0.30856	0.0392083	mesalazine		BRD-K28849549	0	1	mesalazine
BRD-K96042922	-0.276035	0.395926	etanidazole		BRD-K96042922	0.24738	0.799834	etanidazole		BRD-K96042922	0.222555	0.913541	etanidazole
BRD-K52960356	-0.266245	0.439269	acetohexamide		BRD-K52960356	-0.31595	0.115635	acetohexamide		BRD-K52960356	0	1	acetohexamide
BRD-K61323504	-0.39086	0.00234357	SB-225002		BRD-K61323504	-0.340585	0.0177037	SB-225002		BRD-K61323504	-0.29825	0.0696162	SB-225002
BRD-K48300629	0	1	zonisamide		BRD-K48300629	0	1	zonisamide		BRD-K48300629	0	1	zonisamide
BRD-K21396683	0	1	marimastat		BRD-K21396683	0.23996	0.480599	marimastat		BRD-K21396683	0	1	marimastat
BRD-K96550715	-0.300995	0.189767	linagliptin		BRD-K96550715	0.240835	0.694891	linagliptin		BRD-K96550715	0	1	linagliptin
BRD-A12230535	-0.43998	7.0092e-05	NA		BRD-A12230535	-0.34809	0.0116559	NA		BRD-A12230535	-0.252265	0.425934	NA
BRD-K33852358	0.24372	0.502932	arofylline		BRD-K33852358	0.233215	0.688722	arofylline		BRD-K33852358	0.22084	0.539056	arofylline
BRD-K22097830	-0.283835	0.631719	OCO-1112		BRD-K22097830	0	1	OCO-1112		BRD-K22097830	0	1	OCO-1112
BRD-A98990573	-0.33861	0.174048	epinastine		BRD-A98990573	0.2726	0.765744	epinastine		BRD-A98990573	0.24503	0.912851	epinastine
BRD-K80778372	0.271745	0.140928	Ro-19-4605		BRD-K80778372	0.25768	0.232192	Ro-19-4605		BRD-K80778372	0	1	Ro-19-4605
BRD-K10598093	-0.215735	0.771627	hexamethonium		BRD-K10598093	-0.336135	0.010369	hexamethonium		BRD-K10598093	-0.20947	0.792132	hexamethonium
BRD-K17868609	0	1	BRL-54443		BRD-K17868609	0	1	BRL-54443		BRD-K17868609	0	1	BRL-54443
BRD-A39172021	-0.386965	0.00591382	ampiroxicam		BRD-A39172021	0	1	ampiroxicam		BRD-A39172021	-0.22545	0.819017	ampiroxicam
BRD-K88043978	0	1	amikacin		BRD-K88043978	0	1	amikacin		BRD-K88043978	0	1	amikacin
BRD-K19939891	-0.22941	0.696667	TIC10		BRD-K19939891	0.243055	0.388434	TIC10		BRD-K19939891	-0.209285	0.809484	TIC10
BRD-A34462049	-0.417935	0.000387112	NA		BRD-A34462049	-0.365835	0.00612395	NA		BRD-A34462049	-0.25719	0.330238	NA
BRD-K64451768	0	1	GANT-58		BRD-K64451768	0	1	GANT-58		BRD-K64451768	-0.21385	0.680881	GANT-58
BRD-K53765467	0	1	empagliflozin		BRD-K53765467	0.308255	0.0626423	empagliflozin		BRD-K53765467	0.2998	0.0234169	empagliflozin
BRD-K58626373	0.33492	0.0171941	NA		BRD-K58626373	0.277395	0.215151	NA		BRD-K58626373	0.221895	0.754074	NA
BRD-K83508485	-0.310215	0.0342161	FK-888		BRD-K83508485	-0.203125	0.788017	FK-888		BRD-K83508485	0.24651	0.398531	FK-888
BRD-A38218502	0.279715	0.336736	metenkephalin		BRD-A38218502	0.31356	0.0800467	metenkephalin		BRD-A38218502	0.26515	0.253587	metenkephalin
BRD-K62196610	-0.467005	0.000117601	AVN-944		BRD-K62196610	-0.36793	0.00737512	AVN-944		BRD-K62196610	-0.33235	0.012565	AVN-944
BRD-K26015241	-0.255845	0.476368	ODQ		BRD-K26015241	0.212305	0.366215	ODQ		BRD-K26015241	0	1	ODQ
BRD-K33425534	-0.3159	0.11946	exemestane		BRD-K33425534	-0.347095	0.0249768	exemestane		BRD-K41731458	-0.346005	0.00149488	triclosan
BRD-A06352418	-0.561445	5.43396e-05	terfenadine		BRD-A06352418	-0.39564	0.00031679	terfenadine		BRD-A19633847	-0.415505	5.54506e-05	perhexiline
BRD-K55420858	-0.246555	0.506346	mirin		BRD-K55420858	-0.295035	0.121527	mirin		BRD-K55420858	-0.3132	0.0220251	mirin
BRD-A61793559	0.263355	0.407863	metolazone		BRD-A61793559	0.26516	0.324753	metolazone		BRD-A61793559	0.27205	0.15415	metolazone
BRD-K10065684	-0.323665	0.100819	dantron		BRD-K10065684	0	1	dantron		BRD-K10065684	0.25654	0.294581	dantron
BRD-A70858459	-0.22574	0.744901	estramustine		BRD-A70858459	0	1	estramustine		BRD-A70858459	-0.19421	0.808638	estramustine
BRD-A07780951	-0.271555	0.290683	NA		BRD-A07780951	-0.30098	0.121281	NA		BRD-A07780951	0	1	NA
BRD-A14240607	0	1	octopamine		BRD-A14240607	0.301275	0.0397605	octopamine		BRD-A14240607	0.27406	0.0408879	octopamine
BRD-A97479839	-0.371345	0.00726185	piperidolate		BRD-A97479839	0.21535	0.866998	piperidolate		BRD-A97479839	-0.24245	0.766687	piperidolate
BRD-A60217728	0.276475	0.23238	iohexol		BRD-A60217728	0.342505	0.0271989	iohexol		BRD-A60217728	0.232485	0.696014	iohexol
BRD-K16295392	0	1	atrasentan		BRD-K16295392	0.25449	0.35454	atrasentan		BRD-K16295392	-0.226875	0.687515	atrasentan
BRD-K77987382	-0.30862	0.170816	mebendazole		BRD-K77987382	-0.3929	0.000858519	mebendazole		BRD-K77987382	-0.35712	0.00900216	mebendazole
BRD-K80608265	0	1	erteberel		BRD-K80608265	0	1	erteberel		BRD-K80608265	0.24964	0.255127	erteberel
BRD-K44827188	-0.31123	0.0843823	vismodegib		BRD-K44827188	-0.242465	0.59988	vismodegib		BRD-K44827188	-0.19193	0.935052	vismodegib
BRD-K59753853	-0.298125	0.120463	MDL-29951		BRD-K59753853	0	1	MDL-29951		BRD-K59753853	0	1	MDL-29951
BRD-K50140147	-0.43641	0.000223686	NVP-TAE684		BRD-K50140147	-0.318055	0.0843641	NVP-TAE684		BRD-K50140147	0	1	NVP-TAE684
BRD-K74195153	0.18586	0.948898	irsogladine		BRD-K74195153	0.201605	0.860348	irsogladine		BRD-K74195153	0.213085	0.768497	irsogladine
BRD-K43586850	-0.382125	0.00927938	lacidipine		BRD-K43586850	-0.42193	0.000991577	lacidipine		BRD-K43586850	-0.33225	0.0129831	lacidipine
BRD-K34685430	0	1	methylergometrine		BRD-K34685430	0	1	methylergometrine		BRD-K34685430	-0.21236	0.773344	methylergometrine
BRD-K96319534	-0.344955	0.155067	NA		BRD-K96319534	0.25713	0.848971	NA		BRD-K96319534	0	1	NA
BRD-K14116214	0.21599	0.761532	sulfamonomethoxine		BRD-K14116214	0.25234	0.441224	sulfamonomethoxine		BRD-K14116214	0.214665	0.731797	sulfamonomethoxine
BRD-K56115039	-0.331065	0.0468659	BU226		BRD-K56115039	0	1	BU226		BRD-K56115039	-0.192385	0.926369	BU226
BRD-K76694128	-0.28964	0.145027	rebastinib		BRD-K76694128	0	1	rebastinib		BRD-K76694128	0.2133	0.482396	rebastinib
BRD-A13946108	0	1	NA		BRD-A13946108	0.26734	0.289824	NA		BRD-A13946108	0.203995	0.899456	NA
BRD-K91822704	-0.353235	0.0103947	torcitabine		BRD-K91822704	-0.25909	0.264864	torcitabine		BRD-K91822704	-0.228855	0.569831	torcitabine
BRD-K39987650	-0.483195	5.71622e-05	bisacodyl		BRD-K39987650	-0.393775	0.000494846	bisacodyl		BRD-K39987650	-0.386085	0.000306629	bisacodyl
BRD-K02275692	0	1	cefotiam		BRD-K02275692	0	1	cefotiam		BRD-K02275692	0.191215	0.909687	cefotiam
BRD-K19601669	-0.378075	0.00184571	ruxolitinib-(S)		BRD-K19601669	-0.25206	0.4426	ruxolitinib-(S)		BRD-K19601669	0	1	ruxolitinib-(S)
BRD-K59875992	0.298245	0.218866	FPL-62064		BRD-K59875992	0	1	FPL-62064		BRD-K59875992	0.23388	0.599223	FPL-62064
BRD-K66035042	-0.272145	0.30226	sorbitol		BRD-K66035042	0	1	sorbitol		BRD-K66035042	-0.220095	0.664931	sorbitol
BRD-K01292756	-0.496725	5.43655e-05	pimozide		BRD-K01292756	-0.31676	0.0243089	pimozide		BRD-K01292756	-0.273355	0.0796102	pimozide
BRD-K37848908	-0.434	0.00012823	ceforanide		BRD-K37848908	-0.326655	0.0530885	ceforanide		BRD-K37848908	-0.24745	0.42805	ceforanide
BRD-K23728141	-0.23141	0.676381	tafamidis-meglumine		BRD-K23728141	0.25529	0.322884	tafamidis-meglumine		BRD-K23728141	-0.222595	0.724456	tafamidis-meglumine
BRD-K20001883	0	1	apabetalone		BRD-K20001883	0	1	apabetalone		BRD-K20001883	0.257335	0.376078	apabetalone
BRD-K31168993	-0.226345	0.706033	McN-5652-(+/-)		BRD-K31168993	0.24916	0.157407	McN-5652-(+/-)		BRD-K31168993	-0.26493	0.168451	McN-5652-(+/-)
BRD-K17743697	-0.405405	0.00136127	KB-R7943		BRD-K17743697	-0.26722	0.340387	KB-R7943		BRD-K17743697	-0.307815	0.0421065	KB-R7943
BRD-K32273377	0.279465	0.381371	sulfadiazine		BRD-K32273377	0	1	sulfadiazine		BRD-K32273377	0	1	sulfadiazine
BRD-K35520305	-0.274545	0.192045	dacarbazine		BRD-K35520305	-0.24294	0.427281	dacarbazine		BRD-K35520305	-0.24457	0.229038	dacarbazine
[truncated: 1,773 more rows]

[truncated: 22 more sheets: Figure 4f, S9a, S9c, Figure S1a, Figure S1b, Figure S1c, Figure S1f, Figure S1g, Figure S1j, Figure S2a, Figure S2b, Figure S2c, Figure S3b, Figure S3c, Figure S4c, Figure S5b, Figure S5e, Figure S5f, Figure S5g, Figure S5h, Figure S5i, Figure S6b …]
